# Supplementary material for: DNA methylation dynamics during the interaction of wheat progenitor Aegilops tauschii with the obligate biotrophic fungus Blumeria graminis f. sp. tritici
Source: New Phytol. 2018 Sep 6;221(2):1023–35. doi: 10.1111/nph.15432 (PMC6586159; doi:10.1111/nph.15432)
Supplement: Supplementary file 2 [file NPH-221-1023-s002.xls]

## Sheet: Article information
New Phytologist Supporting Information Tables S4, S9 & S10
Article title: DNA methylation dynamics during the interaction of wheat progenitor Aegilops tauschii with the obligate biotrophic fungus Blumeria graminis f. sp. tritici
Authors: Shuaifeng Geng, Xingchen Kong, Gaoyuan Song, Meiling Jia, Jiantao Guan, Fang Wang, Zhengrui Qin, Liang Wu, Xiujin Lan, Aili Li, and Long Mao
Article acceptance date: 6 August 2018
The following Supporting Information, including Tables S4, S9 & S10, is available:

## Sheet: Table S4
Table S4 Statistics of raw small RNA reads and processing results
Samples	Total clean reads	tRNA Filterd reads	%(/Total clean reads)	rRNA Filterd reads	%(/Total clean reads)	snoRNA Filterd reads	%(/Total clean reads)	snRNA Filterd reads	%(/Total clean reads)	cytoplasmic Filterd reads	%(/Total clean reads)	19-28 nt smRNAs reads	%(/Total left clean reads)	Total smRNAs reads with perfect genomic matches	%(/19-28 nt smRNAs reads)	Total Mapped smRNAs reads								Total Non-redundant smRNAs	tRNA Filterd reads	%(/Total Non-redundant smRNAs)	rRNA Filterd reads	%(/Total Non-redundant smRNAs)	snoRNA Filterd reads	%(/Total Non-redundant smRNAs)	snRNA Filterd reads	%(/Total Non-redundant smRNAs)	cytoplasmic Filterd reads	%(/Total Non-redundant smRNAs)	Non-redundant 19-28 nt smRNAs	%(/Total left Non-redundant smRNAs)	Non-redundant smRNAs with perfect genomic matches	%(/Non-redundant 19-28 nt smRNAs)	Total Mapped non-redundant smRNAs
																miRNA	%(/Total smRNAs reads with perfect genomic matches)	gene	%	transponson	%	others	%																miRNA	%(/Non-redundant smRNAs with perfect genomic matches)	gene	%	transponson	%	others	%
Analyze_data_name
S.0h.4aD	16509142	2399	0.01	596175	3.61	1466	0.01	6942	0.04	503535	3.05	15364024	99.78	14498646	94.37	226150	1.56	2566634	17.7	2752141	18.98	8953721	61.76	4668139	75	0	36394	0.78	331	0.01	701	0.02	14399	0.31	4589920	99.43	3944434	85.94	16256	0.41	470332	11.92	852564	21.61	2605282	66.05
S.12h.4aD	14786219	5807	0.04	2337021	15.81	2567	0.02	4307	0.03	1618669	10.95	10306762	95.28	9783330	94.92	184222	1.88	1823803	18.64	1833768	18.74	5941537	60.73	3526614	116	0	44074	1.25	589	0.02	783	0.02	18469	0.52	3238548	93.53	2872263	88.69	14877	0.52	397403	13.84	603437	21.01	1856546	64.64
R.0h.4aD	19831715	2250	0.01	537907	2.71	913	0	9569	0.05	223944	1.13	18999315	99.7	14970483	78.79	287176	1.92	3020691	20.18	3002718	20.06	8659898	57.85	5465250	78	0	30186	0.55	308	0.01	757	0.01	12938	0.24	5378988	99.23	3907796	72.65	18938	0.48	489174	12.52	896443	22.94	2503241	64.06
R.12h.4aD	15944448	1504	0.01	2430963	15.25	1869	0.01	3438	0.02	892252	5.6	11906765	94.39	9653983	81.08	203417	2.11	1868898	19.36	1771802	18.35	5809866	60.18	3598463	87	0	30684	0.85	411	0.01	753	0.02	12449	0.35	3247993	91.39	2455918	75.61	15508	0.63	355533	14.48	538365	21.92	1546512	62.97
S.0h.T	10691888	22199	0.21	503079	4.71	650	0.01	1936	0.02	1408221	13.17	8726009	99.66	7879643	90.3	2464621	31.28	1238922	15.72	876951	11.13	3299149	41.87	3241676	260	0.01	68775	2.12	313	0.01	773	0.02	23625	0.73	3137561	99.67	2649432	84.44	22972	0.87	412693	15.58	534296	20.17	1679471	63.39
S.12h.T	10728927	43375	0.4	338654	3.16	577	0.01	1623	0.02	2667968	24.87	7655889	99.73	6880756	89.88	2067950	30.05	1185995	17.24	739257	10.74	2887554	41.97	2754838	229	0.01	52141	1.89	329	0.01	679	0.02	16897	0.61	2676927	99.72	2266187	84.66	22429	0.99	367904	16.23	463382	20.45	1412472	62.33
R.0h.T	10633688	6784	0.06	260627	2.45	566	0.01	2830	0.03	885811	8.33	9460844	99.83	7824976	82.71	2940950	37.58	1332081	17.02	727729	9.3	2824216	36.09	2990554	229	0.01	44527	1.49	307	0.01	798	0.03	18784	0.63	2917853	99.72	2096948	71.87	23800	1.13	368626	17.58	439806	20.97	1264716	60.31
R.12h.T	10620455	9461	0.09	493592	4.65	711	0.01	2631	0.02	1534648	14.45	8544524	99.59	6976680	81.65	2364728	33.89	1263260	18.11	701688	10.06	2647004	37.94	2985634	312	0.01	61699	2.07	359	0.01	800	0.03	20653	0.69	2890552	99.61	2067604	71.53	22340	1.08	354453	17.14	428697	20.73	1262114	61.04
S.12h.mock.4b	10758604	9721	0.09	868256	8.07	146	0	157	0	8978153	83.45	591601	65.58	459026	77.59	9744	2.12	69310	15.1	58415	12.73	321557	70.05	353947	43	0.01	35064	9.91	32	0.01	101	0.03	18792	5.31	296042	98.71	239139	80.78	2355	0.98	37539	15.7	44850	18.75	154395	64.56
S.12h.Bgt.4b	10530341	9667	0.09	973851	9.25	207	0	237	0	7842017	74.47	672353	39.45	548064	81.51	16110	2.94	84955	15.5	69339	12.65	377660	68.91	396541	54	0.01	40722	10.27	58	0.01	121	0.03	18292	4.61	327407	97.07	270900	82.74	2875	1.06	43403	16.02	51967	19.18	172655	63.73

## Sheet: Table S9
Table S9 List of TAGs bearing CHH-hypomethylated DMRs
DMR id	chrom	DMR start	DMR end	B12 methyLevel	M12 methyLevel	methyLevel ratio	methyLevel difference	pvalue	Stat	Gene id	Regions	osa	osa description	NR description	Gene id	TAG/nonTAG	TEG/nonTEG	up2000_rep	up2000_rep(number)	trans_source	trans_source(number)	down2000_rep	down2000_rep(number)
DMR_scaffold24044_271036	scaffold24044	271036	271125	0.126761	0.376068	0.337068	-0.249308	4.04036e-06	Hypo	AEGTA00006	promoter	LOC_Os09g27670.1	expressed protein	unnamed protein product [Aegilops tauschii]	AEGTA00006	TAG	nonTEG	[ID=wheatD.DR5760289;Target=MuDr-N1_TM:10-174;Class=DNA/MULE-MuDR;|scaffold24044|-|267794-267957]	1	--	--	--	--
DMR_scaffold15677_38372	scaffold15677	38372	38464	0.181818	0.433071	0.419835	-0.251253	6.38816e-06	Hypo	AEGTA00023	intron	--	--	PREDICTED: B3 domain-containing protein Os03g0619600-like [Brachypodium distachyon]	AEGTA00023	TAG	TEG	[ID=wheatD.DR5368883;Target=KARIN_TA:1-2313;Class=LINE/L1;|scaffold15677|-|32712-35003]	1	[ID=wheatD.DR5368884;Target=VEJU1_TM-LTR:1-374;Class=LTR;|scaffold15677|+|35897-36271],[ID=wheatD.DR5368885;Target=VEJU1_TM-int:1-1014;Class=LTR;|scaffold15677|+|36272-37320],[ID=wheatD.DR5368886;Target=VEJU1_TM-int:1723-1772;Class=LTR;|scaffold15677|+|38	4	--	--
DMR_scaffold43383_31546	scaffold43383	31546	31642	0.147465	0.334906	0.440319	-0.18744	5.48118e-06	Hypo	AEGTA00037	promoter	LOC_Os01g27650.1	pentatricopeptide, putative, expressed	PREDICTED: pentatricopeptide repeat-containing protein At2g33680-like [Brachypodium distachyon]	AEGTA00037	TAG	nonTEG	[ID=wheatD.DR6365319;Target=HARB-1_TA:829-1580;Class=DNA/PIF-Harbinger;|scaffold43383|+|30751-31496]	1	--	--	--	--
DMR_scaffold41664_31357	scaffold41664	31357	31450	0.0513834	0.291925	0.176015	-0.240542	2.73428e-11	Hypo	AEGTA00044	promoter	--	--	predicted protein [Hordeum vulgare subsp. vulgare]	AEGTA00044	TAG	nonTEG	--	--	--	--	[ID=wheatD.DR6320856;Target=HADES_TA:43-97;Class=DNA/TcMar-Stowaway;|scaffold41664|-|31344-31398]	1
DMR_scaffold31838_28487	scaffold31838	28487	28684	0.0656028	0.240449	0.272834	-0.174847	2.63954e-15	Hypo	AEGTA00047	downstream	LOC_Os02g30790.1	SAR DNA-binding protein-like, putative, expressed	hypothetical protein OsI_36590 [Oryza sativa Indica Group]	AEGTA00047	TAG	nonTEG	[ID=wheatD.DR6038381;Target=TREP216:1-127;Class=DNA/TcMar-Stowaway;|scaffold31838|+|28517-28643]	1	--	--	--	--
DMR_scaffold60214_41717	scaffold60214	41717	41923	0	0.112	0	-0.112	9.99305e-14	Hypo	AEGTA00065	intron	LOC_Os02g58040.1	OsFBX75 - F-box domain containing protein, expressed	predicted protein [Hordeum vulgare subsp. vulgare]	AEGTA00065	TAG	TEG	--	--	[ID=wheatD.DR6724243;Target=DNA-TA-1_TM:1-108;Class=DNA/TcMar-Stowaway;|scaffold60214|+|39521-39627],[ID=wheatD.DR6724244;Target=EnSpm3_TM:5387-5454;Class=DNA/CMC-EnSpm;|scaffold60214|-|46185-46252],[ID=wheatD.DR6724245;Target=Gypsy-3-LTR_TA:286-473;Class	3	[ID=wheatD.DR6724246;Target=SABRINA3_TM-LTR:1465-1535;Class=LTR/Gypsy;|scaffold60214|-|49122-49225],[ID=wheatD.DR6724247;Target=SABRINA2_TM_LTR:35-116;Class=LTR/Gypsy;|scaffold60214|+|49154-49235],[ID=wheatD.DR6724248;Target=Copia-8_TA-I:3728-4832;Class=L	3
DMR_scaffold60214_49385	scaffold60214	49385	49481	0.0348259	0.172414	0.20199	-0.137588	7.62617e-06	Hypo	AEGTA00065	promoter	LOC_Os02g58040.1	OsFBX75 - F-box domain containing protein, expressed	predicted protein [Hordeum vulgare subsp. vulgare]	AEGTA00065	TAG	TEG	--	--	[ID=wheatD.DR6724243;Target=DNA-TA-1_TM:1-108;Class=DNA/TcMar-Stowaway;|scaffold60214|+|39521-39627],[ID=wheatD.DR6724244;Target=EnSpm3_TM:5387-5454;Class=DNA/CMC-EnSpm;|scaffold60214|-|46185-46252],[ID=wheatD.DR6724245;Target=Gypsy-3-LTR_TA:286-473;Class	3	[ID=wheatD.DR6724246;Target=SABRINA3_TM-LTR:1465-1535;Class=LTR/Gypsy;|scaffold60214|-|49122-49225],[ID=wheatD.DR6724247;Target=SABRINA2_TM_LTR:35-116;Class=LTR/Gypsy;|scaffold60214|+|49154-49235],[ID=wheatD.DR6724248;Target=Copia-8_TA-I:3728-4832;Class=L	3
DMR_scaffold91717_8570	scaffold91717	8570	8666	0	0.12987	0	-0.12987	9.86724e-07	Hypo	AEGTA00113	intron	--	--	--	AEGTA00113	TAG	nonTEG	--	--	--	--	[ID=wheatD.DR7157247;Target=Copia-6_TA-I:8414-8481;Class=LTR/Copia;|scaffold91717|+|10996-11064]	1
DMR_scaffold3207_94931	scaffold3207	94931	95025	0.421245	0.629167	0.669529	-0.207921	2.65895e-06	Hypo	AEGTA00114	downstream	LOC_Os12g04940.1	splicing factor, putative, expressed	predicted protein [Hordeum vulgare subsp. vulgare]	AEGTA00114	TAG	nonTEG	--	--	--	--	[ID=wheatD.DR6046443;Target=ATHOS_HV:1-46;Class=DNA/TcMar-Stowaway;|scaffold3207|-|93948-93993],[ID=wheatD.DR6046444;Target=STOWAWAY1_HV:1-166;Class=DNA/TcMar-Stowaway;|scaffold3207|+|94929-95093]	2
DMR_scaffold111178_26389	scaffold111178	26389	26482	0.0300752	0.290503	0.103528	-0.260428	2.08959e-10	Hypo	AEGTA00152	intron	LOC_Os01g50680.1	OsSub2 - Putative Subtilisin homologue, expressed	predicted protein [Hordeum vulgare subsp. vulgare]	AEGTA00152	TAG	nonTEG	--	--	--	--	[ID=wheatD.DR5069254;Target=SUKKULA3_TM-LTR:545-635;Class=LTR/Gypsy;|scaffold111178|-|31178-31268],[ID=wheatD.DR5069255;Target=DNA-8-1_TA:593-669;Class=DNA;|scaffold111178|+|31897-31971]	2
DMR_scaffold30951_28004	scaffold30951	28004	28093	0.016129	0.375	0.0430108	-0.358871	9.3047e-15	Hypo	AEGTA00230	promoter	LOC_Os05g36110.1	protein of unknown function DUF502 domain containing protein, expressed	--	AEGTA00230	TAG	TEG	--	--	[ID=wheatD.DR6010548;Target=ICARUS_TM:1-107;Class=DNA/TcMar-Stowaway;|scaffold30951|+|26095-26211]	1	[ID=wheatD.DR6010549;Target=ATHOS_TM:29-74;Class=DNA/TcMar-Stowaway;|scaffold30951|-|28279-28324]	1
DMR_scaffold64269_25249	scaffold64269	25249	25346	0.0422078	0.165354	0.255257	-0.123147	1.25188e-06	Hypo	AEGTA00254	promoter	LOC_Os09g38740.1	expressed protein	predicted protein [Hordeum vulgare subsp. vulgare]	AEGTA00254	TAG	nonTEG	[ID=wheatD.DR6793727;Target=DNA-2-N2_TA:1-259;Class=DNA/TcMar-Stowaway;|scaffold64269|-|24440-24702],[ID=wheatD.DR6793728;Target=LATIDU1_TM:1865-2207;Class=LTR/Gypsy;|scaffold64269|-|25301-25608],[ID=wheatD.DR6793729;Target=LATIDU1_TM:1943-2231;Class=LTR/	3	--	--	--	--
DMR_scaffold64269_25583	scaffold64269	25583	25678	0.0233918	0.217054	0.107769	-0.193662	1.13485e-09	Hypo	AEGTA00254	promoter	LOC_Os09g38740.1	expressed protein	predicted protein [Hordeum vulgare subsp. vulgare]	AEGTA00254	TAG	nonTEG	[ID=wheatD.DR6793727;Target=DNA-2-N2_TA:1-259;Class=DNA/TcMar-Stowaway;|scaffold64269|-|24440-24702],[ID=wheatD.DR6793728;Target=LATIDU1_TM:1865-2207;Class=LTR/Gypsy;|scaffold64269|-|25301-25608],[ID=wheatD.DR6793729;Target=LATIDU1_TM:1943-2231;Class=LTR/	3	--	--	--	--
DMR_scaffold15398_20146	scaffold15398	20146	20343	0.214421	0.460218	0.465912	-0.245797	1.06483e-18	Hypo	AEGTA00287	downstream	LOC_Os11g40680.1	MBTB64 - Bric-a-Brac, Tramtrack, Broad Complex BTB domain with Meprin and TRAF Homology MATH domain, expressed	hypothetical protein SORBIDRAFT_01g013780 [Sorghum bicolor] >gi|241918040|gb|EER91184.1| hypothetical protein SORBIDRAFT_01g013780 [Sorghum bicolor]	AEGTA00287	TAG	nonTEG	[ID=wheatD.DR5352274;Target=EnSpm-N3_TA:758-1018;Class=DNA/CMC-EnSpm;|scaffold15398|+|19846-19917],[ID=wheatD.DR5352276;Target=EnSpm-N3_TA:1019-1072;Class=DNA/CMC-EnSpm;|scaffold15398|+|20149-20161],[ID=wheatD.DR5352277;Target=ALBERT_TA:5-440;Class=DNA/CM	3	--	--	--	--
DMR_scaffold20861_4615	scaffold20861	4615	4714	0.284483	0.584699	0.486545	-0.300217	4.77824e-07	Hypo	AEGTA00291	exon,intron	LOC_Os11g38180.1	OsFBDUF59 - F-box and DUF domain containing protein, expressed	hypothetical protein SORBIDRAFT_05g023100 [Sorghum bicolor] >gi|241935620|gb|EES08765.1| hypothetical protein SORBIDRAFT_05g023100 [Sorghum bicolor]	AEGTA00291	TAG	TEG	--	--	[ID=wheatD.DR5619978;Target=DNA-2-N2_TA:44-259;Class=DNA/TcMar-Stowaway;|scaffold20861|-|4474-4691]	1	[ID=wheatD.DR5619979;Target=TREP20:2497-2691;Class=LINE/L1;|scaffold20861|-|6802-7000]	1
DMR_scaffold75462_5595	scaffold75462	5595	5671	0.0070922	0.167883	0.0422448	-0.160791	4.51204e-07	Hypo	AEGTA00306	promoter	LOC_Os08g23470.1	B3 DNA binding domain containing protein, expressed	PREDICTED: putative B3 domain-containing protein Os08g0325100-like [Brachypodium distachyon]	AEGTA00306	TAG	TEG	--	--	[ID=wheatD.DR6966489;Target=HADES_TA:1-97;Class=DNA/TcMar-Stowaway;|scaffold75462|-|8859-8944]	1	--	--
DMR_scaffold4208_135869	scaffold4208	135869	135967	0.0222222	0.253333	0.0877193	-0.231111	5.17651e-07	Hypo	AEGTA00332	promoter	--	--	hypothetical protein LOC_Os11g39100 [Oryza sativa Japonica Group]	AEGTA00332	TAG	nonTEG	--	--	--	--	[ID=wheatD.DR6331257;Target=LATIDU1_TM:4113-4146;Class=LTR/Gypsy;|scaffold4208|-|136901-136934]	1
DMR_scaffold2084_5168	scaffold2084	5168	5370	0.0603933	0.229478	0.263177	-0.169084	3.76221e-18	Hypo	AEGTA00346	intron	LOC_Os06g27830.1	expressed protein	loricrin-like [Oryza sativa Japonica Group]	AEGTA00346	TAG	TEG	[ID=wheatD.DR5618698;Target=HADES_TA:1-97;Class=DNA/TcMar-Stowaway;|scaffold2084|-|4524-4598]	1	[ID=wheatD.DR5618699;Target=EnSpm-N2_TA:6551-6587;Class=DNA/CMC-EnSpm;|scaffold2084|+|5549-5589]	1	[ID=wheatD.DR5618700;Target=HARB-1_TA:1-177;Class=DNA/PIF-Harbinger;|scaffold2084|+|8097-8275]	1
DMR_scaffold48565_22735	scaffold48565	22735	22833	0.0416667	0.195349	0.213294	-0.153682	4.43617e-06	Hypo	AEGTA00398	intron	LOC_Os11g06870.1	glyoxal oxidase-related, putative, expressed	putative ZmEBE-1 protein [Oryza sativa Japonica Group]	AEGTA00398	TAG	TEG	[ID=wheatD.DR6491562;Target=LATIDU1_TM:4115-4161;Class=LTR/Gypsy;|scaffold48565|-|20815-20860]	1	[ID=wheatD.DR6491563;Target=LATIDU1_TM:1347-1379;Class=LTR/Gypsy;|scaffold48565|-|22788-22820],[ID=wheatD.DR6491564;Target=LATIDU1_TM:1885-2114;Class=LTR/Gypsy;|scaffold48565|-|23843-24083],[ID=wheatD.DR6491565;Target=LATIDU1_TM:1931-2207;Class=LTR/Gypsy;	4	[ID=wheatD.DR6491567;Target=IKEROS_HV-LTR:55-245;Class=LTR/Copia;|scaffold48565|-|28440-28643]	1
DMR_scaffold30225_16831	scaffold30225	16831	16917	0.0390625	0.271318	0.143973	-0.232255	1.84491e-07	Hypo	AEGTA00448	exon	--	--	predicted protein [Hordeum vulgare subsp. vulgare]	AEGTA00448	TAG	nonTEG	--	--	--	--	[ID=wheatD.DR5985647;Target=ANGELA1_TM-LTR:1257-1737;Class=LTR/Copia;|scaffold30225|+|18410-18894]	1
DMR_scaffold310_180514	scaffold310	180514	180604	0.0196078	0.179724	0.1091	-0.160116	1.99724e-08	Hypo	AEGTA00454	downstream	--	--	--	AEGTA00454	TAG	nonTEG	--	--	--	--	[ID=wheatD.DR6012008;Target=SABRINA1_TM-LTR:1-1578;Class=LTR/Gypsy;|scaffold310|+|179823-181406]	1
DMR_scaffold234047_6243	scaffold234047	6243	6342	0.0759878	0.219178	0.346695	-0.14319	5.14084e-07	Hypo	AEGTA00457	downstream	LOC_Os07g39350.1	transporter family protein, putative, expressed	predicted protein [Hordeum vulgare subsp. vulgare]	AEGTA00457	TAG	nonTEG	[ID=wheatD.DR5733950;Target=EnSpm3_TM:5273-5455;Class=DNA/CMC-EnSpm;|scaffold234047|+|734-915]	1	--	--	[ID=wheatD.DR5733951;Target=Angela1_AT_LTR:221-637;Class=LTR/Copia;|scaffold234047|+|4635-5063],[ID=wheatD.DR5733952;Target=Angela1_AT_LTR:713-853;Class=LTR/Copia;|scaffold234047|+|5165-5291],[ID=wheatD.DR5733954;Target=EnSpm3_TM:5395-5451;Class=DNA/CMC-E	4
DMR_scaffold50594_46391	scaffold50594	46391	46490	0.146552	0.41453	0.353537	-0.267978	2.61051e-07	Hypo	AEGTA00544	intron	LOC_Os08g35510.1	cytochrome P450, putative, expressed	hypothetical protein OsJ_29527 [Oryza sativa Japonica Group]	AEGTA00544	TAG	TEG	--	--	[ID=wheatD.DR6536862;Target=HADES_TA:3-97;Class=DNA/TcMar-Stowaway;|scaffold50594|+|46387-46484],[ID=wheatD.DR6536863;Target=DNA-2-N2_TA:74-200;Class=DNA/TcMar-Stowaway;|scaffold50594|-|47252-47378],[ID=wheatD.DR6536864;Target=LATIDU1_TM:4113-4148;Class=L	3	[ID=wheatD.DR6536865;Target=EnSpm3_TM:5148-5270;Class=DNA/CMC-EnSpm;|scaffold50594|+|48149-48260],[ID=wheatD.DR6536866;Target=EnSpm3_TM:5153-5441;Class=DNA/CMC-EnSpm;|scaffold50594|-|48994-49281],[ID=wheatD.DR6536867;Target=DNA-2-N2_TA:68-228;Class=DNA/Tc	3
DMR_scaffold7919_17963	scaffold7919	17963	18053	0.1893	0.406639	0.465524	-0.217339	1.90525e-07	Hypo	AEGTA00584	downstream	--	--	--	AEGTA00584	TAG	nonTEG	--	--	--	--	[ID=wheatD.DR7014200;Target=STOWAWAY1_HV:1-166;Class=DNA/TcMar-Stowaway;|scaffold7919|-|22401-22563]	1
DMR_scaffold7416_51142	scaffold7416	51142	51241	0.0583942	0.308081	0.189542	-0.249687	1.18757e-15	Hypo	AEGTA00623	downstream	LOC_Os03g02210.1	expressed protein	PREDICTED: uncharacterized protein LOC100828443 [Brachypodium distachyon]	AEGTA00623	TAG	nonTEG	[ID=wheatD.DR6947716;Target=Gypsy-2-I_TA:9032-9288;Class=LTR/Gypsy;|scaffold7416|+|47705-47949],[ID=wheatD.DR6947717;Target=Gypsy2-HV_I-int:8567-8628;Class=LTR/Gypsy;|scaffold7416|+|48270-48331],[ID=wheatD.DR6947718;Target=Gypsy-2-LTR_TA:1-64;Class=LTR/Gy	5	--	--	[ID=wheatD.DR6947721;Target=STOWAWAY1_HV:1-166;Class=DNA/TcMar-Stowaway;|scaffold7416|+|51054-51218],[ID=wheatD.DR6947722;Target=THALOS_AT:1-157;Class=DNA/TcMar-Stowaway;|scaffold7416|+|51448-51617]	2
DMR_scaffold2447_82718	scaffold2447	82718	82816	0.194656	0.413127	0.471178	-0.218471	7.46283e-08	Hypo	AEGTA00653	downstream	LOC_Os04g12110.1	expressed protein	hypothetical protein OsI_14725 [Oryza sativa Indica Group]	AEGTA00653	TAG	nonTEG	[ID=wheatD.DR5777890;Target=WHAM2_TM-int:5746-5834;Class=LTR/Gypsy;|scaffold2447|+|81086-81168],[ID=wheatD.DR5777892;Target=NUSIF1_TM:7454-7508;Class=LTR/Gypsy;|scaffold2447|+|81638-81692]	2	--	--	--	--
DMR_scaffold15644_55447	scaffold15644	55447	55545	0.0474453	0.174242	0.272295	-0.126797	3.03332e-06	Hypo	AEGTA00662	downstream	--	--	PREDICTED: uncharacterized protein LOC100837909 [Brachypodium distachyon]	AEGTA00662	TAG	nonTEG	--	--	--	--	[ID=wheatD.DR5366752;Target=TAR2_TA:1634-1937;Class=LINE/L1;|scaffold15644|+|54588-54883],[ID=wheatD.DR5366753;Target=WHAM1_TM-LTR:848-1228;Class=LTR/Gypsy;|scaffold15644|-|55239-55612]	2
DMR_scaffold20352_177476	scaffold20352	177476	177575	0.00862069	0.264249	0.0326234	-0.255628	7.96832e-11	Hypo	AEGTA00671	downstream	LOC_Os03g44250.1	expressed protein	PREDICTED: uncharacterized protein LOC100836094 [Brachypodium distachyon]	AEGTA00671	TAG	nonTEG	--	--	--	--	[ID=wheatD.DR5597147;Target=DEIMOS_TM:1673-2150;Class=DNA;|scaffold20352|-|177507-177970]	1
DMR_scaffold24471_88102	scaffold24471	88102	88195	0.265928	0.495455	0.536735	-0.229527	2.55707e-08	Hypo	AEGTA00678	downstream	LOC_Os03g43340.1	expressed protein	hypothetical protein OsJ_11817 [Oryza sativa Japonica Group]	AEGTA00678	TAG	nonTEG	[ID=wheatD.DR5778051;Target=INAV_HV-int:3136-4767;Class=LTR/Copia;|scaffold24471|+|84282-85913]	1	--	--	--	--
DMR_scaffold30757_52642	scaffold30757	52642	52740	0.213855	0.478916	0.446541	-0.26506	8.00057e-13	Hypo	AEGTA00802	downstream	LOC_Os07g22730.1	AP2 domain containing protein, expressed	PREDICTED: ethylene-responsive transcription factor 1B-like [Brachypodium distachyon]	AEGTA00802	TAG	nonTEG	[ID=wheatD.DR6004367;Target=EnSpm3_TM:5314-5456;Class=DNA/CMC-EnSpm;|scaffold30757|+|52653-52760]	1	--	--	--	--
DMR_scaffold42571_46737	scaffold42571	46737	46830	0.190476	0.536842	0.354809	-0.346366	4.26209e-09	Hypo	AEGTA00855	downstream	LOC_Os01g59780.1	AP2 domain containing protein, expressed	PREDICTED: AP2-like ethylene-responsive transcription factor AIL5-like [Brachypodium distachyon]	AEGTA00855	TAG	nonTEG	[ID=wheatD.DR6343849;Target=Angela1_AT_LTR:3-210;Class=LTR/Copia;|scaffold42571|-|45147-45375],[ID=wheatD.DR6343850;Target=LATIDU1_TM:4114-4149;Class=LTR/Gypsy;|scaffold42571|+|46733-46768]	2	--	--	--	--
DMR_scaffold4819_95995	scaffold4819	95995	96062	0	0.626866	0	-0.626866	2.3678e-23	Hypo	AEGTA00873	downstream	LOC_Os04g38610.2	RAN guanine nucleotide release factor, putative, expressed	PREDICTED: probable ran guanine nucleotide release factor-like [Brachypodium distachyon]	AEGTA00873	TAG	nonTEG	[ID=wheatD.DR6482913;Target=STOWAWAY1_HV:1-165;Class=DNA/TcMar-Stowaway;|scaffold4819|+|91677-91840],[ID=wheatD.DR6482914;Target=ATHOS_TM:1-85;Class=DNA/TcMar-Stowaway;|scaffold4819|+|91851-91934],[ID=wheatD.DR6482915;Target=THALOS_AT:1-157;Class=DNA/TcMa	4	--	--	--	--
DMR_scaffold53284_5529	scaffold53284	5529	5726	0.297872	0.632708	0.47079	-0.334835	2.29133e-23	Hypo	AEGTA00949	promoter	LOC_Os06g04490.1	expressed protein	hypothetical protein [Oryza sativa Japonica Group] >gi|55297202|dbj|BAD68876.1| hypothetical protein [Oryza sativa Japonica Group] >gi|125553947|gb|EAY99552.1| hypothetical protein OsI_21526 [Oryza sativa Indica Group] >gi|125595962|gb|EAZ35742.1| hypothetical protein OsJ_20033 [Oryza sativa Japonica Group]	AEGTA00949	TAG	nonTEG	[ID=wheatD.DR6592589;Target=DNA-8-1_TA:515-572;Class=DNA;|scaffold53284|-|4908-4965],[ID=wheatD.DR6592590;Target=DNA-8-1_TA:774-831;Class=DNA;|scaffold53284|+|5669-5722]	2	--	--	--	--
DMR_scaffold52652_57549	scaffold52652	57549	57647	0.126482	0.323699	0.39074	-0.197217	1.4224e-06	Hypo	AEGTA01088	promoter	--	--	hypothetical protein SORBIDRAFT_01g003590 [Sorghum bicolor] >gi|241917505|gb|EER90649.1| hypothetical protein SORBIDRAFT_01g003590 [Sorghum bicolor]	AEGTA01088	TAG	nonTEG	[ID=wheatD.DR6579197;Target=SABRINA3_TM-LTR:849-910;Class=LTR/Gypsy;|scaffold52652|-|54202-54264],[ID=wheatD.DR6579198;Target=DEIMOS_TM:334-391;Class=DNA;|scaffold52652|+|54261-54318]	2	--	--	[ID=wheatD.DR6579199;Target=DNA-8-1_TA:515-584;Class=DNA;|scaffold52652|-|56826-56901],[ID=wheatD.DR6579200;Target=DNA-8-1_TA:761-831;Class=DNA;|scaffold52652|+|57579-57655]	2
DMR_scaffold52652_61561	scaffold52652	61561	61659	0.444776	0.632047	0.703707	-0.187271	1.49946e-06	Hypo	AEGTA01089	promoter	LOC_Os03g60210.1	DUF567 domain containing protein, putative, expressed	hypothetical protein SORBIDRAFT_01g003590 [Sorghum bicolor] >gi|241917505|gb|EER90649.1| hypothetical protein SORBIDRAFT_01g003590 [Sorghum bicolor]	AEGTA01089	TAG	nonTEG	[ID=wheatD.DR6579201;Target=LATIDU1_TM:1992-2207;Class=LTR/Gypsy;|scaffold52652|+|60099-60299]	1	--	--	[ID=wheatD.DR6579202;Target=TREP216:1-127;Class=DNA/TcMar-Stowaway;|scaffold52652|+|61559-61685],[ID=wheatD.DR6579203;Target=Karin_TM:4978-5041;Class=LINE/L1;|scaffold52652|+|62900-62960],[ID=wheatD.DR6579204;Target=KARIN_TA:1701-3090;Class=LINE/L1;|scaff	3
DMR_scaffold23817_27438	scaffold23817	27438	27527	0.106383	0.328704	0.323644	-0.222321	9.13344e-09	Hypo	AEGTA01152	promoter	LOC_Os07g31680.1	OsFBL38 - F-box domain and LRR containing protein, expressed	hypothetical protein OsJ_24351 [Oryza sativa Japonica Group]	AEGTA01152	TAG	TEG	[ID=wheatD.DR5750437;Target=Gypsy-12_TA-I:4388-4722;Class=LTR/Gypsy;|scaffold23817|-|26330-26666]	1	[ID=wheatD.DR5750438;Target=EnSpm-N1_HV:16-428;Class=DNA/CMC-EnSpm;|scaffold23817|+|29199-29621],[ID=wheatD.DR5750440;Target=ALBERT_TA:282-335;Class=DNA/CMC-EnSpm;|scaffold23817|-|29704-29764],[ID=wheatD.DR5750441;Target=ALBERT_TA:208-259;Class=DNA/CMC-En	4	--	--
DMR_scaffold23817_29277	scaffold23817	29277	29375	0.271084	0.489627	0.553655	-0.218542	9.32706e-06	Hypo	AEGTA01152	intron	LOC_Os07g31680.1	OsFBL38 - F-box domain and LRR containing protein, expressed	hypothetical protein OsJ_24351 [Oryza sativa Japonica Group]	AEGTA01152	TAG	TEG	[ID=wheatD.DR5750437;Target=Gypsy-12_TA-I:4388-4722;Class=LTR/Gypsy;|scaffold23817|-|26330-26666]	1	[ID=wheatD.DR5750438;Target=EnSpm-N1_HV:16-428;Class=DNA/CMC-EnSpm;|scaffold23817|+|29199-29621],[ID=wheatD.DR5750440;Target=ALBERT_TA:282-335;Class=DNA/CMC-EnSpm;|scaffold23817|-|29704-29764],[ID=wheatD.DR5750441;Target=ALBERT_TA:208-259;Class=DNA/CMC-En	4	--	--
DMR_scaffold70642_17364	scaffold70642	17364	17458	0.287554	0.558824	0.51457	-0.27127	4.56703e-08	Hypo	AEGTA01178	promoter	LOC_Os01g03180.1	retrotransposon protein, putative, unclassified, expressed	predicted protein [Hordeum vulgare subsp. vulgare]	AEGTA01178	TAG	nonTEG	[ID=wheatD.DR6896141;Target=L1_TD:7770-7845;Class=LINE/L1;|scaffold70642|-|14219-14338]	1	--	--	[ID=wheatD.DR6896142;Target=STOWAWAY1_HV:1-166;Class=DNA/TcMar-Stowaway;|scaffold70642|-|16990-17153],[ID=wheatD.DR6896143;Target=D1100_SC:718-839;Class=DNA;|scaffold70642|+|17048-17168]	2
DMR_scaffold35929_100156	scaffold35929	100156	100254	0.0888889	0.27193	0.326882	-0.183041	3.69738e-07	Hypo	AEGTA01237	promoter	LOC_Os07g22770.1	AP2 domain containing protein, expressed	PREDICTED: ethylene-responsive transcription factor 1B-like [Brachypodium distachyon]	AEGTA01237	TAG	nonTEG	[ID=wheatD.DR6161505;Target=DNA-TA-1_TA:1-219;Class=DNA/TcMar-Stowaway;|scaffold35929|+|100070-100307]	1	--	--	[ID=wheatD.DR6161506;Target=DNA-8-1_TA:101-239;Class=DNA;|scaffold35929|-|102888-103027]	1
DMR_scaffold37014_84221	scaffold37014	84221	84320	0.203279	0.410095	0.495687	-0.206816	2.31667e-08	Hypo	AEGTA01269	promoter	LOC_Os03g17510.1	pentatricopeptide, putative, expressed	PREDICTED: pentatricopeptide repeat-containing protein At2g37310-like [Brachypodium distachyon]	AEGTA01269	TAG	nonTEG	--	--	--	--	[ID=wheatD.DR6193512;Target=EnSpm3_TM:5155-5308;Class=DNA/CMC-EnSpm;|scaffold37014|+|84134-84287],[ID=wheatD.DR6193513;Target=DNA-8-1_TA:120-239;Class=DNA;|scaffold37014|+|84845-84964]	2
DMR_scaffold65255_20267	scaffold65255	20267	20364	0.075	0.282209	0.265761	-0.207209	1.85491e-07	Hypo	AEGTA01315	promoter	LOC_Os04g32340.1	RNA-binding motif protein, putative, expressed	PREDICTED: zinc finger CCCH domain-containing protein 27-like [Brachypodium distachyon]	AEGTA01315	TAG	nonTEG	--	--	--	--	[ID=wheatD.DR6809701;Target=OLEUS_HV:51-153;Class=DNA/TcMar-Stowaway;|scaffold65255|-|27596-27698]	1
DMR_scaffold65255_27576	scaffold65255	27576	27674	0.0202899	0.134969	0.150329	-0.114679	7.87125e-07	Hypo	AEGTA01315	downstream	LOC_Os04g32340.1	RNA-binding motif protein, putative, expressed	PREDICTED: zinc finger CCCH domain-containing protein 27-like [Brachypodium distachyon]	AEGTA01315	TAG	nonTEG	--	--	--	--	[ID=wheatD.DR6809701;Target=OLEUS_HV:51-153;Class=DNA/TcMar-Stowaway;|scaffold65255|-|27596-27698]	1
DMR_scaffold49610_6801	scaffold49610	6801	6898	0.146465	0.325949	0.449348	-0.179485	4.35198e-06	Hypo	AEGTA01326	promoter	LOC_Os02g28970.2	expressed protein	predicted protein [Hordeum vulgare subsp. vulgare]	AEGTA01326	TAG	nonTEG	--	--	--	--	[ID=wheatD.DR6514536;Target=MuDR1_TD:2-126;Class=DNA/MULE-MuDR;|scaffold49610|+|9849-9972],[ID=wheatD.DR6514537;Target=HADES_TA:1-97;Class=DNA/TcMar-Stowaway;|scaffold49610|-|10573-10658]	2
DMR_scaffold63828_10990	scaffold63828	10990	11089	0.0382775	0.191781	0.19959	-0.153503	3.41733e-06	Hypo	AEGTA01373	promoter	LOC_Os02g07150.1	urease accessory protein F, putative, expressed	predicted protein [Hordeum vulgare subsp. vulgare]	AEGTA01373	TAG	nonTEG	[ID=wheatD.DR6786345;Target=DNA-8-1_TA:120-238;Class=DNA;|scaffold63828|+|10786-10904],[ID=wheatD.DR6786346;Target=DNA-8-1_TA:584-671;Class=DNA;|scaffold63828|-|10829-10916]	2	--	--	--	--
DMR_scaffold34070_75346	scaffold34070	75346	75442	0.0356164	0.192982	0.184558	-0.157366	6.96554e-13	Hypo	AEGTA01463	promoter	LOC_Os01g40250.1	down-regulated in metastasis family protein, expressed	hypothetical protein OsJ_02376 [Oryza sativa Japonica Group]	AEGTA01463	TAG	TEG	[ID=wheatD.DR6105977;Target=DNA-3-1_TA:2-235;Class=DNA/PIF-Harbinger;|scaffold34070|+|56114-56346],[ID=wheatD.DR6105978;Target=DNA-3-1_TA:209-272;Class=DNA/PIF-Harbinger;|scaffold34070|+|56359-56421]	2	[ID=wheatD.DR6105979;Target=ATHOS_HV:1-83;Class=DNA/TcMar-Stowaway;|scaffold34070|-|73227-73309]	1	[ID=wheatD.DR6105980;Target=DNA-8-1_TA:120-239;Class=DNA;|scaffold34070|-|75350-75469],[ID=wheatD.DR6105981;Target=DNA-8-1_TA:103-229;Class=DNA;|scaffold34070|+|75686-75810]	2
DMR_scaffold38874_17005	scaffold38874	17005	17104	0.375385	0.548851	0.683947	-0.173466	7.13127e-06	Hypo	AEGTA01497	downstream	LOC_Os07g20410.1	expressed protein	PREDICTED: uncharacterized protein LOC100840358 isoform 1 [Brachypodium distachyon] >gi|357157940|ref|XP_003577964.1| PREDICTED: uncharacterized protein LOC100840358 isoform 2 [Brachypodium distachyon] >gi|357157942|ref|XP_003577965.1| PREDICTED: uncharacterized protein LOC100840358 isoform 3 [Brachypodium distachyon]	AEGTA01497	TAG	nonTEG	[ID=wheatD.DR6242428;Target=EnSpm-1_TA:8866-8986;Class=DNA/CMC-EnSpm;|scaffold38874|+|13717-13835]	1	--	--	[ID=wheatD.DR6242429;Target=STOWAWAY1_HV:1-166;Class=DNA/TcMar-Stowaway;|scaffold38874|-|16965-17128]	1
DMR_scaffold141249_12103	scaffold141249	12103	12200	0.130435	0.317391	0.410959	-0.186957	2.03225e-06	Hypo	AEGTA01649	downstream	--	--	PREDICTED: uncharacterized protein LOC100837372 [Brachypodium distachyon]	AEGTA01649	TAG	nonTEG	--	--	--	--	[ID=wheatD.DR5277465;Target=EnSpm3_TM:5162-5442;Class=DNA/CMC-EnSpm;|scaffold141249|+|17283-17539],[ID=wheatD.DR5277466;Target=STOWAWAY1_HV:49-166;Class=DNA/TcMar-Stowaway;|scaffold141249|+|17550-17663],[ID=wheatD.DR5277467;Target=DEIMOS_TM:303-463;Class=	4
DMR_scaffold48404_69850	scaffold48404	69850	69949	0.0758294	0.299652	0.253059	-0.223822	2.6759e-10	Hypo	AEGTA01744	downstream	LOC_Os05g43900.1	expressed protein	hypothetical protein [Oryza sativa Japonica Group] >gi|222632220|gb|EEE64352.1| hypothetical protein OsJ_19192 [Oryza sativa Japonica Group]	AEGTA01744	TAG	nonTEG	--	--	--	--	[ID=wheatD.DR6487498;Target=HADES_TA:1-97;Class=DNA/TcMar-Stowaway;|scaffold48404|-|68828-68913],[ID=wheatD.DR6487499;Target=MuDR-N2_TM:256-506;Class=DNA/MULE-MuDR;|scaffold48404|+|69044-69316],[ID=wheatD.DR6487500;Target=MuDR-N2_TM:267-422;Class=DNA/MULE	5
DMR_scaffold4091_10466	scaffold4091	10466	10565	0.104478	0.241379	0.432836	-0.136902	3.93794e-06	Hypo	AEGTA01757	downstream	LOC_Os03g60210.1	DUF567 domain containing protein, putative, expressed	hypothetical protein SORBIDRAFT_01g003590 [Sorghum bicolor] >gi|241917505|gb|EER90649.1| hypothetical protein SORBIDRAFT_01g003590 [Sorghum bicolor]	AEGTA01757	TAG	nonTEG	[ID=wheatD.DR6299542;Target=WHAM2_TM-LTR:1-655;Class=LTR/Gypsy;|scaffold4091|-|6789-7419],[ID=wheatD.DR6299543;Target=DNA-2-N2_TA:1-245;Class=DNA/TcMar-Stowaway;|scaffold4091|+|8491-8722]	2	--	--	--	--
DMR_scaffold153305_4716	scaffold153305	4716	5021	0.135325	0.350482	0.386111	-0.215157	2.98998e-13	Hypo	AEGTA01785	exon,intron	LOC_Os02g12800.2	elongation factor 1-gamma, putative, expressed	elongation factor 1-gamma [Oryza sativa Japonica Group]	AEGTA01785	TAG	TEG	[ID=wheatD.DR5348476;Target=Gypsy-8_TA-I:484-726;Class=LTR/Gypsy;|scaffold153305|-|1943-2183],[ID=wheatD.DR5348477;Target=Gypsy-8_TA-I:1-226;Class=LTR/Gypsy;|scaffold153305|-|2519-2742],[ID=wheatD.DR5348478;Target=Gypsy-8_TA-LTR:512-870;Class=LTR/Gypsy;|s	4	[ID=wheatD.DR5348480;Target=TREP52:6115-6307;Class=LINE/L1;|scaffold153305|+|3782-3975],[ID=wheatD.DR5348481;Target=EnSpm3_TM:5155-5451;Class=DNA/CMC-EnSpm;|scaffold153305|-|4674-4987]	2	--	--
DMR_scaffold61224_24328	scaffold61224	24328	24426	0.179211	0.401961	0.445843	-0.222749	1.00149e-07	Hypo	AEGTA01800	promoter	LOC_Os07g43890.1	emp24/gp25L/p24 family protein, putative, expressed	uncharacterized protein LOC100191273 precursor [Zea mays] >gi|194688480|gb|ACF78324.1| unknown [Zea mays]	AEGTA01800	TAG	nonTEG	[ID=wheatD.DR6742473;Target=EnSpm-2_TD:3817-4602;Class=DNA/CMC-EnSpm;|scaffold61224|+|22154-22935],[ID=wheatD.DR6742474;Target=EnSpm-3_TA:11-864;Class=DNA/CMC-EnSpm;|scaffold61224|-|22640-23439]	2	--	--	--	--
DMR_scaffold116879_25547	scaffold116879	25547	25640	0.0872274	0.224324	0.388845	-0.137097	7.88555e-07	Hypo	AEGTA01823	promoter	LOC_Os01g67830.1	B3 DNA binding domain containing protein, expressed	Os01g0905400 [Oryza sativa Japonica Group] >gi|75321160|sp|Q5N6V0.1|Y1054_ORYSJ RecName: Full=B3 domain-containing protein Os01g0905400 >gi|56784544|dbj|BAD82806.1| unknown protein [Oryza sativa Japonica Group] >gi|113534659|dbj|BAF07042.1| Os01g0905400 [Oryza sativa Japonica Group] >gi|125573024|gb|EAZ14539.1| hypothetical protein OsJ_04461 [Oryza sativa Japonica Group] >gi|215693372|dbj|BAG8875…	AEGTA01823	TAG	nonTEG	[ID=wheatD.DR5113000;Target=Copia-4_HV-LTR:1-977;Class=LTR/Copia;|scaffold116879|-|23932-24855],[ID=wheatD.DR5113001;Target=STOWAWAY1_HV:1-166;Class=DNA/TcMar-Stowaway;|scaffold116879|-|25692-25839]	2	--	--	[ID=wheatD.DR5113002;Target=DNA-8-1_TA:120-236;Class=DNA;|scaffold116879|-|30142-30259]	1
DMR_scaffold26994_8003	scaffold26994	8003	8080	0.0617284	0.363636	0.169753	-0.301908	2.86404e-07	Hypo	AEGTA01895	promoter	LOC_Os07g34440.1	lipase class 3 family protein, putative, expressed	PREDICTED: GDSL esterase/lipase At4g10955-like [Brachypodium distachyon]	AEGTA01895	TAG	nonTEG	[ID=wheatD.DR5878915;Target=ANGELA1_TM-LTR:685-1737;Class=LTR/Copia;|scaffold26994|+|3395-4448],[ID=wheatD.DR5878916;Target=DNA-8-1_TA:1-831;Class=DNA;|scaffold26994|+|4616-5422],[ID=wheatD.DR5878917;Target=DNA-3-2_TA:205-285;Class=DNA/PIF-Harbinger;|scaf	3	--	--	[ID=wheatD.DR5878918;Target=ICARUS_TM:1-107;Class=DNA/TcMar-Stowaway;|scaffold26994|-|8407-8513],[ID=wheatD.DR5878919;Target=ALBERT_TA:1977-2435;Class=DNA/CMC-EnSpm;|scaffold26994|-|8525-8961],[ID=wheatD.DR5878920;Target=SABRINA1_TM-LTR:959-1578;Class=LTR	3
DMR_scaffold30473_123716	scaffold30473	123716	123812	0.129921	0.325893	0.398662	-0.195972	2.93203e-07	Hypo	AEGTA01941	promoter	--	--	--	AEGTA01941	TAG	nonTEG	[ID=wheatD.DR5994396;Target=Gypsy-4-LTR_TA:124-339;Class=LTR/Gypsy;|scaffold30473|+|120948-121158]	1	--	--	--	--
DMR_scaffold363_242004	scaffold363	242004	242101	0.0506329	0.305785	0.165583	-0.255152	4.79822e-06	Hypo	AEGTA01955	promoter	--	--	predicted protein [Hordeum vulgare subsp. vulgare]	AEGTA01955	TAG	nonTEG	[ID=wheatD.DR6171722;Target=EnSpm-N1_TD:2692-2874;Class=DNA/CMC-EnSpm;|scaffold363|+|238556-238778]	1	--	--	[ID=wheatD.DR6171723;Target=DNA-8-1_TA:120-239;Class=DNA;|scaffold363|-|242197-242316]	1
DMR_scaffold363_269212	scaffold363	269212	269298	0.0948905	0.314286	0.301924	-0.219395	2.00603e-06	Hypo	AEGTA01956	promoter	--	--	hypothetical protein OsI_35435 [Oryza sativa Indica Group]	AEGTA01956	TAG	nonTEG	[ID=wheatD.DR6171737;Target=MUTRIM1:1326-1839;Class=DNA/MULE-MuDR;|scaffold363|-|264665-265188]	1	--	--	[ID=wheatD.DR6171738;Target=EnSpm-3_HV:11398-11459;Class=DNA/CMC-EnSpm;|scaffold363|-|269235-269292],[ID=wheatD.DR6171739;Target=EnSpm3_TM:5329-5454;Class=DNA/CMC-EnSpm;|scaffold363|+|270404-270530]	2
DMR_scaffold21384_85096	scaffold21384	85096	85182	0.049505	0.39759	0.124512	-0.348085	6.53495e-09	Hypo	AEGTA02014	downstream	LOC_Os07g40870.1	igA FC receptor precursor, putative, expressed	PREDICTED: uncharacterized protein LOC100843744 [Brachypodium distachyon]	AEGTA02014	TAG	nonTEG	--	--	--	--	[ID=wheatD.DR5644079;Target=TREP216:1-127;Class=DNA/TcMar-Stowaway;|scaffold21384|-|87554-87681]	1
DMR_scaffold5927_14480	scaffold5927	14480	14571	0.118644	0.368794	0.321708	-0.25015	2.01373e-07	Hypo	AEGTA02020	downstream	LOC_Os07g14420.1	expressed protein	hypothetical protein OsI_13140 [Oryza sativa Indica Group]	AEGTA02020	TAG	nonTEG	--	--	--	--	[ID=wheatD.DR6708064;Target=DNA-3-2_TA:1-285;Class=DNA/PIF-Harbinger;|scaffold5927|+|14362-14646]	1
DMR_scaffold58847_128956	scaffold58847	128956	129055	0.119318	0.310976	0.38369	-0.191657	1.10163e-09	Hypo	AEGTA02032	promoter	LOC_Os07g23110.1	poly synthetase 1, putative, expressed	PREDICTED: poly [ADP-ribose] polymerase 1-like isoform 1 [Brachypodium distachyon]	AEGTA02032	TAG	TEG	--	--	[ID=wheatD.DR6699443;Target=JASON_TA:83-217;Class=DNA/TcMar-Stowaway;|scaffold58847|-|123153-123287],[ID=wheatD.DR6699444;Target=JASON_TA:83-217;Class=DNA/TcMar-Stowaway;|scaffold58847|-|123353-123487],[ID=wheatD.DR6699445;Target=DNA-2-N2_TA:6-218;Class=D	3	[ID=wheatD.DR6699446;Target=ICARUS_TM:1-107;Class=DNA/TcMar-Stowaway;|scaffold58847|+|128685-128811],[ID=wheatD.DR6699447;Target=STOWAWAY1_HV:1-166;Class=DNA/TcMar-Stowaway;|scaffold58847|-|128926-129090],[ID=wheatD.DR6699448;Target=Isabelle_TM:208-329;Cl	5
DMR_scaffold13621_34073	scaffold13621	34073	34172	0.220339	0.490798	0.448941	-0.270459	3.58373e-06	Hypo	AEGTA02063	downstream	LOC_Os04g39260.3	CAF1 family ribonuclease containing protein, putative, expressed	PREDICTED: poly(A)-specific ribonuclease PARN-like [Brachypodium distachyon]	AEGTA02063	TAG	nonTEG	[ID=wheatD.DR5245494;Target=EnSpm3_TM:5305-5454;Class=DNA/CMC-EnSpm;|scaffold13621|-|34012-34153]	1	--	--	[ID=wheatD.DR5245495;Target=DNA-3-2_TA:1-260;Class=DNA/PIF-Harbinger;|scaffold13621|+|41500-41729]	1
DMR_scaffold20675_80041	scaffold20675	80041	80139	0.37751	0.594737	0.634751	-0.217227	1.06504e-07	Hypo	AEGTA02073	downstream	LOC_Os03g62388.1	expressed protein	hypothetical protein OsI_14255 [Oryza sativa Indica Group]	AEGTA02073	TAG	nonTEG	[ID=wheatD.DR5611622;Target=EnSpm-1_TM:6470-6561;Class=DNA/CMC-EnSpm;|scaffold20675|+|73354-73444]	1	--	--	[ID=wheatD.DR5611623;Target=THALOS_AT:1-157;Class=DNA/TcMar-Stowaway;|scaffold20675|-|79733-79882],[ID=wheatD.DR5611624;Target=EnSpm-N1_HV:5753-5810;Class=DNA/CMC-EnSpm;|scaffold20675|+|79832-79889]	2
DMR_scaffold26398_27029	scaffold26398	27029	27127	0.0625	0.233766	0.267361	-0.171266	1.04117e-07	Hypo	AEGTA02159	promoter	--	--	putative leucine-rich repeat receptor-like protein kinase family protein [Zea mays]	AEGTA02159	TAG	nonTEG	[ID=wheatD.DR5855466;Target=DNA-2-N2_TA:78-244;Class=DNA/TcMar-Stowaway;|scaffold26398|-|26559-26716],[ID=wheatD.DR5855467;Target=DNA-2-N2_TA:71-259;Class=DNA/TcMar-Stowaway;|scaffold26398|-|26956-27131]	2	--	--	--	--
DMR_scaffold82082_21042	scaffold82082	21042	21141	0.231818	0.367047	0.631576	-0.135229	2.99024e-06	Hypo	AEGTA02223	promoter	LOC_Os08g34450.1	expressed protein	hypothetical protein [Oryza sativa Japonica Group] >gi|125603575|gb|EAZ42900.1| hypothetical protein OsJ_27494 [Oryza sativa Japonica Group]	AEGTA02223	TAG	nonTEG	--	--	--	--	[ID=wheatD.DR7050881;Target=DNA-8-1_TA:67-239;Class=DNA;|scaffold82082|+|20948-21111]	1
DMR_scaffold55558_29722	scaffold55558	29722	29821	0.00617284	0.117647	0.0524691	-0.111474	6.73917e-06	Hypo	AEGTA02231	downstream	LOC_Os11g10180.1	OsFBX412 - F-box domain containing protein, expressed	Os11g0208000 [Oryza sativa Japonica Group] >gi|77549251|gb|ABA92048.1| F-box domain containing protein, expressed [Oryza sativa Japonica Group] >gi|113644690|dbj|BAF27831.1| Os11g0208000 [Oryza sativa Japonica Group] >gi|215766683|dbj|BAG98911.1| unnamed protein product [Oryza sativa Japonica Group]	AEGTA02231	TAG	nonTEG	[ID=wheatD.DR6636927;Target=TREP52:6023-6176;Class=LINE/L1;|scaffold55558|+|25302-25455]	1	--	--	[ID=wheatD.DR6636928;Target=HADES_TA:1-97;Class=DNA/TcMar-Stowaway;|scaffold55558|+|29740-29835]	1
DMR_scaffold138899_16156	scaffold138899	16156	16252	0.434944	0.655303	0.66373	-0.220359	4.12305e-07	Hypo	AEGTA02309	promoter	LOC_Os03g22680.2	RING finger and CHY zinc finger domain-containing protein 1, putative, expressed	PREDICTED: RING finger and CHY zinc finger domain-containing protein 1-like [Brachypodium distachyon]	AEGTA02309	TAG	nonTEG	--	--	--	--	[ID=wheatD.DR5262799;Target=ICARUS_TM:1-107;Class=DNA/TcMar-Stowaway;|scaffold138899|-|16182-16287]	1
DMR_scaffold136163_15190	scaffold136163	15190	15286	0.337047	0.508197	0.663222	-0.171149	3.15063e-06	Hypo	AEGTA02343	promoter	LOC_Os11g38920.1	HVA22, putative, expressed	PREDICTED: HVA22-like protein a-like [Brachypodium distachyon]	AEGTA02343	TAG	TEG	--	--	[ID=wheatD.DR5245117;Target=TREP216:1-127;Class=DNA/TcMar-Stowaway;|scaffold136163|+|16547-16664]	1	[ID=wheatD.DR5245118;Target=Copia-3_TA-LTR:1144-1628;Class=LTR/Copia;|scaffold136163|-|20244-20724]	1
DMR_scaffold35995_48618	scaffold35995	48618	48715	0.109756	0.469136	0.233954	-0.35938	3.32115e-07	Hypo	AEGTA02363	promoter	LOC_Os11g06730.1	ECAGL2 - ECA1 gametogenesis related family protein precursor, expressed	PREDICTED: uncharacterized protein LOC100824523 [Brachypodium distachyon]	AEGTA02363	TAG	nonTEG	--	--	--	--	[ID=wheatD.DR6163458;Target=EnSpm3_TM:5155-5230;Class=DNA/CMC-EnSpm;|scaffold35995|+|48453-48525],[ID=wheatD.DR6163459;Target=EnSpm3_TM:5264-5396;Class=DNA/CMC-EnSpm;|scaffold35995|+|48525-48670]	2
DMR_scaffold42477_53529	scaffold42477	53529	53628	0.0448718	0.218121	0.20572	-0.173249	8.34651e-11	Hypo	AEGTA02419	promoter	LOC_Os05g22670.1	transcription factor IIA large subunit, putative, expressed	PREDICTED: uncharacterized protein LOC100827776 [Brachypodium distachyon]	AEGTA02419	TAG	nonTEG	[ID=wheatD.DR6341464;Target=DNA-8-1_TA:138-239;Class=DNA;|scaffold42477|-|49269-49365],[ID=wheatD.DR6341465;Target=MuDR-N2_TM:258-444;Class=DNA/MULE-MuDR;|scaffold42477|-|50356-50552]	2	--	--	[ID=wheatD.DR6341466;Target=L1_TD:7775-7842;Class=LINE/L1;|scaffold42477|+|52646-52721]	1
DMR_scaffold72003_47030	scaffold72003	47030	47098	0.0289855	0.423077	0.0685112	-0.394091	4.86238e-08	Hypo	AEGTA02442	promoter	LOC_Os05g44580.1	expressed protein	PREDICTED: putative F-box protein At2g02030-like [Brachypodium distachyon]	AEGTA02442	TAG	nonTEG	--	--	--	--	[ID=wheatD.DR6917289;Target=Karin_TM:5502-6400;Class=LINE/L1;|scaffold72003|+|46797-47668]	1
DMR_scaffold55787_8636	scaffold55787	8636	8735	0.116071	0.279661	0.415043	-0.16359	2.45858e-06	Hypo	AEGTA02475	promoter	LOC_Os02g02230.1	cytochrome P450, putative, expressed	hypothetical protein SORBIDRAFT_08g007250 [Sorghum bicolor] >gi|241943753|gb|EES16898.1| hypothetical protein SORBIDRAFT_08g007250 [Sorghum bicolor]	AEGTA02475	TAG	TEG	--	--	[ID=wheatD.DR6641515;Target=L1_TD:7483-7839;Class=LINE/L1;|scaffold55787|-|4217-4547],[ID=wheatD.DR6641516;Target=L1_TD:7765-7843;Class=LINE/L1;|scaffold55787|+|6003-6081]	2	[ID=wheatD.DR6641518;Target=DNA-2-N2_TA:35-211;Class=DNA/TcMar-Stowaway;|scaffold55787|+|8450-8621]	1
DMR_scaffold54338_99680	scaffold54338	99680	99778	0.0434783	0.188356	0.23083	-0.144878	2.30913e-07	Hypo	AEGTA02497	downstream	LOC_Os10g04674.2	disease resistance protein RPM1, putative, expressed	Putative disease resistance protein RPR1 [Oryza sativa] >gi|31430073|gb|AAP52037.1| NB-ARC domain containing protein, expressed [Oryza sativa Japonica Group]	AEGTA02497	TAG	nonTEG	[ID=wheatD.DR6613058;Target=BARBARA_TM-LTR:16-315;Class=LTR/Copia;|scaffold54338|-|93894-94178]	1	--	--	[ID=wheatD.DR6613059;Target=KARIN_TA:3024-3093;Class=LINE/L1;|scaffold54338|+|99690-99759],[ID=wheatD.DR6613060;Target=HADES_TA:1-97;Class=DNA/TcMar-Stowaway;|scaffold54338|+|99792-99863],[ID=wheatD.DR6613061;Target=EnSpm-5_HV:3632-3748;Class=DNA/CMC-EnSp	5
DMR_scaffold50832_15474	scaffold50832	15474	15570	0.0338164	0.208633	0.162086	-0.174817	2.92055e-07	Hypo	AEGTA02546	downstream	LOC_Os03g31070.1	protein kinase, putative, expressed	hypothetical protein OsI_12119 [Oryza sativa Indica Group]	AEGTA02546	TAG	TEG	--	--	[ID=wheatD.DR6541853;Target=TREP52:6033-6304;Class=LINE/L1;|scaffold50832|+|10702-10961]	1	[ID=wheatD.DR6541854;Target=TREP216:1-68;Class=DNA/TcMar-Stowaway;|scaffold50832|+|15475-15541],[ID=wheatD.DR6541855;Target=AsDRF1:1177-1270;Class=DNA;|scaffold50832|+|15585-15680]	2
DMR_scaffold13194_65624	scaffold13194	65624	65823	0.309041	0.496475	0.622469	-0.187435	2.64e-18	Hypo	AEGTA02560	downstream	LOC_Os07g18230.1	lectin-like receptor kinase, putative, expressed	predicted protein [Hordeum vulgare subsp. vulgare]	AEGTA02560	TAG	nonTEG	--	--	--	--	[ID=wheatD.DR5218506;Target=THALOS_AT:1-157;Class=DNA/TcMar-Stowaway;|scaffold13194|-|65653-65814],[ID=wheatD.DR5218507;Target=D1100_SC:718-837;Class=DNA;|scaffold13194|+|65710-65828]	2
DMR_scaffold70277_54520	scaffold70277	54520	54610	0.00628931	0.207792	0.0302673	-0.201503	6.52773e-08	Hypo	AEGTA02591	exon	LOC_Os02g38980.1	bromodomain domain containing protein, expressed	PREDICTED: transcription factor GTE9-like [Brachypodium distachyon]	AEGTA02591	TAG	TEG	--	--	[ID=wheatD.DR6891267;Target=Karin_TM:4064-4521;Class=LINE/L1;|scaffold70277|+|55839-56298],[ID=wheatD.DR6891268;Target=ICARUS_TM:19-107;Class=DNA/TcMar-Stowaway;|scaffold70277|+|57337-57437]	2	--	--
DMR_scaffold79646_6133	scaffold79646	6133	6219	0.272222	0.491935	0.55337	-0.219713	4.22275e-06	Hypo	AEGTA02593	promoter	LOC_Os04g13040.1	OsFBX124 - F-box domain containing protein, expressed	TPA: hypothetical protein ZEAMMB73_237524 [Zea mays]	AEGTA02593	TAG	TEG	[ID=wheatD.DR7020347;Target=EnSpm3_TM:5155-5386;Class=DNA/CMC-EnSpm;|scaffold79646|+|4821-5055],[ID=wheatD.DR7020348;Target=DNA-8-1_TA:767-829;Class=DNA;|scaffold79646|+|5899-5963]	2	[ID=wheatD.DR7020349;Target=DNA-2-N2_TA:149-259;Class=DNA/TcMar-Stowaway;|scaffold79646|-|8247-8356]	1	[ID=wheatD.DR7020350;Target=EnSpm3_TM:10988-11060;Class=DNA/CMC-EnSpm;|scaffold79646|-|8837-8909],[ID=wheatD.DR7020351;Target=KARIN_TA:1517-1875;Class=LINE/L1;|scaffold79646|+|9764-10101]	2
DMR_scaffold66531_29645	scaffold66531	29645	29744	0.0184332	0.160494	0.114853	-0.142061	3.32347e-07	Hypo	AEGTA02654	downstream	LOC_Os12g38460.1	RNA recognition motif family protein, expressed	PREDICTED: uncharacterized protein LOC100836820 [Brachypodium distachyon]	AEGTA02654	TAG	nonTEG	--	--	--	--	[ID=wheatD.DR6830036;Target=OLEUS_HV:1-153;Class=DNA/TcMar-Stowaway;|scaffold66531|+|29593-29745]	1
DMR_scaffold53492_188343	scaffold53492	188343	188434	0.164265	0.315166	0.521202	-0.150901	1.46171e-06	Hypo	AEGTA02804	intron	LOC_Os01g03730.1	nuclease PA3, putative, expressed	predicted protein [Hordeum vulgare subsp. vulgare]	AEGTA02804	TAG	TEG	[ID=wheatD.DR6596661;Target=EnSpm-5_HV:4906-5069;Class=DNA/CMC-EnSpm;|scaffold53492|-|186912-187078]	1	[ID=wheatD.DR6596662;Target=DNA-2-N2_TA:60-216;Class=DNA/TcMar-Stowaway;|scaffold53492|+|188684-188837],[ID=wheatD.DR6596663;Target=OLEUS_HV:2-103;Class=DNA/TcMar-Stowaway;|scaffold53492|+|189382-189489],[ID=wheatD.DR6596664;Target=OLEUS_HV:99-153;Class=D	5	--	--
DMR_scaffold19517_38741	scaffold19517	38741	38832	0.0782609	0.40367	0.193874	-0.325409	5.95538e-09	Hypo	AEGTA02808	promoter	LOC_Os01g04170.1	expressed protein	--	AEGTA02808	TAG	nonTEG	[ID=wheatD.DR5558880;Target=L1_TD:7770-7850;Class=LINE/L1;|scaffold19517|-|35670-35756]	1	--	--	--	--
DMR_scaffold48312_120170	scaffold48312	120170	120239	0.106796	0.380435	0.280721	-0.273639	2.08063e-10	Hypo	AEGTA02832	downstream	LOC_Os10g10320.1	expressed protein	hypothetical protein OsI_32917 [Oryza sativa Indica Group] >gi|222612531|gb|EEE50663.1| hypothetical protein OsJ_30897 [Oryza sativa Japonica Group]	AEGTA02832	TAG	nonTEG	[ID=wheatD.DR6485472;Target=Isabelle_TM:289-403;Class=LINE/L1;|scaffold48312|+|116409-116520],[ID=wheatD.DR6485473;Target=Isabelle_TM:107-397;Class=LINE/L1;|scaffold48312|+|116569-117114]	2	--	--	[ID=wheatD.DR6485474;Target=STOWAWAY1_HV:1-166;Class=DNA/TcMar-Stowaway;|scaffold48312|-|120090-120252],[ID=wheatD.DR6485475;Target=EnSpm-N1_HV:5759-5812;Class=DNA/CMC-EnSpm;|scaffold48312|+|120208-120261]	2
DMR_scaffold80345_48875	scaffold80345	48875	48966	0.313869	0.681319	0.460678	-0.36745	5.00522e-08	Hypo	AEGTA02844	downstream	LOC_Os01g01770.1	ZOS1-01 - C2H2 zinc finger protein, expressed	PREDICTED: RNA exonuclease 4-like [Brachypodium distachyon]	AEGTA02844	TAG	nonTEG	--	--	--	--	[ID=wheatD.DR7028910;Target=EnSpm3_TM:5221-5287;Class=DNA/CMC-EnSpm;|scaffold80345|-|48616-48682],[ID=wheatD.DR7028911;Target=EnSpm2_HV:5550-5630;Class=DNA/CMC-EnSpm;|scaffold80345|-|49473-49551],[ID=wheatD.DR7028912;Target=DNA-2-N2_TA:91-207;Class=DNA/Tc	6
DMR_scaffold18608_34159	scaffold18608	34159	34242	0.0159363	0.229885	0.0693227	-0.213949	1.17012e-09	Hypo	AEGTA02856	downstream	LOC_Os04g31110.1	expressed protein	PREDICTED: uncharacterized protein LOC100844951 [Brachypodium distachyon]	AEGTA02856	TAG	nonTEG	[ID=wheatD.DR5516895;Target=DNA-8-1_TA:120-239;Class=DNA;|scaffold18608|-|33329-33448]	1	--	--	--	--
DMR_scaffold55770_94188	scaffold55770	94188	94284	0	0.127907	0	-0.127907	3.92336e-06	Hypo	AEGTA02911	promoter	--	--	--	AEGTA02911	TAG	nonTEG	[ID=wheatD.DR6641207;Target=Gypsy-4-LTR_TA:124-339;Class=LTR/Gypsy;|scaffold55770|+|92486-92695]	1	--	--	--	--
DMR_scaffold29298_72643	scaffold29298	72643	72939	0.0945946	0.319005	0.296531	-0.22441	1.73727e-19	Hypo	AEGTA02926	promoter	LOC_Os05g40070.1	WRKY84, expressed	hypothetical protein SORBIDRAFT_09g023500 [Sorghum bicolor] >gi|241946550|gb|EES19695.1| hypothetical protein SORBIDRAFT_09g023500 [Sorghum bicolor]	AEGTA02926	TAG	nonTEG	[ID=wheatD.DR5953596;Target=DEIMOS_TM:310-433;Class=DNA;|scaffold29298|+|72083-72203],[ID=wheatD.DR5953597;Target=L1_TD:7791-7845;Class=LINE/L1;|scaffold29298|-|73306-73367]	2	--	--	--	--
DMR_scaffold29298_75032	scaffold29298	75032	75125	0.287879	0.538462	0.534632	-0.250583	5.07215e-06	Hypo	AEGTA02926	intron	LOC_Os05g40070.1	WRKY84, expressed	hypothetical protein SORBIDRAFT_09g023500 [Sorghum bicolor] >gi|241946550|gb|EES19695.1| hypothetical protein SORBIDRAFT_09g023500 [Sorghum bicolor]	AEGTA02926	TAG	nonTEG	[ID=wheatD.DR5953596;Target=DEIMOS_TM:310-433;Class=DNA;|scaffold29298|+|72083-72203],[ID=wheatD.DR5953597;Target=L1_TD:7791-7845;Class=LINE/L1;|scaffold29298|-|73306-73367]	2	--	--	--	--
DMR_scaffold136130_31027	scaffold136130	31027	31124	0.172932	0.467213	0.370136	-0.294281	4.51279e-07	Hypo	AEGTA02969	promoter	LOC_Os02g50230.1	peptidase, putative, expressed	hypothetical protein OsI_08841 [Oryza sativa Indica Group]	AEGTA02969	TAG	nonTEG	--	--	--	--	[ID=wheatD.DR5244989;Target=HADES_TA:1-97;Class=DNA/TcMar-Stowaway;|scaffold136130|-|29946-30042]	1
DMR_scaffold9718_82625	scaffold9718	82625	82723	0.192469	0.440678	0.436756	-0.248209	7.89521e-08	Hypo	AEGTA02972	downstream	LOC_Os08g02530.1	OsSAUR32 - Auxin-responsive SAUR gene family member, expressed	hypothetical protein [Oryza sativa Japonica Group] >gi|125602004|gb|EAZ41329.1| hypothetical protein OsJ_25842 [Oryza sativa Japonica Group]	AEGTA02972	TAG	nonTEG	--	--	--	--	[ID=wheatD.DR7209948;Target=ICARUS_TM:1-107;Class=DNA/TcMar-Stowaway;|scaffold9718|+|82558-82664],[ID=wheatD.DR7209949;Target=STOWAWAY1_HV:1-166;Class=DNA/TcMar-Stowaway;|scaffold9718|-|82901-83062]	2
DMR_scaffold92295_14955	scaffold92295	14955	15469	0.0866622	0.282243	0.307048	-0.195581	2.02128e-38	Hypo	AEGTA03053	downstream	--	--	PREDICTED: putative disease resistance protein RGA3-like [Brachypodium distachyon]	AEGTA03053	TAG	nonTEG	[ID=wheatD.DR7163041;Target=EnSpm2_TM:7997-12631;Class=DNA/CMC-EnSpm;|scaffold92295|+|7660-12260],[ID=wheatD.DR7163042;Target=Copia-3_TA-LTR:1173-1591;Class=LTR/Copia;|scaffold92295|+|12266-12762]	2	--	--	[ID=wheatD.DR7163043;Target=DEIMOS_TM:172-445;Class=DNA;|scaffold92295|+|14497-14768]	1
DMR_scaffold8415_38530	scaffold8415	38530	38628	0.0128755	0.130435	0.0987124	-0.117559	4.9908e-07	Hypo	AEGTA03072	promoter	LOC_Os02g19200.1	OsFBX46 - F-box domain containing protein, expressed	hypothetical protein SORBIDRAFT_04g011220 [Sorghum bicolor] >gi|241931800|gb|EES04945.1| hypothetical protein SORBIDRAFT_04g011220 [Sorghum bicolor]	AEGTA03072	TAG	nonTEG	[ID=wheatD.DR7074032;Target=DNA-8-1_TA:1-831;Class=DNA;|scaffold8415|-|38372-39173]	1	--	--	--	--
DMR_scaffold44483_34936	scaffold44483	34936	34977	0.152174	0.623188	0.244186	-0.471014	4.29502e-07	Hypo	AEGTA03177	promoter	--	--	hypothetical protein OsI_14313 [Oryza sativa Indica Group]	AEGTA03177	TAG	nonTEG	[ID=wheatD.DR6392893;Target=ATHOS_HV:1-85;Class=DNA/TcMar-Stowaway;|scaffold44483|-|30565-30649]	1	--	--	--	--
DMR_scaffold7097_161776	scaffold7097	161776	161864	0.0875	0.351648	0.248828	-0.264148	4.06825e-06	Hypo	AEGTA03221	downstream	LOC_Os09g15440.1	OsFBX311 - F-box domain containing protein, expressed	predicted protein [Hordeum vulgare subsp. vulgare]	AEGTA03221	TAG	nonTEG	[ID=wheatD.DR6900842;Target=STOWAWAY1_HV:1-166;Class=DNA/TcMar-Stowaway;|scaffold7097|-|156847-157011]	1	--	--	--	--
DMR_scaffold22765_20157	scaffold22765	20157	20254	0	0.168539	0	-0.168539	1.13541e-06	Hypo	AEGTA03222	downstream	LOC_Os06g16030.1	amidase family protein, putative, expressed	predicted protein [Hordeum vulgare subsp. vulgare]	AEGTA03222	TAG	nonTEG	[ID=wheatD.DR5705864;Target=KARIN_TA:3014-3101;Class=LINE/L1;|scaffold22765|-|16911-17048]	1	--	--	--	--
DMR_scaffold26631_115122	scaffold26631	115122	115220	0.027668	0.197183	0.140316	-0.169515	3.03151e-08	Hypo	AEGTA03247	promoter	LOC_Os08g44540.1	expressed protein	PREDICTED: uncharacterized protein LOC100822466 [Brachypodium distachyon]	AEGTA03247	TAG	nonTEG	[ID=wheatD.DR5863935;Target=MuDR1_TD:1-587;Class=DNA/MULE-MuDR;|scaffold26631|+|114087-114654],[ID=wheatD.DR5863936;Target=AsDRF1:1180-1264;Class=DNA;|scaffold26631|+|115169-115253]	2	--	--	[ID=wheatD.DR5863937;Target=AsDRF1:1180-1266;Class=DNA;|scaffold26631|+|117606-117692]	1
DMR_scaffold31206_83222	scaffold31206	83222	83317	0.0165289	0.223776	0.0738636	-0.207247	1.32066e-07	Hypo	AEGTA03258	promoter	LOC_Os06g41510.1	D-mannose binding lectin family protein, expressed	putative S-receptor kinase [Oryza sativa Japonica Group] >gi|125597874|gb|EAZ37654.1| hypothetical protein OsJ_21989 [Oryza sativa Japonica Group]	AEGTA03258	TAG	nonTEG	[ID=wheatD.DR6018413;Target=ATHOS_HV:1-85;Class=DNA/TcMar-Stowaway;|scaffold31206|-|83548-83625],[ID=wheatD.DR6018414;Target=AsDRF1:1205-1279;Class=DNA;|scaffold31206|+|83626-83642]	2	--	--	--	--
DMR_scaffold134875_13247	scaffold134875	13247	13446	0.400507	0.568627	0.70434	-0.16812	1.75409e-13	Hypo	AEGTA03292	promoter	LOC_Os05g49330.1	expressed protein	--	AEGTA03292	TAG	nonTEG	[ID=wheatD.DR5236773;Target=Gypsy-12_TA-I:3170-3361;Class=LTR/Gypsy;|scaffold134875|-|8910-9108]	1	--	--	[ID=wheatD.DR5236774;Target=DNA-3-1_TA:1-272;Class=DNA/PIF-Harbinger;|scaffold134875|-|13173-13459]	1
DMR_scaffold8646_118268	scaffold8646	118268	118367	0	0.110619	0	-0.110619	2.41298e-07	Hypo	AEGTA03318	promoter	--	--	F-box like protein [Hordeum vulgare] >gi|63147803|gb|AAY34253.1| F-box like protein [Hordeum vulgare]	AEGTA03318	TAG	nonTEG	[ID=wheatD.DR7100009;Target=EnSpm3_TM:5155-5454;Class=DNA/CMC-EnSpm;|scaffold8646|+|117832-118138],[ID=wheatD.DR7100010;Target=DNA-8-1_TA:92-239;Class=DNA;|scaffold8646|+|118232-118383],[ID=wheatD.DR7100011;Target=DNA-8-1_TA:584-683;Class=DNA;|scaffold864	3	--	--	[ID=wheatD.DR7100012;Target=DNA-2-N2_TA:1-259;Class=DNA/TcMar-Stowaway;|scaffold8646|-|121474-121744]	1
DMR_scaffold51469_9563	scaffold51469	9563	9662	0.0322581	0.144981	0.222498	-0.112723	4.46465e-07	Hypo	AEGTA03331	promoter	LOC_Os01g13880.1	expressed protein	PREDICTED: F-box/LRR-repeat protein At3g03360-like [Brachypodium distachyon]	AEGTA03331	TAG	TEG	[ID=wheatD.DR6555524;Target=EnSpm-N1_TA:1-623;Class=DNA/CMC-EnSpm;|scaffold51469|-|8377-8999],[ID=wheatD.DR6555525;Target=EnSpm-N1_HV:5804-5821;Class=DNA/CMC-EnSpm;|scaffold51469|-|9544-9558],[ID=wheatD.DR6555526;Target=STOWAWAY1_HV:1-166;Class=DNA/TcMar-	3	[ID=wheatD.DR6555527;Target=EnSpm3_TM:5228-5406;Class=DNA/CMC-EnSpm;|scaffold51469|-|11094-11280]	1	[ID=wheatD.DR6555528;Target=HADES_TA:1-97;Class=DNA/TcMar-Stowaway;|scaffold51469|+|15191-15276],[ID=wheatD.DR6555529;Target=HADES_TA:1-97;Class=DNA/TcMar-Stowaway;|scaffold51469|+|15411-15496]	2
DMR_scaffold19421_48174	scaffold19421	48174	48326	0.120253	0.327381	0.367319	-0.207128	2.10272e-10	Hypo	AEGTA03342	promoter	LOC_Os10g03600.2	OsFBX343 - F-box domain containing protein, expressed	Os10g0124500 [Oryza sativa Japonica Group] >gi|14028986|gb|AAK52527.1|AC079128_10 Unknown protein [Oryza sativa Japonica Group] >gi|22711543|gb|AAN04518.1| Unknown protein [Oryza sativa Japonica Group] >gi|31429972|gb|AAP51949.1| F-box domain containing protein, expressed [Oryza sativa Japonica Group] >gi|113638682|dbj|BAF25987.1| Os10g0124500 [Oryza sativa Japonica Group] >gi|125573883|gb|EAZ151…	AEGTA03342	TAG	nonTEG	--	--	--	--	[ID=wheatD.DR5554641;Target=CHARON_TM:1145-1331;Class=DNA;|scaffold19421|-|48201-48389],[ID=wheatD.DR5554642;Target=CHARON_TM:1254-1331;Class=DNA;|scaffold19421|+|48404-48482]	2
DMR_scaffold3218_25315	scaffold3218	25315	25604	0.272727	0.46832	0.582353	-0.195592	2.31885e-17	Hypo	AEGTA03400	promoter	--	--	PREDICTED: BTB/POZ and MATH domain-containing protein 2-like [Brachypodium distachyon]	AEGTA03400	TAG	nonTEG	--	--	--	--	[ID=wheatD.DR6049429;Target=Isabelle_TM:136-403;Class=LINE/L1;|scaffold3218|+|27435-27860],[ID=wheatD.DR6049430;Target=Isabelle_TM:167-403;Class=LINE/L1;|scaffold3218|-|28014-28378],[ID=wheatD.DR6049431;Target=MuDr-1_HV:1-146;Class=DNA/MULE-MuDR;|scaffold	3
DMR_scaffold4579_46373	scaffold4579	46373	46471	0.220065	0.409483	0.537421	-0.189418	3.06852e-06	Hypo	AEGTA03476	promoter	LOC_Os09g28840.1	OsSCP43 - Putative Serine Carboxypeptidase homologue, expressed	PREDICTED: serine carboxypeptidase-like 40-like [Brachypodium distachyon]	AEGTA03476	TAG	nonTEG	--	--	--	--	[ID=wheatD.DR6426455;Target=KARIN_TA:1293-1629;Class=LINE/L1;|scaffold4579|-|49341-49677]	1
DMR_scaffold24573_21078	scaffold24573	21078	21177	0.101911	0.326923	0.311727	-0.225012	9.87078e-06	Hypo	AEGTA03486	promoter	LOC_Os06g49660.1	transferase family protein, putative, expressed	PREDICTED: benzyl alcohol O-benzoyltransferase-like [Brachypodium distachyon]	AEGTA03486	TAG	nonTEG	[ID=wheatD.DR5781920;Target=WHAM1_TM-LTR:3-1149;Class=LTR/Gypsy;|scaffold24573|+|18543-19692]	1	--	--	--	--
DMR_scaffold137744_35945	scaffold137744	35945	36040	0.372781	0.613793	0.60734	-0.241012	1.70761e-09	Hypo	AEGTA03564	promoter	--	--	hypothetical protein SORBIDRAFT_08g018900 [Sorghum bicolor] >gi|241944092|gb|EES17237.1| hypothetical protein SORBIDRAFT_08g018900 [Sorghum bicolor]	AEGTA03564	TAG	nonTEG	[ID=wheatD.DR5255373;Target=LATIDU1_TM:4114-4151;Class=LTR/Gypsy;|scaffold137744|+|33456-33493]	1	--	--	[ID=wheatD.DR5255374;Target=DNA-8-1_TA:782-831;Class=DNA;|scaffold137744|+|36855-36905]	1
DMR_scaffold587_22369	scaffold587	22369	22466	0.138158	0.377049	0.366419	-0.238891	6.37033e-07	Hypo	AEGTA03701	promoter	LOC_Os02g43000.1	cysteine-rich repeat secretory protein 15 precursor, putative, expressed	hypothetical protein OsI_08252 [Oryza sativa Indica Group]	AEGTA03701	TAG	nonTEG	--	--	--	--	[ID=wheatD.DR6696689;Target=DNA-8-1_TA:120-238;Class=DNA;|scaffold587|-|22865-22986]	1
DMR_scaffold14449_69784	scaffold14449	69784	69877	0.252137	0.485944	0.51886	-0.233807	1.16959e-07	Hypo	AEGTA03709	promoter	--	--	--	AEGTA03709	TAG	nonTEG	[ID=wheatD.DR5296809;Target=ICARUS_TM:3-107;Class=DNA/TcMar-Stowaway;|scaffold14449|-|67932-68044],[ID=wheatD.DR5296810;Target=WIS2_TM-LTR:1128-1776;Class=LTR/Copia;|scaffold14449|+|68114-68709],[ID=wheatD.DR5296811;Target=ICARUS_TM:3-107;Class=DNA/TcMar-	3	--	--	[ID=wheatD.DR5296812;Target=HADES_TA:1-97;Class=DNA/TcMar-Stowaway;|scaffold14449|+|73040-73125]	1
DMR_scaffold26134_43944	scaffold26134	43944	44040	0.224719	0.423077	0.531154	-0.198358	2.76923e-07	Hypo	AEGTA03752	downstream	LOC_Os02g06660.1	P21-Rho-binding domain containing protein, putative, expressed	PREDICTED: uncharacterized protein LOC100841234 [Brachypodium distachyon]	AEGTA03752	TAG	TEG	--	--	[ID=wheatD.DR5845098;Target=KARIN_TA:3035-3090;Class=LINE/L1;|scaffold26134|+|42259-42316]	1	--	--
DMR_scaffold36463_94100	scaffold36463	94100	94192	0.35	0.631579	0.554167	-0.281579	9.58034e-06	Hypo	AEGTA03762	downstream	LOC_Os02g57150.1	tubulin-specific chaperone A, putative, expressed	--	AEGTA03762	TAG	nonTEG	[ID=wheatD.DR6177020;Target=DNA-8-1_TA:101-239;Class=DNA;|scaffold36463|+|90974-91114]	1	--	--	[ID=wheatD.DR6177022;Target=EnSpm-1_TA:9530-9715;Class=DNA/CMC-EnSpm;|scaffold36463|-|94046-94207],[ID=wheatD.DR6177023;Target=MuDR-N2_TM:296-431;Class=DNA/MULE-MuDR;|scaffold36463|-|95531-95672]	2
DMR_scaffold92469_48755	scaffold92469	48755	48831	0.00689655	0.238095	0.0289655	-0.231199	5.56823e-08	Hypo	AEGTA03775	downstream	--	--	--	AEGTA03775	TAG	nonTEG	[ID=wheatD.DR7164477;Target=L1_TD:4439-7169;Class=LINE/L1;|scaffold92469|+|45785-48523],[ID=wheatD.DR7164478;Target=L1_TD:7287-7843;Class=LINE/L1;|scaffold92469|+|48525-49074]	2	--	--	[ID=wheatD.DR7164479;Target=MuDR-N2_TM:610-865;Class=DNA/MULE-MuDR;|scaffold92469|-|50117-50368],[ID=wheatD.DR7164480;Target=MuDR-N2_TM:611-856;Class=DNA/MULE-MuDR;|scaffold92469|+|50428-50664]	2
DMR_scaffold49324_8226	scaffold49324	8226	8325	0.0195122	0.149123	0.130846	-0.129611	6.90802e-07	Hypo	AEGTA03811	downstream	LOC_Os04g53140.1	expressed protein	OSJNBb0085C12.9 [Oryza sativa Japonica Group] >gi|125591679|gb|EAZ32029.1| hypothetical protein OsJ_16208 [Oryza sativa Japonica Group]	AEGTA03811	TAG	nonTEG	--	--	--	--	[ID=wheatD.DR6508177;Target=TREP216:1-127;Class=DNA/TcMar-Stowaway;|scaffold49324|-|7871-7997]	1
DMR_scaffold7101_85723	scaffold7101	85723	85818	0	0.145631	0	-0.145631	5.88549e-08	Hypo	AEGTA03835	downstream	LOC_Os08g09450.1	OsFBL41 - F-box domain and LRR containing protein, expressed	hypothetical protein OsI_28127 [Oryza sativa Indica Group]	AEGTA03835	TAG	nonTEG	[ID=wheatD.DR6901556;Target=WIS21A_TA-LTR:1-858;Class=LTR/Copia;|scaffold7101|-|84927-85836]	1	--	--	[ID=wheatD.DR6901557;Target=TREP48:65-232;Class=DNA/PIF-Harbinger;|scaffold7101|-|88776-88947]	1
DMR_scaffold79098_36290	scaffold79098	36290	36386	0.0636364	0.371429	0.171329	-0.307792	3.06709e-07	Hypo	AEGTA03853	promoter	LOC_Os01g67290.2	cyclin-related protein, putative, expressed	PREDICTED: uncharacterized protein LOC100842021 [Brachypodium distachyon]	AEGTA03853	TAG	nonTEG	[ID=wheatD.DR7013098;Target=LATIDU1_TM:4097-4148;Class=LTR/Gypsy;|scaffold79098|+|36544-36599]	1	--	--	--	--
DMR_scaffold26473_62215	scaffold26473	62215	62310	0.0252525	0.192	0.131524	-0.166747	1.25797e-08	Hypo	AEGTA03870	downstream	LOC_Os06g45890.1	MYB family transcription factor, putative, expressed	MYB-related protein [Aegilops speltoides]	AEGTA03870	TAG	nonTEG	--	--	--	--	[ID=wheatD.DR5857822;Target=EnSpm-N1_AT:4110-6252;Class=DNA/CMC-EnSpm;|scaffold26473|-|65667-67829]	1
DMR_scaffold47039_21834	scaffold47039	21834	21931	0.507909	0.652759	0.778095	-0.14485	1.35286e-07	Hypo	AEGTA03883	promoter	LOC_Os01g14100.1	BT1 family protein, putative, expressed	hypothetical protein OsI_01128 [Oryza sativa Indica Group] >gi|125569704|gb|EAZ11219.1| hypothetical protein OsJ_01074 [Oryza sativa Japonica Group]	AEGTA03883	TAG	TEG	[ID=wheatD.DR6455149;Target=EnSpm-2_TM:3995-4145;Class=DNA/CMC-EnSpm;|scaffold47039|-|21024-21172]	1	[ID=wheatD.DR6455150;Target=EnSpm-N2_TA:6545-6557;Class=DNA/CMC-EnSpm;|scaffold47039|+|27102-27114],[ID=wheatD.DR6455151;Target=ATHOS_HV:1-85;Class=DNA/TcMar-Stowaway;|scaffold47039|-|27115-27200]	2	[ID=wheatD.DR6455152;Target=ICARUS_TM:1-107;Class=DNA/TcMar-Stowaway;|scaffold47039|+|28169-28275],[ID=wheatD.DR6455153;Target=Copia-5_HV-LTR:1-127;Class=LTR/Copia;|scaffold47039|-|29028-29152],[ID=wheatD.DR6455154;Target=Copia-5_HV-I:3478-5231;Class=LTR/	3
DMR_scaffold26311_18884	scaffold26311	18884	18983	0.246667	0.530259	0.465181	-0.283593	1.55753e-13	Hypo	AEGTA03900	promoter	LOC_Os01g10310.1	expressed protein	PREDICTED: phosphoribosylaminoimidazole carboxylase, chloroplastic-like [Brachypodium distachyon]	AEGTA03900	TAG	nonTEG	[ID=wheatD.DR5851857;Target=DNA-2-N2_TA:1-259;Class=DNA/TcMar-Stowaway;|scaffold26311|+|17095-17354]	1	--	--	[ID=wheatD.DR5851858;Target=EnSpm3_TM:5294-5457;Class=DNA/CMC-EnSpm;|scaffold26311|+|18901-19069]	1
DMR_scaffold10728_65941	scaffold10728	65941	66038	0.389328	0.58954	0.660392	-0.200212	2.0471e-11	Hypo	AEGTA03933	promoter	LOC_Os04g33700.1	ABC transmembrane transporter domain containing protein, expressed	PREDICTED: ABC transporter B family member 29, chloroplastic-like [Brachypodium distachyon]	AEGTA03933	TAG	TEG	[ID=wheatD.DR5038962;Target=EnSpm3_TM:5160-5262;Class=DNA/CMC-EnSpm;|scaffold10728|-|65963-66071]	1	[ID=wheatD.DR5038963;Target=DNA-TA-1_TA:63-174;Class=DNA/TcMar-Stowaway;|scaffold10728|-|68683-68794]	1	[ID=wheatD.DR5038964;Target=AsDRF1:1175-1246;Class=DNA;|scaffold10728|+|72069-72094],[ID=wheatD.DR5038965;Target=ATHOS_TM:1-39;Class=DNA/TcMar-Stowaway;|scaffold10728|-|72095-72133]	2
DMR_scaffold241319_18497	scaffold241319	18497	18588	0.461358	0.682927	0.67556	-0.221569	2.63447e-08	Hypo	AEGTA03948	promoter	--	--	hypothetical protein SORBIDRAFT_10g027880 [Sorghum bicolor] >gi|241917122|gb|EER90266.1| hypothetical protein SORBIDRAFT_10g027880 [Sorghum bicolor]	AEGTA03948	TAG	TEG	[ID=wheatD.DR5763743;Target=EnSpm3_TM:5155-5434;Class=DNA/CMC-EnSpm;|scaffold241319|+|14589-14866]	1	[ID=wheatD.DR5763744;Target=STOWAWAY1_HV:1-166;Class=DNA/TcMar-Stowaway;|scaffold241319|+|16137-16301],[ID=wheatD.DR5763745;Target=D1100_SC:763-833;Class=DNA;|scaffold241319|+|16241-16310]	2	[ID=wheatD.DR5763746;Target=EnSpm3_TM:5155-5431;Class=DNA/CMC-EnSpm;|scaffold241319|-|18343-18609]	1
DMR_scaffold211986_18861	scaffold211986	18861	18949	0.233766	0.612903	0.381408	-0.379137	6.48767e-07	Hypo	AEGTA03950	downstream	LOC_Os01g04710.1	aspartic proteinase, putative, expressed	predicted protein [Hordeum vulgare subsp. vulgare]	AEGTA03950	TAG	nonTEG	[ID=wheatD.DR5635027;Target=EnSpm3_TM:5351-5454;Class=DNA/CMC-EnSpm;|scaffold211986|-|16030-16130],[ID=wheatD.DR5635028;Target=EnSpm3_TM:5155-5285;Class=DNA/CMC-EnSpm;|scaffold211986|-|16124-16225],[ID=wheatD.DR5635029;Target=DNA-8-1_TA:529-572;Class=DNA;	5	--	--	[ID=wheatD.DR5635032;Target=CHARON_TM:1146-1331;Class=DNA;|scaffold211986|+|18809-18996],[ID=wheatD.DR5635033;Target=ICARUS_TM:1-107;Class=DNA/TcMar-Stowaway;|scaffold211986|+|20411-20517],[ID=wheatD.DR5635034;Target=ATHOS_HV:1-85;Class=DNA/TcMar-Stowaway	3
DMR_scaffold69677_65570	scaffold69677	65570	65665	0.178914	0.349265	0.512258	-0.170351	3.10091e-06	Hypo	AEGTA03984	downstream	LOC_Os02g37940.2	CRP12 - Cysteine-rich family protein precursor, expressed	PREDICTED: uncharacterized protein LOC100825950 [Brachypodium distachyon]	AEGTA03984	TAG	TEG	[ID=wheatD.DR6881570;Target=STOWAWAY1_HV:5-166;Class=DNA/TcMar-Stowaway;|scaffold69677|+|65507-65667],[ID=wheatD.DR6881571;Target=LATIDU1_TM:4113-4149;Class=LTR/Gypsy;|scaffold69677|+|67217-67253],[ID=wheatD.DR6881572;Target=OLEUS_HV:1-153;Class=DNA/TcMar	3	[ID=wheatD.DR6881573;Target=HADES_TA:3-97;Class=DNA/TcMar-Stowaway;|scaffold69677|-|68789-68878]	1	[ID=wheatD.DR6881574;Target=Gypsy-8_TA-I:432-1337;Class=LTR/Gypsy;|scaffold69677|-|70930-71894],[ID=wheatD.DR6881575;Target=WIS21A_TA-LTR:1-330;Class=LTR/Copia;|scaffold69677|+|72103-72433]	2
DMR_scaffold69677_70782	scaffold69677	70782	70980	0.0802377	0.21748	0.368944	-0.137242	3.11419e-11	Hypo	AEGTA03984	promoter	LOC_Os02g37940.2	CRP12 - Cysteine-rich family protein precursor, expressed	PREDICTED: uncharacterized protein LOC100825950 [Brachypodium distachyon]	AEGTA03984	TAG	TEG	[ID=wheatD.DR6881570;Target=STOWAWAY1_HV:5-166;Class=DNA/TcMar-Stowaway;|scaffold69677|+|65507-65667],[ID=wheatD.DR6881571;Target=LATIDU1_TM:4113-4149;Class=LTR/Gypsy;|scaffold69677|+|67217-67253],[ID=wheatD.DR6881572;Target=OLEUS_HV:1-153;Class=DNA/TcMar	3	[ID=wheatD.DR6881573;Target=HADES_TA:3-97;Class=DNA/TcMar-Stowaway;|scaffold69677|-|68789-68878]	1	[ID=wheatD.DR6881574;Target=Gypsy-8_TA-I:432-1337;Class=LTR/Gypsy;|scaffold69677|-|70930-71894],[ID=wheatD.DR6881575;Target=WIS21A_TA-LTR:1-330;Class=LTR/Copia;|scaffold69677|+|72103-72433]	2
DMR_scaffold16221_88260	scaffold16221	88260	88359	0.374046	0.569132	0.657222	-0.195086	3.72415e-06	Hypo	AEGTA03995	promoter	LOC_Os01g64890.1	CorA-like magnesium transporter protein, putative, expressed	predicted protein [Hordeum vulgare subsp. vulgare]	AEGTA03995	TAG	nonTEG	[ID=wheatD.DR5398482;Target=ATHOS_HV:48-85;Class=DNA/TcMar-Stowaway;|scaffold16221|+|84627-84664]	1	--	--	[ID=wheatD.DR5398483;Target=Copia-6_TA-I:4292-8039;Class=LTR/Copia;|scaffold16221|-|88405-91960]	1
DMR_scaffold43395_33764	scaffold43395	33764	33847	0.00943396	0.171875	0.0548885	-0.162441	1.74907e-08	Hypo	AEGTA04019	promoter	LOC_Os02g39960.1	exostosin family protein, putative, expressed	PREDICTED: probable glycosyltransferase At5g20260-like [Brachypodium distachyon]	AEGTA04019	TAG	nonTEG	[ID=wheatD.DR6365545;Target=DNA-8-1_TA:765-831;Class=DNA;|scaffold43395|-|33797-33864]	1	--	--	[ID=wheatD.DR6365546;Target=DNA-2-N2_TA:65-216;Class=DNA/TcMar-Stowaway;|scaffold43395|+|37843-37993]	1
DMR_scaffold43395_34386	scaffold43395	34386	34485	0.0366972	0.325123	0.112872	-0.288426	5.95553e-16	Hypo	AEGTA04019	promoter	LOC_Os02g39960.1	exostosin family protein, putative, expressed	PREDICTED: probable glycosyltransferase At5g20260-like [Brachypodium distachyon]	AEGTA04019	TAG	nonTEG	[ID=wheatD.DR6365545;Target=DNA-8-1_TA:765-831;Class=DNA;|scaffold43395|-|33797-33864]	1	--	--	[ID=wheatD.DR6365546;Target=DNA-2-N2_TA:65-216;Class=DNA/TcMar-Stowaway;|scaffold43395|+|37843-37993]	1
DMR_scaffold54149_1670	scaffold54149	1670	1768	0.071066	0.205479	0.345854	-0.134413	1.80332e-06	Hypo	AEGTA04051	promoter	LOC_Os10g33900.1	possible lysine decarboxylase domain containing protein, expressed	carboxy-lyase [Zea mays] >gi|195622966|gb|ACG33313.1| carboxy-lyase [Zea mays] >gi|414871050|tpg|DAA49607.1| TPA: carboxy-lyase [Zea mays]	AEGTA04051	TAG	nonTEG	[ID=wheatD.DR6609785;Target=D1100_SC:763-834;Class=DNA;|scaffold54149|+|905-976],[ID=wheatD.DR6609786;Target=ATHOS_TM:44-85;Class=DNA/TcMar-Stowaway;|scaffold54149|+|1763-1804],[ID=wheatD.DR6609787;Target=JASON_TA:83-180;Class=DNA/TcMar-Stowaway;|scaffold	3	--	--	--	--
DMR_scaffold27848_56449	scaffold27848	56449	56546	0.0969163	0.327869	0.295595	-0.230953	1.0622e-10	Hypo	AEGTA04121	exon,intron,downstream	LOC_Os11g37780.1	stripe rust resistance protein Yr10, putative, expressed	PREDICTED: disease resistance protein RPM1-like [Brachypodium distachyon]	AEGTA04121	TAG	TEG	--	--	[ID=wheatD.DR5905448;Target=STOWAWAY1_HV:1-166;Class=DNA/TcMar-Stowaway;|scaffold27848|+|58077-58241]	1	[ID=wheatD.DR5905449;Target=EnSpm2_TM:12180-12514;Class=DNA/CMC-EnSpm;|scaffold27848|-|62530-62838],[ID=wheatD.DR5905450;Target=KARIN_TA:2794-3090;Class=LINE/L1;|scaffold27848|+|62815-63109]	2
DMR_scaffold42462_90882	scaffold42462	90882	90981	0.0650685	0.186782	0.348367	-0.121713	3.66915e-06	Hypo	AEGTA04129	intron	LOC_Os08g19330.1	expressed protein	hypothetical protein ZEAMMB73_139415, partial [Zea mays]	AEGTA04129	TAG	nonTEG	[ID=wheatD.DR6341048;Target=Gypsy-7_TA-I:6892-7266;Class=LTR/Gypsy;|scaffold42462|-|89305-89664],[ID=wheatD.DR6341049;Target=Gypsy-7_TA-I:6844-6902;Class=LTR/Gypsy;|scaffold42462|-|89726-89785],[ID=wheatD.DR6341050;Target=EnSpm3_TM:5153-5337;Class=DNA/CMC	3	--	--	[ID=wheatD.DR6341051;Target=EnSpm-N3_TA:1-382;Class=DNA/CMC-EnSpm;|scaffold42462|+|92525-92922],[ID=wheatD.DR6341052;Target=EnSpm-N3_TA:531-679;Class=DNA/CMC-EnSpm;|scaffold42462|+|92922-93092],[ID=wheatD.DR6341054;Target=EnSpm-N1_AT:4-247;Class=DNA/CMC-E	3
DMR_scaffold45704_149649	scaffold45704	149649	149729	0	0.233333	0	-0.233333	1.30209e-06	Hypo	AEGTA04151	promoter	LOC_Os09g38239.1	sulfotransferase domain containing protein, expressed	predicted protein [Hordeum vulgare subsp. vulgare]	AEGTA04151	TAG	TEG	--	--	[ID=wheatD.DR6424306;Target=Karin_TM:6064-6225;Class=LINE/L1;|scaffold45704|-|145470-145737]	1	--	--
DMR_scaffold13332_12272	scaffold13332	12272	12369	0.0307167	0.179641	0.17099	-0.148924	8.56516e-08	Hypo	AEGTA04165	promoter	LOC_Os04g07250.1	expressed protein	OSIGBa0147M20.4 [Oryza sativa Indica Group]	AEGTA04165	TAG	nonTEG	[ID=wheatD.DR5228019;Target=Karin_TM:4808-6398;Class=LINE/L1;|scaffold13332|+|7589-9172]	1	--	--	--	--
DMR_scaffold69130_45618	scaffold69130	45618	45713	0.194286	0.436508	0.445091	-0.242222	1.58705e-07	Hypo	AEGTA04174	promoter	LOC_Os07g10380.1	expressed protein	--	AEGTA04174	TAG	nonTEG	[ID=wheatD.DR6873091;Target=DNA-8-1_TA:103-235;Class=DNA;|scaffold69130|+|45594-45725],[ID=wheatD.DR6873092;Target=DNA-8-1_TA:159-239;Class=DNA;|scaffold69130|-|46373-46453]	2	--	--	[ID=wheatD.DR6873093;Target=STOWAWAY1_HV:34-166;Class=DNA/TcMar-Stowaway;|scaffold69130|+|47565-47698]	1
DMR_scaffold69130_47649	scaffold69130	47649	47744	0.0220994	0.152174	0.145225	-0.130074	2.53164e-06	Hypo	AEGTA04174	downstream	LOC_Os07g10380.1	expressed protein	--	AEGTA04174	TAG	nonTEG	[ID=wheatD.DR6873091;Target=DNA-8-1_TA:103-235;Class=DNA;|scaffold69130|+|45594-45725],[ID=wheatD.DR6873092;Target=DNA-8-1_TA:159-239;Class=DNA;|scaffold69130|-|46373-46453]	2	--	--	[ID=wheatD.DR6873093;Target=STOWAWAY1_HV:34-166;Class=DNA/TcMar-Stowaway;|scaffold69130|+|47565-47698]	1
DMR_scaffold14139_14318	scaffold14139	14318	14417	0.151685	0.386047	0.39292	-0.234361	2.80984e-07	Hypo	AEGTA04258	intron	LOC_Os11g09630.1	OsFBX407 - F-box domain containing protein, expressed	predicted protein [Hordeum vulgare subsp. vulgare]	AEGTA04258	TAG	nonTEG	--	--	--	--	[ID=wheatD.DR5278310;Target=DNA-8-1_TA:120-239;Class=DNA;|scaffold14139|+|16253-16372],[ID=wheatD.DR5278311;Target=DNA-8-1_TA:101-239;Class=DNA;|scaffold14139|-|17107-17245]	2
DMR_scaffold67364_63688	scaffold67364	63688	63770	0.207469	0.440252	0.471251	-0.232783	1.30408e-06	Hypo	AEGTA04272	downstream	LOC_Os01g06040.1	expressed protein	TPA: hypothetical protein ZEAMMB73_639866 [Zea mays]	AEGTA04272	TAG	nonTEG	[ID=wheatD.DR6844100;Target=DNA-8-1_TA:101-239;Class=DNA;|scaffold67364|+|59909-60050]	1	--	--	[ID=wheatD.DR6844101;Target=HADES_TA:1-97;Class=DNA/TcMar-Stowaway;|scaffold67364|+|63634-63729]	1
DMR_scaffold81461_23235	scaffold81461	23235	23330	0	0.220859	0	-0.220859	8.89595e-09	Hypo	AEGTA04284	downstream	LOC_Os01g67110.1	expressed protein	Os01g0896400 [Oryza sativa Japonica Group] >gi|21952854|dbj|BAC06269.1| P0696G06.26 [Oryza sativa Japonica Group] >gi|113534611|dbj|BAF06994.1| Os01g0896400 [Oryza sativa Japonica Group] >gi|125528702|gb|EAY76816.1| hypothetical protein OsI_04776 [Oryza sativa Indica Group] >gi|125572960|gb|EAZ14475.1| hypothetical protein OsJ_04398 [Oryza sativa Japonica Group] >gi|215741437|dbj|BAG97932.1| unna…	AEGTA04284	TAG	nonTEG	[ID=wheatD.DR7043039;Target=DNA-TA-1_TM:1-108;Class=DNA/TcMar-Stowaway;|scaffold81461|-|21485-21592]	1	--	--	[ID=wheatD.DR7043040;Target=MuDR1_TD:34-127;Class=DNA/MULE-MuDR;|scaffold81461|+|23311-23403]	1
DMR_scaffold61402_37204	scaffold61402	37204	37299	0.24424	0.522727	0.467241	-0.278488	2.7081e-09	Hypo	AEGTA04316	promoter	LOC_Os03g47022.1	homeobox protein rough sheath 1, putative, expressed	PREDICTED: homeobox protein knotted-1-like 4-like [Brachypodium distachyon]	AEGTA04316	TAG	nonTEG	[ID=wheatD.DR6745453;Target=Copia-5_TA-I:563-1175;Class=LTR/Copia;|scaffold61402|+|33629-34220],[ID=wheatD.DR6745454;Target=DNA-8-1_TA:596-757;Class=DNA;|scaffold61402|-|35125-35290]	2	--	--	[ID=wheatD.DR6745455;Target=Copia-4_HV-LTR:554-627;Class=LTR/Copia;|scaffold61402|-|38701-38774],[ID=wheatD.DR6745456;Target=Copia-4_HV-LTR:15-216;Class=LTR/Copia;|scaffold61402|-|38817-39030]	2
DMR_scaffold20842_46429	scaffold20842	46429	46512	0.363218	0.60084	0.604517	-0.237622	4.31147e-09	Hypo	AEGTA04329	promoter	LOC_Os11g14070.1	expressed protein	Os11g0245500 [Oryza sativa Japonica Group] >gi|62701855|gb|AAX92928.1| hypothetical protein LOC_Os11g14070 [Oryza sativa Japonica Group] >gi|77549601|gb|ABA92398.1| expressed protein [Oryza sativa Japonica Group] >gi|113644824|dbj|BAF27965.1| Os11g0245500 [Oryza sativa Japonica Group] >gi|125533949|gb|EAY80497.1| hypothetical protein OsI_35677 [Oryza sativa Indica Group] >gi|215693345|dbj|BAG8872…	AEGTA04329	TAG	nonTEG	[ID=wheatD.DR5619052;Target=L1_TD:7774-7841;Class=LINE/L1;|scaffold20842|-|47399-47467]	1	--	--	[ID=wheatD.DR5619053;Target=Copia3_HV-int:4813-5746;Class=LTR/Copia;|scaffold20842|+|52158-53083]	1
DMR_scaffold62525_18117	scaffold62525	18117	18212	0	0.218487	0	-0.218487	4.3137e-07	Hypo	AEGTA04335	downstream	LOC_Os02g21630.1	SEC14 cytosolic factor family protein, putative, expressed	unknown [Zea mays]	AEGTA04335	TAG	nonTEG	[ID=wheatD.DR6764319;Target=Gypsy-7_TA-I:3-884;Class=LTR/Gypsy;|scaffold62525|-|14140-15039],[ID=wheatD.DR6764320;Target=Gypsy-5_HV-LTR:103-516;Class=LTR/Gypsy;|scaffold62525|-|15042-15451]	2	--	--	[ID=wheatD.DR6764321;Target=STOWAWAY1_HV:30-166;Class=DNA/TcMar-Stowaway;|scaffold62525|+|16794-16948]	1
DMR_scaffold65238_12660	scaffold65238	12660	12753	0	0.173913	0	-0.173913	3.8303e-07	Hypo	AEGTA04375	intron	LOC_Os01g07720.4	dolichyl-P-Man Man-PP-dolichyl mannosyltransferase, putative, expressed	predicted protein [Hordeum vulgare subsp. vulgare]	AEGTA04375	TAG	TEG	[ID=wheatD.DR6809431;Target=TREP216:1-127;Class=DNA/TcMar-Stowaway;|scaffold65238|+|9516-9608]	1	[ID=wheatD.DR6809432;Target=TREP216:1-127;Class=DNA/TcMar-Stowaway;|scaffold65238|+|12652-12769],[ID=wheatD.DR6809433;Target=RTE-1_TD:1969-3305;Class=LINE/RTE-BovB;|scaffold65238|-|14551-15903],[ID=wheatD.DR6809434;Target=HADES_TA:23-97;Class=DNA/TcMar-St	4	--	--
DMR_scaffold62600_15494	scaffold62600	15494	15593	0.132653	0.425	0.312125	-0.292347	2.51655e-06	Hypo	AEGTA04399	promoter	LOC_Os05g39390.1	outer membrane protein, OMP85 family protein, expressed	predicted protein [Hordeum vulgare subsp. vulgare]	AEGTA04399	TAG	nonTEG	--	--	--	--	[ID=wheatD.DR6765770;Target=HADES_TA:1-97;Class=DNA/TcMar-Stowaway;|scaffold62600|+|16566-16662]	1
DMR_scaffold973_18914	scaffold973	18914	19013	0.173789	0.361446	0.480817	-0.187657	4.43909e-06	Hypo	AEGTA04402	intron	LOC_Os03g42230.1	B3 DNA binding domain containing protein, expressed	PREDICTED: B3 domain-containing protein Os03g0619600-like [Brachypodium distachyon]	AEGTA04402	TAG	TEG	[ID=wheatD.DR7210899;Target=ANGELA1_TM-LTR:179-1737;Class=LTR/Copia;|scaffold973|-|9521-11049],[ID=wheatD.DR7210900;Target=ANGELA6_TM-LTR:2-330;Class=LTR/Copia;|scaffold973|-|11023-11347],[ID=wheatD.DR7210901;Target=SABRINA3_TM-LTR:437-706;Class=LTR/Gypsy	3	[ID=wheatD.DR7210902;Target=OLEUS_HV:1-153;Class=DNA/TcMar-Stowaway;|scaffold973|-|13270-13422],[ID=wheatD.DR7210903;Target=TREP216:1-127;Class=DNA/TcMar-Stowaway;|scaffold973|-|13482-13620],[ID=wheatD.DR7210904;Target=LATIDU1_TM:4115-4148;Class=LTR/Gypsy	5	--	--
DMR_scaffold11613_24863	scaffold11613	24863	24958	0.180758	0.365994	0.493882	-0.185236	6.08722e-08	Hypo	AEGTA04407	promoter	--	--	--	AEGTA04407	TAG	nonTEG	--	--	--	--	[ID=wheatD.DR5106909;Target=STOWAWAY1_HV:1-166;Class=DNA/TcMar-Stowaway;|scaffold11613|-|24839-25003]	1
DMR_scaffold198379_2392	scaffold198379	2392	2486	0.243902	0.466667	0.522648	-0.222764	5.10971e-08	Hypo	AEGTA04411	promoter	LOC_Os08g44550.1	expressed protein	PREDICTED: uncharacterized protein At3g49055-like [Brachypodium distachyon]	AEGTA04411	TAG	nonTEG	[ID=wheatD.DR5574233;Target=STOWAWAY1_HV:1-166;Class=DNA/TcMar-Stowaway;|scaffold198379|+|2432-2596],[ID=wheatD.DR5574234;Target=D1100_SC:753-833;Class=DNA;|scaffold198379|+|2527-2605]	2	--	--	--	--
DMR_scaffold74736_30007	scaffold74736	30007	30106	0.441358	0.641509	0.687999	-0.200151	6.24705e-06	Hypo	AEGTA04428	promoter	LOC_Os04g19800.1	F-box domain containing protein, expressed	PREDICTED: putative F-box protein At3g44060-like [Brachypodium distachyon]	AEGTA04428	TAG	nonTEG	--	--	--	--	[ID=wheatD.DR6956409;Target=DNA-2-N2_TA:1-68;Class=DNA/TcMar-Stowaway;|scaffold74736|+|31170-31200],[ID=wheatD.DR6956410;Target=JASON_TA:89-192;Class=DNA/TcMar-Stowaway;|scaffold74736|-|31201-31306],[ID=wheatD.DR6956411;Target=DNA-2-N2_TA:69-187;Class=DNA	3
DMR_scaffold32_6212	scaffold32	6212	6309	0.108696	0.288372	0.376928	-0.179676	2.25918e-06	Hypo	AEGTA04495	downstream	LOC_Os05g39210.1	expressed protein	predicted protein [Hordeum vulgare subsp. vulgare]	AEGTA04495	TAG	nonTEG	[ID=wheatD.DR6043845;Target=Isabelle_TM:4576-5361;Class=LINE/L1;|scaffold32|-|3040-3825],[ID=wheatD.DR6043846;Target=CHARON_TM:1083-1334;Class=DNA;|scaffold32|-|5074-5347]	2	--	--	[ID=wheatD.DR6043847;Target=CHARON_TM:1118-1331;Class=DNA;|scaffold32|+|6126-6347],[ID=wheatD.DR6043848;Target=Isabelle_TM:2888-3142;Class=LINE/L1;|scaffold32|-|6529-6785]	2
DMR_scaffold30170_74210	scaffold30170	74210	74307	0.534743	0.68125	0.784944	-0.146507	9.42915e-06	Hypo	AEGTA04545	promoter	LOC_Os04g23550.1	basic helix-loop-helix family protein, putative, expressed	predicted protein [Hordeum vulgare subsp. vulgare]	AEGTA04545	TAG	nonTEG	[ID=wheatD.DR5983991;Target=L1_TD:7556-7620;Class=LINE/L1;|scaffold30170|+|71141-71217]	1	--	--	[ID=wheatD.DR5983992;Target=ICARUS_TM:1-107;Class=DNA/TcMar-Stowaway;|scaffold30170|-|74240-74346],[ID=wheatD.DR5983993;Target=DEIMOS_TM:217-443;Class=DNA;|scaffold30170|-|74835-75057]	2
DMR_scaffold23147_19070	scaffold23147	19070	19168	0.0638298	0.305344	0.209043	-0.241514	1.87466e-07	Hypo	AEGTA04553	downstream	LOC_Os02g33420.1	ATPase, AAA family protein, expressed	PREDICTED: chaperone protein ClpB1-like [Brachypodium distachyon]	AEGTA04553	TAG	nonTEG	[ID=wheatD.DR5722319;Target=DNA-2-N2_TA:1-259;Class=DNA/TcMar-Stowaway;|scaffold23147|-|18434-18694]	1	--	--	[ID=wheatD.DR5722320;Target=MuDr-1_HV:6828-6909;Class=DNA/MULE-MuDR;|scaffold23147|+|22693-22771],[ID=wheatD.DR5722321;Target=SABRINA2_TM_I-int:1022-1348;Class=LTR/Gypsy;|scaffold23147|+|23437-23778]	2
DMR_scaffold57094_130130	scaffold57094	130130	130229	0.233333	0.448598	0.520139	-0.215265	1.52176e-07	Hypo	AEGTA04574	promoter	LOC_Os04g36600.1	DUF538 domain containing protein, putative, expressed	--	AEGTA04574	TAG	nonTEG	[ID=wheatD.DR6666217;Target=EnSpm2_TM:5404-5738;Class=DNA/CMC-EnSpm;|scaffold57094|+|128466-128897],[ID=wheatD.DR6666218;Target=STOWAWAY1_HV:1-166;Class=DNA/TcMar-Stowaway;|scaffold57094|+|128951-129115],[ID=wheatD.DR6666219;Target=DNA-3-2_TA:1-184;Class=	4	--	--	[ID=wheatD.DR6666221;Target=TREP80:140-537;Class=LINE/L1;|scaffold57094|+|132065-132461],[ID=wheatD.DR6666222;Target=TREP20:2496-2652;Class=LINE/L1;|scaffold57094|-|132986-133154]	2
DMR_scaffold57094_131526	scaffold57094	131526	131617	0.134454	0.366883	0.366476	-0.232429	2.74154e-12	Hypo	AEGTA04574	downstream	LOC_Os04g36600.1	DUF538 domain containing protein, putative, expressed	--	AEGTA04574	TAG	nonTEG	[ID=wheatD.DR6666217;Target=EnSpm2_TM:5404-5738;Class=DNA/CMC-EnSpm;|scaffold57094|+|128466-128897],[ID=wheatD.DR6666218;Target=STOWAWAY1_HV:1-166;Class=DNA/TcMar-Stowaway;|scaffold57094|+|128951-129115],[ID=wheatD.DR6666219;Target=DNA-3-2_TA:1-184;Class=	4	--	--	[ID=wheatD.DR6666221;Target=TREP80:140-537;Class=LINE/L1;|scaffold57094|+|132065-132461],[ID=wheatD.DR6666222;Target=TREP20:2496-2652;Class=LINE/L1;|scaffold57094|-|132986-133154]	2
DMR_scaffold43605_58478	scaffold43605	58478	58571	0.277966	0.457143	0.608051	-0.179177	9.45329e-06	Hypo	AEGTA04580	promoter	LOC_Os01g02310.1	expressed protein	predicted protein [Hordeum vulgare subsp. vulgare] >gi|326528363|dbj|BAJ93363.1| predicted protein [Hordeum vulgare subsp. vulgare]	AEGTA04580	TAG	TEG	[ID=wheatD.DR6371059;Target=ICARUS_TM:1-107;Class=DNA/TcMar-Stowaway;|scaffold43605|+|58512-58638],[ID=wheatD.DR6371060;Target=AsDRF1:1231-1264;Class=DNA;|scaffold43605|-|59033-59066]	2	[ID=wheatD.DR6371061;Target=DNA-8-1_TA:530-584;Class=DNA;|scaffold43605|+|61046-61099],[ID=wheatD.DR6371062;Target=DNA-8-1_TA:529-583;Class=DNA;|scaffold43605|+|61068-61120]	2	[ID=wheatD.DR6371063;Target=JASON_TA:94-191;Class=DNA/TcMar-Stowaway;|scaffold43605|-|65965-66063],[ID=wheatD.DR6371064;Target=DNA-8-1_TA:321-517;Class=DNA;|scaffold43605|-|66090-66360]	2
DMR_scaffold43605_59252	scaffold43605	59252	59349	0.171296	0.307471	0.557113	-0.136175	8.61584e-06	Hypo	AEGTA04580	promoter	LOC_Os01g02310.1	expressed protein	predicted protein [Hordeum vulgare subsp. vulgare] >gi|326528363|dbj|BAJ93363.1| predicted protein [Hordeum vulgare subsp. vulgare]	AEGTA04580	TAG	TEG	[ID=wheatD.DR6371059;Target=ICARUS_TM:1-107;Class=DNA/TcMar-Stowaway;|scaffold43605|+|58512-58638],[ID=wheatD.DR6371060;Target=AsDRF1:1231-1264;Class=DNA;|scaffold43605|-|59033-59066]	2	[ID=wheatD.DR6371061;Target=DNA-8-1_TA:530-584;Class=DNA;|scaffold43605|+|61046-61099],[ID=wheatD.DR6371062;Target=DNA-8-1_TA:529-583;Class=DNA;|scaffold43605|+|61068-61120]	2	[ID=wheatD.DR6371063;Target=JASON_TA:94-191;Class=DNA/TcMar-Stowaway;|scaffold43605|-|65965-66063],[ID=wheatD.DR6371064;Target=DNA-8-1_TA:321-517;Class=DNA;|scaffold43605|-|66090-66360]	2
DMR_scaffold48967_102246	scaffold48967	102246	102344	0.109966	0.247191	0.444861	-0.137225	6.65442e-06	Hypo	AEGTA04585	promoter	--	--	predicted protein [Hordeum vulgare subsp. vulgare]	AEGTA04585	TAG	nonTEG	[ID=wheatD.DR6499580;Target=STOWAWAY1_HV:1-166;Class=DNA/TcMar-Stowaway;|scaffold48967|-|102318-102482]	1	--	--	[ID=wheatD.DR6499581;Target=THALOS_AT:39-157;Class=DNA/TcMar-Stowaway;|scaffold48967|+|103973-104088],[ID=wheatD.DR6499582;Target=EnSpm-N1_HV:5759-5813;Class=DNA/CMC-EnSpm;|scaffold48967|+|104044-104101]	2
DMR_scaffold7776_23404	scaffold7776	23404	23495	0.0182292	0.14966	0.121804	-0.131431	3.78337e-08	Hypo	AEGTA04595	promoter	--	--	--	AEGTA04595	TAG	nonTEG	[ID=wheatD.DR6996460;Target=LATIDU1_TM:2045-2207;Class=LTR/Gypsy;|scaffold7776|-|22519-22669],[ID=wheatD.DR6996461;Target=LATIDU1_TM:1884-2046;Class=LTR/Gypsy;|scaffold7776|+|22545-22715]	2	--	--	[ID=wheatD.DR6996462;Target=IR12_TM:206-775;Class=DNA;|scaffold7776|+|25722-26271]	1
DMR_scaffold22308_233384	scaffold22308	233384	233478	0.0444444	0.195122	0.227778	-0.150678	4.70404e-06	Hypo	AEGTA04637	downstream	LOC_Os04g40880.3	nucleotide-binding protein 1, putative, expressed	OSJNBa0081L15.19 [Oryza sativa Japonica Group] >gi|38346055|emb|CAE02007.2| OJ000223_09.9 [Oryza sativa Japonica Group] >gi|218195085|gb|EEC77512.1| hypothetical protein OsI_16378 [Oryza sativa Indica Group] >gi|222629086|gb|EEE61218.1| hypothetical protein OsJ_15245 [Oryza sativa Japonica Group]	AEGTA04637	TAG	nonTEG	--	--	--	--	[ID=wheatD.DR5686696;Target=DNA-8-1_TA:5-342;Class=DNA;|scaffold22308|+|233262-233570],[ID=wheatD.DR5686697;Target=DNA-8-1_TA:81-143;Class=DNA;|scaffold22308|-|233557-233617]	2
DMR_scaffold14886_45484	scaffold14886	45484	45583	0.268456	0.550369	0.487776	-0.281912	5.362e-17	Hypo	AEGTA04649	downstream	LOC_Os01g57400.1	lysM domain containing protein, putative	PREDICTED: uncharacterized protein LOC100821098 [Brachypodium distachyon]	AEGTA04649	TAG	nonTEG	[ID=wheatD.DR5321956;Target=AsDRF1:1164-1266;Class=DNA;|scaffold14886|-|46216-46319]	1	--	--	--	--
DMR_scaffold178857_6318	scaffold178857	6318	6417	0.122727	0.33945	0.361548	-0.216722	6.6763e-08	Hypo	AEGTA04660	downstream	LOC_Os04g06850.1	expressed protein	hypothetical protein OsJ_13707 [Oryza sativa Japonica Group]	AEGTA04660	TAG	nonTEG	[ID=wheatD.DR5481421;Target=EnSpm2_HV:5461-5624;Class=DNA/CMC-EnSpm;|scaffold178857|-|1551-1716],[ID=wheatD.DR5481422;Target=DNA-2-N2_TA:1-259;Class=DNA/TcMar-Stowaway;|scaffold178857|-|1717-1812]	2	--	--	[ID=wheatD.DR5481423;Target=STOWAWAY1_HV:101-166;Class=DNA/TcMar-Stowaway;|scaffold178857|+|4787-4853],[ID=wheatD.DR5481424;Target=L1_TD:7764-7840;Class=LINE/L1;|scaffold178857|-|6538-6616]	2
DMR_scaffold6779_43423	scaffold6779	43423	43516	0.0515464	0.205263	0.251123	-0.153717	5.56587e-06	Hypo	AEGTA04762	promoter	LOC_Os07g03820.1	lectin-like receptor kinase, putative, expressed	predicted protein [Hordeum vulgare subsp. vulgare]	AEGTA04762	TAG	nonTEG	[ID=wheatD.DR6851511;Target=BARBARA_TM-LTR:1-985;Class=LTR/Copia;|scaffold6779|+|37847-38670],[ID=wheatD.DR6851512;Target=L1_TD:6755-7431;Class=LINE/L1;|scaffold6779|-|38663-39318]	2	--	--	[ID=wheatD.DR6851513;Target=DNA-8-1_TA:124-239;Class=DNA;|scaffold6779|+|43162-43275],[ID=wheatD.DR6851514;Target=Isabelle_TM:7686-8350;Class=LINE/L1;|scaffold6779|-|43853-44508]	2
DMR_scaffold123654_35263	scaffold123654	35263	35361	0.23588	0.425532	0.554319	-0.189652	5.49003e-07	Hypo	AEGTA04775	downstream	LOC_Os01g67750.1	expressed protein	TPA: hypothetical protein ZEAMMB73_223316 [Zea mays]	AEGTA04775	TAG	nonTEG	[ID=wheatD.DR5162026;Target=DNA-TA-1_TA:1-144;Class=DNA/TcMar-Stowaway;|scaffold123654|-|35429-35582],[ID=wheatD.DR5162027;Target=AsDRF1:1175-1220;Class=DNA;|scaffold123654|-|36623-36668]	2	--	--	--	--
DMR_scaffold123654_41611	scaffold123654	41611	41707	0.418182	0.744681	0.561558	-0.326499	2.69308e-06	Hypo	AEGTA04775	promoter	LOC_Os01g67750.1	expressed protein	TPA: hypothetical protein ZEAMMB73_223316 [Zea mays]	AEGTA04775	TAG	nonTEG	[ID=wheatD.DR5162026;Target=DNA-TA-1_TA:1-144;Class=DNA/TcMar-Stowaway;|scaffold123654|-|35429-35582],[ID=wheatD.DR5162027;Target=AsDRF1:1175-1220;Class=DNA;|scaffold123654|-|36623-36668]	2	--	--	--	--
DMR_scaffold91176_24146	scaffold91176	24146	24245	0.246462	0.460457	0.535256	-0.213995	7.95844e-17	Hypo	AEGTA04895	downstream	LOC_Os09g38772.1	MOSC domain-containing protein, mitochondrial precursor, putative, expressed	mo-molybdopterin cofactor sulfurase [Zea mays] >gi|195620298|gb|ACG31979.1| mo-molybdopterin cofactor sulfurase [Zea mays] >gi|414590195|tpg|DAA40766.1| TPA: mo-molybdopterin cofactor sulfurase [Zea mays]	AEGTA04895	TAG	nonTEG	[ID=wheatD.DR7151422;Target=EnSpm-1_TM:14379-14574;Class=DNA/CMC-EnSpm;|scaffold91176|-|24072-24385]	1	--	--	[ID=wheatD.DR7151423;Target=EnSpm-N1_HV:1-268;Class=DNA/CMC-EnSpm;|scaffold91176|+|27094-27373],[ID=wheatD.DR7151424;Target=EnSpm-1_TM:1-268;Class=DNA/CMC-EnSpm;|scaffold91176|-|27125-27412]	2
DMR_scaffold17934_11483	scaffold17934	11483	11573	0.0539216	0.212687	0.253526	-0.158765	5.65254e-07	Hypo	AEGTA04902	promoter	LOC_Os10g39600.1	expressed protein	hypothetical protein SORBIDRAFT_01g005035 [Sorghum bicolor] >gi|241917585|gb|EER90729.1| hypothetical protein SORBIDRAFT_01g005035 [Sorghum bicolor]	AEGTA04902	TAG	nonTEG	[ID=wheatD.DR5483285;Target=DNA-8-1_TA:764-831;Class=DNA;|scaffold17934|+|11663-11727]	1	--	--	--	--
DMR_scaffold50219_12962	scaffold50219	12962	13061	0.00699301	0.115207	0.0606993	-0.108214	4.28843e-08	Hypo	AEGTA04954	intron	LOC_Os01g60540.1	WRKY20, expressed	hypothetical protein [Oryza sativa Japonica Group] >gi|19571047|dbj|BAB86473.1| hypothetical protein [Oryza sativa Japonica Group] >gi|46394294|tpg|DAA05085.1| TPA_inf: WRKY transcription factor 20 [Oryza sativa (japonica cultivar-group)] >gi|125572452|gb|EAZ13967.1| hypothetical protein OsJ_03894 [Oryza sativa Japonica Group]	AEGTA04954	TAG	TEG	--	--	[ID=wheatD.DR6528279;Target=ATHOS_HV:1-85;Class=DNA/TcMar-Stowaway;|scaffold50219|+|12884-12968]	1	[ID=wheatD.DR6528280;Target=Copia-4_HV-LTR:472-977;Class=LTR/Copia;|scaffold50219|+|15386-15888],[ID=wheatD.DR6528281;Target=Copia-4_HV-I:1-1059;Class=LTR/Copia;|scaffold50219|+|15889-16912]	2
DMR_scaffold188828_2510	scaffold188828	2510	2606	0.0932203	0.333333	0.279661	-0.240113	5.42792e-07	Hypo	AEGTA04959	promoter	--	--	predicted protein [Hordeum vulgare subsp. vulgare]	AEGTA04959	TAG	nonTEG	--	--	--	--	[ID=wheatD.DR5529154;Target=SABRINA1_TM-int:2843-3037;Class=LTR/Gypsy;|scaffold188828|-|4188-4402],[ID=wheatD.DR5529155;Target=LATIDU2_TM-int:5847-6117;Class=LTR/Gypsy;|scaffold188828|+|4403-4453],[ID=wheatD.DR5529156;Target=SABRINA1_TM-int:2723-2915;Clas	5
DMR_scaffold44596_85741	scaffold44596	85741	85839	0.164835	0.382353	0.431107	-0.217518	4.48434e-06	Hypo	AEGTA04984	promoter	LOC_Os07g15430.1	expressed protein	PREDICTED: uncharacterized protein LOC100841809 [Brachypodium distachyon]	AEGTA04984	TAG	nonTEG	[ID=wheatD.DR6396140;Target=HARB-1_TA:569-2161;Class=DNA/PIF-Harbinger;|scaffold44596|+|79589-81138]	1	--	--	--	--
DMR_scaffold44596_243320	scaffold44596	243320	243415	0.376623	0.666667	0.564935	-0.290043	4.21844e-07	Hypo	AEGTA04986	promoter	LOC_Os07g49360.1	peroxidase precursor, putative, expressed	predicted protein [Hordeum vulgare subsp. vulgare]	AEGTA04986	TAG	nonTEG	[ID=wheatD.DR6396218;Target=Copia-4_HV-I:1-4487;Class=LTR/Copia;|scaffold44596|+|236164-240624],[ID=wheatD.DR6396219;Target=Copia-4_HV-LTR:8-428;Class=LTR/Copia;|scaffold44596|+|240631-241081],[ID=wheatD.DR6396220;Target=Copia-4_HV-LTR:471-977;Class=LTR/C	3	--	--	--	--
DMR_scaffold24399_15975	scaffold24399	15975	16056	0	0.109375	0	-0.109375	7.00793e-06	Hypo	AEGTA04989	promoter	LOC_Os09g30220.1	disease resistance protein RPM1, putative, expressed	putative ATPase [Brachypodium sylvaticum]	AEGTA04989	TAG	nonTEG	--	--	--	--	[ID=wheatD.DR5775032;Target=TREP216:2-127;Class=DNA/TcMar-Stowaway;|scaffold24399|+|15946-16061],[ID=wheatD.DR5775033;Target=EnSpm3_TM:5255-5303;Class=DNA/CMC-EnSpm;|scaffold24399|+|16076-16125]	2
DMR_scaffold55775_6609	scaffold55775	6609	6707	0.160665	0.341379	0.470634	-0.180714	1.17113e-07	Hypo	AEGTA05015	intron	LOC_Os01g02930.1	glycosyltransferase protein, putative, expressed	glycosyltransferase, HGA-like,putative,expressed [Triticum aestivum]	AEGTA05015	TAG	nonTEG	[ID=wheatD.DR6641229;Target=EnSpm3_TM:5160-5385;Class=DNA/CMC-EnSpm;|scaffold55775|-|4630-4843]	1	--	--	--	--
DMR_scaffold1453_37160	scaffold1453	37160	37258	0.00578035	0.157233	0.036763	-0.151452	6.9258e-08	Hypo	AEGTA05032	promoter	LOC_Os11g04700.1	expressed protein	hypothetical protein OsJ_32954 [Oryza sativa Japonica Group]	AEGTA05032	TAG	nonTEG	--	--	--	--	[ID=wheatD.DR5302026;Target=DNA-8-1_TA:515-579;Class=DNA;|scaffold1453|-|36884-36949],[ID=wheatD.DR5302027;Target=BARBARA_TM-int:130-3572;Class=LTR/Copia;|scaffold1453|+|37277-40701]	2
DMR_scaffold57175_10116	scaffold57175	10116	10215	0.0239726	0.134529	0.178196	-0.110557	1.42633e-06	Hypo	AEGTA05037	downstream	LOC_Os07g42950.1	40S ribosomal protein S6, putative, expressed	PREDICTED: 40S ribosomal protein S6-like [Brachypodium distachyon]	AEGTA05037	TAG	nonTEG	[ID=wheatD.DR6668004;Target=THALOS_AT:1-157;Class=DNA/TcMar-Stowaway;|scaffold57175|-|10154-10302],[ID=wheatD.DR6668005;Target=EnSpm-N1_HV:5759-5817;Class=DNA/CMC-EnSpm;|scaffold57175|+|10258-10316]	2	--	--	[ID=wheatD.DR6668006;Target=NIKITA_HV-LTR:16-182;Class=LTR/Copia;|scaffold57175|+|14312-14477],[ID=wheatD.DR6668007;Target=NIKITA_HV-LTR:157-636;Class=LTR/Copia;|scaffold57175|+|14545-15057]	2
DMR_scaffold47959_16133	scaffold47959	16133	16319	0.185552	0.449013	0.413245	-0.263461	3.7828e-25	Hypo	AEGTA05101	promoter	LOC_Os01g08110.1	flavonol-3-O-glycoside-7-O-glucosyltransferase 1, putative, expressed	UDP-glucosyltransferase HvUGT5876 [Hordeum vulgare subsp. vulgare] >gi|326489931|dbj|BAJ94039.1| predicted protein [Hordeum vulgare subsp. vulgare]	AEGTA05101	TAG	nonTEG	[ID=wheatD.DR6477333;Target=EnSpm-1_TA:8929-8976;Class=DNA/CMC-EnSpm;|scaffold47959|+|16240-16287],[ID=wheatD.DR6477334;Target=TREP216:1-127;Class=DNA/TcMar-Stowaway;|scaffold47959|+|16697-16823]	2	--	--	--	--
DMR_scaffold20955_27484	scaffold20955	27484	27582	0.306723	0.548023	0.55969	-0.2413	1.11314e-06	Hypo	AEGTA05221	promoter	LOC_Os06g40220.1	OsFBX199 - F-box domain containing protein, expressed	PREDICTED: uncharacterized protein LOC100842413 [Brachypodium distachyon]	AEGTA05221	TAG	nonTEG	[ID=wheatD.DR5624209;Target=ATHOS_HV:1-85;Class=DNA/TcMar-Stowaway;|scaffold20955|-|27482-27566]	1	--	--	--	--
DMR_scaffold6220_83731	scaffold6220	83731	83828	0.175258	0.368613	0.475452	-0.193355	4.64472e-06	Hypo	AEGTA05224	downstream	LOC_Os10g02880.1	O-methyltransferase, putative, expressed	Os09g0344500 [Oryza sativa Japonica Group] >gi|50252861|dbj|BAD29092.1| flavonoid 7-O-methyltransferase-like [Oryza sativa Japonica Group] >gi|50253195|dbj|BAD29452.1| flavonoid 7-O-methyltransferase-like [Oryza sativa Japonica Group] >gi|113631164|dbj|BAF24845.1| Os09g0344500 [Oryza sativa Japonica Group] >gi|215704282|dbj|BAG93122.1| unnamed protein product [Oryza sativa Japonica Group]	AEGTA05224	TAG	nonTEG	--	--	--	--	[ID=wheatD.DR6758372;Target=OLEUS_HV:2-153;Class=DNA/TcMar-Stowaway;|scaffold6220|-|86633-86786]	1
DMR_scaffold79434_23512	scaffold79434	23512	23607	0.315789	0.670588	0.470914	-0.354799	8.62084e-06	Hypo	AEGTA05238	promoter	LOC_Os01g08000.2	fibronectin type 3 and ankyrin repeat domains 1 protein, putative, expressed	predicted protein [Hordeum vulgare subsp. vulgare]	AEGTA05238	TAG	TEG	[ID=wheatD.DR7017745;Target=EnSpm1n_AT:4-255;Class=DNA/CMC-EnSpm;|scaffold79434|-|14823-15075],[ID=wheatD.DR7017746;Target=ICARUS_TM:1-107;Class=DNA/TcMar-Stowaway;|scaffold79434|+|15654-15770]	2	[ID=wheatD.DR7017747;Target=STOWAWAY1_HV:1-166;Class=DNA/TcMar-Stowaway;|scaffold79434|-|18358-18522],[ID=wheatD.DR7017748;Target=STOWAWAY1_HV:1-123;Class=DNA/TcMar-Stowaway;|scaffold79434|-|18523-18643],[ID=wheatD.DR7017749;Target=JASON_TA:1-88;Class=DNA	4	[ID=wheatD.DR7017751;Target=DNA-2-N2_TA:1-259;Class=DNA/TcMar-Stowaway;|scaffold79434|+|23566-23825]	1
DMR_scaffold4819_95995	scaffold4819	95995	96062	0	0.626866	0	-0.626866	2.3678e-23	Hypo	AEGTA05242	exon	LOC_Os04g38600.3	glyceraldehyde-3-phosphate dehydrogenase, putative, expressed	predicted protein [Hordeum vulgare subsp. vulgare] >gi|326527749|dbj|BAK08149.1| predicted protein [Hordeum vulgare subsp. vulgare]	AEGTA05242	TAG	TEG	--	--	[ID=wheatD.DR6482917;Target=SABRINA3_TM-LTR:1-134;Class=LTR/Gypsy;|scaffold4819|-|97021-97166]	1	[ID=wheatD.DR6482918;Target=HARB-1_TA:548-2161;Class=DNA/PIF-Harbinger;|scaffold4819|-|98379-99943]	1
DMR_scaffold31838_21791	scaffold31838	21791	21885	0.0253165	0.283262	0.0893748	-0.257945	1.76103e-12	Hypo	AEGTA05264	intron	LOC_Os01g72834.1	RNA recognition motif containing protein, putative, expressed	Os01g0958500 [Oryza sativa Japonica Group] >gi|57900099|dbj|BAD88161.1| RNA recognition motif (RRM)-containing protein-like [Oryza sativa Japonica Group] >gi|57900279|dbj|BAD87112.1| RNA recognition motif (RRM)-containing protein-like [Oryza sativa Japonica Group] >gi|113534985|dbj|BAF07368.1| Os01g0958500 [Oryza sativa Japonica Group] >gi|215706363|dbj|BAG93219.1| unnamed protein product [Oryza …	AEGTA05264	TAG	TEG	--	--	[ID=wheatD.DR6038380;Target=ICARUS_TM:7-107;Class=DNA/TcMar-Stowaway;|scaffold31838|-|24112-24212]	1	--	--
DMR_scaffold1832_52210	scaffold1832	52210	52306	0.00591716	0.191667	0.0308721	-0.18575	6.69185e-09	Hypo	AEGTA05368	downstream	LOC_Os10g40590.1	oxysterol-binding protein, putative, expressed	predicted protein [Hordeum vulgare subsp. vulgare]	AEGTA05368	TAG	TEG	[ID=wheatD.DR5502269;Target=AsDRF1:1177-1266;Class=DNA;|scaffold1832|+|52181-52270]	1	[ID=wheatD.DR5502270;Target=TREP216:1-127;Class=DNA/TcMar-Stowaway;|scaffold1832|+|56040-56167],[ID=wheatD.DR5502271;Target=BARBARA_TM-int:1596-1858;Class=LTR/Copia;|scaffold1832|+|59737-59986]	2	[ID=wheatD.DR5502272;Target=THALOS_AT:1-157;Class=DNA/TcMar-Stowaway;|scaffold1832|-|61704-61865],[ID=wheatD.DR5502273;Target=ANGELA1_TM-LTR:1-1148;Class=LTR/Copia;|scaffold1832|+|62076-63219]	2
DMR_scaffold79203_35303	scaffold79203	35303	35376	0.0252101	0.246914	0.102101	-0.221703	5.75934e-08	Hypo	AEGTA05436	promoter	LOC_Os03g09310.1	frigida, putative, expressed	predicted protein [Hordeum vulgare subsp. vulgare]	AEGTA05436	TAG	TEG	--	--	[ID=wheatD.DR7014582;Target=ICARUS_TM:1-107;Class=DNA/TcMar-Stowaway;|scaffold79203|+|30492-30608]	1	[ID=wheatD.DR7014583;Target=DNA-8-1_TA:101-239;Class=DNA;|scaffold79203|-|35630-35769]	1
DMR_scaffold23703_6045	scaffold23703	6045	6144	0.124514	0.304348	0.409116	-0.179834	2.78138e-06	Hypo	AEGTA05458	promoter	LOC_Os03g14570.1	expressed protein	predicted protein [Hordeum vulgare subsp. vulgare]	AEGTA05458	TAG	nonTEG	[ID=wheatD.DR5746231;Target=ANGELA1_TM-LTR:2-1821;Class=LTR/Copia;|scaffold23703|-|4576-6330]	1	--	--	[ID=wheatD.DR5746232;Target=L1_TD:4883-7846;Class=LINE/L1;|scaffold23703|-|9347-12339]	1
DMR_scaffold58275_15225	scaffold58275	15225	15324	0.0337838	0.180905	0.186749	-0.147121	1.38477e-09	Hypo	AEGTA05467	downstream	LOC_Os07g43540.1	ORC6 - Putative origin recognition complex subunit 6, expressed	predicted protein [Hordeum vulgare subsp. vulgare]	AEGTA05467	TAG	nonTEG	[ID=wheatD.DR6688655;Target=EnSpm-5_HV:4897-5069;Class=DNA/CMC-EnSpm;|scaffold58275|+|10238-10408]	1	--	--	[ID=wheatD.DR6688656;Target=HARB-1_TA:1-167;Class=DNA/PIF-Harbinger;|scaffold58275|+|14332-14499],[ID=wheatD.DR6688657;Target=SABRINA2_TM_LTR:1-1583;Class=LTR/Gypsy;|scaffold58275|+|14726-16288],[ID=wheatD.DR6688659;Target=SABRINA3_TM-int:4099-4558;Class=	4
DMR_scaffold61075_15471	scaffold61075	15471	15565	0.210127	0.369955	0.567979	-0.159829	3.60327e-07	Hypo	AEGTA05503	downstream	LOC_Os08g37950.1	copper-transporting ATPase PAA1, putative, expressed	predicted protein [Hordeum vulgare subsp. vulgare]	AEGTA05503	TAG	TEG	[ID=wheatD.DR6739734;Target=Gypsy-3-LTR_TA:319-464;Class=LTR/Gypsy;|scaffold61075|+|3238-3372],[ID=wheatD.DR6739735;Target=SABRINA1_TM-LTR:552-751;Class=LTR/Gypsy;|scaffold61075|-|3399-3609],[ID=wheatD.DR6739736;Target=SABRINA1_TM-LTR:12-270;Class=LTR/Gyp	4	[ID=wheatD.DR6739738;Target=D1100_SC:821-841;Class=DNA;|scaffold61075|-|13294-13310],[ID=wheatD.DR6739739;Target=STOWAWAY1_HV:1-166;Class=DNA/TcMar-Stowaway;|scaffold61075|-|13311-13470]	2	[ID=wheatD.DR6739740;Target=STOWAWAY1_HV:1-166;Class=DNA/TcMar-Stowaway;|scaffold61075|-|15344-15506],[ID=wheatD.DR6739741;Target=EnSpm-N1_HV:5762-5808;Class=DNA/CMC-EnSpm;|scaffold61075|+|15465-15511],[ID=wheatD.DR6739742;Target=TREP216:1-127;Class=DNA/T	3
DMR_scaffold433_38777	scaffold433	38777	38865	0.126943	0.328302	0.386665	-0.201359	1.20118e-09	Hypo	AEGTA05504	downstream	LOC_Os02g37862.1	60S ribosomal protein L6, putative, expressed	Chain G, Localization Of The Large Subunit Ribosomal Proteins Into A 5.5 A Cryo-Em Map Of Triticum Aestivum Translating 80s Ribosome >gi|57471700|gb|AAW50981.1| ribosomal protein L6 [Triticum aestivum]	AEGTA05504	TAG	nonTEG	[ID=wheatD.DR6362916;Target=Gypsy-8_TA-LTR:511-792;Class=LTR/Gypsy;|scaffold433|+|38242-38530],[ID=wheatD.DR6362917;Target=LATIDU2_TM-LTR:383-464;Class=LTR/Gypsy;|scaffold433|+|38607-38687],[ID=wheatD.DR6362918;Target=RTE-1_TD:3123-3301;Class=LINE/RTE-Bov	3	--	--	[ID=wheatD.DR6362919;Target=RTE-1_TD:1-556;Class=LINE/RTE-BovB;|scaffold433|+|42061-42616],[ID=wheatD.DR6362920;Target=SABRINA3_TM-LTR:355-1571;Class=LTR/Gypsy;|scaffold433|-|42617-43796]	2
DMR_scaffold52652_74507	scaffold52652	74507	74604	0.0404624	0.144	0.280989	-0.103538	1.09442e-06	Hypo	AEGTA05519	downstream	LOC_Os01g11520.1	RING-H2 finger protein, putative, expressed	predicted protein [Hordeum vulgare subsp. vulgare]	AEGTA05519	TAG	nonTEG	[ID=wheatD.DR6579207;Target=DEIMOS_TM:278-438;Class=DNA;|scaffold52652|+|71158-71321],[ID=wheatD.DR6579208;Target=DEIMOS_TM:245-446;Class=DNA;|scaffold52652|+|71745-71939]	2	--	--	[ID=wheatD.DR6579209;Target=L1_TD:6881-7844;Class=LINE/L1;|scaffold52652|-|73899-74856],[ID=wheatD.DR6579210;Target=AsDRF1:1175-1265;Class=DNA;|scaffold52652|+|75137-75225]	2
DMR_scaffold4709_44826	scaffold4709	44826	44924	0.0601093	0.217082	0.276897	-0.156973	4.8294e-09	Hypo	AEGTA05528	downstream	LOC_Os09g16240.1	expressed protein	PREDICTED: ankyrin repeat-containing protein At5g02620-like [Brachypodium distachyon]	AEGTA05528	TAG	nonTEG	[ID=wheatD.DR6456095;Target=JODY_HC:1298-1379;Class=LTR/Gypsy;|scaffold4709|+|45328-45410],[ID=wheatD.DR6456097;Target=Gypsy-4-LTR_TA:1613-1689;Class=LTR/Gypsy;|scaffold4709|-|45365-45443],[ID=wheatD.DR6456098;Target=Gypsy-4-LTR_TA:1618-1689;Class=LTR/Gyp	4	--	--	[ID=wheatD.DR6456100;Target=LATIDU1_TM:4103-4148;Class=LTR/Gypsy;|scaffold4709|-|46957-47004],[ID=wheatD.DR6456101;Target=MIUSE1_TM:6292-7024;Class=LINE/L1;|scaffold4709|+|47075-47813]	2
DMR_scaffold44479_68196	scaffold44479	68196	68294	0.1	0.255725	0.391045	-0.155725	5.33492e-07	Hypo	AEGTA05538	downstream	LOC_Os09g38920.1	thiol protease SEN102 precursor, putative, expressed	predicted protein [Populus trichocarpa] >gi|224106329|ref|XP_002333698.1| predicted protein [Populus trichocarpa] >gi|222837984|gb|EEE76349.1| predicted protein [Populus trichocarpa] >gi|222848038|gb|EEE85585.1| predicted protein [Populus trichocarpa]	AEGTA05538	TAG	TEG	[ID=wheatD.DR6392669;Target=Gypsy-12_TA-I:1830-2537;Class=LTR/Gypsy;|scaffold44479|-|63564-64271]	1	[ID=wheatD.DR6392671;Target=ICARUS_TM:41-107;Class=DNA/TcMar-Stowaway;|scaffold44479|-|66339-66405]	1	[ID=wheatD.DR6392672;Target=ICARUS_TM:17-107;Class=DNA/TcMar-Stowaway;|scaffold44479|-|69057-69157],[ID=wheatD.DR6392673;Target=EnSpm3_TM:10930-11071;Class=DNA/CMC-EnSpm;|scaffold44479|+|69246-69389]	2
DMR_scaffold64754_35836	scaffold64754	35836	35935	0	0.151515	0	-0.151515	2.71717e-06	Hypo	AEGTA05551	exon	LOC_Os03g56420.1	expressed protein	predicted protein [Hordeum vulgare subsp. vulgare]	AEGTA05551	TAG	TEG	--	--	[ID=wheatD.DR6801347;Target=RTE-1_TD:3093-3306;Class=LINE/RTE-BovB;|scaffold64754|-|36329-36542]	1	[ID=wheatD.DR6801348;Target=ICARUS_TM:1-107;Class=DNA/TcMar-Stowaway;|scaffold64754|-|38863-38970],[ID=wheatD.DR6801349;Target=ATHOS_TM:38-85;Class=DNA/TcMar-Stowaway;|scaffold64754|-|39052-39102]	2
DMR_scaffold19373_49126	scaffold19373	49126	49225	0.0322581	0.18543	0.173963	-0.153172	1.02864e-06	Hypo	AEGTA05556	downstream	LOC_Os06g27770.1	isoflavone reductase homolog IRL, putative, expressed	predicted protein [Hordeum vulgare subsp. vulgare]	AEGTA05556	TAG	nonTEG	[ID=wheatD.DR5551850;Target=Copia-6_TA-I:9302-9911;Class=LTR/Copia;|scaffold19373|+|47483-48075],[ID=wheatD.DR5551851;Target=Copia-6_TA-I:10351-10440;Class=LTR/Copia;|scaffold19373|+|48154-48250],[ID=wheatD.DR5551852;Target=Copia-6_TA-I:10687-10794;Class=	3	--	--	--	--
DMR_scaffold3916_23435	scaffold3916	23435	23531	0.195745	0.461111	0.424507	-0.265366	9.98783e-09	Hypo	AEGTA05591	promoter	LOC_Os06g40890.1	polygalacturonase, putative, expressed	predicted protein [Hordeum vulgare subsp. vulgare]	AEGTA05591	TAG	nonTEG	--	--	--	--	[ID=wheatD.DR6250272;Target=EnSpm3_TM:5152-5442;Class=DNA/CMC-EnSpm;|scaffold3916|+|23300-23591]	1
DMR_scaffold35528_146894	scaffold35528	146894	146992	0.229508	0.481605	0.476548	-0.252097	1.01767e-09	Hypo	AEGTA05596	downstream	LOC_Os04g01230.2	phosphoglycerate mutase, putative, expressed	predicted protein [Hordeum vulgare subsp. vulgare]	AEGTA05596	TAG	nonTEG	--	--	--	--	[ID=wheatD.DR6150331;Target=OLEUS_HV:1-152;Class=DNA/TcMar-Stowaway;|scaffold35528|-|145972-146124],[ID=wheatD.DR6150332;Target=STOWAWAY1_HV:1-166;Class=DNA/TcMar-Stowaway;|scaffold35528|+|146497-146663],[ID=wheatD.DR6150333;Target=EnSpm3_TM:10581-10624;C	3
DMR_scaffold55967_33739	scaffold55967	33739	33836	0.346304	0.52657	0.657659	-0.180267	5.36889e-06	Hypo	AEGTA05639	promoter	LOC_Os08g32170.1	oxidoreductase, 2OG-FeII oxygenase domain containing protein, putative, expressed	predicted protein [Hordeum vulgare subsp. vulgare]	AEGTA05639	TAG	nonTEG	--	--	--	--	[ID=wheatD.DR6644589;Target=DNA-8-1_TA:1-831;Class=DNA;|scaffold55967|-|33581-34397]	1
DMR_scaffold56015_29870	scaffold56015	29870	29967	0.154639	0.328859	0.470229	-0.17422	8.13163e-07	Hypo	AEGTA05664	promoter	LOC_Os04g56405.1	expressed protein	predicted protein [Hordeum vulgare subsp. vulgare]	AEGTA05664	TAG	nonTEG	[ID=wheatD.DR6645385;Target=HADES_TA:11-97;Class=DNA/TcMar-Stowaway;|scaffold56015|-|29925-30011],[ID=wheatD.DR6645386;Target=HADES_TA:1-48;Class=DNA/TcMar-Stowaway;|scaffold56015|-|30010-30057],[ID=wheatD.DR6645387;Target=HADES_TA:3-97;Class=DNA/TcMar-St	3	--	--	--	--
DMR_scaffold23333_30956	scaffold23333	30956	31050	0.24375	0.446701	0.545668	-0.202951	8.57962e-06	Hypo	AEGTA05669	promoter	LOC_Os07g35060.2	OsFBX238 - F-box domain containing protein, expressed	predicted protein [Hordeum vulgare subsp. vulgare]	AEGTA05669	TAG	nonTEG	[ID=wheatD.DR5730264;Target=EnSpm-N1_HV:5804-5864;Class=DNA/CMC-EnSpm;|scaffold23333|-|30875-30925],[ID=wheatD.DR5730265;Target=STOWAWAY1_HV:1-166;Class=DNA/TcMar-Stowaway;|scaffold23333|-|30926-31090],[ID=wheatD.DR5730266;Target=EnSpm-N1_HV:5762-5810;Cla	3	--	--	--	--
DMR_scaffold101937_39611	scaffold101937	39611	39709	0.0344828	0.271845	0.126847	-0.237362	5.92105e-08	Hypo	AEGTA05714	promoter	LOC_Os10g39010.2	TKL_IRAK_CrRLK1L-1.16 - The CrRLK1L-1 subfamily has homology to the CrRLK1L homolog, expressed	predicted protein [Hordeum vulgare subsp. vulgare] >gi|326520728|dbj|BAJ92727.1| predicted protein [Hordeum vulgare subsp. vulgare]	AEGTA05714	TAG	nonTEG	[ID=wheatD.DR4994079;Target=DANIELA_TM-LTR:758-812;Class=LTR/Gypsy;|scaffold101937|+|39745-39800],[ID=wheatD.DR4994080;Target=DNA-3-1_TA:1-272;Class=DNA/PIF-Harbinger;|scaffold101937|-|40356-40605]	2	--	--	--	--
DMR_scaffold35628_17292	scaffold35628	17292	17391	0.0772947	0.26087	0.296296	-0.183575	2.3579e-06	Hypo	AEGTA05764	promoter	LOC_Os03g38470.1	GDSL-like lipase/acylhydrolase, putative, expressed	predicted protein [Hordeum vulgare subsp. vulgare]	AEGTA05764	TAG	nonTEG	[ID=wheatD.DR6152859;Target=Gypsy-8_TA-I:3-202;Class=LTR/Gypsy;|scaffold35628|-|12065-12268],[ID=wheatD.DR6152860;Target=Copia-8_TA-I:4578-4690;Class=LTR/Copia;|scaffold35628|+|12695-12805],[ID=wheatD.DR6152861;Target=L1_TD:7692-7846;Class=LINE/L1;|scaffo	3	--	--	[ID=wheatD.DR6152862;Target=HARB-1_TA:781-1580;Class=DNA/PIF-Harbinger;|scaffold35628|+|16321-17115],[ID=wheatD.DR6152863;Target=HADES_TA:1-97;Class=DNA/TcMar-Stowaway;|scaffold35628|-|17367-17463]	2
DMR_scaffold35628_17292	scaffold35628	17292	17391	0.0772947	0.26087	0.296296	-0.183575	2.3579e-06	Hypo	AEGTA05765	downstream	LOC_Os03g38400.1	GDSL-motif lipase/hydrolase family protein, putative, expressed	predicted protein [Hordeum vulgare subsp. vulgare]	AEGTA05765	TAG	nonTEG	[ID=wheatD.DR6152862;Target=HARB-1_TA:781-1580;Class=DNA/PIF-Harbinger;|scaffold35628|+|16321-17115],[ID=wheatD.DR6152863;Target=HADES_TA:1-97;Class=DNA/TcMar-Stowaway;|scaffold35628|-|17367-17463]	2	--	--	--	--
DMR_scaffold37707_38903	scaffold37707	38903	38990	0.188406	0.442029	0.42623	-0.253623	5.39551e-07	Hypo	AEGTA05785	downstream	LOC_Os05g07820.1	leucine-rich repeat receptor protein kinase EXS precursor, putative, expressed	predicted protein [Hordeum vulgare subsp. vulgare]	AEGTA05785	TAG	nonTEG	--	--	--	--	[ID=wheatD.DR6212451;Target=DNA-2-N2_TA:28-259;Class=DNA/TcMar-Stowaway;|scaffold37707|-|38128-38370],[ID=wheatD.DR6212452;Target=EnSpm3_TM:10984-11076;Class=DNA/CMC-EnSpm;|scaffold37707|-|38823-38915],[ID=wheatD.DR6212453;Target=Isabelle_TM:131-391;Class	3
DMR_scaffold51301_25025	scaffold51301	25025	25122	0	0.105263	0	-0.105263	2.21343e-06	Hypo	AEGTA05889	exon	LOC_Os01g56780.1	plus-3 domain containing protein, expressed	predicted protein [Hordeum vulgare subsp. vulgare]	AEGTA05889	TAG	TEG	--	--	[ID=wheatD.DR6552308;Target=TREP216:1-127;Class=DNA/TcMar-Stowaway;|scaffold51301|-|25536-25674]	1	--	--
DMR_scaffold69000_20613	scaffold69000	20613	20711	0.192893	0.460938	0.418481	-0.268044	4.9927e-07	Hypo	AEGTA05909	downstream	LOC_Os02g34860.1	Regulator of chromosome condensation domain containing protein, expressed	predicted protein [Hordeum vulgare subsp. vulgare] >gi|326518534|dbj|BAJ88296.1| predicted protein [Hordeum vulgare subsp. vulgare]	AEGTA05909	TAG	nonTEG	[ID=wheatD.DR6871266;Target=HADES_TA:1-97;Class=DNA/TcMar-Stowaway;|scaffold69000|+|20662-20758]	1	--	--	[ID=wheatD.DR6871267;Target=INGA_HV_LTR:20-247;Class=LTR/Copia;|scaffold69000|+|23381-23601],[ID=wheatD.DR6871268;Target=INGA_HV_LTR:761-1282;Class=LTR/Copia;|scaffold69000|+|24043-24641]	2
DMR_scaffold47463_10557	scaffold47463	10557	10752	0	0.15311	0	-0.15311	4.94423e-16	Hypo	AEGTA05947	exon,intron	LOC_Os02g45540.1	synthase, putative, expressed	predicted protein [Hordeum vulgare subsp. vulgare]	AEGTA05947	TAG	TEG	--	--	[ID=wheatD.DR6465785;Target=HADES_TA:1-71;Class=DNA/TcMar-Stowaway;|scaffold47463|+|11885-11941]	1	--	--
DMR_scaffold15481_34421	scaffold15481	34421	34514	0.147727	0.392523	0.376353	-0.244796	7.61774e-08	Hypo	AEGTA05959	promoter	LOC_Os04g41710.1	expressed protein	predicted protein [Hordeum vulgare subsp. vulgare]	AEGTA05959	TAG	nonTEG	--	--	--	--	[ID=wheatD.DR5357000;Target=DNA-2-N2_TA:1-259;Class=DNA/TcMar-Stowaway;|scaffold15481|-|34277-34535],[ID=wheatD.DR5357001;Target=TREP216:1-52;Class=DNA/TcMar-Stowaway;|scaffold15481|+|34559-34610]	2
DMR_scaffold26722_16644	scaffold26722	16644	16741	0.0460526	0.2	0.230263	-0.153947	3.64232e-07	Hypo	AEGTA06006	intron	LOC_Os08g44350.1	histidine-containing phosphotransfer protein, putative, expressed	hypothetical protein SORBIDRAFT_07g024310 [Sorghum bicolor] >gi|241942044|gb|EES15189.1| hypothetical protein SORBIDRAFT_07g024310 [Sorghum bicolor]	AEGTA06006	TAG	nonTEG	--	--	--	--	[ID=wheatD.DR5867636;Target=THALOS_AT:1-157;Class=DNA/TcMar-Stowaway;|scaffold26722|-|20348-20504]	1
DMR_scaffold94581_27819	scaffold94581	27819	27918	0.0144509	0.177665	0.0813377	-0.163214	4.87738e-12	Hypo	AEGTA06014	downstream	LOC_Os11g40210.1	remorin C-terminal domain containing protein, putative, expressed	PREDICTED: uncharacterized protein LOC100837115 [Brachypodium distachyon]	AEGTA06014	TAG	nonTEG	--	--	--	--	[ID=wheatD.DR7185336;Target=DNA-3-2_TA:3-251;Class=DNA/PIF-Harbinger;|scaffold94581|+|27350-27588],[ID=wheatD.DR7185337;Target=DNA-3-2_TA:1-187;Class=DNA/PIF-Harbinger;|scaffold94581|-|27591-27776],[ID=wheatD.DR7185338;Target=DNA-3_1_HV:5-265;Class=DNA;|s	3
DMR_scaffold120351_15676	scaffold120351	15676	15775	0.0967742	0.279762	0.345916	-0.182988	2.34547e-08	Hypo	AEGTA06026	promoter	--	--	--	AEGTA06026	TAG	nonTEG	[ID=wheatD.DR5138513;Target=ATHOS_HV:1-85;Class=DNA/TcMar-Stowaway;|scaffold120351|+|15678-15764]	1	--	--	--	--
DMR_scaffold58665_53895	scaffold58665	53895	53994	0.154762	0.327314	0.472824	-0.172552	3.27676e-09	Hypo	AEGTA06068	downstream	LOC_Os06g36180.1	amino acid transporter, putative, expressed	putative general amino acid permease [Hordeum vulgare subsp. vulgare]	AEGTA06068	TAG	nonTEG	--	--	--	--	[ID=wheatD.DR6696101;Target=WHAM3_TM-LTR:1-83;Class=LTR/Gypsy;|scaffold58665|-|57427-57509],[ID=wheatD.DR6696102;Target=WHAM2_TM-int:7086-8848;Class=LTR/Gypsy;|scaffold58665|-|57479-58480]	2
DMR_scaffold58665_57441	scaffold58665	57441	57536	0.0555556	0.187713	0.29596	-0.132158	9.18769e-07	Hypo	AEGTA06068	promoter	LOC_Os06g36180.1	amino acid transporter, putative, expressed	putative general amino acid permease [Hordeum vulgare subsp. vulgare]	AEGTA06068	TAG	nonTEG	--	--	--	--	[ID=wheatD.DR6696101;Target=WHAM3_TM-LTR:1-83;Class=LTR/Gypsy;|scaffold58665|-|57427-57509],[ID=wheatD.DR6696102;Target=WHAM2_TM-int:7086-8848;Class=LTR/Gypsy;|scaffold58665|-|57479-58480]	2
DMR_scaffold22025_206183	scaffold22025	206183	206278	0.0756303	0.392265	0.192804	-0.316635	2.87275e-15	Hypo	AEGTA06080	downstream	LOC_Os10g02720.1	OsWAK99 - OsWAK receptor-like protein kinase, expressed	Putative wall-associated protein kinase [Oryza sativa] >gi|31429890|gb|AAP51879.1| Protein kinase domain containing protein [Oryza sativa Japonica Group] >gi|125573837|gb|EAZ15121.1| hypothetical protein OsJ_30535 [Oryza sativa Japonica Group]	AEGTA06080	TAG	nonTEG	--	--	--	--	[ID=wheatD.DR5673043;Target=Copia1_HV-int:2959-4421;Class=LTR/Copia;|scaffold22025|-|210282-211713]	1
DMR_scaffold65995_24031	scaffold65995	24031	24127	0.0935673	0.253659	0.368871	-0.160091	1.1335e-06	Hypo	AEGTA06158	downstream	LOC_Os07g41280.3	6-phosphogluconolactonase, putative, expressed	predicted protein [Hordeum vulgare subsp. vulgare]	AEGTA06158	TAG	nonTEG	[ID=wheatD.DR6821585;Target=OLEUS_HV:1-148;Class=DNA/TcMar-Stowaway;|scaffold65995|+|18720-18870]	1	--	--	--	--
DMR_scaffold65995_55098	scaffold65995	55098	55194	0.112	0.269231	0.416	-0.157231	5.98704e-06	Hypo	AEGTA06160	downstream	LOC_Os07g41320.1	COBRA-like protein precursor, putative, expressed	predicted protein [Hordeum vulgare subsp. vulgare]	AEGTA06160	TAG	nonTEG	[ID=wheatD.DR6821595;Target=DNA-2-N2_TA:1-216;Class=DNA/TcMar-Stowaway;|scaffold65995|+|54808-55031],[ID=wheatD.DR6821596;Target=EnSpm-N3_TA:583-641;Class=DNA/CMC-EnSpm;|scaffold65995|+|55246-55313],[ID=wheatD.DR6821597;Target=KARIN_TA:3023-3105;Class=LIN	3	--	--	[ID=wheatD.DR6821598;Target=KARIN_TA:882-1445;Class=LINE/L1;|scaffold65995|-|59299-59824]	1
DMR_scaffold24925_102521	scaffold24925	102521	102610	0.0547445	0.201149	0.272158	-0.146405	4.13065e-06	Hypo	AEGTA06172	downstream	LOC_Os07g05800.1	glutathione S-transferase, N-terminal domain containing protein, expressed	predicted protein [Hordeum vulgare subsp. vulgare]	AEGTA06172	TAG	nonTEG	[ID=wheatD.DR5795636;Target=ANGELA1_TM-int:1820-3682;Class=LTR/Copia;|scaffold24925|+|95811-97585]	1	--	--	[ID=wheatD.DR5795637;Target=EnSpm3_TM:5154-5454;Class=DNA/CMC-EnSpm;|scaffold24925|-|102305-102600]	1
DMR_scaffold37052_34871	scaffold37052	34871	34895	0	1	0	-1	3.1547e-13	Hypo	AEGTA06176	downstream	LOC_Os09g24570.1	growth regulator related protein, putative, expressed	predicted protein [Hordeum vulgare subsp. vulgare]	AEGTA06176	TAG	TEG	--	--	[ID=wheatD.DR6194664;Target=OLEUS_HV:16-153;Class=DNA/TcMar-Stowaway;|scaffold37052|-|37332-37469]	1	[ID=wheatD.DR6194665;Target=AsDRF1:1171-1264;Class=DNA;|scaffold37052|+|40357-40450],[ID=wheatD.DR6194666;Target=IR12_TM:208-368;Class=DNA;|scaffold37052|+|41459-41615],[ID=wheatD.DR6194667;Target=IR12_TM:557-732;Class=DNA;|scaffold37052|+|41721-41898]	3
DMR_scaffold37052_35441	scaffold37052	35441	35527	0	0.428571	0	-0.428571	1.77055e-11	Hypo	AEGTA06176	downstream	LOC_Os09g24570.1	growth regulator related protein, putative, expressed	predicted protein [Hordeum vulgare subsp. vulgare]	AEGTA06176	TAG	TEG	--	--	[ID=wheatD.DR6194664;Target=OLEUS_HV:16-153;Class=DNA/TcMar-Stowaway;|scaffold37052|-|37332-37469]	1	[ID=wheatD.DR6194665;Target=AsDRF1:1171-1264;Class=DNA;|scaffold37052|+|40357-40450],[ID=wheatD.DR6194666;Target=IR12_TM:208-368;Class=DNA;|scaffold37052|+|41459-41615],[ID=wheatD.DR6194667;Target=IR12_TM:557-732;Class=DNA;|scaffold37052|+|41721-41898]	3
DMR_scaffold29863_50538	scaffold29863	50538	50627	0	0.164557	0	-0.164557	1.55563e-11	Hypo	AEGTA06186	downstream	LOC_Os01g27260.1	glutathione S-transferase, putative, expressed	predicted protein [Hordeum vulgare subsp. vulgare]	AEGTA06186	TAG	nonTEG	[ID=wheatD.DR5973484;Target=CEREBA_HV-LTR:355-570;Class=LTR/Gypsy;|scaffold29863|+|51253-51473],[ID=wheatD.DR5973485;Target=CEREBA_HV-LTR:801-917;Class=LTR/Gypsy;|scaffold29863|+|51647-51759]	2	--	--	[ID=wheatD.DR5973486;Target=LATIDU1_TM:1876-2196;Class=LTR/Gypsy;|scaffold29863|-|53659-53991],[ID=wheatD.DR5973487;Target=DNA-2-N2_TA:25-155;Class=DNA/TcMar-Stowaway;|scaffold29863|+|54318-54449]	2
DMR_scaffold2232_33872	scaffold2232	33872	33967	0.245243	0.413295	0.593385	-0.168052	4.62687e-07	Hypo	AEGTA06204	downstream	LOC_Os06g06730.1	methyltransferase-like protein 5, putative, expressed	predicted protein [Hordeum vulgare subsp. vulgare] >gi|326531960|dbj|BAK01356.1| predicted protein [Hordeum vulgare subsp. vulgare]	AEGTA06204	TAG	TEG	--	--	[ID=wheatD.DR5687311;Target=OLEUS_HV:6-153;Class=DNA/TcMar-Stowaway;|scaffold2232|-|30230-30378]	1	[ID=wheatD.DR5687312;Target=HADES_TA:4-97;Class=DNA/TcMar-Stowaway;|scaffold2232|+|33772-33837],[ID=wheatD.DR5687313;Target=ICARUS_TM:1-107;Class=DNA/TcMar-Stowaway;|scaffold2232|+|33943-34049]	2
DMR_scaffold27748_43980	scaffold27748	43980	44078	0.12012	0.246606	0.487093	-0.126486	8.67358e-06	Hypo	AEGTA06210	promoter	--	--	--	AEGTA06210	TAG	TEG	[ID=wheatD.DR5902893;Target=LATIDU1_TM:1866-2214;Class=LTR/Gypsy;|scaffold27748|+|43559-43891]	1	[ID=wheatD.DR5902894;Target=ICARUS_TM:1-107;Class=DNA/TcMar-Stowaway;|scaffold27748|-|45905-46021]	1	[ID=wheatD.DR5902895;Target=EnSpm1_HV:9330-9398;Class=DNA/CMC-EnSpm;|scaffold27748|-|48554-48621],[ID=wheatD.DR5902896;Target=EnSpm-3_TA:2136-2191;Class=DNA/CMC-EnSpm;|scaffold27748|+|48584-48639]	2
DMR_scaffold50887_34103	scaffold50887	34103	34306	0.0895522	0.282828	0.316631	-0.193276	2.29086e-11	Hypo	AEGTA06216	intron	LOC_Os02g03950.1	zinc finger, C3HC4 type family protein, expressed	predicted protein [Hordeum vulgare subsp. vulgare]	AEGTA06216	TAG	TEG	--	--	[ID=wheatD.DR6543098;Target=TREP216:1-127;Class=DNA/TcMar-Stowaway;|scaffold50887|-|31292-31418]	1	[ID=wheatD.DR6543099;Target=OLEUS_HV:18-150;Class=DNA/TcMar-Stowaway;|scaffold50887|+|37617-37747]	1
DMR_scaffold30253_33071	scaffold30253	33071	33164	0.0409836	0.280488	0.146115	-0.239504	1.52713e-06	Hypo	AEGTA06253	exon	LOC_Os08g10440.1	NBS-LRR disease resistance protein, putative, expressed	PREDICTED: disease resistance protein RPP13-like [Brachypodium distachyon]	AEGTA06253	TAG	nonTEG	[ID=wheatD.DR5986680;Target=KARIN_TA:2376-2942;Class=LINE/L1;|scaffold30253|-|27361-28012]	1	--	--	[ID=wheatD.DR5986681;Target=ICARUS_TM:1-107;Class=DNA/TcMar-Stowaway;|scaffold30253|+|33304-33430]	1
DMR_scaffold22745_4626	scaffold22745	4626	4721	0.010989	0.141593	0.0776099	-0.130604	3.46346e-07	Hypo	AEGTA06291	promoter	LOC_Os01g41180.1	THION19 - Plant thionin family protein precursor, putative, expressed	hypothetical protein OsI_02678 [Oryza sativa Indica Group]	AEGTA06291	TAG	nonTEG	[ID=wheatD.DR5704946;Target=ROMANI1_LTR:1739-2751;Class=LTR/Gypsy;|scaffold22745|-|970-2008],[ID=wheatD.DR5704947;Target=ROMANI1_LTR:179-440;Class=LTR/Gypsy;|scaffold22745|-|2121-2373],[ID=wheatD.DR5704948;Target=ROMANI1_LTR:1-182;Class=LTR/Gypsy;|scaffol	3	--	--	[ID=wheatD.DR5704949;Target=MuDR-N2_TM:1-200;Class=DNA/MULE-MuDR;|scaffold22745|+|3923-4125],[ID=wheatD.DR5704950;Target=MuDR-N2_TM:610-866;Class=DNA/MULE-MuDR;|scaffold22745|+|4144-4399],[ID=wheatD.DR5704951;Target=DNA-8-1_TA:1-829;Class=DNA;|scaffold227	3
DMR_scaffold22745_5260	scaffold22745	5260	5343	0.325	0.49635	0.654779	-0.17135	7.83854e-06	Hypo	AEGTA06291	promoter	LOC_Os01g41180.1	THION19 - Plant thionin family protein precursor, putative, expressed	hypothetical protein OsI_02678 [Oryza sativa Indica Group]	AEGTA06291	TAG	nonTEG	[ID=wheatD.DR5704946;Target=ROMANI1_LTR:1739-2751;Class=LTR/Gypsy;|scaffold22745|-|970-2008],[ID=wheatD.DR5704947;Target=ROMANI1_LTR:179-440;Class=LTR/Gypsy;|scaffold22745|-|2121-2373],[ID=wheatD.DR5704948;Target=ROMANI1_LTR:1-182;Class=LTR/Gypsy;|scaffol	3	--	--	[ID=wheatD.DR5704949;Target=MuDR-N2_TM:1-200;Class=DNA/MULE-MuDR;|scaffold22745|+|3923-4125],[ID=wheatD.DR5704950;Target=MuDR-N2_TM:610-866;Class=DNA/MULE-MuDR;|scaffold22745|+|4144-4399],[ID=wheatD.DR5704951;Target=DNA-8-1_TA:1-829;Class=DNA;|scaffold227	3
DMR_scaffold93244_6780	scaffold93244	6780	6871	0.00854701	0.172727	0.0494827	-0.16418	5.8643e-06	Hypo	AEGTA06296	promoter	LOC_Os06g47200.3	LTPL85 - Protease inhibitor/seed storage/LTP family protein precursor, expressed	predicted protein [Hordeum vulgare subsp. vulgare] >gi|326504260|dbj|BAJ90962.1| predicted protein [Hordeum vulgare subsp. vulgare] >gi|326530664|dbj|BAK01130.1| predicted protein [Hordeum vulgare subsp. vulgare]	AEGTA06296	TAG	nonTEG	--	--	--	--	[ID=wheatD.DR7171493;Target=DNA-TA-1_TA:191-219;Class=DNA/TcMar-Stowaway;|scaffold93244|-|10806-10834]	1
DMR_scaffold41061_17829	scaffold41061	17829	17903	0.321267	0.567308	0.566301	-0.246041	3.70762e-07	Hypo	AEGTA06331	downstream	LOC_Os03g43860.1	SNF7 domain containing protein, putative, expressed	predicted protein [Hordeum vulgare subsp. vulgare]	AEGTA06331	TAG	nonTEG	[ID=wheatD.DR6304015;Target=LATIDU1_TM:2666-2827;Class=LTR/Gypsy;|scaffold41061|+|17351-17514],[ID=wheatD.DR6304016;Target=VEJU1_TM-LTR:235-374;Class=LTR;|scaffold41061|-|17516-17656],[ID=wheatD.DR6304017;Target=VEJU1_TM-LTR:1-373;Class=LTR;|scaffold41061	4	--	--	--	--
DMR_scaffold41061_18939	scaffold41061	18939	19112	0.364815	0.59375	0.614425	-0.228935	2.12888e-12	Hypo	AEGTA06331	downstream	LOC_Os03g43860.1	SNF7 domain containing protein, putative, expressed	predicted protein [Hordeum vulgare subsp. vulgare]	AEGTA06331	TAG	nonTEG	[ID=wheatD.DR6304015;Target=LATIDU1_TM:2666-2827;Class=LTR/Gypsy;|scaffold41061|+|17351-17514],[ID=wheatD.DR6304016;Target=VEJU1_TM-LTR:235-374;Class=LTR;|scaffold41061|-|17516-17656],[ID=wheatD.DR6304017;Target=VEJU1_TM-LTR:1-373;Class=LTR;|scaffold41061	4	--	--	--	--
DMR_scaffold33615_27159	scaffold33615	27159	27217	0.0844156	0.579545	0.145658	-0.49513	8.09648e-17	Hypo	AEGTA06368	promoter	LOC_Os12g30610.1	expressed protein	predicted protein [Hordeum vulgare subsp. vulgare] >gi|326510075|dbj|BAJ87254.1| predicted protein [Hordeum vulgare subsp. vulgare]	AEGTA06368	TAG	nonTEG	--	--	--	--	[ID=wheatD.DR6092701;Target=HADES_TA:1-97;Class=DNA/TcMar-Stowaway;|scaffold33615|+|29456-29552]	1
DMR_scaffold32776_12872	scaffold32776	12872	12957	0.125828	0.416107	0.302393	-0.29028	1.28477e-08	Hypo	AEGTA06369	downstream	LOC_Os01g13610.1	isoflavone reductase homolog IRL, putative, expressed	PREDICTED: isoflavone reductase homolog A622-like [Brachypodium distachyon]	AEGTA06369	TAG	nonTEG	[ID=wheatD.DR6066682;Target=ANGELA1_TM-LTR:1-1573;Class=LTR/Copia;|scaffold32776|-|7392-8949],[ID=wheatD.DR6066683;Target=HARB-1_TA:1141-1580;Class=DNA/PIF-Harbinger;|scaffold32776|+|8951-9387]	2	--	--	[ID=wheatD.DR6066684;Target=EnSpm-N2_TA:6548-6580;Class=DNA/CMC-EnSpm;|scaffold32776|-|11575-11608],[ID=wheatD.DR6066685;Target=DNA-3-2_TA:1-253;Class=DNA/PIF-Harbinger;|scaffold32776|-|12899-13151]	2
DMR_scaffold60766_10963	scaffold60766	10963	11061	0.0392157	0.145631	0.269281	-0.106415	5.21577e-07	Hypo	AEGTA06399	promoter	LOC_Os06g39520.2	myristoyl-acyl carrier protein thioesterase, chloroplast precursor, putative, expressed	predicted protein [Hordeum vulgare subsp. vulgare]	AEGTA06399	TAG	nonTEG	--	--	--	--	[ID=wheatD.DR6733881;Target=STOWAWAY1_HV:1-166;Class=DNA/TcMar-Stowaway;|scaffold60766|+|16600-16764]	1
DMR_scaffold101901_53969	scaffold101901	53969	54028	0	0.291667	0	-0.291667	6.6256e-08	Hypo	AEGTA06451	downstream	LOC_Os04g35600.1	OsPDIL1-2 protein disulfide isomerase PDIL1-2, expressed	predicted protein [Hordeum vulgare subsp. vulgare]	AEGTA06451	TAG	nonTEG	[ID=wheatD.DR4993737;Target=DNA-8-1_TA:120-239;Class=DNA;|scaffold101901|+|53783-53902]	1	--	--	--	--
DMR_scaffold21065_30970	scaffold21065	30970	31046	0	0.127273	0	-0.127273	7.85473e-06	Hypo	AEGTA06455	exon	LOC_Os12g37530.3	expressed protein	predicted protein [Hordeum vulgare subsp. vulgare]	AEGTA06455	TAG	TEG	[ID=wheatD.DR5629341;Target=ANGELA1_TM-LTR:365-1737;Class=LTR/Copia;|scaffold21065|+|22579-23945],[ID=wheatD.DR5629342;Target=Gypsy-6_TA-I:12358-12579;Class=LTR/Gypsy;|scaffold21065|+|23951-24187],[ID=wheatD.DR5629343;Target=Gypsy-7_TA-LTR:1-516;Class=LTR	4	[ID=wheatD.DR5629345;Target=INGA_HV_I-int:7219-7313;Class=LTR/Copia;|scaffold21065|+|25116-25209],[ID=wheatD.DR5629346;Target=INGA_HV_LTR:1-697;Class=LTR/Copia;|scaffold21065|-|25393-25811]	2	--	--
DMR_scaffold705_29550	scaffold705	29550	29633	0	0.147059	0	-0.147059	1.50631e-06	Hypo	AEGTA06457	promoter	LOC_Os10g25770.2	transcription initiation factor IIE subunit beta, putative, expressed	PREDICTED: transcription initiation factor IIE subunit beta-like [Brachypodium distachyon]	AEGTA06457	TAG	nonTEG	--	--	--	--	[ID=wheatD.DR6894355;Target=TREP216:1-127;Class=DNA/TcMar-Stowaway;|scaffold705|-|28137-28264]	1
DMR_scaffold23548_32369	scaffold23548	32369	32464	0.033557	0.259259	0.129434	-0.225702	8.72185e-08	Hypo	AEGTA06479	intron	LOC_Os05g48070.1	expressed protein	predicted protein [Hordeum vulgare subsp. vulgare]	AEGTA06479	TAG	TEG	[ID=wheatD.DR5739635;Target=EnSpm3_TM:7233-7424;Class=DNA/CMC-EnSpm;|scaffold23548|-|29875-30085]	1	[ID=wheatD.DR5739636;Target=HADES_TA:1-88;Class=DNA/TcMar-Stowaway;|scaffold23548|+|32272-32347],[ID=wheatD.DR5739637;Target=HADES_TA:1-76;Class=DNA/TcMar-Stowaway;|scaffold23548|-|32344-32407]	2	--	--
DMR_scaffold47608_30107	scaffold47608	30107	30206	0.0756501	0.213675	0.354043	-0.138025	9.01337e-07	Hypo	AEGTA06499	promoter	LOC_Os05g35200.4	glycosyl transferase, putative, expressed	predicted protein [Hordeum vulgare subsp. vulgare] >gi|326515442|dbj|BAK03634.1| predicted protein [Hordeum vulgare subsp. vulgare]	AEGTA06499	TAG	nonTEG	[ID=wheatD.DR6469272;Target=JASON_TA:130-215;Class=DNA/TcMar-Stowaway;|scaffold47608|+|23718-23802]	1	--	--	[ID=wheatD.DR6469273;Target=HARB-1_TA:655-1588;Class=DNA/PIF-Harbinger;|scaffold47608|-|30353-31283]	1
DMR_scaffold45601_42312	scaffold45601	42312	42409	0.0714286	0.355556	0.200893	-0.284127	3.58041e-16	Hypo	AEGTA06508	promoter	--	--	--	AEGTA06508	TAG	nonTEG	--	--	--	--	[ID=wheatD.DR6421577;Target=SABRINA3_TM-LTR:46-85;Class=LTR/Gypsy;|scaffold45601|-|42703-42743],[ID=wheatD.DR6421578;Target=DNA-2-N2_TA:1-259;Class=DNA/TcMar-Stowaway;|scaffold45601|-|42744-43008],[ID=wheatD.DR6421579;Target=SABRINA2_TM_LTR:1531-1573;Clas	3
DMR_scaffold45601_42725	scaffold45601	42725	42823	0.226667	0.425926	0.532174	-0.199259	1.99338e-06	Hypo	AEGTA06508	promoter	--	--	--	AEGTA06508	TAG	nonTEG	--	--	--	--	[ID=wheatD.DR6421577;Target=SABRINA3_TM-LTR:46-85;Class=LTR/Gypsy;|scaffold45601|-|42703-42743],[ID=wheatD.DR6421578;Target=DNA-2-N2_TA:1-259;Class=DNA/TcMar-Stowaway;|scaffold45601|-|42744-43008],[ID=wheatD.DR6421579;Target=SABRINA2_TM_LTR:1531-1573;Clas	3
DMR_scaffold33573_11689	scaffold33573	11689	11784	0.10596	0.298932	0.354462	-0.192972	6.56177e-09	Hypo	AEGTA06518	promoter	LOC_Os12g41380.1	ulp1 protease family protein, putative, expressed	hypothetical protein OsI_03664 [Oryza sativa Indica Group]	AEGTA06518	TAG	TEG	[ID=wheatD.DR6091354;Target=ANGELA1_TM-LTR:1-1737;Class=LTR/Copia;|scaffold33573|+|8634-10391]	1	[ID=wheatD.DR6091355;Target=STOWAWAY1_HV:1-166;Class=DNA/TcMar-Stowaway;|scaffold33573|-|13994-14158],[ID=wheatD.DR6091356;Target=D1100_SC:718-840;Class=DNA;|scaffold33573|+|14052-14174],[ID=wheatD.DR6091357;Target=EnSpm-N2_TA:6547-6591;Class=DNA/CMC-EnSp	3	[ID=wheatD.DR6091358;Target=ICARUS_TM:1-107;Class=DNA/TcMar-Stowaway;|scaffold33573|+|20124-20239],[ID=wheatD.DR6091359;Target=THALOS_AT:22-157;Class=DNA/TcMar-Stowaway;|scaffold33573|+|20240-20382],[ID=wheatD.DR6091360;Target=D1100_SC:763-835;Class=DNA;|	5
DMR_scaffold44133_13417	scaffold44133	13417	13509	0	0.119048	0	-0.119048	9.01107e-08	Hypo	AEGTA06520	downstream	LOC_Os02g46440.3	expressed protein	PREDICTED: 50S ribosomal protein L18-like [Brachypodium distachyon]	AEGTA06520	TAG	nonTEG	--	--	--	--	[ID=wheatD.DR6383877;Target=L1_TD:5690-7841;Class=LINE/L1;|scaffold44133|-|16135-18245]	1
DMR_scaffold44133_16650	scaffold44133	16650	16749	0.0384615	0.24	0.160256	-0.201538	1.32682e-08	Hypo	AEGTA06520	promoter	LOC_Os02g46440.3	expressed protein	PREDICTED: 50S ribosomal protein L18-like [Brachypodium distachyon]	AEGTA06520	TAG	nonTEG	--	--	--	--	[ID=wheatD.DR6383877;Target=L1_TD:5690-7841;Class=LINE/L1;|scaffold44133|-|16135-18245]	1
DMR_scaffold69277_16301	scaffold69277	16301	16503	0.135231	0.445483	0.303561	-0.310252	3.39251e-17	Hypo	AEGTA06553	downstream	LOC_Os06g07620.1	expressed protein	hypothetical protein OsI_21860 [Oryza sativa Indica Group] >gi|125596213|gb|EAZ35993.1| hypothetical protein OsJ_20297 [Oryza sativa Japonica Group]	AEGTA06553	TAG	nonTEG	[ID=wheatD.DR6875401;Target=HADES_TA:1-97;Class=DNA/TcMar-Stowaway;|scaffold69277|-|15906-15991],[ID=wheatD.DR6875402;Target=HADES_TA:1-86;Class=DNA/TcMar-Stowaway;|scaffold69277|-|16206-16280]	2	--	--	--	--
DMR_scaffold27982_2011	scaffold27982	2011	2109	0.0707547	0.209877	0.337125	-0.139122	2.75148e-08	Hypo	AEGTA06566	downstream	--	--	--	AEGTA06566	TAG	nonTEG	[ID=wheatD.DR5909958;Target=SABRINA1_TM-LTR:1-492;Class=LTR/Gypsy;|scaffold27982|-|478-1270],[ID=wheatD.DR5909959;Target=SABRINA1_TM-int:5548-6313;Class=LTR/Gypsy;|scaffold27982|-|1317-1923],[ID=wheatD.DR5909960;Target=SABRINA_HV:28-396;Class=LTR/Gypsy;|s	5	--	--	[ID=wheatD.DR5909963;Target=Gypsy-1-LTR_TA:1378-4178;Class=LTR/Gypsy;|scaffold27982|+|3368-6086]	1
DMR_scaffold74094_2909	scaffold74094	2909	3001	0.0391061	0.283237	0.138069	-0.244131	1.3283e-10	Hypo	AEGTA06581	downstream	--	--	PREDICTED: uncharacterized protein LOC100824495 [Brachypodium distachyon]	AEGTA06581	TAG	nonTEG	--	--	--	--	[ID=wheatD.DR6946675;Target=Copia-5_HV-I:2573-2637;Class=LTR/Copia;|scaffold74094|+|6259-6327]	1
DMR_scaffold22385_49493	scaffold22385	49493	49589	0.0805195	0.237069	0.339646	-0.156549	1.32867e-07	Hypo	AEGTA06635	promoter	LOC_Os02g41904.1	DEF7 - Defensin and Defensin-like DEFL family, expressed	predicted protein [Hordeum vulgare subsp. vulgare]	AEGTA06635	TAG	nonTEG	[ID=wheatD.DR5689820;Target=DNA-TA-1_TM:1-108;Class=DNA/TcMar-Stowaway;|scaffold22385|+|49603-49710]	1	--	--	[ID=wheatD.DR5689821;Target=ALBERT_TA:2597-2650;Class=DNA/CMC-EnSpm;|scaffold22385|+|51580-51631],[ID=wheatD.DR5689822;Target=LATIDU1_TM:1869-2225;Class=LTR/Gypsy;|scaffold22385|+|51842-52210]	2
DMR_scaffold32704_145747	scaffold32704	145747	145844	0.00657895	0.137681	0.0477839	-0.131102	5.6252e-06	Hypo	AEGTA06669	promoter	LOC_Os06g35650.1	reticuline oxidase-like protein precursor, putative, expressed	predicted protein [Hordeum vulgare subsp. vulgare] >gi|326527843|dbj|BAK08169.1| predicted protein [Hordeum vulgare subsp. vulgare]	AEGTA06669	TAG	nonTEG	[ID=wheatD.DR6064613;Target=EnSpm3_TM:8057-8137;Class=DNA/CMC-EnSpm;|scaffold32704|-|145029-145101],[ID=wheatD.DR6064614;Target=THALOS_AT:33-157;Class=DNA/TcMar-Stowaway;|scaffold32704|-|145784-145910]	2	--	--	[ID=wheatD.DR6064615;Target=TREP20:4635-4778;Class=LINE/L1;|scaffold32704|+|149618-149763],[ID=wheatD.DR6064616;Target=EnSpm-N1_HV:5804-5815;Class=DNA/CMC-EnSpm;|scaffold32704|-|150230-150241],[ID=wheatD.DR6064617;Target=STOWAWAY1_HV:14-166;Class=DNA/TcMa	3
DMR_scaffold7071_30144	scaffold7071	30144	30242	0.0327103	0.167598	0.195171	-0.134887	6.47446e-06	Hypo	AEGTA06685	intron	LOC_Os06g29180.1	erythronate-4-phosphate dehydrogenase domain containing protein, expressed	predicted protein [Hordeum vulgare subsp. vulgare] >gi|326510129|dbj|BAJ87281.1| predicted protein [Hordeum vulgare subsp. vulgare] >gi|326526349|dbj|BAJ97191.1| predicted protein [Hordeum vulgare subsp. vulgare]	AEGTA06685	TAG	TEG	--	--	[ID=wheatD.DR6897146;Target=HADES_TA:1-97;Class=DNA/TcMar-Stowaway;|scaffold7071|+|30318-30403]	1	[ID=wheatD.DR6897147;Target=DNA-3-1_TA:1-272;Class=DNA/PIF-Harbinger;|scaffold7071|+|33559-33794]	1
DMR_scaffold47016_4095	scaffold47016	4095	4193	0.0371747	0.244898	0.151797	-0.207723	3.32356e-10	Hypo	AEGTA06758	promoter	LOC_Os08g03560.2	chloroplast unusual positioning protein, putative, expressed	PREDICTED: protein CHUP1, chloroplastic-like [Brachypodium distachyon]	AEGTA06758	TAG	nonTEG	[ID=wheatD.DR6454536;Target=FORTUNA_TM:194-315;Class=DNA/TcMar-Stowaway;|scaffold47016|-|3829-3941],[ID=wheatD.DR6454537;Target=FORTUNA_TM:1-146;Class=DNA/TcMar-Stowaway;|scaffold47016|-|4017-4155],[ID=wheatD.DR6454538;Target=EOS_TM:1-351;Class=DNA/PIF-Ha	3	--	--	[ID=wheatD.DR6454539;Target=Copia-4_TA-I:297-368;Class=LTR/Copia;|scaffold47016|+|9224-9295],[ID=wheatD.DR6454540;Target=Copia-4_TA-I:964-2520;Class=LTR/Copia;|scaffold47016|+|9905-11463]	2
DMR_scaffold2283_87874	scaffold2283	87874	87973	0.0280899	0.154519	0.181789	-0.126429	3.22985e-09	Hypo	AEGTA06787	promoter	LOC_Os02g10770.2	DEAD-box ATP-dependent RNA helicase 41, putative, expressed	PREDICTED: DEAD-box ATP-dependent RNA helicase 41-like [Brachypodium distachyon]	AEGTA06787	TAG	nonTEG	--	--	--	--	[ID=wheatD.DR5708884;Target=EnSpm2_HV:5541-5629;Class=DNA/CMC-EnSpm;|scaffold2283|-|87343-87428],[ID=wheatD.DR5708885;Target=EnSpm2_HV:5421-5634;Class=DNA/CMC-EnSpm;|scaffold2283|+|87402-87617],[ID=wheatD.DR5708886;Target=EnSpm3_TM:5391-5454;Class=DNA/CMC	4
DMR_scaffold27074_26715	scaffold27074	26715	26810	0.0214286	0.141975	0.150932	-0.120547	2.56422e-06	Hypo	AEGTA06808	downstream	LOC_Os04g46290.1	ethylene-responsive element-binding protein, putative, expressed	predicted protein [Hordeum vulgare subsp. vulgare]	AEGTA06808	TAG	nonTEG	[ID=wheatD.DR5881714;Target=Gypsy-7_TA-I:2559-2727;Class=LTR/Gypsy;|scaffold27074|+|22050-22217],[ID=wheatD.DR5881715;Target=Gypsy-7_TA-I:3808-3971;Class=LTR/Gypsy;|scaffold27074|+|22590-22753]	2	--	--	[ID=wheatD.DR5881716;Target=ATHOS_TM:1-85;Class=DNA/TcMar-Stowaway;|scaffold27074|+|26682-26766],[ID=wheatD.DR5881717;Target=AsDRF1:1179-1264;Class=DNA;|scaffold27074|+|26975-27059]	2
DMR_scaffold21918_128823	scaffold21918	128823	128910	0.145161	0.357466	0.406084	-0.212305	1.7859e-09	Hypo	AEGTA06819	downstream	LOC_Os08g06500.1	PPR repeat domain containing protein, putative, expressed	PREDICTED: pentatricopeptide repeat-containing protein At1g07590, mitochondrial-like [Brachypodium distachyon]	AEGTA06819	TAG	nonTEG	[ID=wheatD.DR5668374;Target=IKEROS_HV-int:5066-5207;Class=LTR/Copia;|scaffold21918|-|124763-124915],[ID=wheatD.DR5668375;Target=EnSpm3_TM:5155-5264;Class=DNA/CMC-EnSpm;|scaffold21918|+|125615-125723],[ID=wheatD.DR5668376;Target=EnSpm3_TM:5366-5455;Class=D	3	--	--	[ID=wheatD.DR5668377;Target=HARB-1_TA:781-1580;Class=DNA/PIF-Harbinger;|scaffold21918|-|129003-129799]	1
DMR_scaffold25200_20500	scaffold25200	20500	20588	0.423077	0.599379	0.705859	-0.176302	4.3393e-06	Hypo	AEGTA06867	downstream	LOC_Os04g41570.1	ethylene-responsive protein related, putative, expressed	predicted protein [Hordeum vulgare subsp. vulgare]	AEGTA06867	TAG	nonTEG	[ID=wheatD.DR5807136;Target=TREP216:1-127;Class=DNA/TcMar-Stowaway;|scaffold25200|-|20459-20608]	1	--	--	[ID=wheatD.DR5807137;Target=DNA-TA-1_TM:1-108;Class=DNA/TcMar-Stowaway;|scaffold25200|+|23009-23116],[ID=wheatD.DR5807138;Target=STOWAWAY1_HV:1-166;Class=DNA/TcMar-Stowaway;|scaffold25200|-|23382-23545],[ID=wheatD.DR5807139;Target=D1100_SC:718-837;Class=D	3
DMR_scaffold41908_12264	scaffold41908	12264	12362	0	0.153488	0	-0.153488	7.28981e-07	Hypo	AEGTA06868	promoter	--	--	PREDICTED: uncharacterized membrane protein At1g75140-like [Brachypodium distachyon]	AEGTA06868	TAG	nonTEG	--	--	--	--	[ID=wheatD.DR6327061;Target=EnSpm1_TD:12616-13132;Class=DNA/CMC-EnSpm;|scaffold41908|-|14379-14773],[ID=wheatD.DR6327062;Target=EnSpm1_TD:269-563;Class=DNA/CMC-EnSpm;|scaffold41908|-|14810-15078],[ID=wheatD.DR6327063;Target=EnSpm1_TD:12566-12716;Class=DNA	5
DMR_scaffold50492_14716	scaffold50492	14716	14812	0.256881	0.463415	0.554322	-0.206534	5.49288e-07	Hypo	AEGTA06927	downstream	LOC_Os07g43470.1	GTP-binding protein, putative, expressed	PREDICTED: developmentally-regulated GTP-binding protein 1-like [Brachypodium distachyon]	AEGTA06927	TAG	TEG	[ID=wheatD.DR6534555;Target=IR12_TM:203-421;Class=DNA;|scaffold50492|-|6210-6419]	1	[ID=wheatD.DR6534556;Target=ICARUS_TM:1-107;Class=DNA/TcMar-Stowaway;|scaffold50492|-|11026-11143]	1	--	--
DMR_scaffold78459_23705	scaffold78459	23705	24187	0	0.815668	0	-0.815668	5.00893e-130	Hypo	AEGTA06930	downstream	LOC_Os11g47970.1	AAA-type ATPase family protein, putative, expressed	ribulose bisphosphate carboxylase activase B [Triticum aestivum]	AEGTA06930	TAG	TEG	[ID=wheatD.DR7005568;Target=Copia-4_HV-LTR:1-977;Class=LTR/Copia;|scaffold78459|-|16875-17844],[ID=wheatD.DR7005569;Target=DNA-3-1_TA:228-272;Class=DNA/PIF-Harbinger;|scaffold78459|+|17982-18026]	2	[ID=wheatD.DR7005570;Target=DEIMOS_TM:172-315;Class=DNA;|scaffold78459|+|20538-20682],[ID=wheatD.DR7005571;Target=HADES_TA:1-97;Class=DNA/TcMar-Stowaway;|scaffold78459|+|20683-20776],[ID=wheatD.DR7005572;Target=DEIMOS_TM:318-443;Class=DNA;|scaffold78459|+	3	[ID=wheatD.DR7005573;Target=STOWAWAY1_HV:1-166;Class=DNA/TcMar-Stowaway;|scaffold78459|-|22412-22572],[ID=wheatD.DR7005574;Target=D1100_SC:719-836;Class=DNA;|scaffold78459|+|22470-22589]	2
DMR_scaffold20890_29092	scaffold20890	29092	29190	0.020202	0.212389	0.0951178	-0.192187	2.48044e-08	Hypo	AEGTA06941	downstream	LOC_Os01g54870.1	60S ribosomal protein L18a, putative, expressed	PREDICTED: 60S ribosomal protein L18a-like [Brachypodium distachyon]	AEGTA06941	TAG	TEG	[ID=wheatD.DR5621490;Target=Gypsy-4-LTR_TA:1498-2588;Class=LTR/Gypsy;|scaffold20890|+|26659-27783],[ID=wheatD.DR5621491;Target=Gypsy-4-LTR_TA:2559-4065;Class=LTR/Gypsy;|scaffold20890|+|27805-29297]	2	[ID=wheatD.DR5621492;Target=AsDRF1:1179-1265;Class=DNA;|scaffold20890|-|31154-31240]	1	[ID=wheatD.DR5621493;Target=ATHOS_HV:1-85;Class=DNA/TcMar-Stowaway;|scaffold20890|-|33307-33391],[ID=wheatD.DR5621494;Target=ICARUS_TM:2-107;Class=DNA/TcMar-Stowaway;|scaffold20890|+|33832-33947],[ID=wheatD.DR5621495;Target=EnSpm-N2_TA:6237-6345;Class=DNA	3
DMR_scaffold90762_37923	scaffold90762	37923	38022	0.191176	0.32783	0.583157	-0.136654	8.96804e-06	Hypo	AEGTA06973	promoter	LOC_Os08g37600.1	citrate transporter, putative, expressed	predicted protein [Hordeum vulgare subsp. vulgare] >gi|326534348|dbj|BAJ89524.1| predicted protein [Hordeum vulgare subsp. vulgare]	AEGTA06973	TAG	nonTEG	--	--	--	--	[ID=wheatD.DR7147009;Target=DNA-3-2_TA:50-285;Class=DNA/PIF-Harbinger;|scaffold90762|+|37778-38022],[ID=wheatD.DR7147010;Target=Gypsy-5_HV-LTR:216-508;Class=LTR/Gypsy;|scaffold90762|+|39362-39658]	2
DMR_scaffold31069_67861	scaffold31069	67861	67958	0.123239	0.283019	0.435446	-0.159779	1.15947e-06	Hypo	AEGTA06975	downstream	LOC_Os06g10530.1	expressed protein	predicted protein [Hordeum vulgare subsp. vulgare]	AEGTA06975	TAG	nonTEG	[ID=wheatD.DR6014375;Target=Copia-7_TA-LTR:93-869;Class=LTR/Copia;|scaffold31069|-|66863-67636],[ID=wheatD.DR6014376;Target=CLAUDIA1_TM_LTR:1-336;Class=LTR/Copia;|scaffold31069|-|67636-67972]	2	--	--	--	--
DMR_scaffold216916_17254	scaffold216916	17254	17353	0.126246	0.321192	0.393054	-0.194946	9.63965e-09	Hypo	AEGTA07010	downstream	LOC_Os02g08350.1	expressed protein	predicted protein [Hordeum vulgare subsp. vulgare]	AEGTA07010	TAG	nonTEG	[ID=wheatD.DR5657500;Target=Copia-6_TA-I:2084-2586;Class=LTR/Copia;|scaffold216916|-|9653-10125]	1	--	--	[ID=wheatD.DR5657501;Target=LATIDU1_TM:1872-2223;Class=LTR/Gypsy;|scaffold216916|+|17218-17568]	1
DMR_scaffold70646_16282	scaffold70646	16282	16372	0.112821	0.390805	0.288688	-0.277984	5.51933e-10	Hypo	AEGTA07029	intron	LOC_Os12g26880.1	plastocyanin-like domain containing protein, putative, expressed	PREDICTED: uncharacterized protein LOC100842977 [Brachypodium distachyon]	AEGTA07029	TAG	TEG	[ID=wheatD.DR6896266;Target=SABRINA1_TM-int:152-323;Class=LTR/Gypsy;|scaffold70646|+|12868-13037],[ID=wheatD.DR6896267;Target=SABRINA2_TM_I-int:3332-3434;Class=LTR/Gypsy;|scaffold70646|-|12955-13057],[ID=wheatD.DR6896268;Target=HARB-1_TA:1-134;Class=DNA/P	5	[ID=wheatD.DR6896271;Target=DNA-8-1_TA:764-831;Class=DNA;|scaffold70646|+|16839-16907],[ID=wheatD.DR6896272;Target=ATHOS_TM:1-67;Class=DNA/TcMar-Stowaway;|scaffold70646|+|17126-17192],[ID=wheatD.DR6896273;Target=STOWAWAY1_HV:1-166;Class=DNA/TcMar-Stowaway	3	[ID=wheatD.DR6896274;Target=ATHOS_HV:1-80;Class=DNA/TcMar-Stowaway;|scaffold70646|-|18136-18216],[ID=wheatD.DR6896275;Target=DNA-3-2_TA:1-285;Class=DNA/PIF-Harbinger;|scaffold70646|+|19945-20234]	2
DMR_scaffold30578_51976	scaffold30578	51976	52075	0.127753	0.384615	0.332159	-0.256862	2.1531e-08	Hypo	AEGTA07048	downstream	LOC_Os07g33350.2	hsp20/alpha crystallin family protein, putative, expressed	PREDICTED: 18.8 kDa class V heat shock protein-like [Brachypodium distachyon]	AEGTA07048	TAG	nonTEG	[ID=wheatD.DR5998037;Target=OLEUS_HV:11-153;Class=DNA/TcMar-Stowaway;|scaffold30578|+|49374-49515]	1	--	--	[ID=wheatD.DR5998038;Target=DNA-8-1_TA:94-796;Class=DNA;|scaffold30578|+|52133-53123]	1
DMR_scaffold21857_11813	scaffold21857	11813	11912	0.008	0.179487	0.0445714	-0.171487	7.17652e-06	Hypo	AEGTA07083	exon,downstream	LOC_Os10g25130.1	aminotransferase, classes I and II, domain containing protein, expressed	RecName: Full=Alanine aminotransferase 2; Short=ALAAT-2; AltName: Full=Glutamate pyruvate transaminase 2; Short=GPT; AltName: Full=Glutamic--alanine transaminase 2; AltName: Full=Glutamic--pyruvic transaminase 2 >gi|469148|emb|CAA81231.1| alanine aminotransferase [Hordeum vulgare subsp. vulgare]	AEGTA07083	TAG	TEG	[ID=wheatD.DR5665426;Target=HADES_TA:50-97;Class=DNA/TcMar-Stowaway;|scaffold21857|-|11131-11178]	1	[ID=wheatD.DR5665427;Target=STOWAWAY1_HV:1-166;Class=DNA/TcMar-Stowaway;|scaffold21857|-|12118-12282]	1	--	--
DMR_scaffold75943_8277	scaffold75943	8277	8376	0.0298013	0.132479	0.224952	-0.102677	8.58994e-06	Hypo	AEGTA07084	promoter	LOC_Os12g40770.1	ankyrin-1, putative, expressed	predicted protein [Hordeum vulgare subsp. vulgare]	AEGTA07084	TAG	TEG	[ID=wheatD.DR6972795;Target=DNA-8-1_TA:104-233;Class=DNA;|scaffold75943|+|8302-8432],[ID=wheatD.DR6972796;Target=DNA-8-1_TA:109-226;Class=DNA;|scaffold75943|-|9361-9477]	2	[ID=wheatD.DR6972797;Target=AsDRF1:1180-1236;Class=DNA;|scaffold75943|-|10993-11010],[ID=wheatD.DR6972798;Target=ATHOS_HV:1-41;Class=DNA/TcMar-Stowaway;|scaffold75943|-|11011-11051],[ID=wheatD.DR6972799;Target=ATHOS_HV:1-85;Class=DNA/TcMar-Stowaway;|scaff	3	[ID=wheatD.DR6972800;Target=HADES_TA:1-97;Class=DNA/TcMar-Stowaway;|scaffold75943|+|14734-14828],[ID=wheatD.DR6972801;Target=TREP213:59-134;Class=DNA/PIF-Harbinger;|scaffold75943|+|14923-14988]	2
DMR_scaffold1718_56118	scaffold1718	56118	56217	0.196774	0.411565	0.478113	-0.21479	1.06255e-08	Hypo	AEGTA07088	downstream	LOC_Os02g05450.1	Homeobox domain containing protein, expressed	--	AEGTA07088	TAG	nonTEG	--	--	--	--	[ID=wheatD.DR5445257;Target=SABRINA3_TM-LTR:516-1568;Class=LTR/Gypsy;|scaffold1718|+|56164-57228],[ID=wheatD.DR5445258;Target=SABRINA2_TM_I-int:4098-4369;Class=LTR/Gypsy;|scaffold1718|-|57193-57461],[ID=wheatD.DR5445259;Target=SABRINA1_TM-int:152-323;Clas	6
DMR_scaffold10799_2526	scaffold10799	2526	2623	0.326848	0.536585	0.609126	-0.209737	1.14177e-06	Hypo	AEGTA07090	downstream	LOC_Os01g54670.1	coiled-coil domain-containing protein 25, putative, expressed	conserved hypothetical protein, expressed [Triticum aestivum]	AEGTA07090	TAG	nonTEG	[ID=wheatD.DR5044811;Target=FORTUNA_TM:233-315;Class=DNA/TcMar-Stowaway;|scaffold10799|-|1194-1280],[ID=wheatD.DR5044812;Target=FORTUNA_TM:1-115;Class=DNA/TcMar-Stowaway;|scaffold10799|-|1388-1494],[ID=wheatD.DR5044813;Target=Isabelle_TM:190-396;Class=LIN	4	--	--	[ID=wheatD.DR5044815;Target=LATIDU1_TM:4114-4148;Class=LTR/Gypsy;|scaffold10799|-|6549-6583],[ID=wheatD.DR5044816;Target=ANGELA1_TM-LTR:801-1737;Class=LTR/Copia;|scaffold10799|-|7324-8258]	2
DMR_scaffold73837_10220	scaffold73837	10220	10310	0.138211	0.34375	0.402069	-0.205539	4.23401e-08	Hypo	AEGTA07128	downstream	LOC_Os11g31890.1	NLI interacting factor-like phosphatase, putative, expressed	hypothetical protein SORBIDRAFT_05g019010 [Sorghum bicolor] >gi|241935397|gb|EES08542.1| hypothetical protein SORBIDRAFT_05g019010 [Sorghum bicolor]	AEGTA07128	TAG	nonTEG	[ID=wheatD.DR6943676;Target=DNA-2-N2_TA:1-259;Class=DNA/TcMar-Stowaway;|scaffold73837|+|10266-10518]	1	--	--	[ID=wheatD.DR6943677;Target=LATIDU1_TM:1-549;Class=LTR/Gypsy;|scaffold73837|+|18336-18886]	1
DMR_scaffold73837_8983	scaffold73837	8983	9081	0.0695652	0.214559	0.324224	-0.144994	5.34468e-06	Hypo	AEGTA07128	downstream	LOC_Os11g31890.1	NLI interacting factor-like phosphatase, putative, expressed	hypothetical protein SORBIDRAFT_05g019010 [Sorghum bicolor] >gi|241935397|gb|EES08542.1| hypothetical protein SORBIDRAFT_05g019010 [Sorghum bicolor]	AEGTA07128	TAG	nonTEG	[ID=wheatD.DR6943676;Target=DNA-2-N2_TA:1-259;Class=DNA/TcMar-Stowaway;|scaffold73837|+|10266-10518]	1	--	--	[ID=wheatD.DR6943677;Target=LATIDU1_TM:1-549;Class=LTR/Gypsy;|scaffold73837|+|18336-18886]	1
DMR_scaffold56215_4805	scaffold56215	4805	4813	0	0.8125	0	-0.8125	6.89449e-08	Hypo	AEGTA07140	promoter	LOC_Os03g52700.1	expressed protein	predicted protein [Hordeum vulgare subsp. vulgare]	AEGTA07140	TAG	TEG	[ID=wheatD.DR6649393;Target=Angela1_AT_LTR:1-80;Class=LTR/Copia;|scaffold56215|-|4255-4341]	1	[ID=wheatD.DR6649394;Target=OLEUS_HV:1-153;Class=DNA/TcMar-Stowaway;|scaffold56215|+|12775-12923]	1	--	--
DMR_scaffold22824_22382	scaffold22824	22382	22479	0.136126	0.274834	0.495301	-0.138709	7.55583e-06	Hypo	AEGTA07155	promoter	--	--	--	AEGTA07155	TAG	nonTEG	[ID=wheatD.DR5708523;Target=OLEUS_HV:1-153;Class=DNA/TcMar-Stowaway;|scaffold22824|-|19433-19590]	1	--	--	[ID=wheatD.DR5708524;Target=EnSpm3_TM:5156-5400;Class=DNA/CMC-EnSpm;|scaffold22824|-|22408-22659]	1
DMR_scaffold38559_4591	scaffold38559	4591	4690	0.10241	0.319728	0.320302	-0.217318	2.40886e-06	Hypo	AEGTA07221	downstream	LOC_Os02g56760.1	OsFBX66 - F-box domain containing protein, expressed	PREDICTED: F-box protein PP2-B10-like [Brachypodium distachyon]	AEGTA07221	TAG	nonTEG	--	--	--	--	[ID=wheatD.DR6234463;Target=LATIDU1_TM:1865-2224;Class=LTR/Gypsy;|scaffold38559|-|4432-4796]	1
DMR_scaffold38559_77465	scaffold38559	77465	77756	0.0473282	0.217172	0.21793	-0.169843	6.43474e-20	Hypo	AEGTA07223	promoter	LOC_Os01g18170.1	Cupin domain containing protein, expressed	predicted protein [Hordeum vulgare subsp. vulgare]	AEGTA07223	TAG	nonTEG	[ID=wheatD.DR6234493;Target=EnSpm2_HV:5421-5625;Class=DNA/CMC-EnSpm;|scaffold38559|-|73399-73601],[ID=wheatD.DR6234494;Target=EnSpm2_HV:5549-5628;Class=DNA/CMC-EnSpm;|scaffold38559|+|73583-73661],[ID=wheatD.DR6234495;Target=HADES_TA:1-97;Class=DNA/TcMar-S	3	--	--	[ID=wheatD.DR6234496;Target=KARIN_TA:3035-3090;Class=LINE/L1;|scaffold38559|-|77251-77307],[ID=wheatD.DR6234497;Target=DNA-2-N2_TA:1-259;Class=DNA/TcMar-Stowaway;|scaffold38559|-|77779-78039]	2
DMR_scaffold26552_48869	scaffold26552	48869	48967	0.21659	0.431818	0.501577	-0.215228	1.50854e-06	Hypo	AEGTA07236	promoter	LOC_Os09g19970.1	expressed protein	predicted protein [Hordeum vulgare subsp. vulgare]	AEGTA07236	TAG	nonTEG	--	--	--	--	[ID=wheatD.DR5860896;Target=D1100_SC:823-845;Class=DNA;|scaffold26552|-|51665-51682],[ID=wheatD.DR5860897;Target=THALOS_AT:1-157;Class=DNA/TcMar-Stowaway;|scaffold26552|+|51683-51846]	2
DMR_scaffold78445_59066	scaffold78445	59066	59163	0.0733333	0.251462	0.291628	-0.178129	1.97913e-06	Hypo	AEGTA07239	promoter	LOC_Os04g06850.1	expressed protein	putative protein of unknown function (DUF594) domain family protein [Zea mays]	AEGTA07239	TAG	nonTEG	[ID=wheatD.DR7005375;Target=VEJU1_TM-int:1-1025;Class=LTR;|scaffold78445|-|53593-54621],[ID=wheatD.DR7005376;Target=VEJU1_TM-LTR:1-374;Class=LTR;|scaffold78445|-|54622-55000]	2	--	--	[ID=wheatD.DR7005377;Target=DNA-8-1_TA:120-233;Class=DNA;|scaffold78445|-|59087-59198]	1
DMR_scaffold58678_64550	scaffold58678	64550	64649	0.218905	0.451362	0.484989	-0.232456	2.34932e-07	Hypo	AEGTA07309	downstream	LOC_Os01g64520.1	uricase, putative, expressed	urate oxidase [Triticum aestivum]	AEGTA07309	TAG	nonTEG	[ID=wheatD.DR6696205;Target=DEIMOS_TM:239-440;Class=DNA;|scaffold58678|-|59011-59214]	1	--	--	[ID=wheatD.DR6696206;Target=ICARUS_TM:1-107;Class=DNA/TcMar-Stowaway;|scaffold58678|-|64566-64661],[ID=wheatD.DR6696207;Target=JASON_TA:11-132;Class=DNA/TcMar-Stowaway;|scaffold58678|-|64898-65006],[ID=wheatD.DR6696208;Target=Copia-6_TA-I:8100-8188;Class=	4
DMR_scaffold8876_17669	scaffold8876	17669	17758	0.198083	0.440678	0.449496	-0.242595	1.22248e-06	Hypo	AEGTA07352	downstream	LOC_Os08g05510.1	MYB family transcription factor, putative, expressed	MYB-related protein [Triticum aestivum]	AEGTA07352	TAG	TEG	--	--	[ID=wheatD.DR7126569;Target=JASON_TA:2-217;Class=DNA/TcMar-Stowaway;|scaffold8876|-|15859-16065]	1	[ID=wheatD.DR7126570;Target=HADES_TA:1-97;Class=DNA/TcMar-Stowaway;|scaffold8876|+|17699-17780],[ID=wheatD.DR7126571;Target=AsDRF1:1162-1264;Class=DNA;|scaffold8876|+|17848-17952]	2
DMR_scaffold5876_43398	scaffold5876	43398	43489	0.171429	0.441748	0.388069	-0.270319	1.25113e-07	Hypo	AEGTA07379	promoter	LOC_Os08g45080.1	expressed protein	PREDICTED: uncharacterized protein LOC100840942 [Brachypodium distachyon]	AEGTA07379	TAG	nonTEG	[ID=wheatD.DR6697799;Target=DNA-8-1_TA:120-239;Class=DNA;|scaffold5876|+|42865-42984]	1	--	--	--	--
DMR_scaffold77309_27747	scaffold77309	27747	28087	0.313433	0.70068	0.447326	-0.387247	8.47122e-13	Hypo	AEGTA07433	downstream	--	--	--	AEGTA07433	TAG	nonTEG	[ID=wheatD.DR6989778;Target=Gypsy-1-LTR_TA:3079-4960;Class=LTR/Gypsy;|scaffold77309|-|24353-25404],[ID=wheatD.DR6989779;Target=Gypsy-1-LTR_TA:2504-2961;Class=LTR/Gypsy;|scaffold77309|-|25404-25888],[ID=wheatD.DR6989780;Target=Gypsy-1-LTR_TA:1662-2610;Clas	3	--	--	[ID=wheatD.DR6989781;Target=Gypsy-1-LTR_TA:496-783;Class=LTR/Gypsy;|scaffold77309|-|27678-28155],[ID=wheatD.DR6989782;Target=Gypsy-1-LTR_TA:1-174;Class=LTR/Gypsy;|scaffold77309|-|28208-28391],[ID=wheatD.DR6989783;Target=AsDRF1:1177-1265;Class=DNA;|scaffol	3
DMR_scaffold29950_11737	scaffold29950	11737	11823	0.00970874	0.142857	0.0679612	-0.133148	5.67002e-07	Hypo	AEGTA07473	promoter	LOC_Os03g13200.1	peroxidase precursor, putative, expressed	PREDICTED: peroxidase 54-like [Brachypodium distachyon]	AEGTA07473	TAG	nonTEG	[ID=wheatD.DR5976213;Target=OLEUS_HV:47-153;Class=DNA/TcMar-Stowaway;|scaffold29950|-|11012-11124],[ID=wheatD.DR5976214;Target=OLEUS_HV:1-83;Class=DNA/TcMar-Stowaway;|scaffold29950|-|11516-11596],[ID=wheatD.DR5976215;Target=L1_TD:7483-7626;Class=LINE/L1;|	3	--	--	--	--
DMR_scaffold72063_9120	scaffold72063	9120	9216	0.377709	0.547486	0.689897	-0.169777	1.5767e-06	Hypo	AEGTA07475	promoter	LOC_Os08g34290.1	chorismate mutase, chloroplast precursor, putative, expressed	PREDICTED: chorismate mutase, chloroplastic-like [Brachypodium distachyon]	AEGTA07475	TAG	nonTEG	[ID=wheatD.DR6918171;Target=ICARUS_TM:1-105;Class=DNA/TcMar-Stowaway;|scaffold72063|-|6493-6597]	1	--	--	--	--
DMR_scaffold8514_67195	scaffold8514	67195	67292	0.338843	0.662338	0.511586	-0.323495	1.04594e-05	Hypo	AEGTA07503	intron	LOC_Os02g33000.1	glycosyl hydrolases family 17, putative, expressed	predicted protein [Hordeum vulgare subsp. vulgare]	AEGTA07503	TAG	TEG	--	--	[ID=wheatD.DR7085398;Target=AsDRF1:1196-1264;Class=DNA;|scaffold8514|-|67201-67265]	1	[ID=wheatD.DR7085399;Target=EnSpm-1_TM:6462-6540;Class=DNA/CMC-EnSpm;|scaffold8514|-|68108-68187]	1
DMR_scaffold40425_53196	scaffold40425	53196	53294	0.0925	0.259386	0.356612	-0.166886	5.99468e-09	Hypo	AEGTA07504	downstream	LOC_Os10g33250.2	WAX2, putative, expressed	predicted protein [Hordeum vulgare subsp. vulgare]	AEGTA07504	TAG	nonTEG	[ID=wheatD.DR6286171;Target=SABRINA3_TM-LTR:1-1541;Class=LTR/Gypsy;|scaffold40425|-|51133-52647]	1	--	--	--	--
DMR_scaffold48498_37751	scaffold48498	37751	37846	0.0414201	0.267327	0.154942	-0.225907	9.57291e-10	Hypo	AEGTA07515	downstream	LOC_Os05g23720.1	mitochondrial carrier protein, putative, expressed	predicted protein [Hordeum vulgare subsp. vulgare]	AEGTA07515	TAG	nonTEG	[ID=wheatD.DR6489998;Target=Copia-8_TA-I:3527-3873;Class=LTR/Copia;|scaffold48498|+|36271-36617],[ID=wheatD.DR6489999;Target=TREP97:247-450;Class=LTR/Copia;|scaffold48498|+|36446-36649],[ID=wheatD.DR6490000;Target=Copia-8_TA-I:3707-4983;Class=LTR/Copia;|s	3	--	--	[ID=wheatD.DR6490001;Target=DNA-2-N2_TA:1-259;Class=DNA/TcMar-Stowaway;|scaffold48498|+|39858-40116],[ID=wheatD.DR6490002;Target=AsDRF1:1180-1272;Class=DNA;|scaffold48498|+|40294-40386],[ID=wheatD.DR6490003;Target=EnSpm3_TM:5153-5291;Class=DNA/CMC-EnSpm;|	3
DMR_scaffold48498_39879	scaffold48498	39879	39977	0.0503876	0.211268	0.238501	-0.16088	2.04511e-06	Hypo	AEGTA07515	promoter	LOC_Os05g23720.1	mitochondrial carrier protein, putative, expressed	predicted protein [Hordeum vulgare subsp. vulgare]	AEGTA07515	TAG	nonTEG	[ID=wheatD.DR6489998;Target=Copia-8_TA-I:3527-3873;Class=LTR/Copia;|scaffold48498|+|36271-36617],[ID=wheatD.DR6489999;Target=TREP97:247-450;Class=LTR/Copia;|scaffold48498|+|36446-36649],[ID=wheatD.DR6490000;Target=Copia-8_TA-I:3707-4983;Class=LTR/Copia;|s	3	--	--	[ID=wheatD.DR6490001;Target=DNA-2-N2_TA:1-259;Class=DNA/TcMar-Stowaway;|scaffold48498|+|39858-40116],[ID=wheatD.DR6490002;Target=AsDRF1:1180-1272;Class=DNA;|scaffold48498|+|40294-40386],[ID=wheatD.DR6490003;Target=EnSpm3_TM:5153-5291;Class=DNA/CMC-EnSpm;|	3
DMR_scaffold22248_13270	scaffold22248	13270	13365	0.212435	0.511041	0.415691	-0.298606	1.22281e-11	Hypo	AEGTA07520	downstream	LOC_Os01g70240.1	expressed protein	hypothetical protein OsI_05024 [Oryza sativa Indica Group]	AEGTA07520	TAG	nonTEG	[ID=wheatD.DR5683815;Target=DNA-2-N2_TA:5-259;Class=DNA/TcMar-Stowaway;|scaffold22248|+|11653-11885],[ID=wheatD.DR5683816;Target=EOS_TM:2-354;Class=DNA/PIF-Harbinger;|scaffold22248|-|12990-13342]	2	--	--	[ID=wheatD.DR5683817;Target=ICARUS_TM:1-53;Class=DNA/TcMar-Stowaway;|scaffold22248|+|18772-18824]	1
DMR_scaffold84095_40740	scaffold84095	40740	40837	0.243902	0.56391	0.43252	-0.320007	2.57639e-08	Hypo	AEGTA07590	intron	LOC_Os01g55100.1	slTCP3, putative, expressed	predicted protein [Hordeum vulgare subsp. vulgare] >gi|326523563|dbj|BAJ92952.1| predicted protein [Hordeum vulgare subsp. vulgare]	AEGTA07590	TAG	nonTEG	[ID=wheatD.DR7073459;Target=EnSpm2_HV:5540-5637;Class=DNA/CMC-EnSpm;|scaffold84095|+|36944-37039]	1	--	--	--	--
DMR_scaffold16120_76664	scaffold16120	76664	76761	0.300847	0.502674	0.598494	-0.201826	9.79303e-07	Hypo	AEGTA07622	promoter	--	--	hypothetical protein [Oryza sativa Japonica Group] >gi|55296916|dbj|BAD68367.1| hypothetical protein [Oryza sativa Japonica Group] >gi|125553824|gb|EAY99429.1| hypothetical protein OsI_21400 [Oryza sativa Indica Group]	AEGTA07622	TAG	nonTEG	[ID=wheatD.DR5392836;Target=EnSpm-N1_AT:4048-5732;Class=DNA/CMC-EnSpm;|scaffold16120|+|72402-74068],[ID=wheatD.DR5392837;Target=EnSpm-1_TA:14616-14742;Class=DNA/CMC-EnSpm;|scaffold16120|+|74251-74415]	2	--	--	--	--
DMR_scaffold55526_10498	scaffold55526	10498	10597	0.115288	0.255814	0.450672	-0.140526	4.18693e-06	Hypo	AEGTA07626	downstream	--	--	--	AEGTA07626	TAG	nonTEG	[ID=wheatD.DR6636333;Target=EnSpm-N1_HV:5803-5821;Class=DNA/CMC-EnSpm;|scaffold55526|-|9793-9812],[ID=wheatD.DR6636334;Target=STOWAWAY1_HV:2-165;Class=DNA/TcMar-Stowaway;|scaffold55526|-|9813-9969],[ID=wheatD.DR6636335;Target=EnSpm-N1_HV:5761-5810;Class=D	5	--	--	--	--
DMR_scaffold109046_17314	scaffold109046	17314	17411	0.133663	0.359756	0.371539	-0.226093	5.06719e-07	Hypo	AEGTA07629	downstream	LOC_Os03g41080.1	seed maturation protein PM23, putative, expressed	PREDICTED: uncharacterized protein LOC100833355 [Brachypodium distachyon]	AEGTA07629	TAG	TEG	[ID=wheatD.DR5052435;Target=BARBARA_TM-LTR:1103-1272;Class=LTR/Copia;|scaffold109046|-|9733-9889],[ID=wheatD.DR5052436;Target=DNA-3-1_TA:1-272;Class=DNA/PIF-Harbinger;|scaffold109046|+|10445-10715]	2	[ID=wheatD.DR5052437;Target=RTE-1_TD:2948-3304;Class=LINE/RTE-BovB;|scaffold109046|+|12606-12962],[ID=wheatD.DR5052438;Target=EnSpm3_TM:10583-10624;Class=DNA/CMC-EnSpm;|scaffold109046|-|14349-14389]	2	[ID=wheatD.DR5052439;Target=ICARUS_TM:1-75;Class=DNA/TcMar-Stowaway;|scaffold109046|-|17325-17394]	1
DMR_scaffold106490_10034	scaffold106490	10034	10132	0.020649	0.12963	0.159292	-0.108981	2.33638e-06	Hypo	AEGTA07644	downstream	LOC_Os03g14400.1	cytochrome P450, putative, expressed	hypothetical protein SORBIDRAFT_05g021400 [Sorghum bicolor] >gi|241936777|gb|EES09922.1| hypothetical protein SORBIDRAFT_05g021400 [Sorghum bicolor]	AEGTA07644	TAG	TEG	[ID=wheatD.DR5032646;Target=EnSpm-1_TM:12796-14576;Class=DNA/CMC-EnSpm;|scaffold106490|+|4527-6290],[ID=wheatD.DR5032647;Target=ICARUS_TM:1-107;Class=DNA/TcMar-Stowaway;|scaffold106490|-|7540-7656]	2	[ID=wheatD.DR5032648;Target=ICARUS_TM:1-51;Class=DNA/TcMar-Stowaway;|scaffold106490|-|9154-9204]	1	[ID=wheatD.DR5032649;Target=ATHOS_HV:45-85;Class=DNA/TcMar-Stowaway;|scaffold106490|+|10083-10121],[ID=wheatD.DR5032650;Target=Copia-8_TA-I:3263-4831;Class=LTR/Copia;|scaffold106490|-|10375-11950]	2
DMR_scaffold78638_29825	scaffold78638	29825	29922	0.0490196	0.255708	0.191702	-0.206688	2.41079e-09	Hypo	AEGTA07686	promoter	LOC_Os01g49160.1	MYB family transcription factor, putative, expressed	TPA: putative MYB DNA-binding domain superfamily protein [Zea mays]	AEGTA07686	TAG	nonTEG	[ID=wheatD.DR7007851;Target=MuDR1_TD:1-114;Class=DNA/MULE-MuDR;|scaffold78638|-|28144-28256]	1	--	--	[ID=wheatD.DR7007852;Target=EnSpm1_HV:9269-9375;Class=DNA/CMC-EnSpm;|scaffold78638|+|30483-30552]	1
DMR_scaffold7273_69719	scaffold7273	69719	69818	0.100946	0.268987	0.375283	-0.168041	4.10081e-08	Hypo	AEGTA07693	downstream	LOC_Os10g30944.2	expressed protein	hypothetical protein OsJ_31700 [Oryza sativa Japonica Group]	AEGTA07693	TAG	nonTEG	[ID=wheatD.DR6928177;Target=Copia-9_TA-I:1-568;Class=LTR/Copia;|scaffold7273|+|68016-68583],[ID=wheatD.DR6928178;Target=HADES_TA:2-95;Class=DNA/TcMar-Stowaway;|scaffold7273|+|69628-69722]	2	--	--	[ID=wheatD.DR6928179;Target=CEREBA_HV-LTR:58-606;Class=LTR/Gypsy;|scaffold7273|+|73357-73883],[ID=wheatD.DR6928180;Target=CEREBA_HV-LTR:598-913;Class=LTR/Gypsy;|scaffold7273|+|74229-74520]	2
DMR_scaffold1135_6872	scaffold1135	6872	6969	0	0.111732	0	-0.111732	5.13572e-07	Hypo	AEGTA07750	promoter	LOC_Os03g59264.1	calreticulin family protein, expressed	PREDICTED: pentatricopeptide repeat-containing protein At1g19720-like [Brachypodium distachyon]	AEGTA07750	TAG	nonTEG	[ID=wheatD.DR5086783;Target=ICARUS_TM:1-107;Class=DNA/TcMar-Stowaway;|scaffold1135|-|5676-5792]	1	--	--	--	--
DMR_scaffold62416_61615	scaffold62416	61615	61713	0.0377358	0.183036	0.206167	-0.1453	1.60018e-07	Hypo	AEGTA07777	promoter	LOC_Os03g49400.1	ethylene-insensitive protein, putative, expressed	Nramp domain-containing protein [Triticum aestivum]	AEGTA07777	TAG	TEG	--	--	[ID=wheatD.DR6762148;Target=DNA-2-N2_TA:107-259;Class=DNA/TcMar-Stowaway;|scaffold62416|+|63934-64086]	1	[ID=wheatD.DR6762149;Target=EnSpm-5_HV:3706-3748;Class=DNA/CMC-EnSpm;|scaffold62416|-|70240-70280],[ID=wheatD.DR6762150;Target=Angela1_AT_LTR:1410-1719;Class=LTR/Copia;|scaffold62416|-|71079-71388],[ID=wheatD.DR6762151;Target=Angela1_AT_LTR:1116-1420;Clas	3
DMR_scaffold95666_7304	scaffold95666	7304	7390	0.277778	0.59434	0.467372	-0.316562	1.37033e-06	Hypo	AEGTA07782	promoter	LOC_Os02g46970.1	AMP-binding domain containing protein, expressed	predicted protein [Hordeum vulgare subsp. vulgare]	AEGTA07782	TAG	nonTEG	[ID=wheatD.DR7195412;Target=THALOS_AT:1-55;Class=DNA/TcMar-Stowaway;|scaffold95666|+|4563-4617],[ID=wheatD.DR7195413;Target=THALOS_HV:1-83;Class=DNA/TcMar-Stowaway;|scaffold95666|-|4604-4614],[ID=wheatD.DR7195414;Target=STOWAWAY1_HV:98-166;Class=DNA/TcMar	4	--	--	--	--
DMR_scaffold71434_30568	scaffold71434	30568	30667	0.0492308	0.190476	0.258462	-0.141245	3.7088e-06	Hypo	AEGTA07962	promoter	LOC_Os03g13550.1	oxidoreductase, putative, expressed	hypothetical protein OsI_10685 [Oryza sativa Indica Group]	AEGTA07962	TAG	nonTEG	--	--	--	--	[ID=wheatD.DR6908157;Target=DNA-8-1_TA:590-675;Class=DNA;|scaffold71434|+|31047-31136],[ID=wheatD.DR6908158;Target=DNA-8-1_TA:123-237;Class=DNA;|scaffold71434|-|31057-31174]	2
DMR_scaffold71434_31282	scaffold71434	31282	31377	0.108333	0.392523	0.275992	-0.28419	8.69249e-07	Hypo	AEGTA07962	promoter	LOC_Os03g13550.1	oxidoreductase, putative, expressed	hypothetical protein OsI_10685 [Oryza sativa Indica Group]	AEGTA07962	TAG	nonTEG	--	--	--	--	[ID=wheatD.DR6908157;Target=DNA-8-1_TA:590-675;Class=DNA;|scaffold71434|+|31047-31136],[ID=wheatD.DR6908158;Target=DNA-8-1_TA:123-237;Class=DNA;|scaffold71434|-|31057-31174]	2
DMR_scaffold104106_34446	scaffold104106	34446	34541	0.128617	0.281124	0.45751	-0.152507	9.43713e-06	Hypo	AEGTA07992	promoter	LOC_Os07g48570.1	expressed protein	predicted protein [Hordeum vulgare subsp. vulgare]	AEGTA07992	TAG	nonTEG	[ID=wheatD.DR5013316;Target=HADES_TA:1-97;Class=DNA/TcMar-Stowaway;|scaffold104106|+|34472-34555],[ID=wheatD.DR5013317;Target=L1_TD:7806-7840;Class=LINE/L1;|scaffold104106|+|35964-35998]	2	--	--	--	--
DMR_scaffold115010_21531	scaffold115010	21531	21630	0.187692	0.471698	0.397908	-0.284006	4.00531e-12	Hypo	AEGTA08021	promoter	LOC_Os03g59540.1	zinc finger, C3HC4 type domain containing protein, expressed	PREDICTED: uncharacterized protein LOC100821650 [Brachypodium distachyon]	AEGTA08021	TAG	nonTEG	--	--	--	--	[ID=wheatD.DR5098752;Target=EnSpm-1_TM:8540-8573;Class=DNA/CMC-EnSpm;|scaffold115010|+|21531-21564],[ID=wheatD.DR5098753;Target=EnSpm-1_TM:8572-8607;Class=DNA/CMC-EnSpm;|scaffold115010|+|21626-21659]	2
DMR_scaffold44269_26463	scaffold44269	26463	26559	0.0847458	0.30038	0.282128	-0.215634	5.16886e-12	Hypo	AEGTA08059	downstream	LOC_Os07g44970.1	XPA-binding protein 2, putative, expressed	predicted protein [Hordeum vulgare subsp. vulgare]	AEGTA08059	TAG	TEG	[ID=wheatD.DR6387437;Target=RTE-1_TD:1411-3306;Class=LINE/RTE-BovB;|scaffold44269|+|24807-26625]	1	[ID=wheatD.DR6387438;Target=HADES_TA:1-97;Class=DNA/TcMar-Stowaway;|scaffold44269|-|27048-27144]	1	[ID=wheatD.DR6387439;Target=ICARUS_TM:1-107;Class=DNA/TcMar-Stowaway;|scaffold44269|-|31578-31703]	1
DMR_scaffold100543_17902	scaffold100543	17902	17994	0.0888158	0.247678	0.358594	-0.158862	1.26687e-07	Hypo	AEGTA08133	downstream	LOC_Os08g43480.1	zinc finger, C3HC4 type family protein, expressed	predicted protein [Hordeum vulgare subsp. vulgare]	AEGTA08133	TAG	nonTEG	[ID=wheatD.DR4982279;Target=HARB-1_TA:843-1102;Class=DNA/PIF-Harbinger;|scaffold100543|+|12859-13115],[ID=wheatD.DR4982280;Target=HARB-1_TA:1155-1266;Class=DNA/PIF-Harbinger;|scaffold100543|+|13229-13340]	2	--	--	[ID=wheatD.DR4982281;Target=STOWAWAY1_HV:1-166;Class=DNA/TcMar-Stowaway;|scaffold100543|-|17317-17481]	1
DMR_scaffold41888_29947	scaffold41888	29947	30039	0	0.101695	0	-0.101695	8.17318e-06	Hypo	AEGTA08136	intron	LOC_Os06g41930.2	zinc-binding protein, putative, expressed	PREDICTED: uncharacterized protein LOC100820983 [Brachypodium distachyon]	AEGTA08136	TAG	nonTEG	--	--	--	--	[ID=wheatD.DR6326512;Target=EnSpm3_TM:7095-7463;Class=DNA/CMC-EnSpm;|scaffold41888|+|31319-31589]	1
DMR_scaffold57218_23435	scaffold57218	23435	23534	0.183333	0.349481	0.524587	-0.166148	6.50114e-06	Hypo	AEGTA08149	downstream	LOC_Os01g45750.1	bile acid sodium symporter family protein, putative, expressed	predicted protein [Hordeum vulgare subsp. vulgare]	AEGTA08149	TAG	TEG	[ID=wheatD.DR6668883;Target=OLEUS_HV:1-153;Class=DNA/TcMar-Stowaway;|scaffold57218|-|23433-23585]	1	[ID=wheatD.DR6668884;Target=AsDRF1:1168-1270;Class=DNA;|scaffold57218|-|26431-26535]	1	--	--
DMR_scaffold60838_8432	scaffold60838	8432	8528	0.0769231	0.276471	0.278232	-0.199548	1.58043e-06	Hypo	AEGTA08168	downstream	--	--	hypothetical protein OsI_36296 [Oryza sativa Indica Group]	AEGTA08168	TAG	nonTEG	[ID=wheatD.DR6735265;Target=EnSpm1n_AT:3096-3391;Class=DNA/CMC-EnSpm;|scaffold60838|+|4192-4528],[ID=wheatD.DR6735266;Target=EnSpm3_TM:8021-8126;Class=DNA/CMC-EnSpm;|scaffold60838|-|6099-6192]	2	--	--	[ID=wheatD.DR6735267;Target=DNA-2-N2_TA:190-259;Class=DNA/TcMar-Stowaway;|scaffold60838|+|8730-8799]	1
DMR_scaffold2203_159955	scaffold2203	159955	160052	0.20531	0.33829	0.606905	-0.13298	6.9429e-07	Hypo	AEGTA08202	promoter	LOC_Os06g50310.1	E2F-related protein, putative, expressed	predicted protein [Hordeum vulgare subsp. vulgare]	AEGTA08202	TAG	nonTEG	--	--	--	--	[ID=wheatD.DR5673219;Target=ANGELA1_TM-LTR:1-434;Class=LTR/Copia;|scaffold2203|+|159817-160253],[ID=wheatD.DR5673220;Target=BARBARA_LR-LTR:59-285;Class=LTR/Copia;|scaffold2203|-|160606-160832],[ID=wheatD.DR5673221;Target=ANGELA6_TM-LTR:745-1737;Class=LTR/	3
DMR_scaffold55618_87909	scaffold55618	87909	88008	0.352542	0.726994	0.484932	-0.374451	5.30011e-21	Hypo	AEGTA08245	downstream	LOC_Os06g45660.1	histidine triad family protein, putative, expressed	predicted protein [Hordeum vulgare subsp. vulgare]	AEGTA08245	TAG	nonTEG	[ID=wheatD.DR6638306;Target=Copia-9_TA-I:7431-7643;Class=LTR/Copia;|scaffold55618|+|87431-87643]	1	--	--	--	--
DMR_scaffold8646_123718	scaffold8646	123718	123912	0.0819936	0.216693	0.378385	-0.1347	2.12546e-11	Hypo	AEGTA08292	promoter	LOC_Os01g20160.1	OsHKT1;5 - Na+ transporter, expressed	HKT8 [Triticum aestivum] >gi|109452938|gb|ABG33949.1| HKT8 [Triticum aestivum]	AEGTA08292	TAG	TEG	--	--	[ID=wheatD.DR7100012;Target=DNA-2-N2_TA:1-259;Class=DNA/TcMar-Stowaway;|scaffold8646|-|121474-121744]	1	[ID=wheatD.DR7100013;Target=EnSpm3_TM:5149-5434;Class=DNA/CMC-EnSpm;|scaffold8646|-|123742-123933],[ID=wheatD.DR7100014;Target=JASON_TA:130-199;Class=DNA/TcMar-Stowaway;|scaffold8646|+|123934-124003]	2
DMR_scaffold27878_79497	scaffold27878	79497	79593	0	0.131579	0	-0.131579	3.27583e-11	Hypo	AEGTA08358	downstream	LOC_Os09g15320.1	ubiquitin-conjugating enzyme, putative, expressed	predicted protein [Hordeum vulgare subsp. vulgare]	AEGTA08358	TAG	nonTEG	--	--	--	--	[ID=wheatD.DR5906715;Target=JASON_TA:1-217;Class=DNA/TcMar-Stowaway;|scaffold27878|+|83234-83473],[ID=wheatD.DR5906716;Target=EnSpm-N1_HV:5804-5814;Class=DNA/CMC-EnSpm;|scaffold27878|-|84751-84761],[ID=wheatD.DR5906717;Target=STOWAWAY1_HV:1-67;Class=DNA/T	3
DMR_scaffold53745_21689	scaffold53745	21689	21788	0.213483	0.492537	0.433435	-0.279054	8.52816e-06	Hypo	AEGTA08460	downstream	LOC_Os09g37280.1	peroxisomal multifunctional enzyme type 2, putative, expressed	predicted protein [Hordeum vulgare subsp. vulgare]	AEGTA08460	TAG	TEG	--	--	[ID=wheatD.DR6601327;Target=DNA-3-2_TA:8-275;Class=DNA/PIF-Harbinger;|scaffold53745|-|24006-24273],[ID=wheatD.DR6601328;Target=JASON_TA:1-217;Class=DNA/TcMar-Stowaway;|scaffold53745|+|28497-28731]	2	--	--
DMR_scaffold53745_23973	scaffold53745	23973	24068	0.392086	0.588435	0.66632	-0.196349	2.77319e-06	Hypo	AEGTA08460	intron	LOC_Os09g37280.1	peroxisomal multifunctional enzyme type 2, putative, expressed	predicted protein [Hordeum vulgare subsp. vulgare]	AEGTA08460	TAG	TEG	--	--	[ID=wheatD.DR6601327;Target=DNA-3-2_TA:8-275;Class=DNA/PIF-Harbinger;|scaffold53745|-|24006-24273],[ID=wheatD.DR6601328;Target=JASON_TA:1-217;Class=DNA/TcMar-Stowaway;|scaffold53745|+|28497-28731]	2	--	--
DMR_scaffold30963_106639	scaffold30963	106639	106949	0.317857	0.550505	0.577392	-0.232648	1.40815e-15	Hypo	AEGTA08471	downstream	LOC_Os08g01420.1	PHD-finger domain containing protein, putative, expressed	predicted protein [Hordeum vulgare subsp. vulgare]	AEGTA08471	TAG	nonTEG	[ID=wheatD.DR6010933;Target=Gypsy-5_HV-LTR:216-508;Class=LTR/Gypsy;|scaffold30963|-|100895-101191]	1	--	--	--	--
DMR_scaffold69653_14054	scaffold69653	14054	14150	0.34903	0.554054	0.629957	-0.205024	1.71663e-07	Hypo	AEGTA08477	downstream	LOC_Os08g07774.1	disease resistance protein RPM1, putative, expressed	PREDICTED: disease resistance protein RPM1-like [Brachypodium distachyon]	AEGTA08477	TAG	TEG	[ID=wheatD.DR6881232;Target=LATIDU2_TM-int:5847-6116;Class=LTR/Gypsy;|scaffold69653|-|6836-7104]	1	[ID=wheatD.DR6881233;Target=TREP216:1-84;Class=DNA/TcMar-Stowaway;|scaffold69653|-|10684-10767]	1	[ID=wheatD.DR6881234;Target=HADES_TA:1-62;Class=DNA/TcMar-Stowaway;|scaffold69653|+|13822-13883],[ID=wheatD.DR6881235;Target=AsDRF1:1176-1264;Class=DNA;|scaffold69653|+|13877-13986],[ID=wheatD.DR6881236;Target=HADES_TA:58-97;Class=DNA/TcMar-Stowaway;|scaf	4
DMR_scaffold69653_14372	scaffold69653	14372	14463	0	0.122995	0	-0.122995	1.34214e-07	Hypo	AEGTA08477	downstream	LOC_Os08g07774.1	disease resistance protein RPM1, putative, expressed	PREDICTED: disease resistance protein RPM1-like [Brachypodium distachyon]	AEGTA08477	TAG	TEG	[ID=wheatD.DR6881232;Target=LATIDU2_TM-int:5847-6116;Class=LTR/Gypsy;|scaffold69653|-|6836-7104]	1	[ID=wheatD.DR6881233;Target=TREP216:1-84;Class=DNA/TcMar-Stowaway;|scaffold69653|-|10684-10767]	1	[ID=wheatD.DR6881234;Target=HADES_TA:1-62;Class=DNA/TcMar-Stowaway;|scaffold69653|+|13822-13883],[ID=wheatD.DR6881235;Target=AsDRF1:1176-1264;Class=DNA;|scaffold69653|+|13877-13986],[ID=wheatD.DR6881236;Target=HADES_TA:58-97;Class=DNA/TcMar-Stowaway;|scaf	4
DMR_scaffold140152_6109	scaffold140152	6109	6207	0.0909091	0.241259	0.376812	-0.15035	1.59444e-06	Hypo	AEGTA08500	promoter	LOC_Os06g08564.1	OsRCI2-8 - Putative low temperature and salt responsive protein, expressed	putative low temperature and salt responsive protein [Triticum aestivum]	AEGTA08500	TAG	nonTEG	[ID=wheatD.DR5270862;Target=DNA-3-1_TA:228-272;Class=DNA/PIF-Harbinger;|scaffold140152|-|6284-6328]	1	--	--	--	--
DMR_scaffold25380_114485	scaffold25380	114485	114584	0.14	0.345912	0.404727	-0.205912	1.27179e-12	Hypo	AEGTA08551	downstream	LOC_Os08g40170.2	cyclin-dependent kinase B2-1, putative, expressed	TPA: putative cyclin-dependent protein kinase family protein [Zea mays]	AEGTA08551	TAG	nonTEG	--	--	--	--	[ID=wheatD.DR5814492;Target=SABRINA1_TM-int:2888-3037;Class=LTR/Gypsy;|scaffold25380|-|114946-115106]	1
DMR_scaffold45159_21333	scaffold45159	21333	21532	0.125	0.309659	0.40367	-0.184659	4.05762e-12	Hypo	AEGTA08616	promoter	LOC_Os12g10970.1	transposon protein, putative, CACTA, En/Spm sub-class, expressed	predicted protein [Hordeum vulgare subsp. vulgare]	AEGTA08616	TAG	nonTEG	[ID=wheatD.DR6410854;Target=NIKITA_HV-LTR:1473-1999;Class=LTR/Copia;|scaffold45159|+|19660-20105],[ID=wheatD.DR6410855;Target=NIKITA_HV-LTR:1965-2034;Class=LTR/Copia;|scaffold45159|+|20096-20169]	2	--	--	[ID=wheatD.DR6410856;Target=Gypsy-3-LTR_TA:370-474;Class=LTR/Gypsy;|scaffold45159|-|26272-26367]	1
DMR_scaffold20479_41415	scaffold20479	41415	41510	0.0120482	0.321429	0.0374833	-0.30938	1.52733e-07	Hypo	AEGTA08677	downstream	LOC_Os08g42350.1	nodulin MtN3 family protein, putative, expressed	predicted protein [Hordeum vulgare subsp. vulgare]	AEGTA08677	TAG	nonTEG	[ID=wheatD.DR5602998;Target=EnSpm3_TM:5151-5255;Class=DNA/CMC-EnSpm;|scaffold20479|-|41568-41672]	1	--	--	--	--
DMR_scaffold5546_149008	scaffold5546	149008	149105	0.234899	0.408046	0.575669	-0.173147	3.46897e-06	Hypo	AEGTA08727	promoter	LOC_Os01g40750.1	expressed protein	PREDICTED: uncharacterized protein LOC100838444 [Brachypodium distachyon]	AEGTA08727	TAG	nonTEG	[ID=wheatD.DR6635064;Target=EnSpm-N1_TD:2774-2874;Class=DNA/CMC-EnSpm;|scaffold5546|+|148937-149138]	1	--	--	[ID=wheatD.DR6635065;Target=EnSpm-N3_TA:1-34;Class=DNA/CMC-EnSpm;|scaffold5546|+|155162-155195],[ID=wheatD.DR6635066;Target=EnSpm-N3_TA:36-1291;Class=DNA/CMC-EnSpm;|scaffold5546|+|155174-156865]	2
DMR_scaffold5546_217231	scaffold5546	217231	217315	0.125	0.487923	0.256188	-0.362923	3.37134e-15	Hypo	AEGTA08729	promoter	LOC_Os11g17380.1	protein kinase domain containing protein, expressed	PREDICTED: uncharacterized protein LOC100829658 [Brachypodium distachyon]	AEGTA08729	TAG	nonTEG	[ID=wheatD.DR6635105;Target=TAR1_TA:1726-2093;Class=LTR/Copia;|scaffold5546|+|211141-211566],[ID=wheatD.DR6635106;Target=Copia3_HV-int:5731-5894;Class=LTR/Copia;|scaffold5546|+|212396-212515]	2	--	--	[ID=wheatD.DR6635107;Target=Copia-8_TA-LTR:107-156;Class=LTR/Copia;|scaffold5546|-|217302-217351],[ID=wheatD.DR6635108;Target=EnSpm-3_TA:2115-2179;Class=DNA/CMC-EnSpm;|scaffold5546|-|217343-217407],[ID=wheatD.DR6635109;Target=EnSpm-5_HV:334-390;Class=DNA/	3
DMR_scaffold29201_233958	scaffold29201	233958	234052	0.174312	0.346801	0.502628	-0.172489	9.86033e-07	Hypo	AEGTA08731	downstream	LOC_Os11g07960.1	transferase family protein, putative, expressed	PREDICTED: hydroxycinnamoyl-Coenzyme A shikimate/quinate hydroxycinnamoyltransferase-like [Brachypodium distachyon]	AEGTA08731	TAG	nonTEG	[ID=wheatD.DR5950397;Target=L1_TD:7774-7843;Class=LINE/L1;|scaffold29201|+|229287-229353]	1	--	--	[ID=wheatD.DR5950398;Target=ICARUS_TM:1-107;Class=DNA/TcMar-Stowaway;|scaffold29201|-|232167-232283]	1
DMR_scaffold69139_101116	scaffold69139	101116	101212	0.109244	0.304094	0.359244	-0.19485	9.67997e-07	Hypo	AEGTA08756	promoter	LOC_Os02g16270.2	xa1, putative, expressed	NBS-LRR disease resistance protein homologue [Hordeum vulgare]	AEGTA08756	TAG	TEG	[ID=wheatD.DR6873191;Target=L1_TD:5182-7840;Class=LINE/L1;|scaffold69139|+|98525-101172]	1	[ID=wheatD.DR6873193;Target=ATHOS_TM:1-85;Class=DNA/TcMar-Stowaway;|scaffold69139|+|102686-102777]	1	--	--
DMR_scaffold70748_54870	scaffold70748	54870	54967	0.37193	0.565012	0.658269	-0.193082	5.7721e-07	Hypo	AEGTA08774	downstream	LOC_Os05g41010.1	oxidoreductase, putative, expressed	predicted protein [Hordeum vulgare subsp. vulgare]	AEGTA08774	TAG	nonTEG	[ID=wheatD.DR6897787;Target=STOWAWAY1_HV:2-54;Class=DNA/TcMar-Stowaway;|scaffold70748|-|54594-54644],[ID=wheatD.DR6897788;Target=EnSpm-N1_HV:5770-5823;Class=DNA/CMC-EnSpm;|scaffold70748|+|54612-54662]	2	--	--	--	--
DMR_scaffold14449_69784	scaffold14449	69784	69877	0.252137	0.485944	0.51886	-0.233807	1.16959e-07	Hypo	AEGTA08778	downstream	LOC_Os12g17830.1	expressed protein	predicted protein [Hordeum vulgare subsp. vulgare]	AEGTA08778	TAG	TEG	[ID=wheatD.DR5296811;Target=ICARUS_TM:3-107;Class=DNA/TcMar-Stowaway;|scaffold14449|-|69806-69890]	1	[ID=wheatD.DR5296812;Target=HADES_TA:1-97;Class=DNA/TcMar-Stowaway;|scaffold14449|+|73040-73125]	1	--	--
DMR_scaffold16300_120154	scaffold16300	120154	120252	0.359743	0.524116	0.686381	-0.164373	6.21446e-06	Hypo	AEGTA08785	promoter	LOC_Os08g32170.1	oxidoreductase, 2OG-FeII oxygenase domain containing protein, putative, expressed	PREDICTED: gibberellin 3-beta-dioxygenase 1-like [Brachypodium distachyon]	AEGTA08785	TAG	nonTEG	[ID=wheatD.DR5402463;Target=ANGELA1_TM-LTR:716-1734;Class=LTR/Copia;|scaffold16300|+|115526-116561]	1	--	--	[ID=wheatD.DR5402464;Target=DNA-8-1_TA:1-831;Class=DNA;|scaffold16300|+|119408-120242]	1
DMR_scaffold91872_3726	scaffold91872	3726	3824	0.0886076	0.270833	0.327167	-0.182226	5.24301e-06	Hypo	AEGTA08799	promoter	LOC_Os07g08070.1	transmembrane BAX inhibitor motif-containing protein, putative, expressed	predicted protein [Hordeum vulgare subsp. vulgare]	AEGTA08799	TAG	TEG	[ID=wheatD.DR7158655;Target=TREP20:3289-3734;Class=LINE/L1;|scaffold91872|+|2135-2582],[ID=wheatD.DR7158656;Target=LATIDU1_TM:4113-4148;Class=LTR/Gypsy;|scaffold91872|+|3763-3798]	2	[ID=wheatD.DR7158657;Target=STOWAWAY1_HV:1-166;Class=DNA/TcMar-Stowaway;|scaffold91872|-|5680-5842]	1	[ID=wheatD.DR7158658;Target=ICARUS_TM:1-107;Class=DNA/TcMar-Stowaway;|scaffold91872|+|9190-9300]	1
DMR_scaffold26845_13346	scaffold26845	13346	13439	0.118182	0.277992	0.425126	-0.15981	1.34743e-06	Hypo	AEGTA08801	downstream	LOC_Os11g12520.1	serpin domain containing protein, putative, expressed	hypothetical protein SORBIDRAFT_07g025180 [Sorghum bicolor] >gi|241942105|gb|EES15250.1| hypothetical protein SORBIDRAFT_07g025180 [Sorghum bicolor]	AEGTA08801	TAG	nonTEG	[ID=wheatD.DR5872184;Target=EnSpm3_TM:5152-5454;Class=DNA/CMC-EnSpm;|scaffold26845|+|9421-9700],[ID=wheatD.DR5872185;Target=DNA-2-N1_TA:30-333;Class=DNA/TcMar-Stowaway;|scaffold26845|-|10913-11212]	2	--	--	[ID=wheatD.DR5872186;Target=EnSpm3_TM:5184-5449;Class=DNA/CMC-EnSpm;|scaffold26845|+|13297-13565],[ID=wheatD.DR5872187;Target=EnSpm3_TM:5155-5385;Class=DNA/CMC-EnSpm;|scaffold26845|-|13651-13876],[ID=wheatD.DR5872188;Target=EnSpm3_TM:5151-5433;Class=DNA/C	3
DMR_scaffold71146_86545	scaffold71146	86545	86636	0.00896861	0.156463	0.0573211	-0.147494	2.55023e-08	Hypo	AEGTA08830	downstream	LOC_Os01g27360.1	glutathione S-transferase, putative, expressed	predicted protein [Hordeum vulgare subsp. vulgare]	AEGTA08830	TAG	nonTEG	--	--	--	--	[ID=wheatD.DR6903616;Target=DNA-8-1_TA:105-239;Class=DNA;|scaffold71146|+|85531-85666]	1
DMR_scaffold168289_34657	scaffold168289	34657	34751	0.106952	0.439024	0.243613	-0.332073	5.30065e-17	Hypo	AEGTA08880	promoter	LOC_Os02g50780.1	glycosyl hydrolase family 47 domain contain protein, expressed	PREDICTED: probable alpha-mannosidase I MNS5-like [Brachypodium distachyon]	AEGTA08880	TAG	TEG	[ID=wheatD.DR5427360;Target=DNA-2-N2_TA:80-229;Class=DNA/TcMar-Stowaway;|scaffold168289|+|27407-27556]	1	[ID=wheatD.DR5427361;Target=ICARUS_TM:1-107;Class=DNA/TcMar-Stowaway;|scaffold168289|-|31566-31682]	1	[ID=wheatD.DR5427362;Target=NIKITA_HV-LTR:1609-1995;Class=LTR/Copia;|scaffold168289|+|34110-34392],[ID=wheatD.DR5427363;Target=NIKITA_HV-LTR:1965-2122;Class=LTR/Copia;|scaffold168289|+|34474-34632]	2
DMR_scaffold37604_30912	scaffold37604	30912	31004	0.199313	0.386207	0.516078	-0.186894	7.62532e-07	Hypo	AEGTA08888	intron	LOC_Os05g08854.1	expressed protein	PREDICTED: uncharacterized protein LOC100824901 [Brachypodium distachyon]	AEGTA08888	TAG	TEG	--	--	[ID=wheatD.DR6209188;Target=TREP213:1-134;Class=DNA/PIF-Harbinger;|scaffold37604|+|29082-29216]	1	--	--
DMR_scaffold54447_34846	scaffold54447	34846	34943	0.299492	0.579365	0.516932	-0.279873	9.07974e-07	Hypo	AEGTA08911	promoter	--	--	TPA: putative RING zinc finger domain superfamily protein [Zea mays]	AEGTA08911	TAG	nonTEG	[ID=wheatD.DR6615035;Target=LATIDU1_TM:4113-4148;Class=LTR/Gypsy;|scaffold54447|+|32894-32933]	1	--	--	[ID=wheatD.DR6615036;Target=DNA-8-1_TA:754-831;Class=DNA;|scaffold54447|+|35781-35862]	1
DMR_scaffold20437_73066	scaffold20437	73066	73159	0.0615385	0.243151	0.253088	-0.181612	2.1202e-09	Hypo	AEGTA08941	downstream	--	--	hypothetical protein SORBIDRAFT_06g031500 [Sorghum bicolor] >gi|241939870|gb|EES13015.1| hypothetical protein SORBIDRAFT_06g031500 [Sorghum bicolor]	AEGTA08941	TAG	nonTEG	[ID=wheatD.DR5600983;Target=STOWAWAY1_HV:1-166;Class=DNA/TcMar-Stowaway;|scaffold20437|-|72035-72195],[ID=wheatD.DR5600984;Target=DNA-8-1_TA:383-506;Class=DNA;|scaffold20437|+|72712-72833],[ID=wheatD.DR5600985;Target=LATIDU1_TM:1911-2207;Class=LTR/Gypsy;|	3	--	--	[ID=wheatD.DR5600986;Target=DANIELA_TM-LTR:515-910;Class=LTR/Gypsy;|scaffold20437|-|76428-76801],[ID=wheatD.DR5600987;Target=SABRINA3_TM-LTR:174-1571;Class=LTR/Gypsy;|scaffold20437|+|76782-78287]	2
DMR_scaffold13402_20638	scaffold13402	20638	20737	0.0401235	0.169565	0.236626	-0.129442	4.2871e-07	Hypo	AEGTA08956	downstream	LOC_Os04g50208.2	phosphoenolpyruvate carboxykinase, putative, expressed	predicted protein [Hordeum vulgare subsp. vulgare]	AEGTA08956	TAG	nonTEG	--	--	--	--	[ID=wheatD.DR5231694;Target=HARB-1_TA:666-1580;Class=DNA/PIF-Harbinger;|scaffold13402|-|20552-21449]	1
DMR_scaffold53618_25554	scaffold53618	25554	25647	0.132911	0.373984	0.355394	-0.241072	4.46248e-06	Hypo	AEGTA08957	promoter	LOC_Os07g28840.1	SET domain containing protein, expressed	predicted protein [Hordeum vulgare subsp. vulgare]	AEGTA08957	TAG	nonTEG	[ID=wheatD.DR6599150;Target=DNA-8-1_TA:584-643;Class=DNA;|scaffold53618|+|20738-20795]	1	--	--	[ID=wheatD.DR6599151;Target=EnSpm3_TM:5237-5455;Class=DNA/CMC-EnSpm;|scaffold53618|+|25571-25800],[ID=wheatD.DR6599152;Target=TREP58:7-401;Class=LINE/L1;|scaffold53618|+|26041-26433]	2
DMR_scaffold41358_13475	scaffold41358	13475	13671	0.229839	0.5	0.459677	-0.270161	8.15352e-19	Hypo	AEGTA09024	downstream	LOC_Os01g52890.1	expressed protein	hypothetical protein OsI_03609 [Oryza sativa Indica Group]	AEGTA09024	TAG	nonTEG	[ID=wheatD.DR6312706;Target=AsDRF1:1178-1264;Class=DNA;|scaffold41358|+|11357-11443]	1	--	--	--	--
DMR_scaffold50085_19033	scaffold50085	19033	19338	0.187785	0.348425	0.538953	-0.16064	5.4318e-17	Hypo	AEGTA09063	promoter	LOC_Os03g62610.1	RNA-binding protein containing a PIN domain, putative, expressed	PREDICTED: uncharacterized protein LOC100834883 [Brachypodium distachyon]	AEGTA09063	TAG	nonTEG	--	--	--	--	[ID=wheatD.DR6525577;Target=L1_TD:7749-7843;Class=LINE/L1;|scaffold50085|+|19876-19974]	1
DMR_scaffold22256_17432	scaffold22256	17432	17526	0.20915	0.47482	0.440483	-0.26567	2.00078e-06	Hypo	AEGTA09068	downstream	LOC_Os01g52240.1	chlorophyll A-B binding protein, putative, expressed	predicted protein [Hordeum vulgare subsp. vulgare] >gi|326503592|dbj|BAJ86302.1| predicted protein [Hordeum vulgare subsp. vulgare]	AEGTA09068	TAG	nonTEG	[ID=wheatD.DR5684118;Target=TREP216:1-60;Class=DNA/TcMar-Stowaway;|scaffold22256|+|16947-17006],[ID=wheatD.DR5684119;Target=EnSpm3_TM:5279-5451;Class=DNA/CMC-EnSpm;|scaffold22256|+|17372-17532]	2	--	--	--	--
DMR_scaffold36743_35140	scaffold36743	35140	35176	0	0.181818	0	-0.181818	6.89514e-06	Hypo	AEGTA09119	promoter	LOC_Os10g34614.2	csAtPR5, putative, expressed	PREDICTED: uncharacterized protein LOC100835355 [Brachypodium distachyon]	AEGTA09119	TAG	TEG	--	--	[ID=wheatD.DR6185574;Target=EnSpm-1_TA:9575-9614;Class=DNA/CMC-EnSpm;|scaffold36743|-|32534-32574],[ID=wheatD.DR6185575;Target=EnSpm-1_TA:9535-9613;Class=DNA/CMC-EnSpm;|scaffold36743|-|32620-32697]	2	[ID=wheatD.DR6185576;Target=EnSpm-N1_AT:3299-6254;Class=DNA/CMC-EnSpm;|scaffold36743|-|35149-38016]	1
DMR_scaffold122586_12409	scaffold122586	12409	12507	0.596439	0.742754	0.803011	-0.146314	7.18369e-06	Hypo	AEGTA09147	promoter	LOC_Os04g42280.1	CorA-like magnesium transporter protein, putative, expressed	PREDICTED: magnesium transporter MRS2-C-like isoform 2 [Brachypodium distachyon]	AEGTA09147	TAG	TEG	--	--	[ID=wheatD.DR5154021;Target=TREP216:1-127;Class=DNA/TcMar-Stowaway;|scaffold122586|+|11238-11364],[ID=wheatD.DR5154022;Target=ATHOS_HV:1-46;Class=DNA/TcMar-Stowaway;|scaffold122586|+|11389-11433]	2	[ID=wheatD.DR5154023;Target=D1100_SC:827-837;Class=DNA;|scaffold122586|-|12319-12332],[ID=wheatD.DR5154024;Target=THALOS_AT:1-157;Class=DNA/TcMar-Stowaway;|scaffold122586|+|12333-12498]	2
DMR_scaffold32169_56438	scaffold32169	56438	56534	0.240838	0.49375	0.487773	-0.252912	1.24687e-06	Hypo	AEGTA09164	promoter	LOC_Os11g41170.1	disease resistance protein RPM1, putative, expressed	hypothetical protein OsI_36757 [Oryza sativa Indica Group]	AEGTA09164	TAG	nonTEG	[ID=wheatD.DR6049173;Target=ERIKA1_TM-LTR:1-332;Class=LTR/Gypsy;|scaffold32169|-|50642-50977],[ID=wheatD.DR6049174;Target=KARIN_TA:3004-3093;Class=LINE/L1;|scaffold32169|+|50978-51089],[ID=wheatD.DR6049175;Target=STOWAWAY1_HV:1-166;Class=DNA/TcMar-Stowawa	3	--	--	--	--
DMR_scaffold23792_65893	scaffold23792	65893	65992	0.372781	0.537859	0.693083	-0.165078	9.82875e-06	Hypo	AEGTA09175	intron	LOC_Os01g34200.1	AATF, putative, expressed	predicted protein [Hordeum vulgare subsp. vulgare]	AEGTA09175	TAG	TEG	[ID=wheatD.DR5749613;Target=LATIDU1_TM:1865-2224;Class=LTR/Gypsy;|scaffold23792|-|60912-61266]	1	[ID=wheatD.DR5749614;Target=ATHOS_TM:1-85;Class=DNA/TcMar-Stowaway;|scaffold23792|-|63991-64075],[ID=wheatD.DR5749615;Target=THALOS_AT:60-157;Class=DNA/TcMar-Stowaway;|scaffold23792|-|65734-65831],[ID=wheatD.DR5749616;Target=STOWAWAY1_HV:1-166;Class=DNA/T	6	[ID=wheatD.DR5749620;Target=Isabelle_TM:211-331;Class=LINE/L1;|scaffold23792|-|67012-67127],[ID=wheatD.DR5749621;Target=Copia-9_TA-LTR:279-1474;Class=LTR/Copia;|scaffold23792|+|67667-68796]	2
DMR_scaffold22069_22222	scaffold22069	22222	22309	0.09375	0.347222	0.27	-0.253472	2.95695e-06	Hypo	AEGTA09193	downstream	LOC_Os03g02020.2	stress responsive A/B Barrel domain containing protein, expressed	PREDICTED: uncharacterized protein LOC100832376 [Brachypodium distachyon]	AEGTA09193	TAG	nonTEG	--	--	--	--	[ID=wheatD.DR5675091;Target=VEJU1_TM-LTR:1-256;Class=LTR;|scaffold22069|+|22033-22285],[ID=wheatD.DR5675092;Target=ROMANI1_LTR:2403-2539;Class=LTR/Gypsy;|scaffold22069|-|22504-22638],[ID=wheatD.DR5675093;Target=ROMANI1_LTR:1819-2212;Class=LTR/Gypsy;|scaff	3
DMR_scaffold64898_31714	scaffold64898	31714	31813	0.17757	0.380074	0.467199	-0.202504	1.12018e-06	Hypo	AEGTA09200	promoter	LOC_Os08g42670.1	resistance protein, putative, expressed	PREDICTED: disease resistance protein RPM1-like [Brachypodium distachyon]	AEGTA09200	TAG	TEG	[ID=wheatD.DR6803548;Target=DNA-TA-1_TA:51-177;Class=DNA/TcMar-Stowaway;|scaffold64898|-|31777-31902],[ID=wheatD.DR6803549;Target=EnSpm3_TM:5155-5450;Class=DNA/CMC-EnSpm;|scaffold64898|-|32477-32783]	2	[ID=wheatD.DR6803550;Target=EnSpm-N1_HV:5804-5815;Class=DNA/CMC-EnSpm;|scaffold64898|-|34469-34481],[ID=wheatD.DR6803551;Target=STOWAWAY1_HV:1-166;Class=DNA/TcMar-Stowaway;|scaffold64898|-|34482-34649],[ID=wheatD.DR6803552;Target=FORTUNA_TM:7-316;Class=DN	5	[ID=wheatD.DR6803555;Target=DNA-3-2_TA:1-269;Class=DNA/PIF-Harbinger;|scaffold64898|-|41620-41873],[ID=wheatD.DR6803556;Target=EnSpm3_TM:10917-11075;Class=DNA/CMC-EnSpm;|scaffold64898|-|41875-42033],[ID=wheatD.DR6803557;Target=LATIDU1_TM:1-1095;Class=LTR/	3
DMR_scaffold17007_10984	scaffold17007	10984	11075	0.0340136	0.145658	0.233516	-0.111645	7.0657e-07	Hypo	AEGTA09212	downstream	LOC_Os06g39230.1	aldehyde dehydrogenase, putative, expressed	predicted protein [Hordeum vulgare subsp. vulgare]	AEGTA09212	TAG	TEG	[ID=wheatD.DR5436420;Target=DNA-TA-1_TA:182-219;Class=DNA/TcMar-Stowaway;|scaffold17007|-|11340-11378],[ID=wheatD.DR5436421;Target=TREP216:1-127;Class=DNA/TcMar-Stowaway;|scaffold17007|+|11790-11917]	2	[ID=wheatD.DR5436422;Target=EnSpm-1_TA:9532-9590;Class=DNA/CMC-EnSpm;|scaffold17007|+|13212-13269],[ID=wheatD.DR5436423;Target=EnSpm-1_TA:9554-9628;Class=DNA/CMC-EnSpm;|scaffold17007|+|13287-13360]	2	[ID=wheatD.DR5436424;Target=L1_TD:5842-6886;Class=LINE/L1;|scaffold17007|+|17729-18768],[ID=wheatD.DR5436425;Target=L1_TD:7117-7277;Class=LINE/L1;|scaffold17007|+|19003-19164]	2
DMR_scaffold17007_11806	scaffold17007	11806	11904	0.419558	0.588808	0.712556	-0.169249	6.94901e-06	Hypo	AEGTA09212	downstream	LOC_Os06g39230.1	aldehyde dehydrogenase, putative, expressed	predicted protein [Hordeum vulgare subsp. vulgare]	AEGTA09212	TAG	TEG	[ID=wheatD.DR5436420;Target=DNA-TA-1_TA:182-219;Class=DNA/TcMar-Stowaway;|scaffold17007|-|11340-11378],[ID=wheatD.DR5436421;Target=TREP216:1-127;Class=DNA/TcMar-Stowaway;|scaffold17007|+|11790-11917]	2	[ID=wheatD.DR5436422;Target=EnSpm-1_TA:9532-9590;Class=DNA/CMC-EnSpm;|scaffold17007|+|13212-13269],[ID=wheatD.DR5436423;Target=EnSpm-1_TA:9554-9628;Class=DNA/CMC-EnSpm;|scaffold17007|+|13287-13360]	2	[ID=wheatD.DR5436424;Target=L1_TD:5842-6886;Class=LINE/L1;|scaffold17007|+|17729-18768],[ID=wheatD.DR5436425;Target=L1_TD:7117-7277;Class=LINE/L1;|scaffold17007|+|19003-19164]	2
DMR_scaffold11886_173991	scaffold11886	173991	174089	0.176166	0.5	0.352332	-0.323834	7.51142e-08	Hypo	AEGTA09251	promoter	--	--	--	AEGTA09251	TAG	nonTEG	--	--	--	--	[ID=wheatD.DR5128023;Target=HADES_TA:2-97;Class=DNA/TcMar-Stowaway;|scaffold11886|-|174709-174804]	1
DMR_scaffold67838_54106	scaffold67838	54106	54205	0.00813008	0.176991	0.045935	-0.168861	2.37061e-06	Hypo	AEGTA09263	promoter	LOC_Os05g33200.1	endo-1,3;1,4-beta-D-glucanase precursor, putative, expressed	predicted protein [Hordeum vulgare subsp. vulgare]	AEGTA09263	TAG	nonTEG	[ID=wheatD.DR6852225;Target=EnSpm3_TM:7209-7466;Class=DNA/CMC-EnSpm;|scaffold67838|+|49461-49730]	1	--	--	[ID=wheatD.DR6852226;Target=Copia-4_HV-LTR:94-624;Class=LTR/Copia;|scaffold67838|-|54439-54984],[ID=wheatD.DR6852227;Target=TAR1_TA:1110-3627;Class=LTR/Copia;|scaffold67838|-|55156-57613]	2
DMR_scaffold67838_55030	scaffold67838	55030	55125	0.0125	0.262295	0.0476562	-0.249795	2.19892e-08	Hypo	AEGTA09263	promoter	LOC_Os05g33200.1	endo-1,3;1,4-beta-D-glucanase precursor, putative, expressed	predicted protein [Hordeum vulgare subsp. vulgare]	AEGTA09263	TAG	nonTEG	[ID=wheatD.DR6852225;Target=EnSpm3_TM:7209-7466;Class=DNA/CMC-EnSpm;|scaffold67838|+|49461-49730]	1	--	--	[ID=wheatD.DR6852226;Target=Copia-4_HV-LTR:94-624;Class=LTR/Copia;|scaffold67838|-|54439-54984],[ID=wheatD.DR6852227;Target=TAR1_TA:1110-3627;Class=LTR/Copia;|scaffold67838|-|55156-57613]	2
DMR_scaffold68989_69732	scaffold68989	69732	69821	0.0666667	0.274775	0.242623	-0.208108	7.21893e-08	Hypo	AEGTA09299	downstream	LOC_Os07g01710.1	phytosulfokine receptor precursor, putative, expressed	ice recrystallization inhibition protein 1 precursor [Triticum aestivum]	AEGTA09299	TAG	nonTEG	[ID=wheatD.DR6871023;Target=HADES_TA:1-93;Class=DNA/TcMar-Stowaway;|scaffold68989|+|65544-65616],[ID=wheatD.DR6871024;Target=AsDRF1:1170-1264;Class=DNA;|scaffold68989|+|65779-65873]	2	--	--	[ID=wheatD.DR6871025;Target=HADES_TA:58-97;Class=DNA/TcMar-Stowaway;|scaffold68989|+|69914-69953]	1
DMR_scaffold10840_127927	scaffold10840	127927	128025	0.00555556	0.140625	0.0395062	-0.135069	7.88224e-07	Hypo	AEGTA09304	downstream	--	--	--	AEGTA09304	TAG	nonTEG	[ID=wheatD.DR5048152;Target=KARIN_TA:3024-3090;Class=LINE/L1;|scaffold10840|+|126069-126136],[ID=wheatD.DR5048153;Target=IKEROS_HV-int:2908-2956;Class=LTR/Copia;|scaffold10840|-|126578-126626]	2	--	--	[ID=wheatD.DR5048154;Target=HADES_TA:1-97;Class=DNA/TcMar-Stowaway;|scaffold10840|-|128026-128122]	1
DMR_scaffold49836_12140	scaffold49836	12140	12341	0.148352	0.326996	0.45368	-0.178645	5.34683e-12	Hypo	AEGTA09365	promoter	--	--	--	AEGTA09365	TAG	nonTEG	[ID=wheatD.DR6520125;Target=RTE-1_TD:3161-3303;Class=LINE/RTE-BovB;|scaffold49836|+|9671-9813],[ID=wheatD.DR6520126;Target=MUTRIM1:3685-3991;Class=DNA/MULE-MuDR;|scaffold49836|+|9811-10136],[ID=wheatD.DR6520127;Target=MUTRIM1:3998-4523;Class=DNA/MULE-MuDR	4	--	--	--	--
DMR_scaffold11566_54042	scaffold11566	54042	54141	0.270463	0.476923	0.567099	-0.20646	8.502e-07	Hypo	AEGTA09382	downstream	LOC_Os04g39570.1	WRKY35, expressed	--	AEGTA09382	TAG	nonTEG	[ID=wheatD.DR5103197;Target=EnSpm1_TM:9633-9839;Class=DNA/CMC-EnSpm;|scaffold11566|+|51442-51653]	1	--	--	[ID=wheatD.DR5103198;Target=WHAM2_TM-int:5739-5841;Class=LTR/Gypsy;|scaffold11566|-|54713-54811]	1
DMR_scaffold96485_19307	scaffold96485	19307	19504	0.24924	0.42596	0.585126	-0.17672	8.97615e-11	Hypo	AEGTA09418	promoter	LOC_Os04g36760.1	enzyme of the cupin superfamily protein, putative, expressed	predicted protein [Hordeum vulgare subsp. vulgare]	AEGTA09418	TAG	nonTEG	--	--	--	--	[ID=wheatD.DR7203271;Target=ICARUS_TM:1-107;Class=DNA/TcMar-Stowaway;|scaffold96485|+|22812-22928]	1
DMR_scaffold96485_23454	scaffold96485	23454	23541	0.0151976	0.120536	0.126084	-0.105338	2.32626e-07	Hypo	AEGTA09418	downstream	LOC_Os04g36760.1	enzyme of the cupin superfamily protein, putative, expressed	predicted protein [Hordeum vulgare subsp. vulgare]	AEGTA09418	TAG	nonTEG	--	--	--	--	[ID=wheatD.DR7203271;Target=ICARUS_TM:1-107;Class=DNA/TcMar-Stowaway;|scaffold96485|+|22812-22928]	1
DMR_scaffold96485_24138	scaffold96485	24138	24234	0.188192	0.383249	0.491044	-0.195057	5.53289e-08	Hypo	AEGTA09418	downstream	LOC_Os04g36760.1	enzyme of the cupin superfamily protein, putative, expressed	predicted protein [Hordeum vulgare subsp. vulgare]	AEGTA09418	TAG	nonTEG	--	--	--	--	[ID=wheatD.DR7203271;Target=ICARUS_TM:1-107;Class=DNA/TcMar-Stowaway;|scaffold96485|+|22812-22928]	1
DMR_scaffold19368_80821	scaffold19368	80821	80920	0.223684	0.487179	0.459141	-0.263495	1.73748e-10	Hypo	AEGTA09430	promoter	LOC_Os06g02490.1	acyl CoA binding protein, putative, expressed	predicted protein [Populus trichocarpa] >gi|222833910|gb|EEE72387.1| predicted protein [Populus trichocarpa]	AEGTA09430	TAG	nonTEG	--	--	--	--	[ID=wheatD.DR5551517;Target=EnSpm3_TM:5175-5367;Class=DNA/CMC-EnSpm;|scaffold19368|+|80838-81032],[ID=wheatD.DR5551518;Target=OLEUS_HV:3-153;Class=DNA/TcMar-Stowaway;|scaffold19368|+|81414-81563]	2
DMR_scaffold23261_4683	scaffold23261	4683	4745	0.0120482	0.266667	0.0451807	-0.254618	2.80305e-06	Hypo	AEGTA09495	downstream	--	--	hypothetical protein SORBIDRAFT_07g003110 [Sorghum bicolor] >gi|241941381|gb|EES14526.1| hypothetical protein SORBIDRAFT_07g003110 [Sorghum bicolor]	AEGTA09495	TAG	nonTEG	[ID=wheatD.DR5727773;Target=ANGELA1_TM-LTR:1-1404;Class=LTR/Copia;|scaffold23261|-|2657-4061]	1	--	--	[ID=wheatD.DR5727774;Target=EnSpm3_TM:10851-11084;Class=DNA/CMC-EnSpm;|scaffold23261|-|5873-6104]	1
DMR_scaffold8771_6534	scaffold8771	6534	6604	0.0612245	0.294872	0.207631	-0.233647	4.29289e-06	Hypo	AEGTA09553	downstream	LOC_Os02g43480.1	expressed protein	predicted protein [Hordeum vulgare subsp. vulgare]	AEGTA09553	TAG	TEG	[ID=wheatD.DR7114622;Target=JASON_TA:122-215;Class=DNA/TcMar-Stowaway;|scaffold8771|+|6193-6285],[ID=wheatD.DR7114623;Target=DNA-8-1_TA:767-831;Class=DNA;|scaffold8771|-|6346-6411]	2	[ID=wheatD.DR7114624;Target=STOWAWAY1_HV:1-166;Class=DNA/TcMar-Stowaway;|scaffold8771|-|7807-7971],[ID=wheatD.DR7114625;Target=EnSpm-N1_HV:5802-5839;Class=DNA/CMC-EnSpm;|scaffold8771|+|7972-8006]	2	--	--
DMR_scaffold46015_60345	scaffold46015	60345	60439	0.0658106	0.168865	0.389722	-0.103055	4.16086e-07	Hypo	AEGTA09590	downstream	--	--	--	AEGTA09590	TAG	nonTEG	[ID=wheatD.DR6432404;Target=WIS2_TM-int:1-1102;Class=LTR/Copia;|scaffold46015|+|58391-59481],[ID=wheatD.DR6432405;Target=Gypsy-12_TA-LTR:1-1084;Class=LTR/Gypsy;|scaffold46015|+|59482-60561]	2	--	--	--	--
DMR_scaffold33911_44931	scaffold33911	44931	45134	0.128364	0.336323	0.38167	-0.207958	3.03647e-14	Hypo	AEGTA09642	downstream	--	--	predicted protein [Hordeum vulgare subsp. vulgare]	AEGTA09642	TAG	nonTEG	[ID=wheatD.DR6101428;Target=DNA-2-N2_TA:1-231;Class=DNA/TcMar-Stowaway;|scaffold33911|+|45063-45297]	1	--	--	--	--
DMR_scaffold26641_23846	scaffold26641	23846	23942	0.220339	0.414414	0.531688	-0.194075	9.41958e-07	Hypo	AEGTA09681	promoter	LOC_Os04g31330.1	exo70 exocyst complex subunit domain containing protein, expressed	predicted protein [Hordeum vulgare subsp. vulgare]	AEGTA09681	TAG	nonTEG	--	--	--	--	[ID=wheatD.DR5864511;Target=HADES_TA:1-97;Class=DNA/TcMar-Stowaway;|scaffold26641|-|27798-27894],[ID=wheatD.DR5864512;Target=ATHOS_TM:1-85;Class=DNA/TcMar-Stowaway;|scaffold26641|+|28038-28114]	2
DMR_scaffold21361_30333	scaffold21361	30333	30430	0	0.122449	0	-0.122449	6.22287e-06	Hypo	AEGTA09688	promoter	LOC_Os11g47320.2	protein transporter, putative, expressed	predicted protein [Hordeum vulgare subsp. vulgare]	AEGTA09688	TAG	nonTEG	--	--	--	--	[ID=wheatD.DR5643098;Target=EnSpm3_TM:5155-5455;Class=DNA/CMC-EnSpm;|scaffold21361|+|29971-30272],[ID=wheatD.DR5643099;Target=LATIDU1_TM:1875-2215;Class=LTR/Gypsy;|scaffold21361|+|30448-30791],[ID=wheatD.DR5643100;Target=ROMANI1_LTR:1-181;Class=LTR/Gypsy;	3
DMR_scaffold30262_85877	scaffold30262	85877	85971	0	0.231707	0	-0.231707	9.05942e-08	Hypo	AEGTA09746	promoter	LOC_Os02g58310.3	expressed protein	predicted protein [Hordeum vulgare subsp. vulgare]	AEGTA09746	TAG	nonTEG	[ID=wheatD.DR5987104;Target=LATIDU1_TM:1868-2113;Class=LTR/Gypsy;|scaffold30262|-|82029-82279],[ID=wheatD.DR5987105;Target=ICARUS_TM:1-105;Class=DNA/TcMar-Stowaway;|scaffold30262|+|83030-83134]	2	--	--	[ID=wheatD.DR5987106;Target=TREP20:1911-3396;Class=LINE/L1;|scaffold30262|+|85843-87336]	1
DMR_scaffold65794_14443	scaffold65794	14443	14542	0	0.158416	0	-0.158416	7.45911e-08	Hypo	AEGTA09777	promoter	LOC_Os04g42500.1	trafficking protein particle complex subunit, putative, expressed	hypothetical protein SORBIDRAFT_02g043460 [Sorghum bicolor] >gi|241924620|gb|EER97764.1| hypothetical protein SORBIDRAFT_02g043460 [Sorghum bicolor]	AEGTA09777	TAG	TEG	--	--	[ID=wheatD.DR6818110;Target=HADES_TA:1-97;Class=DNA/TcMar-Stowaway;|scaffold65794|+|16362-16446],[ID=wheatD.DR6818111;Target=STOWAWAY1_HV:1-166;Class=DNA/TcMar-Stowaway;|scaffold65794|+|17604-17765]	2	--	--
DMR_scaffold36944_95201	scaffold36944	95201	95298	0	0.130841	0	-0.130841	1.16509e-06	Hypo	AEGTA09779	exon,intron	LOC_Os08g14850.1	resistance protein, putative, expressed	PREDICTED: putative disease resistance RPP13-like protein 2-like [Brachypodium distachyon]	AEGTA09779	TAG	nonTEG	--	--	--	--	[ID=wheatD.DR6191341;Target=L1_TD:7166-7845;Class=LINE/L1;|scaffold36944|+|94793-95471],[ID=wheatD.DR6191342;Target=Copia-4_HV-I:218-4487;Class=LTR/Copia;|scaffold36944|+|96354-100609]	2
DMR_scaffold34503_127316	scaffold34503	127316	127405	0.0755556	0.349398	0.216245	-0.273842	1.50423e-11	Hypo	AEGTA09800	downstream	LOC_Os11g12620.1	receptor protein kinase CLAVATA1 precursor, putative, expressed	gamma-thionin [Hordeum vulgare subsp. vulgare]	AEGTA09800	TAG	nonTEG	--	--	--	--	[ID=wheatD.DR6119929;Target=HARB-1_TA:941-1580;Class=DNA/PIF-Harbinger;|scaffold34503|-|127871-128504],[ID=wheatD.DR6119930;Target=INGA_HV_LTR:1-461;Class=LTR/Copia;|scaffold34503|+|128518-128985]	2
DMR_scaffold50594_46391	scaffold50594	46391	46490	0.146552	0.41453	0.353537	-0.267978	2.61051e-07	Hypo	AEGTA09803	downstream	LOC_Os08g35510.1	cytochrome P450, putative, expressed	hypothetical protein OsI_29466 [Oryza sativa Indica Group]	AEGTA09803	TAG	nonTEG	--	--	--	--	[ID=wheatD.DR6536862;Target=HADES_TA:3-97;Class=DNA/TcMar-Stowaway;|scaffold50594|+|46387-46484],[ID=wheatD.DR6536863;Target=DNA-2-N2_TA:74-200;Class=DNA/TcMar-Stowaway;|scaffold50594|-|47252-47378],[ID=wheatD.DR6536864;Target=LATIDU1_TM:4113-4148;Class=L	3
DMR_scaffold43321_31206	scaffold43321	31206	31305	0.00666667	0.194719	0.0342373	-0.188053	9.0109e-17	Hypo	AEGTA09860	intron	LOC_Os08g39950.1	potassium transporter, putative, expressed	PREDICTED: potassium transporter 26-like [Brachypodium distachyon]	AEGTA09860	TAG	TEG	--	--	[ID=wheatD.DR6363361;Target=L1_TD:7792-7843;Class=LINE/L1;|scaffold43321|-|30340-30391],[ID=wheatD.DR6363362;Target=TREP216:1-127;Class=DNA/TcMar-Stowaway;|scaffold43321|+|31289-31416]	2	--	--
DMR_scaffold1765_82474	scaffold1765	82474	82573	0.0728477	0.380952	0.191225	-0.308105	1.03238e-10	Hypo	AEGTA09863	downstream	--	--	--	AEGTA09863	TAG	nonTEG	[ID=wheatD.DR5469244;Target=JASON_TA:17-194;Class=DNA/TcMar-Stowaway;|scaffold1765|-|80682-80898]	1	--	--	--	--
DMR_scaffold79619_42649	scaffold79619	42649	42742	0.0963855	0.244776	0.39377	-0.148391	3.39191e-07	Hypo	AEGTA09864	downstream	LOC_Os05g35170.3	no apical meristem protein, putative, expressed	predicted protein [Hordeum vulgare subsp. vulgare]	AEGTA09864	TAG	nonTEG	--	--	--	--	[ID=wheatD.DR7019957;Target=HADES_TA:1-97;Class=DNA/TcMar-Stowaway;|scaffold79619|+|42377-42473],[ID=wheatD.DR7019958;Target=Copia-9_TA-LTR:1-1497;Class=LTR/Copia;|scaffold79619|-|43351-44849]	2
DMR_scaffold75293_34375	scaffold75293	34375	34474	0.260606	0.485477	0.536804	-0.224871	3.59733e-08	Hypo	AEGTA09899	promoter	LOC_Os12g16200.1	glutathione synthetase, chloroplast precursor, putative, expressed	predicted protein [Hordeum vulgare subsp. vulgare]	AEGTA09899	TAG	TEG	--	--	[ID=wheatD.DR6964124;Target=DNA-2-N2_TA:18-259;Class=DNA/TcMar-Stowaway;|scaffold75293|+|36750-36990],[ID=wheatD.DR6964125;Target=HADES_TA:1-97;Class=DNA/TcMar-Stowaway;|scaffold75293|+|38157-38242]	2	[ID=wheatD.DR6964126;Target=L1_TD:6539-6837;Class=LINE/L1;|scaffold75293|+|39752-39893],[ID=wheatD.DR6964127;Target=KARIN_TA:1926-2088;Class=LINE/L1;|scaffold75293|+|39894-40051],[ID=wheatD.DR6964128;Target=KARIN_TA:2365-2578;Class=LINE/L1;|scaffold75293|	5
DMR_scaffold104722_32965	scaffold104722	32965	33055	0.146919	0.352679	0.416582	-0.205759	9.29807e-07	Hypo	AEGTA09908	promoter	LOC_Os09g30446.1	transporter, monovalent cation:proton antiporter-2 family, putative, expressed	PREDICTED: sodium/hydrogen exchanger 6-like [Brachypodium distachyon]	AEGTA09908	TAG	nonTEG	--	--	--	--	[ID=wheatD.DR5018456;Target=DNA-3-2_TA:16-275;Class=DNA/PIF-Harbinger;|scaffold104722|-|32854-33107],[ID=wheatD.DR5018457;Target=DNA-3-2_TA:52-285;Class=DNA/PIF-Harbinger;|scaffold104722|-|33110-33356]	2
DMR_scaffold79946_38165	scaffold79946	38165	38484	0.268395	0.415761	0.645551	-0.147366	1.1108e-13	Hypo	AEGTA09919	exon,promoter	LOC_Os11g37880.1	stripe rust resistance protein Yr10, putative, expressed	PREDICTED: probable disease resistance RPP8-like protein 4-like [Brachypodium distachyon]	AEGTA09919	TAG	TEG	[ID=wheatD.DR7023786;Target=Copia-8_TA-I:3198-4832;Class=LTR/Copia;|scaffold79946|+|36276-37911],[ID=wheatD.DR7023787;Target=Copia-8_TA-LTR:1-131;Class=LTR/Copia;|scaffold79946|+|37927-38047]	2	[ID=wheatD.DR7023788;Target=ATHOS_TM:1-42;Class=DNA/TcMar-Stowaway;|scaffold79946|+|39038-39079]	1	[ID=wheatD.DR7023789;Target=WHAM2_TM-int:7813-7856;Class=LTR/Gypsy;|scaffold79946|-|40138-40181],[ID=wheatD.DR7023790;Target=WHAM2_TM-int:5739-5805;Class=LTR/Gypsy;|scaffold79946|+|41182-41247]	2
DMR_scaffold44999_21893	scaffold44999	21893	21976	0.0411765	0.20229	0.203552	-0.161114	6.99216e-07	Hypo	AEGTA09943	promoter	LOC_Os01g43630.3	adaptin, putative, expressed	Os01g0626100 [Oryza sativa Japonica Group] >gi|113533156|dbj|BAF05539.1| Os01g0626100 [Oryza sativa Japonica Group] >gi|215694977|dbj|BAG90168.1| unnamed protein product [Oryza sativa Japonica Group]	AEGTA09943	TAG	nonTEG	[ID=wheatD.DR6406364;Target=HARB-1_TA:902-1579;Class=DNA/PIF-Harbinger;|scaffold44999|+|17670-18367],[ID=wheatD.DR6406365;Target=ATHOS_HV:1-85;Class=DNA/TcMar-Stowaway;|scaffold44999|+|19179-19263],[ID=wheatD.DR6406366;Target=DNA-TA-1_TA:1-219;Class=DNA/T	4	--	--	--	--
DMR_scaffold23345_39004	scaffold23345	39004	39094	0.0652174	0.261364	0.249527	-0.196146	4.69303e-08	Hypo	AEGTA09952	promoter	LOC_Os02g03340.4	RNA polymerase II transcription factor B subunit 4, putative, expressed	predicted protein [Hordeum vulgare subsp. vulgare]	AEGTA09952	TAG	nonTEG	[ID=wheatD.DR5730884;Target=STOWAWAY1_HV:1-166;Class=DNA/TcMar-Stowaway;|scaffold23345|-|40483-40647],[ID=wheatD.DR5730885;Target=EnSpm-N1_HV:5749-5810;Class=DNA/CMC-EnSpm;|scaffold23345|+|40595-40654]	2	--	--	--	--
DMR_scaffold32459_9479	scaffold32459	9479	9576	0.104317	0.311475	0.334911	-0.207159	3.76816e-09	Hypo	AEGTA09963	downstream	LOC_Os08g29500.1	histone-like transcription factor and archaeal histone, putative, expressed	repressor protein [Triticum aestivum]	AEGTA09963	TAG	nonTEG	[ID=wheatD.DR6057102;Target=LATIDU1_TM:1886-2180;Class=LTR/Gypsy;|scaffold32459|-|3689-3980]	1	--	--	[ID=wheatD.DR6057103;Target=ICARUS_TM:1-107;Class=DNA/TcMar-Stowaway;|scaffold32459|+|8909-9025],[ID=wheatD.DR6057104;Target=EnSpm3_TM:5177-5384;Class=DNA/CMC-EnSpm;|scaffold32459|+|9374-9557],[ID=wheatD.DR6057105;Target=STOWAWAY1_HV:1-166;Class=DNA/TcMar	3
DMR_scaffold62603_28074	scaffold62603	28074	28143	0	0.21519	0	-0.21519	1.05324e-09	Hypo	AEGTA09971	intron	LOC_Os01g13280.1	ubiquitin conjugating enzyme protein, putative, expressed	predicted protein [Hordeum vulgare subsp. vulgare]	AEGTA09971	TAG	TEG	--	--	[ID=wheatD.DR6765811;Target=HADES_TA:1-95;Class=DNA/TcMar-Stowaway;|scaffold62603|-|31470-31553]	1	--	--
DMR_scaffold108075_4211	scaffold108075	4211	4309	0.00657895	0.116129	0.056652	-0.10955	4.67097e-12	Hypo	AEGTA09988	downstream	LOC_Os01g64590.1	dof zinc finger domain containing protein, putative, expressed	predicted protein [Hordeum vulgare subsp. vulgare]	AEGTA09988	TAG	nonTEG	[ID=wheatD.DR5045715;Target=EnSpm3_TM:5259-5454;Class=DNA/CMC-EnSpm;|scaffold108075|-|4012-4205],[ID=wheatD.DR5045716;Target=ATHOS_HV:1-85;Class=DNA/TcMar-Stowaway;|scaffold108075|+|4973-5057],[ID=wheatD.DR5045717;Target=AsDRF1:1154-1264;Class=DNA;|scaffo	3	--	--	--	--
DMR_scaffold136673_14348	scaffold136673	14348	14446	0.168776	0.464455	0.363386	-0.295679	1.39483e-11	Hypo	AEGTA10047	downstream	LOC_Os08g06100.1	O-methyltransferase, putative, expressed	O-methytransferase 4 [Triticum aestivum]	AEGTA10047	TAG	nonTEG	--	--	--	--	[ID=wheatD.DR5248576;Target=EnSpm3_TM:5200-5454;Class=DNA/CMC-EnSpm;|scaffold136673|+|14359-14615]	1
DMR_scaffold30677_39518	scaffold30677	39518	39606	0.0557769	0.336066	0.16597	-0.280289	5.40511e-12	Hypo	AEGTA10076	intron	LOC_Os03g46310.1	expressed protein	predicted protein [Hordeum vulgare subsp. vulgare] >gi|326519120|dbj|BAJ96559.1| predicted protein [Hordeum vulgare subsp. vulgare] >gi|326532032|dbj|BAK01392.1| predicted protein [Hordeum vulgare subsp. vulgare]	AEGTA10076	TAG	TEG	[ID=wheatD.DR6001332;Target=DNA-8-1_TA:120-239;Class=DNA;|scaffold30677|+|35702-35820]	1	[ID=wheatD.DR6001333;Target=ICARUS_TM:1-107;Class=DNA/TcMar-Stowaway;|scaffold30677|+|39549-39655]	1	[ID=wheatD.DR6001334;Target=STOWAWAY1_HV:1-166;Class=DNA/TcMar-Stowaway;|scaffold30677|-|41249-41413]	1
DMR_scaffold53161_62583	scaffold53161	62583	62681	0.136882	0.348548	0.392721	-0.211666	2.24965e-08	Hypo	AEGTA10120	downstream	LOC_Os05g29974.1	lipase, putative, expressed	PREDICTED: monoglyceride lipase-like isoform 1 [Brachypodium distachyon]	AEGTA10120	TAG	TEG	--	--	[ID=wheatD.DR6590376;Target=EOS_TM:73-354;Class=DNA/PIF-Harbinger;|scaffold53161|-|65953-66233],[ID=wheatD.DR6590377;Target=EOS_TM:2-95;Class=DNA/PIF-Harbinger;|scaffold53161|-|66398-66490],[ID=wheatD.DR6590378;Target=L1_TD:7801-7842;Class=LINE/L1;|scaffo	4	[ID=wheatD.DR6590380;Target=MuDR-N2_TM:286-441;Class=DNA/MULE-MuDR;|scaffold53161|+|70721-70874]	1
DMR_scaffold53161_66314	scaffold53161	66314	66413	0.404321	0.563126	0.717993	-0.158805	9.45212e-06	Hypo	AEGTA10120	intron	LOC_Os05g29974.1	lipase, putative, expressed	PREDICTED: monoglyceride lipase-like isoform 1 [Brachypodium distachyon]	AEGTA10120	TAG	TEG	--	--	[ID=wheatD.DR6590376;Target=EOS_TM:73-354;Class=DNA/PIF-Harbinger;|scaffold53161|-|65953-66233],[ID=wheatD.DR6590377;Target=EOS_TM:2-95;Class=DNA/PIF-Harbinger;|scaffold53161|-|66398-66490],[ID=wheatD.DR6590378;Target=L1_TD:7801-7842;Class=LINE/L1;|scaffo	4	[ID=wheatD.DR6590380;Target=MuDR-N2_TM:286-441;Class=DNA/MULE-MuDR;|scaffold53161|+|70721-70874]	1
DMR_scaffold17666_52127	scaffold17666	52127	52223	0.0186567	0.128866	0.144776	-0.110209	3.00686e-06	Hypo	AEGTA10207	downstream	LOC_Os11g44830.1	retrotransposon protein, putative, unclassified, expressed	AT hook motif-containing protein, putative, expressed [Oryza sativa Japonica Group]	AEGTA10207	TAG	nonTEG	--	--	--	--	[ID=wheatD.DR5470240;Target=ATHOS_TM:39-84;Class=DNA/TcMar-Stowaway;|scaffold17666|+|52523-52568],[ID=wheatD.DR5470241;Target=TREP216:29-106;Class=DNA/TcMar-Stowaway;|scaffold17666|+|52599-52676],[ID=wheatD.DR5470242;Target=HADES_TA:1-97;Class=DNA/TcMar-S	4
DMR_scaffold3915_423633	scaffold3915	423633	423834	0.165394	0.429043	0.385496	-0.263649	1.79028e-14	Hypo	AEGTA10254	downstream	LOC_Os11g36050.1	prefoldin subunit, putative, expressed	predicted protein [Hordeum vulgare subsp. vulgare]	AEGTA10254	TAG	nonTEG	[ID=wheatD.DR6250018;Target=EnSpm-5_HV:510-561;Class=DNA/CMC-EnSpm;|scaffold3915|-|420829-420880],[ID=wheatD.DR6250019;Target=ATHOS_HV:14-85;Class=DNA/TcMar-Stowaway;|scaffold3915|-|421601-421676],[ID=wheatD.DR6250020;Target=AsDRF1:1178-1267;Class=DNA;|sc	4	--	--	[ID=wheatD.DR6250022;Target=EnSpm-N3_TA:36-1385;Class=DNA/CMC-EnSpm;|scaffold3915|+|422282-423806]	1
DMR_scaffold13255_2203	scaffold13255	2203	2288	0.186747	0.427027	0.437319	-0.24028	1.15366e-06	Hypo	AEGTA10351	downstream	LOC_Os02g54640.1	glutamate receptor, putative, expressed	PREDICTED: glutamate receptor 2.7-like [Brachypodium distachyon]	AEGTA10351	TAG	nonTEG	[ID=wheatD.DR5222302;Target=TREP48:160-584;Class=DNA/PIF-Harbinger;|scaffold13255|+|998-1417],[ID=wheatD.DR5222303;Target=EnSpm-4_HV:11529-11735;Class=DNA/CMC-EnSpm;|scaffold13255|+|2058-2275]	2	--	--	--	--
DMR_scaffold68655_70782	scaffold68655	70782	70873	0.156398	0.42437	0.368542	-0.267972	3.76553e-10	Hypo	AEGTA10371	intron	LOC_Os11g14570.1	expressed protein	PREDICTED: ankyrin repeat-containing protein At3g12360-like [Brachypodium distachyon]	AEGTA10371	TAG	TEG	[ID=wheatD.DR6866151;Target=Karin_TM:4651-5204;Class=LINE/L1;|scaffold68655|-|66922-67475],[ID=wheatD.DR6866152;Target=KARIN_TA:1112-1204;Class=LINE/L1;|scaffold68655|-|67638-67730],[ID=wheatD.DR6866153;Target=KARIN_TA:773-1040;Class=LINE/L1;|scaffold6865	3	[ID=wheatD.DR6866155;Target=hAT-1_TA:5-143;Class=DNA/hAT-Tag1;|scaffold68655|-|75098-75236]	1	[ID=wheatD.DR6866156;Target=OLEUS_HV:1-153;Class=DNA/TcMar-Stowaway;|scaffold68655|-|76410-76569]	1
DMR_scaffold74851_49715	scaffold74851	49715	49812	0.147651	0.589744	0.250365	-0.442093	1.18725e-11	Hypo	AEGTA10469	promoter	--	--	predicted protein [Hordeum vulgare subsp. vulgare]	AEGTA10469	TAG	nonTEG	[ID=wheatD.DR6957883;Target=VEJU1_TM-LTR:1-374;Class=LTR;|scaffold74851|-|46250-46580]	1	--	--	[ID=wheatD.DR6957884;Target=DNA-8-1_TA:761-831;Class=DNA;|scaffold74851|-|49661-49737]	1
DMR_scaffold74851_51125	scaffold74851	51125	51222	0.0483271	0.221311	0.218367	-0.172984	7.63373e-07	Hypo	AEGTA10469	promoter	--	--	predicted protein [Hordeum vulgare subsp. vulgare]	AEGTA10469	TAG	nonTEG	[ID=wheatD.DR6957883;Target=VEJU1_TM-LTR:1-374;Class=LTR;|scaffold74851|-|46250-46580]	1	--	--	[ID=wheatD.DR6957884;Target=DNA-8-1_TA:761-831;Class=DNA;|scaffold74851|-|49661-49737]	1
DMR_scaffold47459_38803	scaffold47459	38803	38902	0.00534759	0.129032	0.0414439	-0.123685	2.44911e-06	Hypo	AEGTA10501	downstream	LOC_Os04g51830.1	OsHKT1;4 - Na+ transporter, expressed	putative sodium transporter HKT7-A1 [Triticum monococcum]	AEGTA10501	TAG	nonTEG	[ID=wheatD.DR6465665;Target=DNA-8-1_TA:1-831;Class=DNA;|scaffold47459|-|39037-39834]	1	--	--	[ID=wheatD.DR6465666;Target=Copia-8_TA-I:3574-4831;Class=LTR/Copia;|scaffold47459|-|42483-43720]	1
DMR_scaffold59969_52663	scaffold59969	52663	52762	0.236434	0.458716	0.515426	-0.222281	3.81541e-07	Hypo	AEGTA10508	intron	LOC_Os06g05380.1	WRKY73, expressed	putative WRKY transcription factor [Oryza sativa Japonica Group]	AEGTA10508	TAG	TEG	--	--	[ID=wheatD.DR6719568;Target=AsDRF1:1180-1265;Class=DNA;|scaffold59969|-|52660-52730]	1	--	--
DMR_scaffold23742_25176	scaffold23742	25176	25274	0.0393701	0.177165	0.222222	-0.137795	5.43607e-07	Hypo	AEGTA10535	promoter	--	--	predicted protein [Hordeum vulgare subsp. vulgare] >gi|326518006|dbj|BAK07255.1| predicted protein [Hordeum vulgare subsp. vulgare]	AEGTA10535	TAG	nonTEG	[ID=wheatD.DR5747574;Target=Karin_TM:3622-5425;Class=LINE/L1;|scaffold23742|+|20444-22237],[ID=wheatD.DR5747575;Target=KARIN_TA:2293-2748;Class=LINE/L1;|scaffold23742|+|22390-22845]	2	--	--	--	--
DMR_scaffold46539_109910	scaffold46539	109910	110001	0.170807	0.363636	0.46972	-0.192829	1.69632e-07	Hypo	AEGTA10583	promoter	LOC_Os05g45990.1	OsFBX171 - F-box domain containing protein, expressed	PREDICTED: uncharacterized protein LOC100845967 [Brachypodium distachyon]	AEGTA10583	TAG	nonTEG	[ID=wheatD.DR6443663;Target=ICARUS_TM:1-41;Class=DNA/TcMar-Stowaway;|scaffold46539|-|105336-105376]	1	--	--	[ID=wheatD.DR6443664;Target=EnSpm-N1_HV:7587-7847;Class=DNA/CMC-EnSpm;|scaffold46539|-|109748-110031]	1
DMR_scaffold84650_32244	scaffold84650	32244	32319	0.164384	0.37799	0.434888	-0.213607	1.01497e-05	Hypo	AEGTA10591	downstream	--	--	hypothetical protein SORBIDRAFT_02g038250 [Sorghum bicolor] >gi|241926501|gb|EER99645.1| hypothetical protein SORBIDRAFT_02g038250 [Sorghum bicolor]	AEGTA10591	TAG	nonTEG	[ID=wheatD.DR7079213;Target=Gypsy-6_TA-I:11491-11561;Class=LTR/Gypsy;|scaffold84650|+|28951-29031]	1	--	--	--	--
DMR_scaffold38600_62785	scaffold38600	62785	62883	0.145455	0.381148	0.381623	-0.235693	1.30242e-07	Hypo	AEGTA10612	promoter	LOC_Os04g03890.1	cytochrome P450, putative, expressed	predicted protein [Hordeum vulgare subsp. vulgare]	AEGTA10612	TAG	nonTEG	[ID=wheatD.DR6235677;Target=EnSpm-N3_TA:1-772;Class=DNA/CMC-EnSpm;|scaffold38600|-|61232-62000]	1	--	--	--	--
DMR_scaffold77781_15979	scaffold77781	15979	16058	0.0675676	0.309735	0.218147	-0.242167	1.79815e-08	Hypo	AEGTA10706	promoter	LOC_Os01g66860.2	serine/threonine protein kinase, putative, expressed	predicted protein [Hordeum vulgare subsp. vulgare]	AEGTA10706	TAG	nonTEG	[ID=wheatD.DR6996674;Target=Angela1_AT_LTR:1-724;Class=LTR/Copia;|scaffold77781|-|14310-15026]	1	--	--	--	--
DMR_scaffold29236_105102	scaffold29236	105102	105196	0.26178	0.491379	0.532745	-0.229599	1.3913e-06	Hypo	AEGTA10743	intron	LOC_Os08g39890.1	OsSPL14 - SBP-box gene family member, expressed	predicted protein [Hordeum vulgare subsp. vulgare]	AEGTA10743	TAG	TEG	--	--	[ID=wheatD.DR5951642;Target=EnSpm3_TM:5187-5455;Class=DNA/CMC-EnSpm;|scaffold29236|-|105070-105257]	1	[ID=wheatD.DR5951643;Target=MuDR-N2_TM:447-591;Class=DNA/MULE-MuDR;|scaffold29236|+|107724-107859]	1
DMR_scaffold155423_26193	scaffold155423	26193	26288	0.0545455	0.36	0.151515	-0.305455	3.9973e-09	Hypo	AEGTA10797	promoter	LOC_Os01g42850.2	ThiF family domain containing protein, putative, expressed	PREDICTED: ubiquitin-like modifier-activating enzyme atg7-like [Brachypodium distachyon]	AEGTA10797	TAG	TEG	[ID=wheatD.DR5360204;Target=RTE-1_TD:1498-2738;Class=LINE/RTE-BovB;|scaffold155423|+|18384-19568],[ID=wheatD.DR5360205;Target=RTE-1_TD:2730-3175;Class=LINE/RTE-BovB;|scaffold155423|+|19837-20237]	2	[ID=wheatD.DR5360206;Target=RTE-1_TD:2968-3306;Class=LINE/RTE-BovB;|scaffold155423|-|23534-23871]	1	[ID=wheatD.DR5360207;Target=MuDR-N2_TM:258-570;Class=DNA/MULE-MuDR;|scaffold155423|-|27624-27923]	1
DMR_scaffold68281_33530	scaffold68281	33530	33618	0.00904977	0.12	0.0754148	-0.11095	1.55863e-06	Hypo	AEGTA10804	downstream	--	--	PREDICTED: probable carboxylesterase 17-like [Brachypodium distachyon]	AEGTA10804	TAG	nonTEG	--	--	--	--	[ID=wheatD.DR6859768;Target=EnSpm3_TM:5156-5350;Class=DNA/CMC-EnSpm;|scaffold68281|+|32929-33123],[ID=wheatD.DR6859769;Target=EnSpm3_TM:5389-5457;Class=DNA/CMC-EnSpm;|scaffold68281|+|33122-33190],[ID=wheatD.DR6859771;Target=FORTUNA_TM:286-316;Class=DNA/Tc	3
DMR_scaffold57601_36695	scaffold57601	36695	36793	0	0.156522	0	-0.156522	8.37613e-07	Hypo	AEGTA10847	downstream	LOC_Os05g03490.1	expressed protein	predicted protein [Hordeum vulgare subsp. vulgare]	AEGTA10847	TAG	nonTEG	[ID=wheatD.DR6676102;Target=ANGELA6_TM-int:651-2502;Class=LTR/Copia;|scaffold57601|-|33704-35554]	1	--	--	[ID=wheatD.DR6676103;Target=DEIMOS_TM:1635-1832;Class=DNA;|scaffold57601|+|36969-37147]	1
DMR_scaffold20190_104941	scaffold20190	104941	105039	0.0957746	0.255682	0.374585	-0.159907	2.3382e-06	Hypo	AEGTA10849	downstream	LOC_Os05g44580.1	expressed protein	predicted protein [Hordeum vulgare subsp. vulgare]	AEGTA10849	TAG	nonTEG	[ID=wheatD.DR5590182;Target=STOWAWAY1_HV:1-166;Class=DNA/TcMar-Stowaway;|scaffold20190|-|101093-101245],[ID=wheatD.DR5590183;Target=EnSpm-N1_HV:5766-5810;Class=DNA/CMC-EnSpm;|scaffold20190|+|101209-101252]	2	--	--	[ID=wheatD.DR5590184;Target=Copia-1_TA-I:4362-4877;Class=LTR/Copia;|scaffold20190|-|105222-105737]	1
DMR_scaffold48353_54525	scaffold48353	54525	54620	0.182573	0.411392	0.443792	-0.22882	1.0696e-06	Hypo	AEGTA10867	downstream	LOC_Os12g30020.2	cyclin-T1-4, putative, expressed	RecName: Full=Cyclin-T1-3; Short=CycT1;3 >gi|62701867|gb|AAX92940.1| Cyclin, N-terminal domain, putative [Oryza sativa Japonica Group] >gi|218185282|gb|EEC67709.1| hypothetical protein OsI_35185 [Oryza sativa Indica Group]	AEGTA10867	TAG	TEG	[ID=wheatD.DR6486244;Target=DNA-8-1_TA:528-583;Class=DNA;|scaffold48353|-|54329-54383],[ID=wheatD.DR6486245;Target=DNA-8-1_TA:782-831;Class=DNA;|scaffold48353|+|54962-55012]	2	[ID=wheatD.DR6486246;Target=THALOS_AT:57-157;Class=DNA/TcMar-Stowaway;|scaffold48353|+|57757-57858],[ID=wheatD.DR6486247;Target=TREP216:1-127;Class=DNA/TcMar-Stowaway;|scaffold48353|+|58198-58324]	2	--	--
DMR_scaffold158941_9885	scaffold158941	9885	9983	0.00990099	0.115942	0.085396	-0.106041	1.31498e-07	Hypo	AEGTA10899	promoter	LOC_Os11g01860.1	pentatricopeptide, putative, expressed	PREDICTED: pentatricopeptide repeat-containing protein At3g09040, mitochondrial-like [Brachypodium distachyon]	AEGTA10899	TAG	nonTEG	[ID=wheatD.DR5380130;Target=ATHOS_HV:38-85;Class=DNA/TcMar-Stowaway;|scaffold158941|-|9670-9724]	1	--	--	--	--
DMR_scaffold6866_82762	scaffold6866	82762	82859	0.0522388	0.233696	0.223533	-0.181457	7.54531e-06	Hypo	AEGTA10942	downstream	LOC_Os01g41950.1	expressed protein	predicted protein [Hordeum vulgare subsp. vulgare] >gi|326514696|dbj|BAJ99709.1| predicted protein [Hordeum vulgare subsp. vulgare]	AEGTA10942	TAG	nonTEG	[ID=wheatD.DR6866300;Target=STOWAWAY1_HV:1-166;Class=DNA/TcMar-Stowaway;|scaffold6866|-|82798-82963]	1	--	--	[ID=wheatD.DR6866301;Target=Isabelle_TM:225-391;Class=LINE/L1;|scaffold6866|+|86211-86355]	1
DMR_scaffold51044_89519	scaffold51044	89519	89615	0.293269	0.512438	0.572302	-0.219169	8.23393e-06	Hypo	AEGTA10964	promoter	LOC_Os08g09450.1	OsFBL41 - F-box domain and LRR containing protein, expressed	predicted protein [Hordeum vulgare subsp. vulgare]	AEGTA10964	TAG	nonTEG	--	--	--	--	[ID=wheatD.DR6546836;Target=ANGELA6_TM-LTR:1-144;Class=LTR/Copia;|scaffold51044|+|92856-92997],[ID=wheatD.DR6546837;Target=EnSpm-2_TM:2-839;Class=DNA/CMC-EnSpm;|scaffold51044|+|92998-93866]	2
DMR_scaffold5218_43186	scaffold5218	43186	43284	0.377273	0.720721	0.523466	-0.343448	3.7967e-09	Hypo	AEGTA11018	downstream	LOC_Os11g29050.1	NBS-LRR type disease resistance protein, putative, expressed	hypothetical protein SORBIDRAFT_02g011040 [Sorghum bicolor] >gi|241925326|gb|EER98470.1| hypothetical protein SORBIDRAFT_02g011040 [Sorghum bicolor]	AEGTA11018	TAG	nonTEG	[ID=wheatD.DR6569616;Target=Gypsy-5_TA-I:1-1478;Class=LTR/Gypsy;|scaffold5218|-|38799-40267],[ID=wheatD.DR6569617;Target=Gypsy-5_TA-LTR:1-520;Class=LTR/Gypsy;|scaffold5218|-|40268-40785]	2	--	--	--	--
DMR_scaffold33297_36959	scaffold33297	36959	37052	0.143617	0.417808	0.343739	-0.274191	1.07888e-10	Hypo	AEGTA11021	promoter	LOC_Os02g44106.1	expansin precursor, putative, expressed	PREDICTED: putative expansin-B14-like [Brachypodium distachyon]	AEGTA11021	TAG	nonTEG	[ID=wheatD.DR6082718;Target=DNA-8-1_TA:101-239;Class=DNA;|scaffold33297|+|36644-36781],[ID=wheatD.DR6082719;Target=DEIMOS_TM:290-450;Class=DNA;|scaffold33297|-|37804-37955]	2	--	--	[ID=wheatD.DR6082720;Target=EnSpm3_TM:5254-5455;Class=DNA/CMC-EnSpm;|scaffold33297|+|39875-40076]	1
DMR_scaffold1200_63392	scaffold1200	63392	63436	0	0.392157	0	-0.392157	9.19119e-06	Hypo	AEGTA11034	downstream	LOC_Os08g04130.1	copine-6, putative, expressed	predicted protein [Hordeum vulgare subsp. vulgare]	AEGTA11034	TAG	TEG	--	--	[ID=wheatD.DR5136088;Target=HADES_TA:1-97;Class=DNA/TcMar-Stowaway;|scaffold1200|+|62722-62817]	1	--	--
DMR_scaffold80062_5835	scaffold80062	5835	5933	0.21875	0.524691	0.416912	-0.305941	2.63859e-09	Hypo	AEGTA11038	exon,promoter	--	--	predicted protein [Hordeum vulgare subsp. vulgare]	AEGTA11038	TAG	nonTEG	[ID=wheatD.DR7025303;Target=Copia-4_HV-LTR:38-205;Class=LTR/Copia;|scaffold80062|-|5777-5945]	1	--	--	--	--
DMR_scaffold50356_25442	scaffold50356	25442	25532	0.043956	0.222222	0.197802	-0.178266	3.99025e-08	Hypo	AEGTA11105	promoter	LOC_Os04g58550.1	acyl-CoA-binding domain-containing protein 6, putative, expressed	predicted protein [Hordeum vulgare subsp. vulgare]	AEGTA11105	TAG	nonTEG	--	--	--	--	[ID=wheatD.DR6531517;Target=STOWAWAY1_HV:1-166;Class=DNA/TcMar-Stowaway;|scaffold50356|-|31030-31202],[ID=wheatD.DR6531518;Target=Gypsy-7_HV-I:2-796;Class=LTR/Gypsy;|scaffold50356|+|31301-32070],[ID=wheatD.DR6531519;Target=Gypsy-7_HV-I:872-1567;Class=LTR/	3
DMR_scaffold236772_14152	scaffold236772	14152	14249	0.0443548	0.160959	0.275566	-0.116604	1.00477e-05	Hypo	AEGTA11163	promoter	LOC_Os07g45010.1	expressed protein	PREDICTED: uncharacterized protein LOC100835586 [Brachypodium distachyon]	AEGTA11163	TAG	TEG	--	--	[ID=wheatD.DR5744977;Target=LATIDU1_TM:4052-4148;Class=LTR/Gypsy;|scaffold236772|-|12671-12785]	1	--	--
DMR_scaffold61037_57107	scaffold61037	57107	57206	0.186879	0.401028	0.465999	-0.21415	1.93741e-12	Hypo	AEGTA11219	promoter	LOC_Os01g46410.1	leaf senescence related protein, putative, expressed	Os01g0653100 [Oryza sativa Japonica Group] >gi|19571157|dbj|BAB86580.1| leaf senescence protein-like [Oryza sativa Japonica Group] >gi|20161506|dbj|BAB90429.1| leaf senescence protein-like [Oryza sativa Japonica Group] >gi|113533272|dbj|BAF05655.1| Os01g0653100 [Oryza sativa Japonica Group] >gi|125527091|gb|EAY75205.1| hypothetical protein OsI_03096 [Oryza sativa Indica Group] >gi|125571412|gb|EA…	AEGTA11219	TAG	nonTEG	[ID=wheatD.DR6738991;Target=DNA-2-N2_TA:52-259;Class=DNA/TcMar-Stowaway;|scaffold61037|-|58032-58241]	1	--	--	--	--
DMR_scaffold56100_1249	scaffold56100	1249	1342	0	0.17094	0	-0.17094	2.26168e-09	Hypo	AEGTA11276	downstream	LOC_Os03g14180.1	hsp20/alpha crystallin family protein, putative, expressed	26.8kDa heat-shock protein [Triticum turgidum subsp. dicoccon]	AEGTA11276	TAG	nonTEG	[ID=wheatD.DR6647073;Target=ICARUS_TM:5-107;Class=DNA/TcMar-Stowaway;|scaffold56100|+|2845-2957]	1	--	--	[ID=wheatD.DR6647074;Target=DNA-8-1_TA:103-237;Class=DNA;|scaffold56100|+|5105-5236],[ID=wheatD.DR6647075;Target=LATIDU1_TM:1-1317;Class=LTR/Gypsy;|scaffold56100|+|5874-7184]	2
DMR_scaffold21718_31454	scaffold21718	31454	31548	0.141818	0.29683	0.477776	-0.155012	5.26552e-06	Hypo	AEGTA11287	promoter	LOC_Os09g31502.1	dehydrogenase, putative, expressed	predicted protein [Hordeum vulgare subsp. vulgare]	AEGTA11287	TAG	nonTEG	--	--	--	--	[ID=wheatD.DR5659079;Target=DNA-8-1_TA:120-239;Class=DNA;|scaffold21718|-|31084-31203],[ID=wheatD.DR5659080;Target=DNA-8-1_TA:592-716;Class=DNA;|scaffold21718|-|31548-31671]	2
DMR_scaffold77545_15856	scaffold77545	15856	15950	0.0403226	0.15443	0.261105	-0.114108	3.79636e-06	Hypo	AEGTA11300	intron	LOC_Os06g20570.1	glycosyltransferase, putative, expressed	predicted protein [Hordeum vulgare subsp. vulgare]	AEGTA11300	TAG	TEG	--	--	[ID=wheatD.DR6993412;Target=DNA-TA-1_TA:21-197;Class=DNA/TcMar-Stowaway;|scaffold77545|+|15385-15561],[ID=wheatD.DR6993413;Target=JASON_TA:84-222;Class=DNA/TcMar-Stowaway;|scaffold77545|+|17005-17150]	2	--	--
DMR_scaffold58364_14026	scaffold58364	14026	14120	0.0123457	0.170213	0.0725309	-0.157867	3.35316e-06	Hypo	AEGTA11365	downstream	LOC_Os02g55050.2	OsFBX64 - F-box domain containing protein, expressed	PREDICTED: uncharacterized protein LOC100839039 [Brachypodium distachyon]	AEGTA11365	TAG	nonTEG	[ID=wheatD.DR6690519;Target=Gypsy-6_HV-I:4069-4683;Class=LTR/Gypsy;|scaffold58364|+|7535-8055],[ID=wheatD.DR6690520;Target=L1_TD:6593-7816;Class=LINE/L1;|scaffold58364|+|9215-10426]	2	--	--	[ID=wheatD.DR6690521;Target=SABRINA1_TM-LTR:491-583;Class=LTR/Gypsy;|scaffold58364|+|14042-14134],[ID=wheatD.DR6690522;Target=SABRINA1_TM-LTR:595-1578;Class=LTR/Gypsy;|scaffold58364|+|14970-15722],[ID=wheatD.DR6690523;Target=LATIDU2_TM-int:2621-2788;Class	3
DMR_scaffold119313_4722	scaffold119313	4722	4820	0.296512	0.562044	0.52756	-0.265532	3.04038e-06	Hypo	AEGTA11379	exon,downstream	LOC_Os05g35400.1	DnaK family protein, putative, expressed	predicted protein [Hordeum vulgare subsp. vulgare]	AEGTA11379	TAG	nonTEG	[ID=wheatD.DR5131756;Target=AsDRF1:1179-1264;Class=DNA;|scaffold119313|-|1962-2047]	1	--	--	[ID=wheatD.DR5131757;Target=EnSpm-N3_TA:1-180;Class=DNA/CMC-EnSpm;|scaffold119313|+|4731-4904],[ID=wheatD.DR5131758;Target=EnSpm-4_HV:5313-5733;Class=DNA/CMC-EnSpm;|scaffold119313|+|4918-5298],[ID=wheatD.DR5131759;Target=EnSpm-4_HV:1-353;Class=DNA/CMC-EnS	5
DMR_scaffold9608_81674	scaffold9608	81674	81773	0.0632911	0.222892	0.283955	-0.1596	9.09144e-07	Hypo	AEGTA11385	promoter	LOC_Os11g28950.1	pollen signalling protein with adenylyl cyclase activity, putative, expressed	PREDICTED: putative disease resistance protein RGA4-like [Brachypodium distachyon]	AEGTA11385	TAG	TEG	--	--	[ID=wheatD.DR7199279;Target=DNA-2-N2_TA:38-214;Class=DNA/TcMar-Stowaway;|scaffold9608|+|83675-83854]	1	[ID=wheatD.DR7199280;Target=HADES_TA:1-97;Class=DNA/TcMar-Stowaway;|scaffold9608|-|89900-89985]	1
DMR_scaffold45305_28601	scaffold45305	28601	28699	0.02	0.204225	0.097931	-0.184225	7.83545e-06	Hypo	AEGTA11398	promoter	LOC_Os01g26390.1	TKL_IRAK_DUF26-lh.1 - DUF26 kinases have homology to DUF26 containing loci, expressed	predicted protein [Hordeum vulgare subsp. vulgare]	AEGTA11398	TAG	nonTEG	[ID=wheatD.DR6415039;Target=RTE-1_TD:1-65;Class=LINE/RTE-BovB;|scaffold45305|-|27518-27584],[ID=wheatD.DR6415040;Target=L1_TD:7784-7846;Class=LINE/L1;|scaffold45305|-|28649-28711]	2	--	--	--	--
DMR_scaffold25953_84650	scaffold25953	84650	84747	0.260586	0.475113	0.548472	-0.214527	5.14954e-07	Hypo	AEGTA11443	promoter	LOC_Os07g44250.1	dirigent, putative, expressed	hypothetical protein SORBIDRAFT_02g040570 [Sorghum bicolor] >gi|241926626|gb|EER99770.1| hypothetical protein SORBIDRAFT_02g040570 [Sorghum bicolor]	AEGTA11443	TAG	nonTEG	--	--	--	--	[ID=wheatD.DR5837581;Target=ICARUS_TM:1-127;Class=DNA/TcMar-Stowaway;|scaffold25953|-|84592-84707]	1
DMR_scaffold4309_99624	scaffold4309	99624	99690	0.0211268	0.245455	0.086072	-0.224328	3.42431e-08	Hypo	AEGTA11587	promoter	LOC_Os02g02190.1	transporter, major facilitator family, putative, expressed	PREDICTED: high-affinity nitrate transporter 2.1-like [Brachypodium distachyon]	AEGTA11587	TAG	nonTEG	--	--	--	--	[ID=wheatD.DR6357101;Target=DNA-TA-1_TA:191-219;Class=DNA/TcMar-Stowaway;|scaffold4309|+|99642-99670]	1
DMR_scaffold16353_43242	scaffold16353	43242	43339	0.0630137	0.217241	0.290063	-0.154228	9.78472e-09	Hypo	AEGTA11638	downstream	LOC_Os12g03400.1	expressed protein	predicted protein [Hordeum vulgare subsp. vulgare]	AEGTA11638	TAG	nonTEG	[ID=wheatD.DR5405301;Target=AsDRF1:1173-1264;Class=DNA;|scaffold16353|+|40199-40290],[ID=wheatD.DR5405302;Target=AsDRF1:1175-1260;Class=DNA;|scaffold16353|-|40210-40296]	2	--	--	[ID=wheatD.DR5405303;Target=LATIDU1_TM:1866-2224;Class=LTR/Gypsy;|scaffold16353|-|43044-43396],[ID=wheatD.DR5405304;Target=LATIDU1_TM:1874-2215;Class=LTR/Gypsy;|scaffold16353|+|43088-43441]	2
DMR_scaffold106234_54843	scaffold106234	54843	54937	0.0432099	0.235849	0.18321	-0.192639	3.41136e-06	Hypo	AEGTA11684	downstream	LOC_Os08g10440.1	NBS-LRR disease resistance protein, putative, expressed	PREDICTED: putative disease resistance protein RGA1-like [Brachypodium distachyon]	AEGTA11684	TAG	nonTEG	--	--	--	--	[ID=wheatD.DR5030200;Target=HADES_TA:1-97;Class=DNA/TcMar-Stowaway;|scaffold106234|-|54839-54924]	1
DMR_scaffold18882_24165	scaffold18882	24165	24264	0.411157	0.571072	0.719974	-0.159915	2.23364e-06	Hypo	AEGTA11711	promoter	LOC_Os04g31870.1	expressed protein	PREDICTED: uncharacterized protein LOC100837132 [Brachypodium distachyon]	AEGTA11711	TAG	nonTEG	[ID=wheatD.DR5529095;Target=FORTUNA_TM:205-315;Class=DNA/TcMar-Stowaway;|scaffold18882|+|24212-24313]	1	--	--	[ID=wheatD.DR5529096;Target=TREP216:1-127;Class=DNA/TcMar-Stowaway;|scaffold18882|-|25815-25932]	1
DMR_scaffold87878_62935	scaffold87878	62935	63028	0	0.230769	0	-0.230769	6.78021e-06	Hypo	AEGTA11716	downstream	LOC_Os03g28310.1	dnaJ domain containing protein, expressed	PREDICTED: uncharacterized protein LOC100826999 [Brachypodium distachyon]	AEGTA11716	TAG	nonTEG	[ID=wheatD.DR7116993;Target=HADES_TA:1-57;Class=DNA/TcMar-Stowaway;|scaffold87878|+|62504-62560],[ID=wheatD.DR7116994;Target=HADES_TA:1-55;Class=DNA/TcMar-Stowaway;|scaffold87878|-|62535-62589]	2	--	--	[ID=wheatD.DR7116995;Target=Copia-4_HV-LTR:10-137;Class=LTR/Copia;|scaffold87878|+|66961-67084],[ID=wheatD.DR7116996;Target=TREP213:1-133;Class=DNA/PIF-Harbinger;|scaffold87878|+|67085-67216],[ID=wheatD.DR7116997;Target=Copia-4_HV-LTR:140-315;Class=LTR/Co	4
DMR_scaffold87878_66615	scaffold87878	66615	66714	0.008	0.17094	0.0468	-0.16294	2.77886e-06	Hypo	AEGTA11716	promoter	LOC_Os03g28310.1	dnaJ domain containing protein, expressed	PREDICTED: uncharacterized protein LOC100826999 [Brachypodium distachyon]	AEGTA11716	TAG	nonTEG	[ID=wheatD.DR7116993;Target=HADES_TA:1-57;Class=DNA/TcMar-Stowaway;|scaffold87878|+|62504-62560],[ID=wheatD.DR7116994;Target=HADES_TA:1-55;Class=DNA/TcMar-Stowaway;|scaffold87878|-|62535-62589]	2	--	--	[ID=wheatD.DR7116995;Target=Copia-4_HV-LTR:10-137;Class=LTR/Copia;|scaffold87878|+|66961-67084],[ID=wheatD.DR7116996;Target=TREP213:1-133;Class=DNA/PIF-Harbinger;|scaffold87878|+|67085-67216],[ID=wheatD.DR7116997;Target=Copia-4_HV-LTR:140-315;Class=LTR/Co	4
DMR_scaffold87878_67051	scaffold87878	67051	67147	0.0631229	0.213592	0.29553	-0.150469	7.60105e-08	Hypo	AEGTA11716	promoter	LOC_Os03g28310.1	dnaJ domain containing protein, expressed	PREDICTED: uncharacterized protein LOC100826999 [Brachypodium distachyon]	AEGTA11716	TAG	nonTEG	[ID=wheatD.DR7116993;Target=HADES_TA:1-57;Class=DNA/TcMar-Stowaway;|scaffold87878|+|62504-62560],[ID=wheatD.DR7116994;Target=HADES_TA:1-55;Class=DNA/TcMar-Stowaway;|scaffold87878|-|62535-62589]	2	--	--	[ID=wheatD.DR7116995;Target=Copia-4_HV-LTR:10-137;Class=LTR/Copia;|scaffold87878|+|66961-67084],[ID=wheatD.DR7116996;Target=TREP213:1-133;Class=DNA/PIF-Harbinger;|scaffold87878|+|67085-67216],[ID=wheatD.DR7116997;Target=Copia-4_HV-LTR:140-315;Class=LTR/Co	4
DMR_scaffold51985_29763	scaffold51985	29763	29861	0.289855	0.585987	0.494644	-0.296132	1.87364e-08	Hypo	AEGTA11732	downstream	LOC_Os05g49860.1	Core histone H2A/H2B/H3/H4 domain containing protein, putative, expressed	predicted protein [Hordeum vulgare subsp. vulgare]	AEGTA11732	TAG	nonTEG	--	--	--	--	[ID=wheatD.DR6565922;Target=HARB-1_TA:836-1584;Class=DNA/PIF-Harbinger;|scaffold51985|-|31800-32540]	1
DMR_scaffold74918_17584	scaffold74918	17584	17678	0.0106383	0.144068	0.0738423	-0.133429	3.3141e-06	Hypo	AEGTA11757	promoter	LOC_Os03g31510.1	cysteine proteinase inhibitor 8 precursor, putative, expressed	cystatin Hv-CPI8 [Hordeum vulgare subsp. vulgare] >gi|326531158|dbj|BAK04930.1| predicted protein [Hordeum vulgare subsp. vulgare]	AEGTA11757	TAG	nonTEG	--	--	--	--	[ID=wheatD.DR6958563;Target=TREP216:1-127;Class=DNA/TcMar-Stowaway;|scaffold74918|-|18412-18527]	1
DMR_scaffold138673_17412	scaffold138673	17412	17508	0.155556	0.35461	0.438667	-0.199054	2.33958e-06	Hypo	AEGTA11775	promoter	LOC_Os11g17720.1	plant protein of unknown function domain containing protein, expressed	Os11g0278300 [Oryza sativa Japonica Group] >gi|62733181|gb|AAX95298.1| Plant protein of unknown function [Oryza sativa Japonica Group] >gi|108864240|gb|ABA92637.2| expressed protein [Oryza sativa Japonica Group] >gi|125576860|gb|EAZ18082.1| hypothetical protein OsJ_33627 [Oryza sativa Japonica Group] >gi|255679997|dbj|BAF28051.2| Os11g0278300 [Oryza sativa Japonica Group]	AEGTA11775	TAG	nonTEG	[ID=wheatD.DR5261332;Target=EnSpm3_TM:7209-7466;Class=DNA/CMC-EnSpm;|scaffold138673|-|14852-15110]	1	--	--	[ID=wheatD.DR5261333;Target=DNA-3-2_TA:1-188;Class=DNA/PIF-Harbinger;|scaffold138673|+|17520-17704],[ID=wheatD.DR5261334;Target=DNA-3-2_TA:193-285;Class=DNA/PIF-Harbinger;|scaffold138673|+|18032-18124],[ID=wheatD.DR5261335;Target=Karin_TM:4982-5084;Class=	3
DMR_scaffold17188_20966	scaffold17188	20966	21051	0.00364964	0.119658	0.0305005	-0.116008	2.9044e-07	Hypo	AEGTA11811	downstream	LOC_Os06g22440.2	SAM dependent carboxyl methyltransferase, putative, expressed	predicted protein [Hordeum vulgare subsp. vulgare]	AEGTA11811	TAG	nonTEG	[ID=wheatD.DR5445708;Target=L1_TD:7245-7847;Class=LINE/L1;|scaffold17188|-|18007-18604]	1	--	--	[ID=wheatD.DR5445709;Target=Copia3_HV-LTR:1039-1240;Class=LTR/Copia;|scaffold17188|-|22066-22261],[ID=wheatD.DR5445710;Target=Gypsy-4-LTR_TA:32-4065;Class=LTR/Gypsy;|scaffold17188|+|22407-26441]	2
DMR_scaffold50580_27865	scaffold50580	27865	27962	0.0927835	0.292576	0.317126	-0.199793	4.96595e-09	Hypo	AEGTA11842	downstream	LOC_Os04g47360.1	OsPOP9 - Putative Prolyl Oligopeptidase homologue, expressed	predicted protein [Hordeum vulgare subsp. vulgare]	AEGTA11842	TAG	nonTEG	--	--	--	--	[ID=wheatD.DR6536554;Target=Karin_TM:6332-6398;Class=LINE/L1;|scaffold50580|+|27252-27317],[ID=wheatD.DR6536555;Target=SABRINA3_TM-LTR:1-1569;Class=LTR/Gypsy;|scaffold50580|-|27845-29400]	2
DMR_scaffold86867_10802	scaffold86867	10802	10884	0.141026	0.478022	0.295019	-0.336996	1.62486e-11	Hypo	AEGTA11865	promoter	LOC_Os12g42200.1	ATCHX, putative, expressed	predicted protein [Hordeum vulgare subsp. vulgare]	AEGTA11865	TAG	nonTEG	--	--	--	--	[ID=wheatD.DR7105430;Target=DNA-2-N2_TA:1-259;Class=DNA/TcMar-Stowaway;|scaffold86867|-|10646-10905]	1
DMR_scaffold86867_17573	scaffold86867	17573	17670	0.0742358	0.272727	0.272198	-0.198491	4.03306e-07	Hypo	AEGTA11867	downstream	LOC_Os12g42200.1	ATCHX, putative, expressed	PREDICTED: cation/H(+) antiporter 19-like [Brachypodium distachyon]	AEGTA11867	TAG	nonTEG	[ID=wheatD.DR7105431;Target=EnSpm3_TM:5380-5441;Class=DNA/CMC-EnSpm;|scaffold86867|-|17652-17712]	1	--	--	--	--
DMR_scaffold20333_52419	scaffold20333	52419	52499	0.0530303	0.271084	0.195623	-0.218054	4.17791e-07	Hypo	AEGTA11875	promoter	LOC_Os04g10060.1	ent-kaurene synthase, chloroplast precursor, putative, expressed	ent-kaurene synthase like 4 [Triticum aestivum]	AEGTA11875	TAG	TEG	[ID=wheatD.DR5596418;Target=DNA-3-2_TA:52-285;Class=DNA/PIF-Harbinger;|scaffold20333|+|52332-52586],[ID=wheatD.DR5596419;Target=NUSIF1_TM:7469-7524;Class=LTR/Gypsy;|scaffold20333|-|53118-53175]	2	[ID=wheatD.DR5596420;Target=EnSpm-1_TA:9526-9606;Class=DNA/CMC-EnSpm;|scaffold20333|-|56084-56164]	1	--	--
DMR_scaffold63032_18244	scaffold63032	18244	18343	0.027027	0.174757	0.154655	-0.14773	1.50796e-07	Hypo	AEGTA11887	downstream	LOC_Os09g32310.1	expressed protein	predicted protein [Hordeum vulgare subsp. vulgare]	AEGTA11887	TAG	TEG	--	--	[ID=wheatD.DR6773064;Target=L1_TD:7770-7843;Class=LINE/L1;|scaffold63032|-|16435-16506]	1	[ID=wheatD.DR6773065;Target=ICARUS_TM:1-107;Class=DNA/TcMar-Stowaway;|scaffold63032|+|18209-18321]	1
DMR_scaffold75374_37459	scaffold75374	37459	37556	0.32582	0.505263	0.644851	-0.179443	9.81863e-07	Hypo	AEGTA11889	downstream	LOC_Os05g08480.1	cytokinin-O-glucosyltransferase 1, putative, expressed	predicted protein [Hordeum vulgare subsp. vulgare] >gi|326494378|dbj|BAJ90458.1| predicted protein [Hordeum vulgare subsp. vulgare] >gi|326499790|dbj|BAJ90730.1| predicted protein [Hordeum vulgare subsp. vulgare]	AEGTA11889	TAG	nonTEG	[ID=wheatD.DR6965223;Target=Gypsy-11_TA-I:3894-4123;Class=LTR/Gypsy;|scaffold75374|+|32573-32800],[ID=wheatD.DR6965224;Target=Gypsy-11_TA-I:4258-4458;Class=LTR/Gypsy;|scaffold75374|+|32946-33143]	2	--	--	[ID=wheatD.DR6965225;Target=AsDRF1:1178-1224;Class=DNA;|scaffold75374|-|37417-37463]	1
DMR_scaffold10490_25839	scaffold10490	25839	25911	0.266304	0.62931	0.423169	-0.363006	5.27444e-10	Hypo	AEGTA11895	promoter	LOC_Os01g72560.1	expressed protein	predicted protein [Hordeum vulgare subsp. vulgare]	AEGTA11895	TAG	nonTEG	[ID=wheatD.DR5019827;Target=DNA-8-1_TA:120-325;Class=DNA;|scaffold10490|-|23697-23905]	1	--	--	[ID=wheatD.DR5019828;Target=ATHOS_HV:1-85;Class=DNA/TcMar-Stowaway;|scaffold10490|+|25815-25898]	1
DMR_scaffold32591_83783	scaffold32591	83783	83882	0.228571	0.435272	0.525123	-0.206701	5.68478e-11	Hypo	AEGTA11925	downstream	LOC_Os03g56450.1	OsFBX111 - F-box domain containing protein, expressed	PREDICTED: uncharacterized protein LOC100838516 [Brachypodium distachyon]	AEGTA11925	TAG	nonTEG	--	--	--	--	[ID=wheatD.DR6061235;Target=Gypsy-3-LTR_TA:285-474;Class=LTR/Gypsy;|scaffold32591|+|84387-84582]	1
DMR_scaffold43511_42425	scaffold43511	42425	42521	0.0403587	0.219178	0.184137	-0.178819	9.63696e-09	Hypo	AEGTA11939	downstream	LOC_Os06g21470.2	expressed protein	predicted protein [Hordeum vulgare subsp. vulgare]	AEGTA11939	TAG	TEG	[ID=wheatD.DR6368413;Target=ICARUS_TM:1-101;Class=DNA/TcMar-Stowaway;|scaffold43511|+|43078-43188]	1	[ID=wheatD.DR6368414;Target=STOWAWAY1_HV:1-166;Class=DNA/TcMar-Stowaway;|scaffold43511|+|43804-43965],[ID=wheatD.DR6368415;Target=ICARUS_TM:1-107;Class=DNA/TcMar-Stowaway;|scaffold43511|+|46455-46556]	2	[ID=wheatD.DR6368416;Target=Copia-9_TA-LTR:1-1497;Class=LTR/Copia;|scaffold43511|-|48239-49713]	1
DMR_scaffold19890_35307	scaffold19890	35307	35504	0.183036	0.400943	0.456513	-0.217908	4.10509e-15	Hypo	AEGTA11991	downstream	LOC_Os10g41160.1	expressed protein	predicted protein [Hordeum vulgare subsp. vulgare]	AEGTA11991	TAG	nonTEG	[ID=wheatD.DR5576348;Target=DEIMOS_TM:196-443;Class=DNA;|scaffold19890|+|34637-34866]	1	--	--	--	--
DMR_scaffold64834_18773	scaffold64834	18773	18869	0.198095	0.327354	0.60514	-0.129259	4.79516e-06	Hypo	AEGTA11996	downstream	LOC_Os05g23700.1	DNA-binding storekeeper protein-related, putative, expressed	predicted protein [Hordeum vulgare subsp. vulgare]	AEGTA11996	TAG	nonTEG	[ID=wheatD.DR6802550;Target=AsDRF1:1180-1281;Class=DNA;|scaffold64834|-|14188-14211],[ID=wheatD.DR6802551;Target=ATHOS_HV:1-85;Class=DNA/TcMar-Stowaway;|scaffold64834|+|14212-14294]	2	--	--	[ID=wheatD.DR6802552;Target=MuDR1_TD:1-265;Class=DNA/MULE-MuDR;|scaffold64834|+|18865-19115]	1
DMR_scaffold36309_4024	scaffold36309	4024	4123	0.0325203	0.169492	0.19187	-0.136971	4.27779e-07	Hypo	AEGTA12002	promoter	LOC_Os07g18510.1	OsFBLD5 - F-box, LRR and FBD domain containing protein, expressed	PREDICTED: putative F-box/FBD/LRR-repeat protein At1g78840-like [Brachypodium distachyon]	AEGTA12002	TAG	nonTEG	[ID=wheatD.DR6172101;Target=DNA-8-1_TA:583-670;Class=DNA;|scaffold36309|+|4473-4561],[ID=wheatD.DR6172102;Target=DNA-8-1_TA:150-239;Class=DNA;|scaffold36309|-|4487-4575],[ID=wheatD.DR6172103;Target=DNA-2-N1_TA:1-333;Class=DNA/TcMar-Stowaway;|scaffold36309	3	--	--	[ID=wheatD.DR6172104;Target=EnSpm-N3_TA:1-772;Class=DNA/CMC-EnSpm;|scaffold36309|+|6123-6865],[ID=wheatD.DR6172105;Target=EnSpm-N1_HV:2831-2890;Class=DNA/CMC-EnSpm;|scaffold36309|+|6852-6907],[ID=wheatD.DR6172106;Target=EnSpm-N1_HV:184-228;Class=DNA/CMC-E	5
DMR_scaffold148071_19418	scaffold148071	19418	19514	0.0828025	0.232955	0.355445	-0.150152	7.68484e-06	Hypo	AEGTA12040	downstream	LOC_Os10g23180.1	cytochrome P450, putative, expressed	predicted protein [Hordeum vulgare subsp. vulgare]	AEGTA12040	TAG	nonTEG	[ID=wheatD.DR5318255;Target=DNA-2-N2_TA:25-198;Class=DNA/TcMar-Stowaway;|scaffold148071|-|15829-15985]	1	--	--	[ID=wheatD.DR5318256;Target=ICARUS_TM:1-107;Class=DNA/TcMar-Stowaway;|scaffold148071|+|18910-19016]	1
DMR_scaffold38930_32984	scaffold38930	32984	33082	0.185654	0.406639	0.456557	-0.220985	1.53146e-07	Hypo	AEGTA12047	downstream	LOC_Os04g59520.1	anthranilate phosphoribosyltransferase, putative, expressed	predicted protein [Hordeum vulgare subsp. vulgare]	AEGTA12047	TAG	nonTEG	[ID=wheatD.DR6243916;Target=FORTUNA_TM:251-315;Class=DNA/TcMar-Stowaway;|scaffold38930|-|28511-28575],[ID=wheatD.DR6243917;Target=FORTUNA_TM:1-97;Class=DNA/TcMar-Stowaway;|scaffold38930|-|28905-29001]	2	--	--	[ID=wheatD.DR6243918;Target=HADES_TA:6-97;Class=DNA/TcMar-Stowaway;|scaffold38930|+|32521-32611],[ID=wheatD.DR6243919;Target=ICARUS_TM:3-107;Class=DNA/TcMar-Stowaway;|scaffold38930|+|32695-32799],[ID=wheatD.DR6243920;Target=THALOS_AT:1-157;Class=DNA/TcMar	4
DMR_scaffold34655_171712	scaffold34655	171712	171801	0.039823	0.202312	0.196839	-0.162489	4.53523e-07	Hypo	AEGTA12052	promoter	LOC_Os08g33880.1	zinc finger A20 and AN1 domain-containing stress-associated protein, putative, expressed	PREDICTED: zinc finger A20 and AN1 domain-containing stress-associated protein 12-like [Brachypodium distachyon]	AEGTA12052	TAG	nonTEG	[ID=wheatD.DR6124414;Target=EnSpm3_TM:5195-5469;Class=DNA/CMC-EnSpm;|scaffold34655|+|171685-171970],[ID=wheatD.DR6124415;Target=ATHOS_TM:5-80;Class=DNA/TcMar-Stowaway;|scaffold34655|+|172256-172331]	2	--	--	[ID=wheatD.DR6124416;Target=EnSpm3_TM:5155-5451;Class=DNA/CMC-EnSpm;|scaffold34655|+|174317-174579],[ID=wheatD.DR6124417;Target=MIUSE1_TM:432-492;Class=LINE/L1;|scaffold34655|+|175200-175260]	2
DMR_scaffold30791_48188	scaffold30791	48188	48287	0.101351	0.333333	0.304054	-0.231982	6.27831e-06	Hypo	AEGTA12086	downstream	LOC_Os06g19530.1	oxidoreductase, short chain dehydrogenase/reductase family, putative, expressed	predicted protein [Hordeum vulgare subsp. vulgare]	AEGTA12086	TAG	nonTEG	--	--	--	--	[ID=wheatD.DR6005316;Target=STOWAWAY1_HV:1-166;Class=DNA/TcMar-Stowaway;|scaffold30791|+|49530-49694]	1
DMR_scaffold30791_49293	scaffold30791	49293	49388	0.120275	0.368627	0.326278	-0.248353	1.12486e-11	Hypo	AEGTA12086	downstream	LOC_Os06g19530.1	oxidoreductase, short chain dehydrogenase/reductase family, putative, expressed	predicted protein [Hordeum vulgare subsp. vulgare]	AEGTA12086	TAG	nonTEG	--	--	--	--	[ID=wheatD.DR6005316;Target=STOWAWAY1_HV:1-166;Class=DNA/TcMar-Stowaway;|scaffold30791|+|49530-49694]	1
DMR_scaffold23214_27418	scaffold23214	27418	27516	0.108844	0.312102	0.348744	-0.203258	2.82204e-07	Hypo	AEGTA12127	intron	LOC_Os04g24220.2	OsWAK32 - OsWAK receptor-like protein kinase, expressed	hypothetical protein OsJ_14225 [Oryza sativa Japonica Group]	AEGTA12127	TAG	TEG	[ID=wheatD.DR5725643;Target=Copia-9_TA-I:4081-4245;Class=LTR/Copia;|scaffold23214|+|22710-22874],[ID=wheatD.DR5725644;Target=Maximus_I-int:3715-3843;Class=LTR/Copia;|scaffold23214|+|23140-23268]	2	[ID=wheatD.DR5725645;Target=EnSpm3_TM:5155-5454;Class=DNA/CMC-EnSpm;|scaffold23214|-|27268-27569],[ID=wheatD.DR5725646;Target=ATHOS_TM:1-64;Class=DNA/TcMar-Stowaway;|scaffold23214|+|30469-30532],[ID=wheatD.DR5725647;Target=ICARUS_TM:1-107;Class=DNA/TcMar-	3	[ID=wheatD.DR5725648;Target=SABRINA3_TM-LTR:1-1563;Class=LTR/Gypsy;|scaffold23214|-|32197-33817]	1
DMR_scaffold36829_80975	scaffold36829	80975	81074	0.026455	0.155102	0.170565	-0.128647	3.1848e-06	Hypo	AEGTA12142	downstream	LOC_Os03g06705.1	3-ketoacyl-CoA synthase, putative, expressed	predicted protein [Hordeum vulgare subsp. vulgare]	AEGTA12142	TAG	TEG	[ID=wheatD.DR6188078;Target=TREP20:1016-1135;Class=LINE/L1;|scaffold36829|-|76200-76325]	1	[ID=wheatD.DR6188079;Target=L1_TD:7774-7845;Class=LINE/L1;|scaffold36829|+|78592-78663]	1	[ID=wheatD.DR6188080;Target=ALBERT_TA:5710-6611;Class=DNA/CMC-EnSpm;|scaffold36829|-|80648-81977],[ID=wheatD.DR6188081;Target=EnSpm2_TM:1-482;Class=DNA/CMC-EnSpm;|scaffold36829|+|81978-82462]	2
DMR_scaffold37586_40250	scaffold37586	40250	40348	0.011194	0.126214	0.0886912	-0.11502	1.59412e-07	Hypo	AEGTA12145	promoter	LOC_Os03g46860.1	helix-loop-helix DNA-binding protein, putative, expressed	PREDICTED: transcription factor bHLH19-like [Brachypodium distachyon]	AEGTA12145	TAG	nonTEG	--	--	--	--	[ID=wheatD.DR6208969;Target=DNA-3-1_TA:1-88;Class=DNA/PIF-Harbinger;|scaffold37586|+|40248-40335],[ID=wheatD.DR6208970;Target=DNA-2-N1_TA:1-333;Class=DNA/TcMar-Stowaway;|scaffold37586|-|40336-40675],[ID=wheatD.DR6208971;Target=DNA-3-1_TA:1-272;Class=DNA/P	4
DMR_scaffold8932_58258	scaffold8932	58258	58331	0.0196078	0.382979	0.0511983	-0.363371	1.28835e-11	Hypo	AEGTA12169	downstream	LOC_Os01g65000.1	ammonium transporter protein, putative, expressed	PREDICTED: ammonium transporter 3 member 1-like [Brachypodium distachyon]	AEGTA12169	TAG	nonTEG	[ID=wheatD.DR7132452;Target=BARBARA_TM-LTR:1-623;Class=LTR/Copia;|scaffold8932|-|57737-58351]	1	--	--	[ID=wheatD.DR7132453;Target=MuDR-N2_TM:258-569;Class=DNA/MULE-MuDR;|scaffold8932|-|60796-61144],[ID=wheatD.DR7132454;Target=OLEUS_HV:1-153;Class=DNA/TcMar-Stowaway;|scaffold8932|-|61177-61338],[ID=wheatD.DR7132455;Target=EnSpm3_TM:5155-5457;Class=DNA/CMC-	3
DMR_scaffold112357_41629	scaffold112357	41629	41725	0.0552486	0.237705	0.232425	-0.182456	5.90067e-06	Hypo	AEGTA12179	promoter	LOC_Os01g65670.1	amino acid transporter, putative, expressed	predicted protein [Hordeum vulgare subsp. vulgare]	AEGTA12179	TAG	nonTEG	[ID=wheatD.DR5078703;Target=ICARUS_TM:6-107;Class=DNA/TcMar-Stowaway;|scaffold112357|-|41841-41952],[ID=wheatD.DR5078704;Target=AsDRF1:1179-1264;Class=DNA;|scaffold112357|+|41952-42037],[ID=wheatD.DR5078705;Target=Copia-4_HV-LTR:1-286;Class=LTR/Copia;|sca	4	--	--	[ID=wheatD.DR5078707;Target=ICARUS_TM:2-107;Class=DNA/TcMar-Stowaway;|scaffold112357|-|47997-48102]	1
DMR_scaffold103233_29453	scaffold103233	29453	29653	0.315843	0.497904	0.634345	-0.182061	3.43362e-16	Hypo	AEGTA12207	promoter	LOC_Os02g58330.1	expressed protein	PREDICTED: pentatricopeptide repeat-containing protein At3g62890-like [Brachypodium distachyon]	AEGTA12207	TAG	nonTEG	[ID=wheatD.DR5006044;Target=MuDr-N1_TM:942-1103;Class=DNA/MULE-MuDR;|scaffold103233|+|29175-29337]	1	--	--	--	--
DMR_scaffold15108_75661	scaffold15108	75661	75760	0.172794	0.369176	0.468054	-0.196382	2.05735e-07	Hypo	AEGTA12240	downstream	LOC_Os08g42320.1	expressed protein	PREDICTED: uncharacterized protein LOC100840717 [Brachypodium distachyon]	AEGTA12240	TAG	nonTEG	[ID=wheatD.DR5335399;Target=L1_TD:4777-6468;Class=LINE/L1;|scaffold15108|+|72732-74443],[ID=wheatD.DR5335400;Target=L1_TD:6334-7842;Class=LINE/L1;|scaffold15108|+|74448-75953]	2	--	--	[ID=wheatD.DR5335401;Target=EnSpm3_TM:5155-5426;Class=DNA/CMC-EnSpm;|scaffold15108|-|79160-79428],[ID=wheatD.DR5335402;Target=FATIMA_TM-LTR:305-410;Class=LTR/Gypsy;|scaffold15108|+|80256-80358]	2
DMR_scaffold24105_4151	scaffold24105	4151	4248	0.0243902	0.175824	0.13872	-0.151434	3.245e-07	Hypo	AEGTA12241	promoter	LOC_Os05g47520.1	expressed protein	PREDICTED: uncharacterized protein LOC100834379 [Brachypodium distachyon]	AEGTA12241	TAG	nonTEG	--	--	--	--	[ID=wheatD.DR5762568;Target=EnSpm-N3_TA:1-469;Class=DNA/CMC-EnSpm;|scaffold24105|+|9537-10025]	1
DMR_scaffold27731_9887	scaffold27731	9887	9983	0.222591	0.425703	0.52288	-0.203111	3.61872e-07	Hypo	AEGTA12260	promoter	LOC_Os04g13480.1	response regulator receiver domain containing protein, expressed	predicted protein [Hordeum vulgare subsp. vulgare]	AEGTA12260	TAG	nonTEG	--	--	--	--	[ID=wheatD.DR5902444;Target=D1100_SC:824-840;Class=DNA;|scaffold27731|-|8753-8773],[ID=wheatD.DR5902445;Target=STOWAWAY1_HV:1-166;Class=DNA/TcMar-Stowaway;|scaffold27731|-|8774-8938],[ID=wheatD.DR5902446;Target=D1100_SC:718-837;Class=DNA;|scaffold27731|+|	4
DMR_scaffold35046_52458	scaffold35046	52458	52555	0.20332	0.504673	0.402874	-0.301353	2.97106e-08	Hypo	AEGTA12322	intron	LOC_Os01g15470.1	protein kinase, putative, expressed	predicted protein [Hordeum vulgare subsp. vulgare]	AEGTA12322	TAG	TEG	[ID=wheatD.DR6136240;Target=OLEUS_HV:1-153;Class=DNA/TcMar-Stowaway;|scaffold35046|+|49393-49546],[ID=wheatD.DR6136241;Target=ICARUS_TM:1-107;Class=DNA/TcMar-Stowaway;|scaffold35046|+|49680-49795]	2	[ID=wheatD.DR6136242;Target=HADES_TA:1-97;Class=DNA/TcMar-Stowaway;|scaffold35046|-|52524-52595]	1	--	--
DMR_scaffold34481_74777	scaffold34481	74777	74875	0.248927	0.508197	0.489824	-0.25927	6.94842e-09	Hypo	AEGTA12350	downstream	LOC_Os12g07310.1	citrate-binding protein precursor, putative, expressed	hypothetical protein SORBIDRAFT_08g004560 [Sorghum bicolor] >gi|241942593|gb|EES15738.1| hypothetical protein SORBIDRAFT_08g004560 [Sorghum bicolor]	AEGTA12350	TAG	nonTEG	--	--	--	--	[ID=wheatD.DR6118963;Target=AsDRF1:1176-1271;Class=DNA;|scaffold34481|+|74789-74884]	1
DMR_scaffold177318_8236	scaffold177318	8236	8334	0.04375	0.26087	0.167708	-0.21712	8.78117e-08	Hypo	AEGTA12353	downstream	LOC_Os07g14820.1	expressed protein	predicted protein [Hordeum vulgare subsp. vulgare]	AEGTA12353	TAG	nonTEG	--	--	--	--	[ID=wheatD.DR5473764;Target=KARIN_TA:2604-3092;Class=LINE/L1;|scaffold177318|-|8384-8858],[ID=wheatD.DR5473765;Target=KARIN_TA:1964-2609;Class=LINE/L1;|scaffold177318|-|9605-10250]	2
DMR_scaffold61831_31740	scaffold61831	31740	31836	0.0441176	0.161926	0.272456	-0.117808	8.65175e-09	Hypo	AEGTA12384	downstream	--	--	cysteine proteinase [Triticum aestivum]	AEGTA12384	TAG	nonTEG	[ID=wheatD.DR6752409;Target=EnSpm-2_TM:11354-11418;Class=DNA/CMC-EnSpm;|scaffold61831|-|31073-31139],[ID=wheatD.DR6752410;Target=AsDRF1:1150-1264;Class=DNA;|scaffold61831|-|31330-31435],[ID=wheatD.DR6752411;Target=AsDRF1:1175-1276;Class=DNA;|scaffold61831	3	--	--	--	--
DMR_scaffold67750_9929	scaffold67750	9929	10027	0.256757	0.477679	0.537509	-0.220922	1.39185e-06	Hypo	AEGTA12386	downstream	LOC_Os11g38180.1	OsFBDUF59 - F-box and DUF domain containing protein, expressed	hypothetical protein SORBIDRAFT_05g023100 [Sorghum bicolor] >gi|241935620|gb|EES08765.1| hypothetical protein SORBIDRAFT_05g023100 [Sorghum bicolor]	AEGTA12386	TAG	nonTEG	[ID=wheatD.DR6850670;Target=Copia-4_HV-I:1346-1523;Class=LTR/Copia;|scaffold67750|+|7024-7204]	1	--	--	[ID=wheatD.DR6850671;Target=STOWAWAY1_HV:1-166;Class=DNA/TcMar-Stowaway;|scaffold67750|-|9871-10036]	1
DMR_scaffold8754_29163	scaffold8754	29163	29260	0.111842	0.527027	0.212213	-0.415185	4.70763e-11	Hypo	AEGTA12394	downstream	LOC_Os04g35530.1	expressed protein	predicted protein [Hordeum vulgare subsp. vulgare]	AEGTA12394	TAG	nonTEG	[ID=wheatD.DR7112918;Target=STOWAWAY1_HV:1-112;Class=DNA/TcMar-Stowaway;|scaffold8754|+|29477-29583]	1	--	--	[ID=wheatD.DR7112919;Target=SABRINA3_TM-LTR:1-1571;Class=LTR/Gypsy;|scaffold8754|-|34070-36072]	1
DMR_scaffold16935_24305	scaffold16935	24305	24403	0.0626781	0.25	0.250712	-0.187322	2.04479e-09	Hypo	AEGTA12422	promoter	LOC_Os06g39640.1	PINHEAD, putative, expressed	hypothetical protein OsJ_21868 [Oryza sativa Japonica Group]	AEGTA12422	TAG	nonTEG	--	--	--	--	[ID=wheatD.DR5432428;Target=SABRINA3_TM-LTR:2-1326;Class=LTR/Gypsy;|scaffold16935|-|24107-25614]	1
DMR_scaffold55928_24256	scaffold55928	24256	24334	0.0744681	0.414286	0.179751	-0.339818	2.51413e-07	Hypo	AEGTA12546	downstream	LOC_Os02g29000.1	Cupin domain containing protein, expressed	PREDICTED: putative germin-like protein 2-1-like [Brachypodium distachyon]	AEGTA12546	TAG	nonTEG	--	--	--	--	[ID=wheatD.DR6643910;Target=Copia-4_HV-LTR:484-977;Class=LTR/Copia;|scaffold55928|-|27772-28246],[ID=wheatD.DR6643911;Target=Copia-4_HV-LTR:1-277;Class=LTR/Copia;|scaffold55928|-|28248-28537],[ID=wheatD.DR6643912;Target=Copia-4_HV-I:3703-4487;Class=LTR/Co	3
DMR_scaffold11195_87614	scaffold11195	87614	87713	0.0777538	0.360324	0.215789	-0.28257	5.75069e-20	Hypo	AEGTA12564	downstream	LOC_Os06g36270.3	receptor-like protein kinase 5 precursor, putative, expressed	putative serine-threonine protein kinase [Hordeum vulgare subsp. vulgare]	AEGTA12564	TAG	nonTEG	--	--	--	--	[ID=wheatD.DR5075515;Target=ANGELA1_TM-LTR:1-841;Class=LTR/Copia;|scaffold11195|-|87027-87872]	1
DMR_scaffold11195_87614	scaffold11195	87614	87713	0.0777538	0.360324	0.215789	-0.28257	5.75069e-20	Hypo	AEGTA12565	promoter	LOC_Os08g06810.1	expressed protein	predicted protein [Hordeum vulgare subsp. vulgare]	AEGTA12565	TAG	nonTEG	[ID=wheatD.DR5075515;Target=ANGELA1_TM-LTR:1-841;Class=LTR/Copia;|scaffold11195|-|87027-87872]	1	--	--	--	--
DMR_scaffold11195_260191	scaffold11195	260191	260287	0.17833	0.344214	0.518078	-0.165884	1.88085e-07	Hypo	AEGTA12570	downstream	LOC_Os07g04900.1	NBS-LRR disease resistance protein, putative, expressed	hypothetical protein OsI_17515 [Oryza sativa Indica Group]	AEGTA12570	TAG	nonTEG	--	--	--	--	[ID=wheatD.DR5075598;Target=AsDRF1:1170-1275;Class=DNA;|scaffold11195|+|259306-259411],[ID=wheatD.DR5075601;Target=EnSpm3_TM:5145-5315;Class=DNA/CMC-EnSpm;|scaffold11195|+|260224-260397]	2
DMR_scaffold2827_52375	scaffold2827	52375	52464	0.0295359	0.149194	0.19797	-0.119658	2.50618e-06	Hypo	AEGTA12577	downstream	LOC_Os05g44180.1	osFTL10 FT-Like10 homologous to Flowering Locus T gene; contains Pfam profile PF01161: Phosphatidylethanolamine-binding protein, expressed	PREDICTED: protein HEADING DATE 3B-like [Brachypodium distachyon]	AEGTA12577	TAG	nonTEG	[ID=wheatD.DR5919852;Target=AsDRF1:1180-1264;Class=DNA;|scaffold2827|+|53748-53822]	1	--	--	[ID=wheatD.DR5919853;Target=KARIN_TA:3021-3090;Class=LINE/L1;|scaffold2827|-|56323-56394]	1
DMR_scaffold2827_53772	scaffold2827	53772	53871	0.0774648	0.321678	0.240814	-0.244214	2.36918e-07	Hypo	AEGTA12577	downstream	LOC_Os05g44180.1	osFTL10 FT-Like10 homologous to Flowering Locus T gene; contains Pfam profile PF01161: Phosphatidylethanolamine-binding protein, expressed	PREDICTED: protein HEADING DATE 3B-like [Brachypodium distachyon]	AEGTA12577	TAG	nonTEG	[ID=wheatD.DR5919852;Target=AsDRF1:1180-1264;Class=DNA;|scaffold2827|+|53748-53822]	1	--	--	[ID=wheatD.DR5919853;Target=KARIN_TA:3021-3090;Class=LINE/L1;|scaffold2827|-|56323-56394]	1
DMR_scaffold45489_195316	scaffold45489	195316	195415	0.0617284	0.196809	0.313647	-0.13508	7.1803e-06	Hypo	AEGTA12603	downstream	LOC_Os02g53330.2	1-aminocyclopropane-1-carboxylate deaminase, putative, expressed	PREDICTED: LOW QUALITY PROTEIN: putative 1-aminocyclopropane-1-carboxylate deaminase-like [Brachypodium distachyon]	AEGTA12603	TAG	nonTEG	[ID=wheatD.DR6419191;Target=AsDRF1:1173-1225;Class=DNA;|scaffold45489|+|195952-196003]	1	--	--	--	--
DMR_scaffold39811_60203	scaffold39811	60203	60299	0.00502513	0.142857	0.0351759	-0.137832	1.6214e-07	Hypo	AEGTA12609	promoter	LOC_Os07g36920.1	OsFBX255 - F-box domain containing protein, expressed	predicted protein [Hordeum vulgare subsp. vulgare]	AEGTA12609	TAG	nonTEG	[ID=wheatD.DR6269285;Target=Copia-4_HV-I:279-4222;Class=LTR/Copia;|scaffold39811|-|58859-59870],[ID=wheatD.DR6269286;Target=Copia-4_HV-I:1-63;Class=LTR/Copia;|scaffold39811|-|60086-60145],[ID=wheatD.DR6269287;Target=Copia-4_HV-LTR:503-621;Class=LTR/Copia;	4	--	--	[ID=wheatD.DR6269289;Target=ICARUS_TM:1-107;Class=DNA/TcMar-Stowaway;|scaffold39811|+|62496-62629]	1
DMR_scaffold39811_100141	scaffold39811	100141	100240	0.139344	0.34252	0.406821	-0.203175	4.31191e-09	Hypo	AEGTA12610	downstream	LOC_Os01g10504.3	OsMADS3 - MADS-box family gene with MIKCc type-box, expressed	PREDICTED: agamous-like MADS-box protein AGL80-like [Brachypodium distachyon]	AEGTA12610	TAG	nonTEG	--	--	--	--	[ID=wheatD.DR6269305;Target=L1_TD:7741-7843;Class=LINE/L1;|scaffold39811|+|100939-101036]	1
DMR_scaffold45807_178934	scaffold45807	178934	179030	0.0457317	0.226087	0.202275	-0.180355	1.11573e-07	Hypo	AEGTA12626	promoter	--	--	hypothetical protein SORBIDRAFT_02g034210 [Sorghum bicolor] >gi|241926282|gb|EER99426.1| hypothetical protein SORBIDRAFT_02g034210 [Sorghum bicolor]	AEGTA12626	TAG	nonTEG	[ID=wheatD.DR6427004;Target=ATHOS_TM:1-85;Class=DNA/TcMar-Stowaway;|scaffold45807|+|176036-176122]	1	--	--	[ID=wheatD.DR6427005;Target=Karin_TM:658-771;Class=LINE/L1;|scaffold45807|+|177808-177921],[ID=wheatD.DR6427006;Target=Karin_TM:762-1057;Class=LINE/L1;|scaffold45807|+|178678-178975],[ID=wheatD.DR6427007;Target=WIS21A_TA-LTR:1-858;Class=LTR/Copia;|scaffol	3
DMR_scaffold13461_84644	scaffold13461	84644	84734	0.0478873	0.239234	0.200169	-0.191347	3.16826e-11	Hypo	AEGTA12635	promoter	LOC_Os06g44880.1	type II intron maturase protein, putative, expressed	predicted protein [Hordeum vulgare subsp. vulgare]	AEGTA12635	TAG	nonTEG	[ID=wheatD.DR5234973;Target=LATIDU1_TM:1876-2220;Class=LTR/Gypsy;|scaffold13461|-|85012-85367]	1	--	--	[ID=wheatD.DR5234974;Target=Gypsy-7_HV-I:157-380;Class=LTR/Gypsy;|scaffold13461|+|91317-91537]	1
DMR_scaffold13461_85062	scaffold13461	85062	85159	0.0390625	0.154982	0.252046	-0.115919	6.89743e-06	Hypo	AEGTA12635	promoter	LOC_Os06g44880.1	type II intron maturase protein, putative, expressed	predicted protein [Hordeum vulgare subsp. vulgare]	AEGTA12635	TAG	nonTEG	[ID=wheatD.DR5234973;Target=LATIDU1_TM:1876-2220;Class=LTR/Gypsy;|scaffold13461|-|85012-85367]	1	--	--	[ID=wheatD.DR5234974;Target=Gypsy-7_HV-I:157-380;Class=LTR/Gypsy;|scaffold13461|+|91317-91537]	1
DMR_scaffold60649_53123	scaffold60649	53123	53222	0.198795	0.55303	0.359465	-0.354235	2.84728e-10	Hypo	AEGTA12645	downstream	LOC_Os11g03270.1	nucleoside-triphosphatase, putative, expressed	predicted protein [Hordeum vulgare subsp. vulgare] >gi|326526447|dbj|BAJ97240.1| predicted protein [Hordeum vulgare subsp. vulgare]	AEGTA12645	TAG	nonTEG	[ID=wheatD.DR6731766;Target=HADES_TA:44-97;Class=DNA/TcMar-Stowaway;|scaffold60649|-|52223-52276],[ID=wheatD.DR6731767;Target=EnSpm3_TM:5280-5328;Class=DNA/CMC-EnSpm;|scaffold60649|-|53799-53847]	2	--	--	[ID=wheatD.DR6731768;Target=HADES_TA:1-97;Class=DNA/TcMar-Stowaway;|scaffold60649|-|55570-55661]	1
DMR_scaffold12401_87341	scaffold12401	87341	87436	0.0275229	0.161871	0.170031	-0.134348	2.79023e-10	Hypo	AEGTA12685	downstream	LOC_Os09g17110.1	retrotransposon protein, putative, Ty1-copia subclass, expressed	PREDICTED: L-type lectin-domain containing receptor kinase IX.1-like [Brachypodium distachyon]	AEGTA12685	TAG	nonTEG	[ID=wheatD.DR5164221;Target=EnSpm1n_AT:1190-2988;Class=DNA/CMC-EnSpm;|scaffold12401|+|85602-87369],[ID=wheatD.DR5164222;Target=EnSpm1n_AT:2918-3050;Class=DNA/CMC-EnSpm;|scaffold12401|-|87335-87441],[ID=wheatD.DR5164223;Target=EnSpm1n_AT:3056-3390;Class=DN	4	--	--	[ID=wheatD.DR5164225;Target=LATIDU1_TM:4085-4198;Class=LTR/Gypsy;|scaffold12401|-|91602-91709]	1
DMR_scaffold12401_91629	scaffold12401	91629	91724	0.0957447	0.283505	0.337718	-0.18776	3.66574e-06	Hypo	AEGTA12685	promoter	LOC_Os09g17110.1	retrotransposon protein, putative, Ty1-copia subclass, expressed	PREDICTED: L-type lectin-domain containing receptor kinase IX.1-like [Brachypodium distachyon]	AEGTA12685	TAG	nonTEG	[ID=wheatD.DR5164221;Target=EnSpm1n_AT:1190-2988;Class=DNA/CMC-EnSpm;|scaffold12401|+|85602-87369],[ID=wheatD.DR5164222;Target=EnSpm1n_AT:2918-3050;Class=DNA/CMC-EnSpm;|scaffold12401|-|87335-87441],[ID=wheatD.DR5164223;Target=EnSpm1n_AT:3056-3390;Class=DN	4	--	--	[ID=wheatD.DR5164225;Target=LATIDU1_TM:4085-4198;Class=LTR/Gypsy;|scaffold12401|-|91602-91709]	1
DMR_scaffold19841_40656	scaffold19841	40656	40753	0.213836	0.495238	0.431785	-0.281402	2.46982e-08	Hypo	AEGTA12691	promoter	LOC_Os09g37510.1	DUF292 domain containing protein, expressed	predicted protein [Hordeum vulgare subsp. vulgare]	AEGTA12691	TAG	nonTEG	[ID=wheatD.DR5574396;Target=L1_TD:7774-7845;Class=LINE/L1;|scaffold19841|+|34901-34972],[ID=wheatD.DR5574397;Target=ANGELA6_TM-int:3866-3969;Class=LTR/Copia;|scaffold19841|+|35599-35672]	2	--	--	--	--
DMR_scaffold50510_124259	scaffold50510	124259	124352	0.249395	0.478481	0.521222	-0.229086	1.24369e-11	Hypo	AEGTA12704	intron	LOC_Os11g37759.1	stripe rust resistance protein Yr10, putative, expressed	TPA: hypothetical protein ZEAMMB73_835530 [Zea mays]	AEGTA12704	TAG	TEG	--	--	[ID=wheatD.DR6534951;Target=EnSpm-4_HV:11545-11647;Class=DNA/CMC-EnSpm;|scaffold50510|+|127689-127790]	1	--	--
DMR_scaffold50510_135984	scaffold50510	135984	136073	0.0774648	0.281746	0.274945	-0.204281	6.07827e-07	Hypo	AEGTA12705	downstream	LOC_Os05g25580.1	OsFBX165 - F-box domain containing protein, expressed	PREDICTED: uncharacterized protein LOC100822238 [Brachypodium distachyon]	AEGTA12705	TAG	nonTEG	[ID=wheatD.DR6534954;Target=EnSpm-N3_TA:1-1072;Class=DNA/CMC-EnSpm;|scaffold50510|+|135926-136979],[ID=wheatD.DR6534955;Target=ALBERT_TA:170-243;Class=DNA/CMC-EnSpm;|scaffold50510|+|136978-136995],[ID=wheatD.DR6534956;Target=EnSpm-N1_HV:124-359;Class=DNA/	5	--	--	--	--
DMR_scaffold43785_55345	scaffold43785	55345	55441	0.269058	0.496855	0.541522	-0.227797	8.69736e-08	Hypo	AEGTA12711	promoter	LOC_Os08g36630.1	bifunctional monodehydroascorbate reductase and carbonic anhydrasenectarin-3 precursor, putative, expressed	predicted protein [Hordeum vulgare subsp. vulgare]	AEGTA12711	TAG	nonTEG	--	--	--	--	[ID=wheatD.DR6375015;Target=LATIDU1_TM:1860-2196;Class=LTR/Gypsy;|scaffold43785|-|55283-55627]	1
DMR_scaffold101184_21941	scaffold101184	21941	22033	0.0363636	0.333333	0.109091	-0.29697	2.61286e-07	Hypo	AEGTA12729	promoter	--	--	predicted protein [Hordeum vulgare subsp. vulgare] >gi|326534376|dbj|BAJ89538.1| predicted protein [Hordeum vulgare subsp. vulgare]	AEGTA12729	TAG	nonTEG	[ID=wheatD.DR4987857;Target=KARIN_TA:2904-3094;Class=LINE/L1;|scaffold101184|-|17573-17769]	1	--	--	[ID=wheatD.DR4987858;Target=LATIDU1_TM:2773-2843;Class=LTR/Gypsy;|scaffold101184|-|20960-21031]	1
DMR_scaffold101184_21941	scaffold101184	21941	22033	0.0363636	0.333333	0.109091	-0.29697	2.61286e-07	Hypo	AEGTA12730	intron	LOC_Os04g54080.1	serine/threonine-protein kinase receptor precursor, putative, expressed	S-locus receptor-like kinase RLK14 [Oryza sativa]	AEGTA12730	TAG	TEG	[ID=wheatD.DR4987858;Target=LATIDU1_TM:2773-2843;Class=LTR/Gypsy;|scaffold101184|-|20960-21031]	1	[ID=wheatD.DR4987859;Target=DNA-2-N2_TA:1-226;Class=DNA/TcMar-Stowaway;|scaffold101184|+|24108-24343]	1	[ID=wheatD.DR4987860;Target=EnSpm-1_TA:9567-9614;Class=DNA/CMC-EnSpm;|scaffold101184|-|26897-26945]	1
DMR_scaffold101184_53272	scaffold101184	53272	53356	0.0761421	0.275168	0.276712	-0.199026	7.47867e-07	Hypo	AEGTA12732	promoter	LOC_Os10g29310.1	MBTB51 - Bric-a-Brac, Tramtrack, Broad Complex BTB domain with Meprin and TRAF Homology MATH domain, expressed	PREDICTED: LOW QUALITY PROTEIN: BTB/POZ and MATH domain-containing protein 2-like [Brachypodium distachyon]	AEGTA12732	TAG	nonTEG	[ID=wheatD.DR4987868;Target=EnSpm1n_AT:3212-3408;Class=DNA/CMC-EnSpm;|scaffold101184|+|53166-53395],[ID=wheatD.DR4987869;Target=BAGY2_HV-LTR:909-1119;Class=LTR/Gypsy;|scaffold101184|+|53396-53612]	2	--	--	--	--
DMR_scaffold5308_79415	scaffold5308	79415	79514	0.174927	0.332237	0.526513	-0.15731	4.67585e-06	Hypo	AEGTA12765	downstream	LOC_Os01g70590.1	DUF567 domain containing protein, putative, expressed	hypothetical protein ZEAMMB73_642414 [Zea mays]	AEGTA12765	TAG	nonTEG	[ID=wheatD.DR6588764;Target=ATHOS_TM:1-42;Class=DNA/TcMar-Stowaway;|scaffold5308|-|77919-77959]	1	--	--	[ID=wheatD.DR6588765;Target=LATIDU1_TM:4117-4165;Class=LTR/Gypsy;|scaffold5308|+|80366-80414]	1
DMR_scaffold5856_105910	scaffold5856	105910	106111	0.231858	0.430733	0.538287	-0.198875	5.9333e-21	Hypo	AEGTA12793	downstream	--	--	hypothetical protein SORBIDRAFT_06g017515 [Sorghum bicolor] >gi|241937707|gb|EES10852.1| hypothetical protein SORBIDRAFT_06g017515 [Sorghum bicolor]	AEGTA12793	TAG	nonTEG	[ID=wheatD.DR6694387;Target=EnSpm-1_TM:4-241;Class=DNA/CMC-EnSpm;|scaffold5856|+|104148-104362],[ID=wheatD.DR6694388;Target=EnSpm-5_HV:3564-3634;Class=DNA/CMC-EnSpm;|scaffold5856|+|104448-104518],[ID=wheatD.DR6694389;Target=EnSpm-5_HV:3639-3748;Class=DNA/	3	--	--	[ID=wheatD.DR6694390;Target=DNA-2-N2_TA:1-259;Class=DNA/TcMar-Stowaway;|scaffold5856|-|109149-109409]	1
DMR_scaffold41971_18397	scaffold41971	18397	18476	0.0422535	0.201681	0.209507	-0.159427	9.95211e-06	Hypo	AEGTA12875	promoter	LOC_Os02g05950.1	phytosulfokine receptor precursor, putative, expressed	hypothetical protein SORBIDRAFT_04g003810 [Sorghum bicolor] >gi|241933150|gb|EES06295.1| hypothetical protein SORBIDRAFT_04g003810 [Sorghum bicolor]	AEGTA12875	TAG	nonTEG	--	--	--	--	[ID=wheatD.DR6328552;Target=Isabelle_TM:7687-8025;Class=LINE/L1;|scaffold41971|-|18042-18380],[ID=wheatD.DR6328553;Target=MuDr-N1_TM:10-139;Class=DNA/MULE-MuDR;|scaffold41971|+|18387-18519]	2
DMR_scaffold3313_13381	scaffold3313	13381	13480	0.0402145	0.260997	0.15408	-0.220783	9.19169e-18	Hypo	AEGTA12977	promoter	LOC_Os06g49220.1	peptide transporter, putative, expressed	predicted protein [Hordeum vulgare subsp. vulgare]	AEGTA12977	TAG	nonTEG	--	--	--	--	[ID=wheatD.DR6077275;Target=L1_TD:7700-7819;Class=LINE/L1;|scaffold3313|-|12190-12311],[ID=wheatD.DR6077276;Target=MuDR-N2_TM:297-519;Class=DNA/MULE-MuDR;|scaffold3313|+|12334-12570],[ID=wheatD.DR6077277;Target=LATIDU1_TM:3934-4092;Class=LTR/Gypsy;|scaffo	3
DMR_scaffold1683_74707	scaffold1683	74707	74804	0.255034	0.521008	0.4895	-0.265975	1.9653e-07	Hypo	AEGTA12988	promoter	LOC_Os04g56910.1	transferase family protein, putative, expressed	predicted protein [Hordeum vulgare subsp. vulgare]	AEGTA12988	TAG	nonTEG	--	--	--	--	[ID=wheatD.DR5427528;Target=L1_TD:7790-7842;Class=LINE/L1;|scaffold1683|+|74776-74829]	1
DMR_scaffold64189_62691	scaffold64189	62691	62790	0.111111	0.318182	0.349206	-0.207071	2.68266e-11	Hypo	AEGTA13000	downstream	LOC_Os06g22490.1	sphingolipid C4-hydroxylase SUR2, putative, expressed	hypothetical protein SORBIDRAFT_04g029320 [Sorghum bicolor] >gi|241934188|gb|EES07333.1| hypothetical protein SORBIDRAFT_04g029320 [Sorghum bicolor]	AEGTA13000	TAG	nonTEG	--	--	--	--	[ID=wheatD.DR6792553;Target=MuDR-N2_TM:286-418;Class=DNA/MULE-MuDR;|scaffold64189|+|65270-65400]	1
DMR_scaffold64189_63644	scaffold64189	63644	63741	0.038961	0.224719	0.173377	-0.185758	3.95955e-07	Hypo	AEGTA13000	downstream	LOC_Os06g22490.1	sphingolipid C4-hydroxylase SUR2, putative, expressed	hypothetical protein SORBIDRAFT_04g029320 [Sorghum bicolor] >gi|241934188|gb|EES07333.1| hypothetical protein SORBIDRAFT_04g029320 [Sorghum bicolor]	AEGTA13000	TAG	nonTEG	--	--	--	--	[ID=wheatD.DR6792553;Target=MuDR-N2_TM:286-418;Class=DNA/MULE-MuDR;|scaffold64189|+|65270-65400]	1
DMR_scaffold10913_66741	scaffold10913	66741	66837	0.0579151	0.305825	0.189373	-0.24791	8.14345e-13	Hypo	AEGTA13076	downstream	LOC_Os04g51050.2	OsWAK53b - OsWAK receptor-like protein kinase, expressed	predicted protein [Hordeum vulgare subsp. vulgare]	AEGTA13076	TAG	nonTEG	--	--	--	--	[ID=wheatD.DR5053448;Target=DNA-8-1_TA:120-239;Class=DNA;|scaffold10913|-|66891-67009]	1
DMR_scaffold115005_18640	scaffold115005	18640	18738	0.240506	0.449153	0.535467	-0.208646	1.96159e-06	Hypo	AEGTA13094	promoter	--	--	hypothetical protein SORBIDRAFT_09g015230 [Sorghum bicolor] >gi|241944872|gb|EES18017.1| hypothetical protein SORBIDRAFT_09g015230 [Sorghum bicolor]	AEGTA13094	TAG	nonTEG	[ID=wheatD.DR5098639;Target=STOWAWAY1_HV:1-166;Class=DNA/TcMar-Stowaway;|scaffold115005|+|18627-18791],[ID=wheatD.DR5098640;Target=D1100_SC:763-832;Class=DNA;|scaffold115005|+|18731-18799]	2	--	--	--	--
DMR_scaffold43967_22283	scaffold43967	22283	22381	0.109948	0.327684	0.33553	-0.217736	4.67387e-07	Hypo	AEGTA13097	promoter	LOC_Os10g02210.1	peptide transporter PTR2, putative, expressed	predicted protein [Hordeum vulgare subsp. vulgare]	AEGTA13097	TAG	TEG	--	--	[ID=wheatD.DR6379697;Target=RTE-1_TD:3256-3306;Class=LINE/RTE-BovB;|scaffold43967|+|19683-19733]	1	--	--
DMR_scaffold13961_37512	scaffold13961	37512	37598	0.011976	0.175439	0.0682635	-0.163463	4.94112e-07	Hypo	AEGTA13131	promoter	LOC_Os06g35700.1	reticuline oxidase-like protein precursor, putative, expressed	putative FAD-binding Berberine family protein [Zea mays]	AEGTA13131	TAG	nonTEG	[ID=wheatD.DR5267602;Target=DNA-3-2_TA:3-183;Class=DNA/PIF-Harbinger;|scaffold13961|+|34456-34636],[ID=wheatD.DR5267603;Target=ATHOS_TM:19-82;Class=DNA/TcMar-Stowaway;|scaffold13961|-|34885-34950]	2	--	--	--	--
DMR_scaffold24633_76357	scaffold24633	76357	76454	0.349398	0.584541	0.59773	-0.235143	1.21886e-07	Hypo	AEGTA13151	downstream	LOC_Os08g44790.1	expansin precursor, putative, expressed	PREDICTED: expansin-A32-like [Brachypodium distachyon]	AEGTA13151	TAG	nonTEG	[ID=wheatD.DR5784182;Target=EnSpm3_TM:5155-5450;Class=DNA/CMC-EnSpm;|scaffold24633|+|76178-76477],[ID=wheatD.DR5784183;Target=EnSpm3_TM:5205-5448;Class=DNA/CMC-EnSpm;|scaffold24633|-|76801-77009]	2	--	--	[ID=wheatD.DR5784184;Target=LATIDU1_TM:4115-4155;Class=LTR/Gypsy;|scaffold24633|+|80835-80880]	1
DMR_scaffold25930_63259	scaffold25930	63259	63350	0.025	0.241758	0.103409	-0.216758	1.35801e-06	Hypo	AEGTA13160	downstream	LOC_Os09g36110.1	OsSub59 - Putative Subtilisin homologue, expressed	predicted protein [Hordeum vulgare subsp. vulgare]	AEGTA13160	TAG	nonTEG	[ID=wheatD.DR5836817;Target=DEIMOS_TM:165-230;Class=DNA;|scaffold25930|-|57892-57959],[ID=wheatD.DR5836818;Target=ICARUS_TM:1-106;Class=DNA/TcMar-Stowaway;|scaffold25930|-|58166-58279]	2	--	--	--	--
DMR_scaffold14066_20976	scaffold14066	20976	21075	0.515432	0.700375	0.735938	-0.184942	5.11615e-06	Hypo	AEGTA13169	promoter	LOC_Os02g08130.3	FGGY family of carbohydrate kinases, putative, expressed	hypothetical protein OsJ_05603 [Oryza sativa Japonica Group]	AEGTA13169	TAG	TEG	[ID=wheatD.DR5273951;Target=STOWAWAY1_HV:1-166;Class=DNA/TcMar-Stowaway;|scaffold14066|+|20924-21088],[ID=wheatD.DR5273952;Target=EnSpm-N1_HV:5772-5818;Class=DNA/CMC-EnSpm;|scaffold14066|+|21057-21102]	2	[ID=wheatD.DR5273953;Target=AsDRF1:1180-1264;Class=DNA;|scaffold14066|+|24577-24661]	1	--	--
DMR_scaffold29020_8894	scaffold29020	8894	8988	0.115854	0.590164	0.196308	-0.47431	1.18188e-17	Hypo	AEGTA13177	promoter	--	--	predicted protein [Hordeum vulgare subsp. vulgare]	AEGTA13177	TAG	nonTEG	[ID=wheatD.DR5944014;Target=Copia-9_TA-LTR:655-1324;Class=LTR/Copia;|scaffold29020|-|6243-6916]	1	--	--	[ID=wheatD.DR5944015;Target=Copia-4_HV-LTR:533-627;Class=LTR/Copia;|scaffold29020|-|8754-8849],[ID=wheatD.DR5944016;Target=Copia-4_HV-LTR:37-224;Class=LTR/Copia;|scaffold29020|-|8853-9047],[ID=wheatD.DR5944017;Target=EnSpm-5_HV:5019-5069;Class=DNA/CMC-EnS	3
DMR_scaffold14054_58569	scaffold14054	58569	58666	0.381074	0.586331	0.64993	-0.205257	1.92522e-07	Hypo	AEGTA13225	promoter	LOC_Os10g09240.1	expressed protein	predicted protein [Hordeum vulgare subsp. vulgare] >gi|326521856|dbj|BAK04056.1| predicted protein [Hordeum vulgare subsp. vulgare]	AEGTA13225	TAG	nonTEG	[ID=wheatD.DR5273416;Target=DNA-8-1_TA:120-239;Class=DNA;|scaffold14054|+|58708-58827]	1	--	--	[ID=wheatD.DR5273417;Target=KARIN_TA:2996-3089;Class=LINE/L1;|scaffold14054|+|61920-62004]	1
DMR_scaffold25889_49422	scaffold25889	49422	49505	0	0.237113	0	-0.237113	8.98734e-09	Hypo	AEGTA13267	downstream	LOC_Os08g39850.4	lipoxygenase, chloroplast precursor, putative, expressed	predicted protein [Hordeum vulgare subsp. vulgare]	AEGTA13267	TAG	TEG	--	--	[ID=wheatD.DR5835049;Target=DNA-2-N2_TA:18-255;Class=DNA/TcMar-Stowaway;|scaffold25889|-|43186-43425]	1	--	--
DMR_scaffold19057_16594	scaffold19057	16594	16691	0.293103	0.521505	0.562033	-0.228402	3.30141e-07	Hypo	AEGTA13280	promoter	LOC_Os04g30450.1	DUF803 domain containing, putative, expressed	PREDICTED: magnesium transporter NIPA2-like [Brachypodium distachyon]	AEGTA13280	TAG	TEG	[ID=wheatD.DR5536690;Target=EnSpm3_TM:5155-5455;Class=DNA/CMC-EnSpm;|scaffold19057|+|16428-16729]	1	[ID=wheatD.DR5536691;Target=ATHOS_HV:1-85;Class=DNA/TcMar-Stowaway;|scaffold19057|+|21033-21117]	1	--	--
DMR_scaffold74468_32966	scaffold74468	32966	33064	0.0313589	0.251163	0.124855	-0.219804	1.11443e-13	Hypo	AEGTA13314	promoter	LOC_Os07g46190.1	pectinesterase, putative, expressed	PREDICTED: LOW QUALITY PROTEIN: probable pectinesterase 66-like [Brachypodium distachyon]	AEGTA13314	TAG	nonTEG	[ID=wheatD.DR6952199;Target=WHAM2_TM-LTR:1236-1419;Class=LTR/Gypsy;|scaffold74468|+|31877-32057]	1	--	--	[ID=wheatD.DR6952200;Target=JASON_TA:93-203;Class=DNA/TcMar-Stowaway;|scaffold74468|-|35822-35929]	1
DMR_scaffold19903_62336	scaffold19903	62336	62429	0.0358127	0.152838	0.234317	-0.117026	6.82158e-07	Hypo	AEGTA13345	intron	LOC_Os05g44930.1	receptor-like protein kinase, putative, expressed	PREDICTED: putative leucine-rich repeat receptor-like protein kinase At2g19210-like [Brachypodium distachyon]	AEGTA13345	TAG	TEG	--	--	[ID=wheatD.DR5576951;Target=DNA-2-N2_TA:60-234;Class=DNA/TcMar-Stowaway;|scaffold19903|-|63087-63269]	1	--	--
DMR_scaffold15317_9354	scaffold15317	9354	9447	0.144	0.337349	0.426857	-0.193349	6.24559e-06	Hypo	AEGTA13353	promoter	LOC_Os07g35540.1	TKL_IRAK_DUF26-lc.19 - DUF26 kinases have homology to DUF26 containing loci, expressed	predicted protein [Hordeum vulgare subsp. vulgare]	AEGTA13353	TAG	TEG	[ID=wheatD.DR5347856;Target=BARE1IS_HV:2720-3130;Class=LTR/Gypsy;|scaffold15317|+|7412-7784]	1	[ID=wheatD.DR5347857;Target=EnSpm-N1_HV:5804-5820;Class=DNA/CMC-EnSpm;|scaffold15317|-|10760-10773],[ID=wheatD.DR5347858;Target=THALOS_AT:1-157;Class=DNA/TcMar-Stowaway;|scaffold15317|+|10774-10936],[ID=wheatD.DR5347859;Target=ICARUS_TM:1-107;Class=DNA/Tc	3	[ID=wheatD.DR5347860;Target=Karin_TM:5735-5803;Class=LINE/L1;|scaffold15317|-|13761-13834],[ID=wheatD.DR5347861;Target=Karin_TM:3585-5413;Class=LINE/L1;|scaffold15317|-|14116-15926]	2
DMR_scaffold4624_54536	scaffold4624	54536	54635	0.138075	0.333333	0.414226	-0.195258	3.22416e-07	Hypo	AEGTA13375	promoter	LOC_Os01g50820.1	transporter, major facilitator family, putative, expressed	high affinity nitrate transporter NRT2.5 [Hordeum vulgare subsp. vulgare]	AEGTA13375	TAG	nonTEG	[ID=wheatD.DR6437248;Target=ATHOS_TM:40-85;Class=DNA/TcMar-Stowaway;|scaffold4624|+|54212-54257],[ID=wheatD.DR6437249;Target=RTE-1_TD:1-117;Class=LINE/RTE-BovB;|scaffold4624|+|54417-54532],[ID=wheatD.DR6437250;Target=RTE-1_TD:54-117;Class=LINE/RTE-BovB;|s	4	--	--	[ID=wheatD.DR6437252;Target=HARB-1_TA:985-1592;Class=DNA/PIF-Harbinger;|scaffold4624|-|58423-59027],[ID=wheatD.DR6437253;Target=ANGELA6_TM-LTR:802-1721;Class=LTR/Copia;|scaffold4624|-|59028-59969]	2
DMR_scaffold62350_19382	scaffold62350	19382	19479	0.11	0.456	0.241228	-0.346	1.37831e-08	Hypo	AEGTA13377	downstream	LOC_Os02g53810.1	expressed protein	predicted protein [Hordeum vulgare subsp. vulgare]	AEGTA13377	TAG	TEG	[ID=wheatD.DR6761112;Target=Gypsy-13_TA-I:6401-7186;Class=LTR/Gypsy;|scaffold62350|-|18465-19232]	1	[ID=wheatD.DR6761113;Target=STOWAWAY1_HV:1-166;Class=DNA/TcMar-Stowaway;|scaffold62350|+|21482-21646]	1	[ID=wheatD.DR6761114;Target=ICARUS_TM:1-107;Class=DNA/TcMar-Stowaway;|scaffold62350|+|25348-25454]	1
DMR_scaffold110081_22487	scaffold110081	22487	22585	0.298305	0.547468	0.544881	-0.249163	4.43553e-10	Hypo	AEGTA13379	promoter	LOC_Os03g06760.1	exocyst complex component 6, putative, expressed	PREDICTED: probable exocyst complex component 6-like [Brachypodium distachyon]	AEGTA13379	TAG	nonTEG	[ID=wheatD.DR5060322;Target=DNA-8-1_TA:1-828;Class=DNA;|scaffold110081|+|16610-17414]	1	--	--	[ID=wheatD.DR5060323;Target=DNA-3-2_TA:31-275;Class=DNA/PIF-Harbinger;|scaffold110081|+|22430-22645]	1
DMR_scaffold58881_67830	scaffold58881	67830	67927	0.234783	0.42328	0.554674	-0.188498	8.29916e-06	Hypo	AEGTA13398	intron	LOC_Os10g12130.1	retrotransposon protein, putative, Ty3-gypsy subclass, expressed	hypothetical protein OsJ_30974 [Oryza sativa Japonica Group]	AEGTA13398	TAG	TEG	[ID=wheatD.DR6700210;Target=DNA-8-1_TA:120-239;Class=DNA;|scaffold58881|-|65257-65375]	1	[ID=wheatD.DR6700211;Target=STOWAWAY1_HV:1-145;Class=DNA/TcMar-Stowaway;|scaffold58881|+|67621-67761],[ID=wheatD.DR6700212;Target=HADES_TA:1-97;Class=DNA/TcMar-Stowaway;|scaffold58881|-|67762-67858]	2	[ID=wheatD.DR6700213;Target=EnSpm-5_HV:4893-4947;Class=DNA/CMC-EnSpm;|scaffold58881|-|71629-71682],[ID=wheatD.DR6700214;Target=EnSpm-5_HV:4638-4769;Class=DNA/CMC-EnSpm;|scaffold58881|-|71994-72153]	2
DMR_scaffold100711_49788	scaffold100711	49788	49883	0.00431034	0.111111	0.0387931	-0.106801	1.40995e-06	Hypo	AEGTA13448	intron	LOC_Os11g11490.1	TKL_IRAK_CR4L.7 - The CR4L subfamily has homology with Crinkly4, expressed	predicted protein [Hordeum vulgare subsp. vulgare]	AEGTA13448	TAG	TEG	--	--	[ID=wheatD.DR4983978;Target=ICARUS_TM:1-107;Class=DNA/TcMar-Stowaway;|scaffold100711|+|49151-49267],[ID=wheatD.DR4983979;Target=DNA-8-1_TA:123-258;Class=DNA;|scaffold100711|+|49379-49515],[ID=wheatD.DR4983980;Target=DNA-8-1_TA:110-327;Class=DNA;|scaffold1	4	[ID=wheatD.DR4983983;Target=EnSpm1_HV:9272-9338;Class=DNA/CMC-EnSpm;|scaffold100711|+|55859-55925],[ID=wheatD.DR4983984;Target=EnSpm2_TM:1-459;Class=DNA/CMC-EnSpm;|scaffold100711|+|56581-56996],[ID=wheatD.DR4983985;Target=EnSpm-3_HV:4543-5225;Class=DNA/CM	3
DMR_scaffold21231_73048	scaffold21231	73048	73145	0.127404	0.280992	0.453408	-0.153588	2.02873e-06	Hypo	AEGTA13481	downstream	LOC_Os08g03530.1	MBTB19 - Bric-a-Brac, Tramtrack, Broad Complex BTB domain with Meprin and TRAF Homology MATH domain, expressed	PREDICTED: BTB/POZ and MATH domain-containing protein 2-like [Brachypodium distachyon]	AEGTA13481	TAG	nonTEG	[ID=wheatD.DR5636686;Target=DNA-8-1_TA:595-683;Class=DNA;|scaffold21231|+|71204-71293]	1	--	--	--	--
DMR_scaffold62438_28131	scaffold62438	28131	28221	0	0.130081	0	-0.130081	8.47557e-06	Hypo	AEGTA13501	exon	LOC_Os02g08500.1	two-component response regulator, putative, expressed	predicted protein [Hordeum vulgare subsp. vulgare]	AEGTA13501	TAG	TEG	--	--	[ID=wheatD.DR6762463;Target=ATHOS_TM:1-85;Class=DNA/TcMar-Stowaway;|scaffold62438|+|27580-27664]	1	[ID=wheatD.DR6762464;Target=HADES_TA:57-92;Class=DNA/TcMar-Stowaway;|scaffold62438|+|30231-30266]	1
DMR_scaffold19505_18887	scaffold19505	18887	18972	0.0598802	0.235669	0.254086	-0.175789	6.39676e-06	Hypo	AEGTA13517	downstream	LOC_Os06g13040.1	glycosyl hydrolases family 16, putative, expressed	predicted protein [Hordeum vulgare subsp. vulgare]	AEGTA13517	TAG	TEG	[ID=wheatD.DR5558238;Target=SABRINA1_TM-LTR:958-1578;Class=LTR/Gypsy;|scaffold19505|+|14730-15330],[ID=wheatD.DR5558239;Target=SABRINA1_TM-int:1-210;Class=LTR/Gypsy;|scaffold19505|+|15331-15537],[ID=wheatD.DR5558240;Target=SABRINA1_TM-int:6-405;Class=LTR/	4	[ID=wheatD.DR5558242;Target=HADES_TA:1-97;Class=DNA/TcMar-Stowaway;|scaffold19505|+|17292-17388]	1	[ID=wheatD.DR5558243;Target=CHARON_TM:24-248;Class=DNA;|scaffold19505|+|18701-18936],[ID=wheatD.DR5558244;Target=CHARON_TM:1065-1191;Class=DNA;|scaffold19505|+|19714-19852]	2
DMR_scaffold54023_20159	scaffold54023	20159	20254	0.247396	0.438247	0.564512	-0.190851	6.75208e-07	Hypo	AEGTA13531	promoter	LOC_Os12g01490.1	MYB family transcription factor, putative, expressed	predicted protein [Hordeum vulgare subsp. vulgare]	AEGTA13531	TAG	nonTEG	[ID=wheatD.DR6607145;Target=ANGELA1_TM-LTR:5-1737;Class=LTR/Copia;|scaffold54023|+|14927-16686],[ID=wheatD.DR6607146;Target=ANGELA1_TM-int:1062-1230;Class=LTR/Copia;|scaffold54023|-|17835-18006]	2	--	--	--	--
DMR_scaffold806_21850	scaffold806	21850	21931	0.270936	0.607477	0.446002	-0.336541	1.13174e-08	Hypo	AEGTA13538	promoter	LOC_Os06g14210.1	expressed protein	predicted protein [Hordeum vulgare subsp. vulgare]	AEGTA13538	TAG	TEG	[ID=wheatD.DR7032081;Target=HADES_TA:1-97;Class=DNA/TcMar-Stowaway;|scaffold806|+|14988-15073]	1	[ID=wheatD.DR7032082;Target=AsDRF1:1168-1266;Class=DNA;|scaffold806|-|17195-17288]	1	--	--
DMR_scaffold64661_18879	scaffold64661	18879	18972	0.418367	0.646154	0.647473	-0.227786	9.01749e-07	Hypo	AEGTA13568	promoter	LOC_Os05g04550.1	CAMK_KIN1/SNF1/Nim1_like.3 - CAMK includes calcium/calmodulin depedent protein kinases, expressed	CBL-interacting protein kinase 17 [Hordeum vulgare subsp. spontaneum]	AEGTA13568	TAG	nonTEG	[ID=wheatD.DR6800178;Target=STOWAWAY1_HV:7-166;Class=DNA/TcMar-Stowaway;|scaffold64661|-|17338-17493]	1	--	--	[ID=wheatD.DR6800180;Target=Copia-3_TA-I:1-4910;Class=LTR/Copia;|scaffold64661|+|23654-30090]	1
DMR_scaffold64661_23665	scaffold64661	23665	23761	0	0.121951	0	-0.121951	8.25065e-06	Hypo	AEGTA13568	downstream	LOC_Os05g04550.1	CAMK_KIN1/SNF1/Nim1_like.3 - CAMK includes calcium/calmodulin depedent protein kinases, expressed	CBL-interacting protein kinase 17 [Hordeum vulgare subsp. spontaneum]	AEGTA13568	TAG	nonTEG	[ID=wheatD.DR6800178;Target=STOWAWAY1_HV:7-166;Class=DNA/TcMar-Stowaway;|scaffold64661|-|17338-17493]	1	--	--	[ID=wheatD.DR6800180;Target=Copia-3_TA-I:1-4910;Class=LTR/Copia;|scaffold64661|+|23654-30090]	1
DMR_scaffold2769_129727	scaffold2769	129727	129925	0.187845	0.373444	0.503008	-0.185599	3.39413e-11	Hypo	AEGTA13583	promoter	LOC_Os04g56700.1	naringenin,2-oxoglutarate 3-dioxygenase, putative, expressed	flavanone 3-hydroxylase [Triticum aestivum]	AEGTA13583	TAG	nonTEG	[ID=wheatD.DR5901365;Target=KARIN_TA:1128-3094;Class=LINE/L1;|scaffold2769|+|124040-126008]	1	--	--	[ID=wheatD.DR5901366;Target=DNA-2-N2_TA:1-88;Class=DNA/TcMar-Stowaway;|scaffold2769|+|128686-128774],[ID=wheatD.DR5901367;Target=DNA-2-N2_TA:159-259;Class=DNA/TcMar-Stowaway;|scaffold2769|+|128772-128868],[ID=wheatD.DR5901368;Target=DNA-3-2_TA:1-130;Class	4
DMR_scaffold74660_3905	scaffold74660	3905	4001	0.572289	0.782178	0.731661	-0.209889	6.24468e-07	Hypo	AEGTA13601	promoter	LOC_Os09g36340.1	HVA22, putative, expressed	hypothetical protein OsI_32162 [Oryza sativa Indica Group]	AEGTA13601	TAG	nonTEG	[ID=wheatD.DR6955214;Target=EnSpm-1_TA:1-230;Class=DNA/CMC-EnSpm;|scaffold74660|+|3803-4042],[ID=wheatD.DR6955215;Target=EnSpm1n_AT:3286-3341;Class=DNA/CMC-EnSpm;|scaffold74660|+|4012-4068],[ID=wheatD.DR6955216;Target=EnSpm-N1_TD:1-229;Class=DNA/CMC-EnSpm	3	--	--	[ID=wheatD.DR6955217;Target=EnSpm1n_AT:3224-3400;Class=DNA/CMC-EnSpm;|scaffold74660|+|7226-7457]	1
DMR_scaffold74660_7293	scaffold74660	7293	7386	0.0952381	0.473118	0.201299	-0.37788	2.18421e-08	Hypo	AEGTA13601	downstream	LOC_Os09g36340.1	HVA22, putative, expressed	hypothetical protein OsI_32162 [Oryza sativa Indica Group]	AEGTA13601	TAG	nonTEG	[ID=wheatD.DR6955214;Target=EnSpm-1_TA:1-230;Class=DNA/CMC-EnSpm;|scaffold74660|+|3803-4042],[ID=wheatD.DR6955215;Target=EnSpm1n_AT:3286-3341;Class=DNA/CMC-EnSpm;|scaffold74660|+|4012-4068],[ID=wheatD.DR6955216;Target=EnSpm-N1_TD:1-229;Class=DNA/CMC-EnSpm	3	--	--	[ID=wheatD.DR6955217;Target=EnSpm1n_AT:3224-3400;Class=DNA/CMC-EnSpm;|scaffold74660|+|7226-7457]	1
DMR_scaffold39888_4588	scaffold39888	4588	4873	0.0677083	0.29771	0.227431	-0.230002	1.26378e-14	Hypo	AEGTA13621	promoter	LOC_Os02g11040.2	expressed protein	predicted protein [Hordeum vulgare subsp. vulgare]	AEGTA13621	TAG	nonTEG	[ID=wheatD.DR6271165;Target=L1_TD:7117-7277;Class=LINE/L1;|scaffold39888|-|3670-4017]	1	--	--	[ID=wheatD.DR6271166;Target=DNA-3-1_TA:43-189;Class=DNA/PIF-Harbinger;|scaffold39888|-|7131-7257],[ID=wheatD.DR6271167;Target=BARBARA_TM-LTR:1-470;Class=LTR/Copia;|scaffold39888|+|8448-8903]	2
DMR_scaffold22153_82042	scaffold22153	82042	82133	0.0491329	0.190789	0.257524	-0.141657	1.33918e-08	Hypo	AEGTA13627	intron	LOC_Os01g56010.1	serpin domain containing protein, putative, expressed	PREDICTED: serpin-Z1C-like [Brachypodium distachyon]	AEGTA13627	TAG	nonTEG	[ID=wheatD.DR5679295;Target=ANGELA1_TM-LTR:743-1737;Class=LTR/Copia;|scaffold22153|+|77612-78585],[ID=wheatD.DR5679296;Target=DNA-8-1_TA:1-830;Class=DNA;|scaffold22153|+|79687-80518]	2	--	--	[ID=wheatD.DR5679297;Target=STOWAWAY1_HV:1-166;Class=DNA/TcMar-Stowaway;|scaffold22153|+|84268-84430]	1
DMR_scaffold9512_46308	scaffold9512	46308	46405	0.220751	0.36855	0.59897	-0.1478	2.05059e-06	Hypo	AEGTA13676	promoter	LOC_Os02g49460.1	auxin-independent growth promoter protein, putative, expressed	PREDICTED: DUF246 domain-containing protein At1g04910-like [Brachypodium distachyon]	AEGTA13676	TAG	nonTEG	[ID=wheatD.DR7189991;Target=DEIMOS_TM:168-448;Class=DNA;|scaffold9512|+|45975-46253],[ID=wheatD.DR7189992;Target=DEIMOS_TM:168-448;Class=DNA;|scaffold9512|+|46299-46588]	2	--	--	--	--
DMR_scaffold26497_20797	scaffold26497	20797	20890	0.183521	0.431734	0.425078	-0.248214	4.89418e-10	Hypo	AEGTA13719	promoter	LOC_Os01g71960.1	endonuclease, putative, expressed	predicted protein [Hordeum vulgare subsp. vulgare]	AEGTA13719	TAG	TEG	--	--	[ID=wheatD.DR5858855;Target=ICARUS_TM:1-107;Class=DNA/TcMar-Stowaway;|scaffold26497|-|22178-22294],[ID=wheatD.DR5858856;Target=ICARUS_TM:1-107;Class=DNA/TcMar-Stowaway;|scaffold26497|-|22355-22471],[ID=wheatD.DR5858857;Target=STOWAWAY1_HV:22-145;Class=DNA	4	--	--
DMR_scaffold77427_93513	scaffold77427	93513	93603	0.266667	0.598425	0.445614	-0.331759	1.26167e-06	Hypo	AEGTA13805	promoter	LOC_Os10g36170.1	LTPL160 - Protease inhibitor/seed storage/LTP family protein precursor, expressed	type 2 non-specific lipid transfer protein precursor [Triticum aestivum] >gi|84617217|emb|CAH69204.1| type 2 non specific lipid transfer protein precursor [Triticum aestivum]	AEGTA13805	TAG	nonTEG	[ID=wheatD.DR6991647;Target=WIS2_TM-int:14-2074;Class=LTR/Copia;|scaffold77427|+|91343-93422]	1	--	--	[ID=wheatD.DR6991648;Target=HARB-1_TA:788-1097;Class=DNA/PIF-Harbinger;|scaffold77427|-|95142-95477]	1
DMR_scaffold12713_208468	scaffold12713	208468	208662	0.151934	0.376417	0.403631	-0.224484	9.05574e-18	Hypo	AEGTA13820	promoter	LOC_Os10g29290.1	MBTB50 - Bric-a-Brac, Tramtrack, Broad Complex BTB domain with Meprin and TRAF Homology MATH domain, expressed	PREDICTED: LOW QUALITY PROTEIN: BTB/POZ and MATH domain-containing protein 1-like [Brachypodium distachyon]	AEGTA13820	TAG	nonTEG	--	--	--	--	[ID=wheatD.DR5186495;Target=EnSpm3_TM:5155-5456;Class=DNA/CMC-EnSpm;|scaffold12713|-|208355-208655]	1
DMR_scaffold14581_169043	scaffold14581	169043	169554	0.213879	0.444279	0.481407	-0.2304	1.11251e-42	Hypo	AEGTA13837	promoter	LOC_Os07g26660.1	aquaporin protein, putative, expressed	predicted protein [Hordeum vulgare subsp. vulgare] >gi|326510601|dbj|BAJ87517.1| predicted protein [Hordeum vulgare subsp. vulgare]	AEGTA13837	TAG	nonTEG	[ID=wheatD.DR5304993;Target=Copia3_HV-LTR:1077-1569;Class=LTR/Copia;|scaffold14581|+|168255-168686]	1	--	--	--	--
DMR_scaffold23680_56448	scaffold23680	56448	56545	0.0903226	0.326733	0.276442	-0.23641	4.49712e-06	Hypo	AEGTA13879	intron	LOC_Os06g40180.1	phospholipase D, putative, expressed	PREDICTED: phospholipase D alpha 2-like [Brachypodium distachyon]	AEGTA13879	TAG	nonTEG	[ID=wheatD.DR5745227;Target=EnSpm3_TM:5395-5454;Class=DNA/CMC-EnSpm;|scaffold23680|+|51829-51890],[ID=wheatD.DR5745228;Target=DNA-3-2_TA:180-275;Class=DNA/PIF-Harbinger;|scaffold23680|+|51982-52084],[ID=wheatD.DR5745229;Target=DNA-3-2_TA:1-266;Class=DNA/P	3	--	--	[ID=wheatD.DR5745230;Target=DNA-3-2_TA:54-285;Class=DNA/PIF-Harbinger;|scaffold23680|+|57881-58124]	1
DMR_scaffold6859_18550	scaffold6859	18550	18842	0.180617	0.44335	0.407391	-0.262733	4.5674e-20	Hypo	AEGTA13944	promoter	LOC_Os02g13780.1	receptor-like protein kinase 2 precursor, putative, expressed	predicted protein [Hordeum vulgare subsp. vulgare]	AEGTA13944	TAG	nonTEG	[ID=wheatD.DR6864905;Target=L1_TD:7774-7839;Class=LINE/L1;|scaffold6859|+|12323-12390],[ID=wheatD.DR6864906;Target=ATHOS_TM:1-33;Class=DNA/TcMar-Stowaway;|scaffold6859|-|13781-13813]	2	--	--	--	--
DMR_scaffold7071_123810	scaffold7071	123810	123907	0.192073	0.397059	0.48374	-0.204986	4.14281e-07	Hypo	AEGTA13959	downstream	LOC_Os09g39530.1	Cupin domain containing protein, expressed	PREDICTED: germin-like protein 9-3-like [Brachypodium distachyon]	AEGTA13959	TAG	nonTEG	[ID=wheatD.DR6897216;Target=STOWAWAY1_HV:1-166;Class=DNA/TcMar-Stowaway;|scaffold7071|+|121762-121923],[ID=wheatD.DR6897217;Target=EnSpm-N1_HV:5766-5810;Class=DNA/CMC-EnSpm;|scaffold7071|+|121886-121931]	2	--	--	[ID=wheatD.DR6897218;Target=EnSpm1_HV:9268-9320;Class=DNA/CMC-EnSpm;|scaffold7071|-|123342-123394]	1
DMR_scaffold38760_104348	scaffold38760	104348	104447	0.148936	0.364662	0.408423	-0.215725	1.80264e-09	Hypo	AEGTA14012	promoter	LOC_Os01g12930.1	U-box domain containing protein, expressed	predicted protein [Hordeum vulgare subsp. vulgare]	AEGTA14012	TAG	TEG	[ID=wheatD.DR6239774;Target=ICARUS_TM:1-107;Class=DNA/TcMar-Stowaway;|scaffold38760|+|97425-97539]	1	[ID=wheatD.DR6239775;Target=Gypsy-6_HV-I:5202-5326;Class=LTR/Gypsy;|scaffold38760|-|98617-98741]	1	[ID=wheatD.DR6239776;Target=DNA-8-1_TA:767-830;Class=DNA;|scaffold38760|-|103329-103393],[ID=wheatD.DR6239777;Target=Copia-4_HV-LTR:97-669;Class=LTR/Copia;|scaffold38760|+|104440-105027]	2
DMR_scaffold11728_62322	scaffold11728	62322	62421	0.0553506	0.221374	0.250032	-0.166023	1.79768e-06	Hypo	AEGTA14030	promoter	LOC_Os05g08440.1	OsFBX163 - F-box domain containing protein, expressed	predicted protein [Hordeum vulgare subsp. vulgare]	AEGTA14030	TAG	nonTEG	[ID=wheatD.DR5116077;Target=TREP20:1735-1998;Class=LINE/L1;|scaffold11728|-|61020-61281]	1	--	--	[ID=wheatD.DR5116078;Target=KARIN_TA:1094-1603;Class=LINE/L1;|scaffold11728|-|68722-69475],[ID=wheatD.DR5116079;Target=KARIN_TA:3863-4266;Class=LINE/L1;|scaffold11728|-|69548-69974]	2
DMR_scaffold52367_16852	scaffold52367	16852	16950	0.0674157	0.368421	0.182986	-0.301005	4.60355e-16	Hypo	AEGTA14033	downstream	LOC_Os08g08140.1	receptor-like kinase, putative, expressed	hypothetical protein OsI_28039 [Oryza sativa Indica Group]	AEGTA14033	TAG	TEG	[ID=wheatD.DR6573357;Target=DNA-2-N2_TA:1-231;Class=DNA/TcMar-Stowaway;|scaffold52367|+|17109-17343],[ID=wheatD.DR6573358;Target=JASON_TA:1-194;Class=DNA/TcMar-Stowaway;|scaffold52367|-|17138-17370]	2	[ID=wheatD.DR6573359;Target=L1_TD:7784-7852;Class=LINE/L1;|scaffold52367|-|19155-19220]	1	--	--
DMR_scaffold30785_23123	scaffold30785	23123	23220	0.112637	0.309353	0.364107	-0.196715	6.65548e-10	Hypo	AEGTA14122	downstream	LOC_Os06g35700.1	reticuline oxidase-like protein precursor, putative, expressed	putative FAD-binding Berberine family protein [Zea mays]	AEGTA14122	TAG	nonTEG	[ID=wheatD.DR6005000;Target=ICARUS_TM:65-107;Class=DNA/TcMar-Stowaway;|scaffold30785|-|19831-19873],[ID=wheatD.DR6005001;Target=ICARUS_TM:1-107;Class=DNA/TcMar-Stowaway;|scaffold30785|-|20306-20423]	2	--	--	[ID=wheatD.DR6005002;Target=D1100_SC:825-843;Class=DNA;|scaffold30785|-|22999-23020],[ID=wheatD.DR6005003;Target=STOWAWAY1_HV:1-166;Class=DNA/TcMar-Stowaway;|scaffold30785|+|23021-23185],[ID=wheatD.DR6005004;Target=EnSpm-N3_TA:1-754;Class=DNA/CMC-EnSpm;|s	3
DMR_scaffold46019_8348	scaffold46019	8348	8444	0.200704	0.445946	0.450064	-0.245242	1.7175e-07	Hypo	AEGTA14227	promoter	LOC_Os08g06100.1	O-methyltransferase, putative, expressed	predicted protein [Hordeum vulgare subsp. vulgare]	AEGTA14227	TAG	TEG	--	--	[ID=wheatD.DR6432446;Target=EnSpm-N3_TA:212-468;Class=DNA/CMC-EnSpm;|scaffold46019|+|10501-10759]	1	[ID=wheatD.DR6432447;Target=DNA-8-1_TA:113-239;Class=DNA;|scaffold46019|+|11659-11782]	1
DMR_scaffold65624_6490	scaffold65624	6490	6583	0.507692	0.691176	0.734534	-0.183484	6.95995e-06	Hypo	AEGTA14231	promoter	LOC_Os04g49870.1	expressed protein	PREDICTED: poly(A) polymerase-like [Brachypodium distachyon]	AEGTA14231	TAG	nonTEG	[ID=wheatD.DR6815348;Target=Copia-8_TA-LTR:42-135;Class=LTR/Copia;|scaffold65624|+|4625-4718],[ID=wheatD.DR6815349;Target=EnSpm-1_TM:14379-14573;Class=DNA/CMC-EnSpm;|scaffold65624|-|5317-5541],[ID=wheatD.DR6815350;Target=EnSpm-1_TM:14259-14480;Class=DNA/C	8	--	--	[ID=wheatD.DR6815358;Target=EnSpm3_TM:8021-8131;Class=DNA/CMC-EnSpm;|scaffold65624|+|8203-8319]	1
DMR_scaffold65624_8423	scaffold65624	8423	8509	0	0.149123	0	-0.149123	1.62424e-06	Hypo	AEGTA14231	downstream	LOC_Os04g49870.1	expressed protein	PREDICTED: poly(A) polymerase-like [Brachypodium distachyon]	AEGTA14231	TAG	nonTEG	[ID=wheatD.DR6815348;Target=Copia-8_TA-LTR:42-135;Class=LTR/Copia;|scaffold65624|+|4625-4718],[ID=wheatD.DR6815349;Target=EnSpm-1_TM:14379-14573;Class=DNA/CMC-EnSpm;|scaffold65624|-|5317-5541],[ID=wheatD.DR6815350;Target=EnSpm-1_TM:14259-14480;Class=DNA/C	8	--	--	[ID=wheatD.DR6815358;Target=EnSpm3_TM:8021-8131;Class=DNA/CMC-EnSpm;|scaffold65624|+|8203-8319]	1
DMR_scaffold9345_92439	scaffold9345	92439	92537	0	0.136752	0	-0.136752	3.08101e-08	Hypo	AEGTA14240	downstream	LOC_Os01g46760.1	protein phosphatase 2C, putative, expressed	predicted protein [Hordeum vulgare subsp. vulgare]	AEGTA14240	TAG	nonTEG	[ID=wheatD.DR7173819;Target=THALOS_AT:1-156;Class=DNA/TcMar-Stowaway;|scaffold9345|-|88285-88406],[ID=wheatD.DR7173820;Target=EnSpm-N2_TA:6551-6591;Class=DNA/CMC-EnSpm;|scaffold9345|+|88905-88950],[ID=wheatD.DR7173821;Target=AsDRF1:1169-1264;Class=DNA;|sc	5	--	--	[ID=wheatD.DR7173824;Target=INGA_HV_LTR:16-956;Class=LTR/Copia;|scaffold9345|+|92327-93208]	1
DMR_scaffold51186_42754	scaffold51186	42754	42853	0.164773	0.344828	0.477841	-0.180055	8.71003e-07	Hypo	AEGTA14243	downstream	LOC_Os12g09240.1	NBS-LRR disease resistance protein, putative, expressed	PREDICTED: disease resistance protein RPM1-like [Brachypodium distachyon]	AEGTA14243	TAG	nonTEG	[ID=wheatD.DR6550137;Target=TREP216:1-127;Class=DNA/TcMar-Stowaway;|scaffold51186|-|42813-42939]	1	--	--	--	--
DMR_scaffold51186_55924	scaffold51186	55924	56129	0.225914	0.524088	0.431061	-0.298174	1.64806e-28	Hypo	AEGTA14244	downstream	LOC_Os04g53400.1	MBTB6 - Bric-a-Brac, Tramtrack, Broad Complex BTB domain with Meprin and TRAF Homology MATH domain, expressed	PREDICTED: BTB/POZ and MATH domain-containing protein 2-like [Brachypodium distachyon]	AEGTA14244	TAG	nonTEG	--	--	--	--	[ID=wheatD.DR6550139;Target=STOWAWAY1_HV:1-166;Class=DNA/TcMar-Stowaway;|scaffold51186|+|58863-59024]	1
DMR_scaffold51186_59218	scaffold51186	59218	59307	0.0397727	0.198582	0.200284	-0.158809	7.83701e-06	Hypo	AEGTA14244	promoter	LOC_Os04g53400.1	MBTB6 - Bric-a-Brac, Tramtrack, Broad Complex BTB domain with Meprin and TRAF Homology MATH domain, expressed	PREDICTED: BTB/POZ and MATH domain-containing protein 2-like [Brachypodium distachyon]	AEGTA14244	TAG	nonTEG	--	--	--	--	[ID=wheatD.DR6550139;Target=STOWAWAY1_HV:1-166;Class=DNA/TcMar-Stowaway;|scaffold51186|+|58863-59024]	1
DMR_scaffold12734_109301	scaffold12734	109301	109396	0.39313	0.628906	0.625101	-0.235776	7.96391e-08	Hypo	AEGTA14262	promoter	LOC_Os08g14850.1	resistance protein, putative, expressed	PREDICTED: disease resistance protein RPM1-like [Brachypodium distachyon]	AEGTA14262	TAG	TEG	[ID=wheatD.DR5187980;Target=EnSpm-3_HV:4455-5336;Class=DNA/CMC-EnSpm;|scaffold12734|+|99449-100281],[ID=wheatD.DR5187981;Target=EnSpm2_TM:8-1108;Class=DNA/CMC-EnSpm;|scaffold12734|-|99695-100785]	2	[ID=wheatD.DR5187982;Target=EnSpm-1_TA:9660-9716;Class=DNA/CMC-EnSpm;|scaffold12734|+|104265-104321],[ID=wheatD.DR5187983;Target=ICARUS_TM:33-107;Class=DNA/TcMar-Stowaway;|scaffold12734|+|104897-104971],[ID=wheatD.DR5187984;Target=DNA-TA-1_TM:1-108;Class=	3	[ID=wheatD.DR5187985;Target=DNA-8-1_TA:782-831;Class=DNA;|scaffold12734|+|110315-110364]	1
DMR_scaffold12734_110246	scaffold12734	110246	110341	0.0616114	0.26	0.236967	-0.198389	2.05674e-07	Hypo	AEGTA14262	promoter	LOC_Os08g14850.1	resistance protein, putative, expressed	PREDICTED: disease resistance protein RPM1-like [Brachypodium distachyon]	AEGTA14262	TAG	TEG	[ID=wheatD.DR5187980;Target=EnSpm-3_HV:4455-5336;Class=DNA/CMC-EnSpm;|scaffold12734|+|99449-100281],[ID=wheatD.DR5187981;Target=EnSpm2_TM:8-1108;Class=DNA/CMC-EnSpm;|scaffold12734|-|99695-100785]	2	[ID=wheatD.DR5187982;Target=EnSpm-1_TA:9660-9716;Class=DNA/CMC-EnSpm;|scaffold12734|+|104265-104321],[ID=wheatD.DR5187983;Target=ICARUS_TM:33-107;Class=DNA/TcMar-Stowaway;|scaffold12734|+|104897-104971],[ID=wheatD.DR5187984;Target=DNA-TA-1_TM:1-108;Class=	3	[ID=wheatD.DR5187985;Target=DNA-8-1_TA:782-831;Class=DNA;|scaffold12734|+|110315-110364]	1
DMR_scaffold14988_104212	scaffold14988	104212	104299	0.38	0.690476	0.550345	-0.310476	2.90421e-08	Hypo	AEGTA14273	promoter	LOC_Os04g28300.1	Rf1, mitochondrial precursor, putative, expressed	hypothetical protein SORBIDRAFT_05g022840 [Sorghum bicolor] >gi|241936867|gb|EES10012.1| hypothetical protein SORBIDRAFT_05g022840 [Sorghum bicolor]	AEGTA14273	TAG	nonTEG	--	--	--	--	[ID=wheatD.DR5328381;Target=MuDr-1_HV:7512-8218;Class=DNA/MULE-MuDR;|scaffold14988|-|108314-108979]	1
DMR_scaffold46062_85556	scaffold46062	85556	85652	0.0857143	0.327103	0.262041	-0.241389	1.48259e-07	Hypo	AEGTA14329	intron	LOC_Os02g07830.1	OsHKT1;3 - Na+ transporter, expressed	PREDICTED: probable cation transporter HKT6-like [Brachypodium distachyon]	AEGTA14329	TAG	TEG	[ID=wheatD.DR6433554;Target=THALOS_AT:1-157;Class=DNA/TcMar-Stowaway;|scaffold46062|+|83098-83259]	1	[ID=wheatD.DR6433555;Target=TREP216:1-127;Class=DNA/TcMar-Stowaway;|scaffold46062|+|85615-85741]	1	[ID=wheatD.DR6433556;Target=DNA-8-1_TA:101-239;Class=DNA;|scaffold46062|+|87454-87595],[ID=wheatD.DR6433557;Target=DNA-8-1_TA:592-683;Class=DNA;|scaffold46062|-|87506-87597]	2
DMR_scaffold49527_44118	scaffold49527	44118	44196	0.348993	0.651515	0.535664	-0.302522	4.58555e-07	Hypo	AEGTA14350	downstream	LOC_Os04g47390.1	GDSL-like lipase/acylhydrolase, putative, expressed	OSJNBa0084K11.17 [Oryza sativa Japonica Group] >gi|125591280|gb|EAZ31630.1| hypothetical protein OsJ_15775 [Oryza sativa Japonica Group]	AEGTA14350	TAG	nonTEG	[ID=wheatD.DR6513407;Target=DNA-2-N2_TA:1-259;Class=DNA/TcMar-Stowaway;|scaffold49527|+|42729-42987]	1	--	--	[ID=wheatD.DR6513408;Target=EnSpm3_TM:5155-5409;Class=DNA/CMC-EnSpm;|scaffold49527|+|43691-43946],[ID=wheatD.DR6513409;Target=EnSpm3_TM:5395-5454;Class=DNA/CMC-EnSpm;|scaffold49527|+|44104-44163]	2
DMR_scaffold49527_44118	scaffold49527	44118	44196	0.348993	0.651515	0.535664	-0.302522	4.58555e-07	Hypo	AEGTA14351	promoter	LOC_Os04g47390.1	GDSL-like lipase/acylhydrolase, putative, expressed	PREDICTED: GDSL esterase/lipase At1g33811-like [Brachypodium distachyon]	AEGTA14351	TAG	nonTEG	[ID=wheatD.DR6513408;Target=EnSpm3_TM:5155-5409;Class=DNA/CMC-EnSpm;|scaffold49527|+|43691-43946],[ID=wheatD.DR6513409;Target=EnSpm3_TM:5395-5454;Class=DNA/CMC-EnSpm;|scaffold49527|+|44104-44163]	2	--	--	[ID=wheatD.DR6513410;Target=HADES_TA:1-97;Class=DNA/TcMar-Stowaway;|scaffold49527|-|46400-46496],[ID=wheatD.DR6513411;Target=HADES_TA:1-46;Class=DNA/TcMar-Stowaway;|scaffold49527|+|46701-46746],[ID=wheatD.DR6513412;Target=Gypsy-12_TA-LTR:1497-1521;Class=L	4
DMR_scaffold957_8996	scaffold957	8996	9090	0.328671	0.647826	0.507345	-0.319155	1.89595e-09	Hypo	AEGTA14362	promoter	LOC_Os05g33610.2	expressed protein	predicted protein [Hordeum vulgare subsp. vulgare] >gi|326526185|dbj|BAJ93269.1| predicted protein [Hordeum vulgare subsp. vulgare]	AEGTA14362	TAG	nonTEG	[ID=wheatD.DR7195770;Target=DNA-3-2_TA:1-285;Class=DNA/PIF-Harbinger;|scaffold957|+|7624-7907]	1	--	--	[ID=wheatD.DR7195771;Target=AsDRF1:1168-1261;Class=DNA;|scaffold957|+|16608-16622],[ID=wheatD.DR7195772;Target=ATHOS_HV:4-82;Class=DNA/TcMar-Stowaway;|scaffold957|+|16623-16706]	2
DMR_scaffold1665_36429	scaffold1665	36429	36524	0.00411523	0.121739	0.0338036	-0.117624	7.69608e-07	Hypo	AEGTA14364	promoter	LOC_Os12g03790.1	rhamnogalacturonate lyase, putative, expressed	putative rhamnogalacturonate lyase [Triticum dicoccoides]	AEGTA14364	TAG	nonTEG	[ID=wheatD.DR5419072;Target=KARIN_TA:986-3090;Class=LINE/L1;|scaffold1665|+|29870-31933]	1	--	--	[ID=wheatD.DR5419073;Target=Copia-1_TA-I:3607-4058;Class=LTR/Copia;|scaffold1665|+|36360-36830],[ID=wheatD.DR5419074;Target=Copia-1_TA-I:4166-5030;Class=LTR/Copia;|scaffold1665|+|36821-37674]	2
DMR_scaffold84859_13398	scaffold84859	13398	13496	0.316667	0.560484	0.564988	-0.243817	7.85362e-07	Hypo	AEGTA14395	downstream	LOC_Os01g69070.1	auxin efflux carrier component, putative, expressed	predicted protein [Hordeum vulgare subsp. vulgare]	AEGTA14395	TAG	nonTEG	--	--	--	--	[ID=wheatD.DR7081854;Target=EnSpm-1_TA:7368-7423;Class=DNA/CMC-EnSpm;|scaffold84859|-|17216-17270]	1
DMR_scaffold81113_88947	scaffold81113	88947	89044	0.25	0.465608	0.536932	-0.215608	3.78392e-06	Hypo	AEGTA14424	promoter	LOC_Os01g56070.3	RING finger protein, putative, expressed	hypothetical protein OsJ_03576 [Oryza sativa Japonica Group]	AEGTA14424	TAG	TEG	[ID=wheatD.DR7038423;Target=EnSpm3_TM:5155-5451;Class=DNA/CMC-EnSpm;|scaffold81113|+|85514-85790]	1	[ID=wheatD.DR7038424;Target=LATIDU1_TM:4103-4155;Class=LTR/Gypsy;|scaffold81113|-|88328-88381],[ID=wheatD.DR7038425;Target=LATIDU1_TM:3979-4092;Class=LTR/Gypsy;|scaffold81113|-|88338-88447]	2	[ID=wheatD.DR7038426;Target=LATIDU1_TM:4103-4148;Class=LTR/Gypsy;|scaffold81113|-|89590-89637]	1
DMR_scaffold81113_90524	scaffold81113	90524	90623	0.019305	0.140351	0.137548	-0.121046	1.41783e-06	Hypo	AEGTA14424	promoter	LOC_Os01g56070.3	RING finger protein, putative, expressed	hypothetical protein OsJ_03576 [Oryza sativa Japonica Group]	AEGTA14424	TAG	TEG	[ID=wheatD.DR7038423;Target=EnSpm3_TM:5155-5451;Class=DNA/CMC-EnSpm;|scaffold81113|+|85514-85790]	1	[ID=wheatD.DR7038424;Target=LATIDU1_TM:4103-4155;Class=LTR/Gypsy;|scaffold81113|-|88328-88381],[ID=wheatD.DR7038425;Target=LATIDU1_TM:3979-4092;Class=LTR/Gypsy;|scaffold81113|-|88338-88447]	2	[ID=wheatD.DR7038426;Target=LATIDU1_TM:4103-4148;Class=LTR/Gypsy;|scaffold81113|-|89590-89637]	1
DMR_scaffold32225_39789	scaffold32225	39789	39887	0.00925926	0.115	0.0805153	-0.105741	3.35464e-06	Hypo	AEGTA14430	promoter	LOC_Os01g64870.1	expressed protein	predicted protein [Hordeum vulgare subsp. vulgare]	AEGTA14430	TAG	nonTEG	--	--	--	--	[ID=wheatD.DR6050639;Target=HARB-1_TA:788-923;Class=DNA/PIF-Harbinger;|scaffold32225|+|39612-39747],[ID=wheatD.DR6050640;Target=SABRINA1_TM-LTR:376-1578;Class=LTR/Gypsy;|scaffold32225|-|39748-40976]	2
DMR_scaffold63739_70156	scaffold63739	70156	70253	0.176056	0.449275	0.391867	-0.273219	7.7796e-07	Hypo	AEGTA14435	downstream	LOC_Os06g46400.1	ATCPSF30/CPSF30, putative, expressed	predicted protein [Hordeum vulgare subsp. vulgare]	AEGTA14435	TAG	nonTEG	--	--	--	--	[ID=wheatD.DR6784795;Target=SABRINA1_TM-int:2890-3037;Class=LTR/Gypsy;|scaffold63739|-|77890-78049]	1
DMR_scaffold87304_10166	scaffold87304	10166	10263	0.219388	0.45098	0.486469	-0.231593	1.01692e-06	Hypo	AEGTA14460	downstream	LOC_Os11g26910.1	SKP1-like protein 1B, putative, expressed	PREDICTED: SKP1-like protein 1B-like isoform 1 [Brachypodium distachyon] >gi|357156824|ref|XP_003577588.1| PREDICTED: SKP1-like protein 1B-like isoform 2 [Brachypodium distachyon]	AEGTA14460	TAG	nonTEG	[ID=wheatD.DR7110303;Target=DNA-8-1_TA:368-414;Class=DNA;|scaffold87304|+|7219-7265]	1	--	--	[ID=wheatD.DR7110304;Target=EnSpm3_TM:5155-5467;Class=DNA/CMC-EnSpm;|scaffold87304|-|10609-10907]	1
DMR_scaffold87304_9801	scaffold87304	9801	9900	0.00943396	0.111429	0.0846638	-0.101995	9.32131e-07	Hypo	AEGTA14460	downstream	LOC_Os11g26910.1	SKP1-like protein 1B, putative, expressed	PREDICTED: SKP1-like protein 1B-like isoform 1 [Brachypodium distachyon] >gi|357156824|ref|XP_003577588.1| PREDICTED: SKP1-like protein 1B-like isoform 2 [Brachypodium distachyon]	AEGTA14460	TAG	nonTEG	[ID=wheatD.DR7110303;Target=DNA-8-1_TA:368-414;Class=DNA;|scaffold87304|+|7219-7265]	1	--	--	[ID=wheatD.DR7110304;Target=EnSpm3_TM:5155-5467;Class=DNA/CMC-EnSpm;|scaffold87304|-|10609-10907]	1
DMR_scaffold41897_42785	scaffold41897	42785	42878	0.0604027	0.316327	0.19095	-0.255924	2.21352e-07	Hypo	AEGTA14496	intron	LOC_Os06g21570.1	Os6bglu24 - beta-glucosidase homologue, similar to G. max isohydroxyurate hydrolase, expressed	predicted protein [Hordeum vulgare subsp. vulgare]	AEGTA14496	TAG	TEG	--	--	[ID=wheatD.DR6326717;Target=AsDRF1:1171-1264;Class=DNA;|scaffold41897|+|46380-46472]	1	--	--
DMR_scaffold38587_17581	scaffold38587	17581	17678	0.245125	0.449074	0.545846	-0.203949	5.70449e-07	Hypo	AEGTA14537	promoter	LOC_Os10g28060.1	3-ketoacyl-CoA synthase, putative, expressed	PREDICTED: 3-ketoacyl-CoA synthase 11-like [Brachypodium distachyon]	AEGTA14537	TAG	TEG	--	--	[ID=wheatD.DR6235169;Target=DNA-2-N2_TA:22-259;Class=DNA/TcMar-Stowaway;|scaffold38587|-|14313-14552],[ID=wheatD.DR6235170;Target=THALOS_AT:1-157;Class=DNA/TcMar-Stowaway;|scaffold38587|-|14553-14706]	2	[ID=wheatD.DR6235171;Target=DNA-3-2_TA:54-285;Class=DNA/PIF-Harbinger;|scaffold38587|-|16706-16960],[ID=wheatD.DR6235172;Target=EnSpm3_TM:5349-5454;Class=DNA/CMC-EnSpm;|scaffold38587|+|17568-17670]	2
DMR_scaffold34555_7899	scaffold34555	7899	7995	0.0551724	0.259494	0.212616	-0.204321	1.72236e-09	Hypo	AEGTA14590	promoter	LOC_Os06g29994.1	MATE efflux family protein, putative, expressed	PREDICTED: MATE efflux family protein 8-like [Brachypodium distachyon]	AEGTA14590	TAG	TEG	[ID=wheatD.DR6121722;Target=DNA-2-N2_TA:105-259;Class=DNA/TcMar-Stowaway;|scaffold34555|+|7880-8040]	1	[ID=wheatD.DR6121723;Target=OLEUS_HV:78-153;Class=DNA/TcMar-Stowaway;|scaffold34555|+|9099-9174]	1	[ID=wheatD.DR6121724;Target=DNA-8-1_TA:248-311;Class=DNA;|scaffold34555|-|11357-11421]	1
DMR_scaffold77811_16428	scaffold77811	16428	16524	0.157343	0.407692	0.385935	-0.25035	7.89785e-11	Hypo	AEGTA14617	promoter	LOC_Os07g07410.2	oxidoreductase, 2OG-Fe oxygenase family protein, putative, expressed	IDS3 [Hordeum vulgare subsp. vulgare]	AEGTA14617	TAG	TEG	[ID=wheatD.DR6997020;Target=HADES_TA:5-97;Class=DNA/TcMar-Stowaway;|scaffold77811|-|16424-16516]	1	[ID=wheatD.DR6997021;Target=ATHOS_HV:45-85;Class=DNA/TcMar-Stowaway;|scaffold77811|-|18775-18814]	1	[ID=wheatD.DR6997022;Target=SABRINA2_TM_LTR:1074-1573;Class=LTR/Gypsy;|scaffold77811|-|21710-22196]	1
DMR_scaffold77811_17264	scaffold77811	17264	17361	0.0539683	0.260684	0.207026	-0.206716	8.691e-12	Hypo	AEGTA14617	promoter	LOC_Os07g07410.2	oxidoreductase, 2OG-Fe oxygenase family protein, putative, expressed	IDS3 [Hordeum vulgare subsp. vulgare]	AEGTA14617	TAG	TEG	[ID=wheatD.DR6997020;Target=HADES_TA:5-97;Class=DNA/TcMar-Stowaway;|scaffold77811|-|16424-16516]	1	[ID=wheatD.DR6997021;Target=ATHOS_HV:45-85;Class=DNA/TcMar-Stowaway;|scaffold77811|-|18775-18814]	1	[ID=wheatD.DR6997022;Target=SABRINA2_TM_LTR:1074-1573;Class=LTR/Gypsy;|scaffold77811|-|21710-22196]	1
DMR_scaffold43293_84896	scaffold43293	84896	84992	0.0246914	0.172414	0.14321	-0.147722	7.45475e-06	Hypo	AEGTA14624	downstream	LOC_Os01g68870.1	leucine-rich repeat receptor protein kinase EXS precursor, putative, expressed	PREDICTED: leucine-rich repeat receptor protein kinase EXS-like [Brachypodium distachyon]	AEGTA14624	TAG	nonTEG	--	--	--	--	[ID=wheatD.DR6362798;Target=OLEUS_HV:1-103;Class=DNA/TcMar-Stowaway;|scaffold43293|-|84898-84983]	1
DMR_scaffold73818_19211	scaffold73818	19211	19297	0.0105634	0.149533	0.0706426	-0.138969	1.84464e-07	Hypo	AEGTA14635	promoter	LOC_Os09g23560.1	dehydrogenase, putative, expressed	predicted protein [Hordeum vulgare subsp. vulgare] >gi|326498163|dbj|BAJ94944.1| predicted protein [Hordeum vulgare subsp. vulgare]	AEGTA14635	TAG	nonTEG	[ID=wheatD.DR6943356;Target=AsDRF1:1153-1270;Class=DNA;|scaffold73818|+|18499-18633],[ID=wheatD.DR6943357;Target=ATHOS_TM:1-85;Class=DNA/TcMar-Stowaway;|scaffold73818|-|18525-18626],[ID=wheatD.DR6943358;Target=AsDRF1:1169-1264;Class=DNA;|scaffold73818|-|1	3	--	--	[ID=wheatD.DR6943359;Target=DNA-2-N2_TA:62-259;Class=DNA/TcMar-Stowaway;|scaffold73818|+|22247-22443]	1
DMR_scaffold15427_55057	scaffold15427	55057	55155	0.400485	0.606061	0.660801	-0.205575	1.84782e-07	Hypo	AEGTA14692	promoter	LOC_Os02g45160.1	aluminum-activated malate transporter, putative, expressed	predicted protein [Hordeum vulgare subsp. vulgare]	AEGTA14692	TAG	nonTEG	[ID=wheatD.DR5354098;Target=THALOS_AT:16-157;Class=DNA/TcMar-Stowaway;|scaffold15427|+|51476-51620]	1	--	--	--	--
DMR_scaffold23357_70695	scaffold23357	70695	70897	0.295209	0.505319	0.584202	-0.21011	5.76131e-17	Hypo	AEGTA14744	promoter	LOC_Os02g46780.1	MYB family transcription factor, putative, expressed	hypothetical protein OsI_08558 [Oryza sativa Indica Group]	AEGTA14744	TAG	nonTEG	[ID=wheatD.DR5731437;Target=DNA-8-1_TA:1-831;Class=DNA;|scaffold23357|+|71028-71861]	1	--	--	[ID=wheatD.DR5731438;Target=CEREBA_HV-LTR:787-842;Class=LTR/Gypsy;|scaffold23357|-|74472-74524]	1
DMR_scaffold28507_19317	scaffold28507	19317	19406	0.0855615	0.337838	0.253262	-0.252276	1.23539e-08	Hypo	AEGTA14747	promoter	LOC_Os01g73880.1	eukaryotic translation initiation factor, putative, expressed	predicted protein [Hordeum vulgare subsp. vulgare]	AEGTA14747	TAG	TEG	--	--	[ID=wheatD.DR5927602;Target=EnSpm-3_HV:7845-7895;Class=DNA/CMC-EnSpm;|scaffold28507|-|15222-15273],[ID=wheatD.DR5927603;Target=HADES_TA:1-97;Class=DNA/TcMar-Stowaway;|scaffold28507|+|16292-16376],[ID=wheatD.DR5927604;Target=HADES_TA:2-97;Class=DNA/TcMar-S	3	[ID=wheatD.DR5927605;Target=Gypsy-12_TA-LTR:1-1523;Class=LTR/Gypsy;|scaffold28507|+|19697-21261]	1
DMR_scaffold12757_52024	scaffold12757	52024	52119	0.0714286	0.286585	0.24924	-0.215157	4.06106e-08	Hypo	AEGTA14785	downstream	LOC_Os09g30350.1	expressed protein	PREDICTED: WPP domain-interacting protein 1-like [Brachypodium distachyon]	AEGTA14785	TAG	nonTEG	[ID=wheatD.DR5189704;Target=Copia-7_TA-LTR:1-1082;Class=LTR/Copia;|scaffold12757|-|50247-51325],[ID=wheatD.DR5189705;Target=ANGELA1_TM-LTR:1561-1737;Class=LTR/Copia;|scaffold12757|+|51334-51517],[ID=wheatD.DR5189706;Target=KARIN_TA:2277-2973;Class=LINE/L1	4	--	--	[ID=wheatD.DR5189708;Target=ANGELA1_TM-LTR:832-1737;Class=LTR/Copia;|scaffold12757|-|56991-57896]	1
DMR_scaffold68353_17464	scaffold68353	17464	17562	0.25641	0.467153	0.548878	-0.210743	1.57558e-09	Hypo	AEGTA14823	promoter	LOC_Os10g01134.1	OsSCP46 - Putative Serine Carboxypeptidase homologue, expressed	predicted protein [Hordeum vulgare subsp. vulgare]	AEGTA14823	TAG	nonTEG	[ID=wheatD.DR6860929;Target=Copia-7_TA-LTR:214-368;Class=LTR/Copia;|scaffold68353|-|16432-16567],[ID=wheatD.DR6860930;Target=IKEROS_HV-int:5462-5527;Class=LTR/Copia;|scaffold68353|+|17211-17276]	2	--	--	[ID=wheatD.DR6860931;Target=ANGELA6_TM-int:3300-3520;Class=LTR/Copia;|scaffold68353|+|21543-21718]	1
DMR_scaffold68353_17767	scaffold68353	17767	17827	0.127273	0.42	0.30303	-0.292727	1.89886e-06	Hypo	AEGTA14823	promoter	LOC_Os10g01134.1	OsSCP46 - Putative Serine Carboxypeptidase homologue, expressed	predicted protein [Hordeum vulgare subsp. vulgare]	AEGTA14823	TAG	nonTEG	[ID=wheatD.DR6860929;Target=Copia-7_TA-LTR:214-368;Class=LTR/Copia;|scaffold68353|-|16432-16567],[ID=wheatD.DR6860930;Target=IKEROS_HV-int:5462-5527;Class=LTR/Copia;|scaffold68353|+|17211-17276]	2	--	--	[ID=wheatD.DR6860931;Target=ANGELA6_TM-int:3300-3520;Class=LTR/Copia;|scaffold68353|+|21543-21718]	1
DMR_scaffold46409_23791	scaffold46409	23791	23881	0	0.114035	0	-0.114035	6.05697e-06	Hypo	AEGTA14853	promoter	LOC_Os09g37300.1	transporter, monovalent cation:proton antiporter-2 family, putative, expressed	TPA: hypothetical protein ZEAMMB73_863997 [Zea mays]	AEGTA14853	TAG	nonTEG	[ID=wheatD.DR6441078;Target=OLEUS_HV:48-92;Class=DNA/TcMar-Stowaway;|scaffold46409|-|20266-20310],[ID=wheatD.DR6441079;Target=OLEUS_HV:1-40;Class=DNA/TcMar-Stowaway;|scaffold46409|-|20610-20649]	2	--	--	[ID=wheatD.DR6441080;Target=CEREBA_HV-LTR:556-910;Class=LTR/Gypsy;|scaffold46409|-|23891-24263],[ID=wheatD.DR6441081;Target=CEREBA_HV-int:2697-3111;Class=LTR/Gypsy;|scaffold46409|-|24564-24976]	2
DMR_scaffold18129_17378	scaffold18129	17378	17475	0.174312	0.480769	0.362569	-0.306457	2.1238e-06	Hypo	AEGTA14854	promoter	LOC_Os06g41560.1	receptor-like protein kinase, putative, expressed	predicted protein [Hordeum vulgare subsp. vulgare]	AEGTA14854	TAG	nonTEG	[ID=wheatD.DR5491961;Target=MuDR1_TD:1-117;Class=DNA/MULE-MuDR;|scaffold18129|-|12501-12616]	1	--	--	[ID=wheatD.DR5491962;Target=DEIMOS_TM:167-446;Class=DNA;|scaffold18129|+|17098-17375]	1
DMR_scaffold62005_16998	scaffold62005	16998	17096	0.151163	0.341463	0.442691	-0.190301	1.87566e-06	Hypo	AEGTA14866	downstream	LOC_Os11g07100.2	receptor-like protein kinase precursor, putative, expressed	predicted protein [Hordeum vulgare subsp. vulgare]	AEGTA14866	TAG	nonTEG	--	--	--	--	[ID=wheatD.DR6754824;Target=TREP216:81-127;Class=DNA/TcMar-Stowaway;|scaffold62005|+|16325-16371],[ID=wheatD.DR6754825;Target=EnSpm-5_HV:3658-3748;Class=DNA/CMC-EnSpm;|scaffold62005|+|16962-17047]	2
DMR_scaffold39143_7179	scaffold39143	7179	7278	0.281481	0.570833	0.493106	-0.289352	6.05195e-08	Hypo	AEGTA14904	intron	LOC_Os04g49490.2	protein phosphatase 2C, putative, expressed	PREDICTED: probable protein phosphatase 2C 43-like [Brachypodium distachyon]	AEGTA14904	TAG	TEG	[ID=wheatD.DR6249538;Target=EnSpm-N1_TD:2753-2874;Class=DNA/CMC-EnSpm;|scaffold39143|+|3654-3776],[ID=wheatD.DR6249539;Target=Copia-4_HV-I:2235-2314;Class=LTR/Copia;|scaffold39143|-|3777-3854]	2	[ID=wheatD.DR6249540;Target=DNA-TA-1_TM:1-108;Class=DNA/TcMar-Stowaway;|scaffold39143|+|7135-7242]	1	--	--
DMR_scaffold39143_9389	scaffold39143	9389	9480	0.267327	0.59434	0.449788	-0.327013	3.01729e-06	Hypo	AEGTA14904	promoter	LOC_Os04g49490.2	protein phosphatase 2C, putative, expressed	PREDICTED: probable protein phosphatase 2C 43-like [Brachypodium distachyon]	AEGTA14904	TAG	TEG	[ID=wheatD.DR6249538;Target=EnSpm-N1_TD:2753-2874;Class=DNA/CMC-EnSpm;|scaffold39143|+|3654-3776],[ID=wheatD.DR6249539;Target=Copia-4_HV-I:2235-2314;Class=LTR/Copia;|scaffold39143|-|3777-3854]	2	[ID=wheatD.DR6249540;Target=DNA-TA-1_TM:1-108;Class=DNA/TcMar-Stowaway;|scaffold39143|+|7135-7242]	1	--	--
DMR_scaffold5285_16477	scaffold5285	16477	16570	0.0918919	0.320158	0.28702	-0.228266	6.91872e-09	Hypo	AEGTA14975	promoter	--	--	PREDICTED: cysteine proteinase inhibitor 8-like [Brachypodium distachyon]	AEGTA14975	TAG	nonTEG	--	--	--	--	[ID=wheatD.DR6583520;Target=RTE-1_TD:1793-2204;Class=LINE/RTE-BovB;|scaffold5285|+|18717-19129],[ID=wheatD.DR6583521;Target=EnSpm-5_HV:3634-3745;Class=DNA/CMC-EnSpm;|scaffold5285|-|19129-19242]	2
DMR_scaffold10664_117369	scaffold10664	117369	117464	0.229091	0.435484	0.526061	-0.206393	6.53745e-07	Hypo	AEGTA15050	promoter	LOC_Os03g41419.1	serpin domain containing protein, putative, expressed	RecName: Full=Serpin-ZX; AltName: Full=BSZx; AltName: Full=HorvuZx >gi|19071|emb|CAA78822.1| protein zx [Hordeum vulgare subsp. vulgare] >gi|444778|prf||1908213A protein Zx	AEGTA15050	TAG	nonTEG	[ID=wheatD.DR5034079;Target=DNA-TA-1_TA:1-219;Class=DNA/TcMar-Stowaway;|scaffold10664|+|117208-117422]	1	--	--	--	--
DMR_scaffold9974_27911	scaffold9974	27911	28006	0.0865801	0.263889	0.328093	-0.177309	7.00377e-06	Hypo	AEGTA15084	downstream	LOC_Os02g49920.1	3-ketoacyl-CoA synthase, putative, expressed	PREDICTED: 3-ketoacyl-CoA synthase 6-like [Brachypodium distachyon]	AEGTA15084	TAG	TEG	[ID=wheatD.DR7233938;Target=EnSpm-N2_TA:6554-6581;Class=DNA/CMC-EnSpm;|scaffold9974|+|22758-22785],[ID=wheatD.DR7233939;Target=AsDRF1:1178-1264;Class=DNA;|scaffold9974|-|22762-22831]	2	[ID=wheatD.DR7233940;Target=KARIN_TA:3034-3090;Class=LINE/L1;|scaffold9974|-|24124-24189],[ID=wheatD.DR7233942;Target=HADES_TA:1-97;Class=DNA/TcMar-Stowaway;|scaffold9974|-|26403-26499]	2	[ID=wheatD.DR7233943;Target=L1_TD:6920-7845;Class=LINE/L1;|scaffold9974|-|27604-28484]	1
DMR_scaffold9246_107884	scaffold9246	107884	107977	0.095	0.309942	0.306509	-0.214942	1.8074e-07	Hypo	AEGTA15096	downstream	LOC_Os07g14740.1	harpin-induced protein 1 domain containing protein, expressed	PREDICTED: uncharacterized protein LOC100829220 [Brachypodium distachyon]	AEGTA15096	TAG	nonTEG	[ID=wheatD.DR7164351;Target=EnSpm3_TM:5386-5451;Class=DNA/CMC-EnSpm;|scaffold9246|+|106613-106679],[ID=wheatD.DR7164352;Target=EnSpm3_TM:5173-5410;Class=DNA/CMC-EnSpm;|scaffold9246|-|108162-108399]	2	--	--	[ID=wheatD.DR7164353;Target=DNA-2-N2_TA:18-209;Class=DNA/TcMar-Stowaway;|scaffold9246|-|110465-110660]	1
DMR_scaffold78689_105561	scaffold78689	105561	105642	0.028169	0.390244	0.0721831	-0.362075	9.41785e-07	Hypo	AEGTA15107	promoter	LOC_Os08g37180.1	patatin, putative, expressed	PREDICTED: patatin group A-3-like [Brachypodium distachyon]	AEGTA15107	TAG	nonTEG	[ID=wheatD.DR7008380;Target=EnSpm3_TM:5155-5382;Class=DNA/CMC-EnSpm;|scaffold78689|-|104253-104460],[ID=wheatD.DR7008381;Target=ATHOS_TM:2-41;Class=DNA/TcMar-Stowaway;|scaffold78689|+|105760-105799]	2	--	--	[ID=wheatD.DR7008383;Target=HADES_TA:1-97;Class=DNA/TcMar-Stowaway;|scaffold78689|+|110103-110188],[ID=wheatD.DR7008384;Target=KARIN_TA:2446-2748;Class=LINE/L1;|scaffold78689|+|110526-110828]	2
DMR_scaffold78689_110068	scaffold78689	110068	110159	0	0.174603	0	-0.174603	2.67077e-06	Hypo	AEGTA15107	downstream	LOC_Os08g37180.1	patatin, putative, expressed	PREDICTED: patatin group A-3-like [Brachypodium distachyon]	AEGTA15107	TAG	nonTEG	[ID=wheatD.DR7008380;Target=EnSpm3_TM:5155-5382;Class=DNA/CMC-EnSpm;|scaffold78689|-|104253-104460],[ID=wheatD.DR7008381;Target=ATHOS_TM:2-41;Class=DNA/TcMar-Stowaway;|scaffold78689|+|105760-105799]	2	--	--	[ID=wheatD.DR7008383;Target=HADES_TA:1-97;Class=DNA/TcMar-Stowaway;|scaffold78689|+|110103-110188],[ID=wheatD.DR7008384;Target=KARIN_TA:2446-2748;Class=LINE/L1;|scaffold78689|+|110526-110828]	2
DMR_scaffold34028_35273	scaffold34028	35273	35370	0.0397112	0.157343	0.252387	-0.117631	2.06957e-06	Hypo	AEGTA15139	downstream	ChrUn.fgenesh.mRNA.59	predicted protein [Hordeum vulgare subsp. vulgare]		AEGTA15139	TAG	nonTEG	[ID=wheatD.DR6104613;Target=KARIN_TA:3024-3090;Class=LINE/L1;|scaffold34028|+|35354-35420]	1	--	--	[ID=wheatD.DR6104614;Target=ICARUS_TM:1-107;Class=DNA/TcMar-Stowaway;|scaffold34028|-|39970-40086]	1
DMR_scaffold66782_130849	scaffold66782	130849	130946	0.0214592	0.161491	0.132882	-0.140031	4.45788e-07	Hypo	AEGTA15141	promoter	LOC_Os01g06870.1	resistance protein SlVe1 precursor, putative, expressed	PREDICTED: receptor-like protein 12-like [Brachypodium distachyon]	AEGTA15141	TAG	nonTEG	--	--	--	--	[ID=wheatD.DR6834069;Target=DNA-8-1_TA:120-243;Class=DNA;|scaffold66782|+|130598-130724],[ID=wheatD.DR6834070;Target=DNA-8-1_TA:160-238;Class=DNA;|scaffold66782|-|131894-131972]	2
DMR_scaffold31168_27405	scaffold31168	27405	27503	0.083682	0.253012	0.330743	-0.16933	4.89018e-06	Hypo	AEGTA15148	promoter	LOC_Os05g49240.1	homeodomain-related, putative, expressed	predicted protein [Hordeum vulgare subsp. vulgare]	AEGTA15148	TAG	nonTEG	[ID=wheatD.DR6017388;Target=MIUSE1_TM:5132-5350;Class=LINE/L1;|scaffold31168|-|24035-24253]	1	--	--	--	--
DMR_scaffold6423_18918	scaffold6423	18918	19012	0.337719	0.578125	0.584163	-0.240406	8.30676e-07	Hypo	AEGTA15170	promoter	--	--	predicted protein [Hordeum vulgare subsp. vulgare]	AEGTA15170	TAG	nonTEG	[ID=wheatD.DR6793109;Target=Copia-4_HV-I:1625-1835;Class=LTR/Copia;|scaffold6423|+|15295-15524]	1	--	--	[ID=wheatD.DR6793110;Target=STOWAWAY1_HV:1-70;Class=DNA/TcMar-Stowaway;|scaffold6423|+|18916-18985],[ID=wheatD.DR6793111;Target=IKEROS_HV-LTR:3-131;Class=LTR/Copia;|scaffold6423|-|19245-19369],[ID=wheatD.DR6793112;Target=IKEROS_HV-int:5998-6933;Class=LTR/	5
DMR_scaffold52274_30451	scaffold52274	30451	30549	0.113744	0.296089	0.384155	-0.182345	6.91045e-06	Hypo	AEGTA15181	promoter	LOC_Os02g22160.1	DNA binding protein, putative, expressed	predicted protein [Hordeum vulgare subsp. vulgare]	AEGTA15181	TAG	TEG	[ID=wheatD.DR6571592;Target=KARIN_TA:3024-3089;Class=LINE/L1;|scaffold52274|+|30562-30627]	1	[ID=wheatD.DR6571593;Target=DNA-2-N2_TA:1-259;Class=DNA/TcMar-Stowaway;|scaffold52274|+|32173-32433]	1	[ID=wheatD.DR6571594;Target=STOWAWAY1_HV:1-166;Class=DNA/TcMar-Stowaway;|scaffold52274|+|34361-34522]	1
DMR_scaffold19382_63145	scaffold19382	63145	63751	0.106842	0.260219	0.410583	-0.153378	7.24355e-20	Hypo	AEGTA15198	downstream	LOC_Os11g03290.1	nucleoside-triphosphatase, putative, expressed	predicted protein [Hordeum vulgare subsp. vulgare]	AEGTA15198	TAG	nonTEG	[ID=wheatD.DR5552583;Target=DNA-2-N2_TA:7-104;Class=DNA/TcMar-Stowaway;|scaffold19382|-|60011-60108]	1	--	--	[ID=wheatD.DR5552584;Target=Karin_TM:5675-5800;Class=LINE/L1;|scaffold19382|+|63387-63540],[ID=wheatD.DR5552585;Target=DNA-2-N2_TA:158-259;Class=DNA/TcMar-Stowaway;|scaffold19382|+|63593-63699]	2
DMR_scaffold182291_23722	scaffold182291	23722	23819	0.160494	0.355049	0.452033	-0.194555	2.02257e-08	Hypo	AEGTA15203	downstream	LOC_Os03g56820.1	fatty acid hydroxylase, putative, expressed	predicted protein [Hordeum vulgare subsp. vulgare]	AEGTA15203	TAG	nonTEG	[ID=wheatD.DR5496635;Target=STOWAWAY1_HV:1-166;Class=DNA/TcMar-Stowaway;|scaffold182291|-|23586-23746]	1	--	--	--	--
DMR_scaffold24350_68817	scaffold24350	68817	68911	0.152284	0.423423	0.35965	-0.271139	2.5831e-07	Hypo	AEGTA15237	downstream	LOC_Os09g04310.1	expressed protein	predicted protein [Hordeum vulgare subsp. vulgare]	AEGTA15237	TAG	nonTEG	[ID=wheatD.DR5772747;Target=DNA-8-1_TA:160-205;Class=DNA;|scaffold24350|-|66165-66210]	1	--	--	[ID=wheatD.DR5772748;Target=Gypsy-11_TA-LTR:2-477;Class=LTR/Gypsy;|scaffold24350|+|69519-69982],[ID=wheatD.DR5772749;Target=Gypsy-11_TA-I:1-273;Class=LTR/Gypsy;|scaffold24350|+|69983-70253]	2
DMR_scaffold43093_19718	scaffold43093	19718	19816	0.0535211	0.168724	0.317211	-0.115203	6.127e-06	Hypo	AEGTA15302	promoter	LOC_Os01g19750.1	glycosyl hydrolase, putative, expressed	PREDICTED: acidic endochitinase-like [Brachypodium distachyon]	AEGTA15302	TAG	nonTEG	--	--	--	--	[ID=wheatD.DR6357214;Target=DNA-TA-1_TM:1-108;Class=DNA/TcMar-Stowaway;|scaffold43093|-|23960-24065]	1
DMR_scaffold74348_22010	scaffold74348	22010	22104	0.115132	0.27027	0.425987	-0.155139	7.82559e-07	Hypo	AEGTA15307	promoter	LOC_Os01g08120.1	pentatricopeptide, putative, expressed	Os01g0176300 [Oryza sativa Japonica Group] >gi|11034538|dbj|BAB17062.1| hypothetical protein [Oryza sativa Japonica Group] >gi|113531711|dbj|BAF04094.1| Os01g0176300 [Oryza sativa Japonica Group] >gi|125569234|gb|EAZ10749.1| hypothetical protein OsJ_00586 [Oryza sativa Japonica Group]	AEGTA15307	TAG	nonTEG	--	--	--	--	[ID=wheatD.DR6950314;Target=JODY_HC:1312-1379;Class=LTR/Gypsy;|scaffold74348|+|21233-21300],[ID=wheatD.DR6950315;Target=AsDRF1:1178-1264;Class=DNA;|scaffold74348|-|22022-22108]	2
DMR_scaffold74348_22010	scaffold74348	22010	22104	0.115132	0.27027	0.425987	-0.155139	7.82559e-07	Hypo	AEGTA15308	promoter	LOC_Os01g08110.1	flavonol-3-O-glycoside-7-O-glucosyltransferase 1, putative, expressed	UDP-glucosyl transferase [Secale cereale]	AEGTA15308	TAG	nonTEG	[ID=wheatD.DR6950314;Target=JODY_HC:1312-1379;Class=LTR/Gypsy;|scaffold74348|+|21233-21300],[ID=wheatD.DR6950315;Target=AsDRF1:1178-1264;Class=DNA;|scaffold74348|-|22022-22108]	2	--	--	--	--
DMR_scaffold27574_33975	scaffold27574	33975	34057	0.0273973	0.263158	0.10411	-0.235761	3.29329e-06	Hypo	AEGTA15312	intron	LOC_Os03g22620.1	terpene synthase family, metal binding domain containing protein, expressed	Os03g0347900 [Oryza sativa Japonica Group] >gi|255674498|dbj|BAH92142.1| Os03g0347900, partial [Oryza sativa Japonica Group]	AEGTA15312	TAG	TEG	--	--	[ID=wheatD.DR5897838;Target=Karin_TM:6085-6401;Class=LINE/L1;|scaffold27574|-|33949-34271],[ID=wheatD.DR5897839;Target=TREP216:1-127;Class=DNA/TcMar-Stowaway;|scaffold27574|-|37344-37454]	2	[ID=wheatD.DR5897840;Target=HADES_TA:42-97;Class=DNA/TcMar-Stowaway;|scaffold27574|+|39426-39474],[ID=wheatD.DR5897841;Target=EnSpm-N1_TD:2689-2874;Class=DNA/CMC-EnSpm;|scaffold27574|-|39506-39781],[ID=wheatD.DR5897842;Target=ANGELA1_TM-LTR:924-1737;Class	3
DMR_scaffold26959_83268	scaffold26959	83268	83366	0.248101	0.45339	0.547214	-0.205289	1.82315e-07	Hypo	AEGTA15329	promoter	LOC_Os03g22510.1	expressed protein	predicted protein [Hordeum vulgare subsp. vulgare] >gi|326514856|dbj|BAJ99789.1| predicted protein [Hordeum vulgare subsp. vulgare] >gi|326523677|dbj|BAJ93009.1| predicted protein [Hordeum vulgare subsp. vulgare]	AEGTA15329	TAG	nonTEG	--	--	--	--	[ID=wheatD.DR5877379;Target=EnSpm-3_TA:1-864;Class=DNA/CMC-EnSpm;|scaffold26959|+|84146-84976]	1
DMR_scaffold15831_89739	scaffold15831	89739	89815	0.180851	0.482014	0.375198	-0.301163	2.00694e-06	Hypo	AEGTA15331	downstream	LOC_Os07g02140.1	flavin-containing monooxygenase family protein, putative, expressed	PREDICTED: flavin-containing monooxygenase FMO GS-OX-like 8-like [Brachypodium distachyon]	AEGTA15331	TAG	nonTEG	--	--	--	--	[ID=wheatD.DR5377311;Target=DNA-8-1_TA:767-831;Class=DNA;|scaffold15831|+|89821-89886]	1
DMR_scaffold28430_96848	scaffold28430	96848	96938	0.0291971	0.167785	0.174015	-0.138588	1.19077e-06	Hypo	AEGTA15379	promoter	LOC_Os07g01710.1	phytosulfokine receptor precursor, putative, expressed	ice recrystallization inhibition protein 2 precursor [Triticum aestivum]	AEGTA15379	TAG	nonTEG	[ID=wheatD.DR5925011;Target=EnSpm-N1_AT:2824-5872;Class=DNA/CMC-EnSpm;|scaffold28430|+|94075-96509]	1	--	--	[ID=wheatD.DR5925012;Target=Copia-4_TA-LTR:148-193;Class=LTR/Copia;|scaffold28430|-|99375-99419]	1
DMR_scaffold30208_43739	scaffold30208	43739	43835	0.150794	0.536842	0.28089	-0.386048	1.10798e-09	Hypo	AEGTA15416	exon	LOC_Os06g49650.1	harpin-induced protein 1 domain containing protein, expressed	PREDICTED: uncharacterized protein LOC100844482 [Brachypodium distachyon]	AEGTA15416	TAG	TEG	--	--	[ID=wheatD.DR5985222;Target=DEIMOS_TM:401-448;Class=DNA;|scaffold30208|-|41524-41571],[ID=wheatD.DR5985223;Target=EnSpm3_TM:5183-5406;Class=DNA/CMC-EnSpm;|scaffold30208|-|43657-43892]	2	--	--
DMR_scaffold78868_46451	scaffold78868	46451	46550	0.0792683	0.247573	0.320182	-0.168305	1.24885e-07	Hypo	AEGTA15426	promoter	LOC_Os01g58100.1	polyphenol oxidase, putative, expressed	PREDICTED: polyphenol oxidase, chloroplastic-like [Brachypodium distachyon]	AEGTA15426	TAG	TEG	[ID=wheatD.DR7010558;Target=EnSpm-N3_TA:335-401;Class=DNA/CMC-EnSpm;|scaffold78868|+|42964-43030]	1	[ID=wheatD.DR7010559;Target=ICARUS_TM:3-92;Class=DNA/TcMar-Stowaway;|scaffold78868|-|44979-45068]	1	[ID=wheatD.DR7010560;Target=EnSpm3_TM:5155-5387;Class=DNA/CMC-EnSpm;|scaffold78868|-|46502-46733],[ID=wheatD.DR7010561;Target=TREP216:1-127;Class=DNA/TcMar-Stowaway;|scaffold78868|+|46785-46911]	2
DMR_scaffold198510_12943	scaffold198510	12943	13037	0.00198807	0.123077	0.0161531	-0.121089	3.2939e-13	Hypo	AEGTA15463	exon	LOC_Os02g34790.1	receptor-like protein kinase 5 precursor, putative, expressed	PREDICTED: probable leucine-rich repeat receptor-like protein kinase At1g35710-like [Brachypodium distachyon]	AEGTA15463	TAG	nonTEG	[ID=wheatD.DR5574829;Target=EnSpm3_TM:10986-11075;Class=DNA/CMC-EnSpm;|scaffold198510|+|9971-10060],[ID=wheatD.DR5574830;Target=DNA-2-N2_TA:1-224;Class=DNA/TcMar-Stowaway;|scaffold198510|-|10446-10671]	2	--	--	--	--
DMR_scaffold37793_40042	scaffold37793	40042	40139	0	0.132743	0	-0.132743	1.89235e-06	Hypo	AEGTA15469	promoter	LOC_Os10g02920.1	cytochrome b561, putative, expressed	hypothetical protein ZEAMMB73_667161 [Zea mays]	AEGTA15469	TAG	nonTEG	--	--	--	--	[ID=wheatD.DR6214452;Target=ANGELA1_TM-LTR:1279-1737;Class=LTR/Copia;|scaffold37793|-|44665-45126],[ID=wheatD.DR6214453;Target=Angela1_AT_LTR:1412-1719;Class=LTR/Copia;|scaffold37793|-|45127-45432]	2
DMR_scaffold47467_28566	scaffold47467	28566	28662	0.030303	0.157676	0.192185	-0.127373	6.03815e-07	Hypo	AEGTA15480	downstream	LOC_Os03g60260.1	ANT1, putative, expressed	predicted protein [Hordeum vulgare subsp. vulgare]	AEGTA15480	TAG	nonTEG	[ID=wheatD.DR6465899;Target=HARB-1_TA:676-1587;Class=DNA/PIF-Harbinger;|scaffold47467|+|27698-28583]	1	--	--	--	--
DMR_scaffold48908_25841	scaffold48908	25841	25934	0.174497	0.515152	0.338729	-0.340655	2.52622e-08	Hypo	AEGTA15487	downstream	LOC_Os02g44850.1	GDSL-like lipase/acylhydrolase, putative, expressed	PREDICTED: GDSL esterase/lipase At1g29660-like [Brachypodium distachyon]	AEGTA15487	TAG	nonTEG	[ID=wheatD.DR6498226;Target=EnSpm1n_AT:3070-3409;Class=DNA/CMC-EnSpm;|scaffold48908|+|21709-22067]	1	--	--	[ID=wheatD.DR6498227;Target=ATHOS_HV:2-85;Class=DNA/TcMar-Stowaway;|scaffold48908|+|25879-25958],[ID=wheatD.DR6498228;Target=Isabelle_TM:32-241;Class=LINE/L1;|scaffold48908|-|27051-27302]	2
DMR_scaffold5166_27617	scaffold5166	27617	27712	0.0425532	0.155	0.274537	-0.112447	3.73867e-06	Hypo	AEGTA15494	promoter	--	--	predicted protein [Hordeum vulgare subsp. vulgare]	AEGTA15494	TAG	nonTEG	[ID=wheatD.DR6559490;Target=EOS_TM:1-353;Class=DNA/PIF-Harbinger;|scaffold5166|-|27630-27981]	1	--	--	--	--
DMR_scaffold49326_20901	scaffold49326	20901	20999	0.146096	0.333333	0.438287	-0.187238	5.80006e-08	Hypo	AEGTA15590	promoter	LOC_Os01g08020.1	boron transporter protein, putative, expressed	boron transporter [Hordeum vulgare] >gi|154551061|gb|ABS83563.1| boron transporter [Hordeum vulgare] >gi|160346960|gb|ABX26122.1| putative boron transporter 2 [Hordeum vulgare]	AEGTA15590	TAG	nonTEG	[ID=wheatD.DR6508212;Target=THALOS_AT:1-157;Class=DNA/TcMar-Stowaway;|scaffold49326|-|22104-22264]	1	--	--	--	--
DMR_scaffold107916_28896	scaffold107916	28896	29102	0.204263	0.375451	0.544046	-0.171188	2.94719e-10	Hypo	AEGTA15592	downstream	LOC_Os02g54640.1	glutamate receptor, putative, expressed	predicted protein [Hordeum vulgare subsp. vulgare]	AEGTA15592	TAG	TEG	--	--	[ID=wheatD.DR5044452;Target=HADES_TA:2-96;Class=DNA/TcMar-Stowaway;|scaffold107916|+|25223-25318],[ID=wheatD.DR5044453;Target=JASON_TA:89-217;Class=DNA/TcMar-Stowaway;|scaffold107916|+|25357-25486]	2	[ID=wheatD.DR5044454;Target=STOWAWAY1_HV:21-160;Class=DNA/TcMar-Stowaway;|scaffold107916|-|28833-28969],[ID=wheatD.DR5044455;Target=ATHOS_HV:1-78;Class=DNA/TcMar-Stowaway;|scaffold107916|-|28940-29017],[ID=wheatD.DR5044456;Target=Copia-4_HV-LTR:10-186;Cla	5
DMR_scaffold20650_102168	scaffold20650	102168	102237	0.0125786	0.176471	0.0712788	-0.163892	3.90003e-06	Hypo	AEGTA15633	downstream	LOC_Os12g16520.1	wall-associated receptor kinase 3 precursor, putative, expressed	predicted protein [Hordeum vulgare subsp. vulgare]	AEGTA15633	TAG	nonTEG	[ID=wheatD.DR5610364;Target=MuDR-N2_TM:298-612;Class=DNA/MULE-MuDR;|scaffold20650|-|97383-97754]	1	--	--	[ID=wheatD.DR5610365;Target=Copia-4_HV-LTR:457-631;Class=LTR/Copia;|scaffold20650|-|102139-102324],[ID=wheatD.DR5610366;Target=Copia-4_HV-LTR:37-273;Class=LTR/Copia;|scaffold20650|-|102523-102764]	2
DMR_scaffold48678_36984	scaffold48678	36984	37074	0	0.327869	0	-0.327869	2.95455e-07	Hypo	AEGTA15692	promoter	LOC_Os02g18630.1	OsFBX44 - F-box domain containing protein, expressed	hypothetical protein OsI_06829 [Oryza sativa Indica Group]	AEGTA15692	TAG	nonTEG	[ID=wheatD.DR6493838;Target=ICARUS_TM:60-107;Class=DNA/TcMar-Stowaway;|scaffold48678|+|33277-33324]	1	--	--	[ID=wheatD.DR6493839;Target=ATHOS_HV:1-44;Class=DNA/TcMar-Stowaway;|scaffold48678|-|35279-35322]	1
DMR_scaffold5471_16886	scaffold5471	16886	16985	0.0100671	0.123188	0.0817213	-0.113121	7.36541e-09	Hypo	AEGTA15702	downstream	LOC_Os06g47270.1	zinc finger, C3HC4 type domain containing protein, expressed	predicted protein [Hordeum vulgare subsp. vulgare]	AEGTA15702	TAG	nonTEG	[ID=wheatD.DR6620676;Target=ANGELA1_TM-LTR:1-1737;Class=LTR/Copia;|scaffold5471|-|10856-12578]	1	--	--	[ID=wheatD.DR6620677;Target=DNA-8-1_TA:592-716;Class=DNA;|scaffold5471|-|15405-15528],[ID=wheatD.DR6620678;Target=DNA-8-1_TA:100-242;Class=DNA;|scaffold5471|-|16870-17014]	2
DMR_scaffold12549_29782	scaffold12549	29782	29868	0.276515	0.465116	0.594508	-0.188601	8.63305e-06	Hypo	AEGTA15828	promoter	LOC_Os02g53280.1	expressed protein	predicted protein [Hordeum vulgare subsp. vulgare]	AEGTA15828	TAG	nonTEG	--	--	--	--	[ID=wheatD.DR5174421;Target=ATHOS_HV:1-85;Class=DNA/TcMar-Stowaway;|scaffold12549|+|29658-29742],[ID=wheatD.DR5174422;Target=EnSpm3_TM:5285-5373;Class=DNA/CMC-EnSpm;|scaffold12549|+|29812-29899],[ID=wheatD.DR5174423;Target=EnSpm-5_HV:321-418;Class=DNA/CMC	3
DMR_scaffold34436_10055	scaffold34436	10055	10154	0.0164384	0.116505	0.141096	-0.100066	6.26223e-08	Hypo	AEGTA15879	promoter	LOC_Os04g45140.1	DTA2, putative, expressed	predicted protein [Hordeum vulgare subsp. vulgare]	AEGTA15879	TAG	TEG	[ID=wheatD.DR6117570;Target=LATIDU2_TM-int:8020-8792;Class=LTR/Gypsy;|scaffold34436|+|9091-9880],[ID=wheatD.DR6117571;Target=LATIDU1_TM:1-254;Class=LTR/Gypsy;|scaffold34436|-|9856-10111]	2	[ID=wheatD.DR6117573;Target=NUSIF1_TM:7454-7510;Class=LTR/Gypsy;|scaffold34436|-|11657-11713]	1	--	--
DMR_scaffold45958_6571	scaffold45958	6571	6767	0.326331	0.547431	0.596113	-0.2211	1.45565e-14	Hypo	AEGTA15902	downstream	LOC_Os03g07540.1	bHLH family protein, putative, expressed	predicted protein [Hordeum vulgare subsp. vulgare]	AEGTA15902	TAG	nonTEG	--	--	--	--	[ID=wheatD.DR6430933;Target=Gypsy-5_HV-LTR:329-520;Class=LTR/Gypsy;|scaffold45958|+|9318-9525],[ID=wheatD.DR6430934;Target=Gypsy-5_HV-I:1-74;Class=LTR/Gypsy;|scaffold45958|+|9526-9601]	2
DMR_scaffold4938_112259	scaffold4938	112259	112358	0.0134228	0.185897	0.0722055	-0.172475	1.58212e-07	Hypo	AEGTA15914	promoter	--	--	predicted protein [Hordeum vulgare subsp. vulgare]	AEGTA15914	TAG	TEG	[ID=wheatD.DR6509443;Target=NUSIF1_TM:2860-3953;Class=LTR/Gypsy;|scaffold4938|+|109799-110725],[ID=wheatD.DR6509444;Target=NUSIF1_TM:4062-4314;Class=LTR/Gypsy;|scaffold4938|+|110846-111095],[ID=wheatD.DR6509445;Target=EnSpm-N3_TA:335-399;Class=DNA/CMC-EnS	4	[ID=wheatD.DR6509447;Target=Gypsy-1-LTR_TA:3-453;Class=LTR/Gypsy;|scaffold4938|+|112608-113061]	1	--	--
DMR_scaffold16120_76664	scaffold16120	76664	76761	0.300847	0.502674	0.598494	-0.201826	9.79303e-07	Hypo	AEGTA15967	promoter	LOC_Os06g02800.1	expressed protein	predicted protein [Hordeum vulgare subsp. vulgare]	AEGTA15967	TAG	nonTEG	--	--	--	--	[ID=wheatD.DR5392838;Target=Gypsy-12_TA-I:5568-6441;Class=LTR/Gypsy;|scaffold16120|-|78937-79778]	1
DMR_scaffold13064_81697	scaffold13064	81697	81794	0.0416667	0.213333	0.195312	-0.171667	3.83635e-06	Hypo	AEGTA16028	downstream	LOC_Os02g47470.1	cytochrome P450, putative, expressed	ABA 8'-hydroxylase [Triticum aestivum]	AEGTA16028	TAG	nonTEG	[ID=wheatD.DR5210160;Target=MuDR-N2_TM:356-494;Class=DNA/MULE-MuDR;|scaffold13064|+|82068-82220]	1	--	--	--	--
DMR_scaffold23881_18958	scaffold23881	18958	19051	0.396518	0.643505	0.616186	-0.246986	2.42211e-12	Hypo	AEGTA16082	intron	LOC_Os03g18030.1	leucoanthocyanidin dioxygenase, putative, expressed	predicted protein [Hordeum vulgare subsp. vulgare]	AEGTA16082	TAG	TEG	--	--	[ID=wheatD.DR5753375;Target=EnSpm3_TM:5155-5323;Class=DNA/CMC-EnSpm;|scaffold23881|+|18913-19070]	1	--	--
DMR_scaffold4725_542124	scaffold4725	542124	542220	0.0181818	0.126623	0.14359	-0.108442	2.64296e-06	Hypo	AEGTA16143	promoter	LOC_Os03g46140.1	OsFBX101 - F-box domain containing protein, expressed	PREDICTED: uncharacterized protein LOC100836607 [Brachypodium distachyon]	AEGTA16143	TAG	nonTEG	[ID=wheatD.DR6460794;Target=EnSpm3_TM:5146-5454;Class=DNA/CMC-EnSpm;|scaffold4725|-|541979-542291]	1	--	--	--	--
DMR_scaffold14338_65489	scaffold14338	65489	65569	0.0729167	0.357798	0.203793	-0.284881	6.36995e-07	Hypo	AEGTA16163	promoter	LOC_Os03g64290.1	myosin, putative, expressed	PREDICTED: myosin-J heavy chain-like [Brachypodium distachyon]	AEGTA16163	TAG	TEG	[ID=wheatD.DR5291152;Target=WHAM2_TM-int:5739-5858;Class=LTR/Gypsy;|scaffold14338|+|64915-65029]	1	[ID=wheatD.DR5291153;Target=TREP52:6196-6311;Class=LINE/L1;|scaffold14338|-|69988-70092],[ID=wheatD.DR5291154;Target=D1100_SC:772-826;Class=DNA;|scaffold14338|-|78212-78266],[ID=wheatD.DR5291155;Target=ATHOS_TM:1-85;Class=DNA/TcMar-Stowaway;|scaffold14338	5	--	--
DMR_scaffold14338_168299	scaffold14338	168299	168384	0.00689655	0.167742	0.0411141	-0.160845	1.97759e-07	Hypo	AEGTA16166	promoter	LOC_Os11g46980.1	receptor-like protein kinase 2 precursor, putative, expressed	PREDICTED: putative receptor-like protein kinase At3g47110-like [Brachypodium distachyon]	AEGTA16166	TAG	nonTEG	[ID=wheatD.DR5291207;Target=KARIN_TA:1646-3087;Class=LINE/L1;|scaffold14338|+|166975-168399]	1	--	--	[ID=wheatD.DR5291208;Target=Karin_TM:5703-5815;Class=LINE/L1;|scaffold14338|+|173275-173387]	1
DMR_scaffold16068_56204	scaffold16068	56204	56293	0.220657	0.450704	0.489583	-0.230047	7.59981e-06	Hypo	AEGTA16182	promoter	LOC_Os08g02230.1	FAD-binding and arabino-lactone oxidase domains containing protein, putative, expressed	predicted protein [Hordeum vulgare subsp. vulgare]	AEGTA16182	TAG	nonTEG	--	--	--	--	[ID=wheatD.DR5389646;Target=Gypsy-5_TA-LTR:1-520;Class=LTR/Gypsy;|scaffold16068|-|60068-60586],[ID=wheatD.DR5389647;Target=Gypsy-5_TA-I:11702-12009;Class=LTR/Gypsy;|scaffold16068|-|60587-60884]	2
DMR_scaffold61753_112345	scaffold61753	112345	112439	0.23741	0.50641	0.46881	-0.269	2.37606e-06	Hypo	AEGTA16207	downstream	LOC_Os01g02190.1	aquaporin protein, putative, expressed	predicted protein [Hordeum vulgare subsp. vulgare]	AEGTA16207	TAG	nonTEG	[ID=wheatD.DR6751005;Target=EnSpm3_TM:10856-11083;Class=DNA/CMC-EnSpm;|scaffold61753|+|109427-109662]	1	--	--	--	--
DMR_scaffold8490_81372	scaffold8490	81372	81469	0.266393	0.564103	0.472243	-0.297709	8.43265e-12	Hypo	AEGTA16233	promoter	LOC_Os05g01730.2	drought induced 19 protein, putative, expressed	predicted protein [Hordeum vulgare subsp. vulgare]	AEGTA16233	TAG	nonTEG	--	--	--	--	[ID=wheatD.DR7082425;Target=EnSpm2_HV:5414-5592;Class=DNA/CMC-EnSpm;|scaffold8490|-|81221-81402],[ID=wheatD.DR7082426;Target=DNA-2-N2_TA:60-216;Class=DNA/TcMar-Stowaway;|scaffold8490|+|81250-81408],[ID=wheatD.DR7082427;Target=EnSpm3_TM:5161-5333;Class=DNA	3
DMR_scaffold161463_57918	scaffold161463	57918	58010	0.0595238	0.255556	0.232919	-0.196032	1.46275e-08	Hypo	AEGTA16309	downstream	LOC_Os09g37470.1	OsSAUR52 - Auxin-responsive SAUR gene family member, expressed	PREDICTED: uncharacterized protein LOC100820959 [Brachypodium distachyon]	AEGTA16309	TAG	nonTEG	[ID=wheatD.DR5394331;Target=L1_TD:7776-7840;Class=LINE/L1;|scaffold161463|-|54188-54251]	1	--	--	[ID=wheatD.DR5394332;Target=TREP216:1-43;Class=DNA/TcMar-Stowaway;|scaffold161463|-|56621-56664],[ID=wheatD.DR5394333;Target=HADES_TA:1-97;Class=DNA/TcMar-Stowaway;|scaffold161463|+|57961-58057]	2
DMR_scaffold161463_57918	scaffold161463	57918	58010	0.0595238	0.255556	0.232919	-0.196032	1.46275e-08	Hypo	AEGTA16310	downstream	LOC_Os09g37495.1	auxin responsive protein, putative, expressed	predicted protein [Hordeum vulgare subsp. vulgare]	AEGTA16310	TAG	nonTEG	[ID=wheatD.DR5394332;Target=TREP216:1-43;Class=DNA/TcMar-Stowaway;|scaffold161463|-|56621-56664],[ID=wheatD.DR5394333;Target=HADES_TA:1-97;Class=DNA/TcMar-Stowaway;|scaffold161463|+|57961-58057]	2	--	--	--	--
DMR_scaffold161463_57918	scaffold161463	57918	58010	0.0595238	0.255556	0.232919	-0.196032	1.46275e-08	Hypo	AEGTA16311	promoter	LOC_Os09g37500.1	OsSAUR55 - Auxin-responsive SAUR gene family member, expressed	predicted protein [Hordeum vulgare subsp. vulgare]	AEGTA16311	TAG	nonTEG	[ID=wheatD.DR5394333;Target=HADES_TA:1-97;Class=DNA/TcMar-Stowaway;|scaffold161463|+|57961-58057]	1	--	--	--	--
DMR_scaffold44821_52170	scaffold44821	52170	52262	0.048	0.362069	0.132571	-0.314069	4.0547e-10	Hypo	AEGTA16319	downstream	--	--	predicted protein [Hordeum vulgare subsp. vulgare]	AEGTA16319	TAG	TEG	[ID=wheatD.DR6402009;Target=MuDR1_TD:1-288;Class=DNA/MULE-MuDR;|scaffold44821|+|44952-45242]	1	[ID=wheatD.DR6402010;Target=LATIDU1_TM:4114-4148;Class=LTR/Gypsy;|scaffold44821|+|48326-48360],[ID=wheatD.DR6402011;Target=MuDR1_TD:1-191;Class=DNA/MULE-MuDR;|scaffold44821|-|48778-48967]	2	[ID=wheatD.DR6402012;Target=Copia-8_TA-I:4550-4752;Class=LTR/Copia;|scaffold44821|-|52535-52737],[ID=wheatD.DR6402013;Target=TAR1_TA:2511-2565;Class=LTR/Copia;|scaffold44821|-|52846-52900],[ID=wheatD.DR6402014;Target=Copia-8_TA-I:3498-4063;Class=LTR/Copia	3
DMR_scaffold1135_58305	scaffold1135	58305	58400	0	0.16	0	-0.16	5.11511e-07	Hypo	AEGTA16326	downstream	LOC_Os06g09270.1	hypro1, putative, expressed	predicted protein [Hordeum vulgare subsp. vulgare]	AEGTA16326	TAG	nonTEG	--	--	--	--	[ID=wheatD.DR5086803;Target=DNA-8-1_TA:182-239;Class=DNA;|scaffold1135|+|60569-60626]	1
DMR_scaffold51148_102327	scaffold51148	102327	102426	0.0869565	0.411168	0.211487	-0.324211	1.59566e-11	Hypo	AEGTA16368	exon,intron	LOC_Os07g36880.1	expressed protein	predicted protein [Hordeum vulgare subsp. vulgare]	AEGTA16368	TAG	TEG	--	--	[ID=wheatD.DR6549390;Target=CEREBA_HV-LTR:747-928;Class=LTR/Gypsy;|scaffold51148|+|102350-102561],[ID=wheatD.DR6549391;Target=EnSpm2_HV:5414-5631;Class=DNA/CMC-EnSpm;|scaffold51148|-|103491-103712]	2	--	--
DMR_scaffold51148_105636	scaffold51148	105636	105733	0.0454545	0.268156	0.169508	-0.222702	6.47188e-11	Hypo	AEGTA16368	promoter	LOC_Os07g36880.1	expressed protein	predicted protein [Hordeum vulgare subsp. vulgare]	AEGTA16368	TAG	TEG	--	--	[ID=wheatD.DR6549390;Target=CEREBA_HV-LTR:747-928;Class=LTR/Gypsy;|scaffold51148|+|102350-102561],[ID=wheatD.DR6549391;Target=EnSpm2_HV:5414-5631;Class=DNA/CMC-EnSpm;|scaffold51148|-|103491-103712]	2	--	--
DMR_scaffold53381_8650	scaffold53381	8650	8742	0	0.178571	0	-0.178571	3.613e-08	Hypo	AEGTA16399	downstream	LOC_Os09g38834.1	OsWAK89b - OsWAK receptor-like protein kinase, expressed	PREDICTED: wall-associated receptor kinase 5-like [Brachypodium distachyon]	AEGTA16399	TAG	nonTEG	--	--	--	--	[ID=wheatD.DR6594594;Target=EnSpm1_HV:9267-9342;Class=DNA/CMC-EnSpm;|scaffold53381|+|9201-9276]	1
DMR_scaffold40662_21498	scaffold40662	21498	21594	0.175644	0.330918	0.530778	-0.155274	2.17599e-07	Hypo	AEGTA16418	intron	LOC_Os07g35370.1	TKL_IRAK_DUF26-lc.15 - DUF26 kinases have homology to DUF26 containing loci, expressed	PREDICTED: cysteine-rich receptor-like protein kinase 10-like [Brachypodium distachyon]	AEGTA16418	TAG	TEG	--	--	[ID=wheatD.DR6292541;Target=TREP216:6-127;Class=DNA/TcMar-Stowaway;|scaffold40662|+|21176-21300]	1	--	--
DMR_scaffold95666_7304	scaffold95666	7304	7390	0.277778	0.59434	0.467372	-0.316562	1.37033e-06	Hypo	AEGTA16423	downstream	LOC_Os02g46970.1	AMP-binding domain containing protein, expressed	4-hydroxycinnamic acid: CoA ligase, partial [Sorghum bicolor]	AEGTA16423	TAG	nonTEG	--	--	--	--	[ID=wheatD.DR7195416;Target=NIKITA_HV-LTR:1965-2418;Class=LTR/Copia;|scaffold95666|-|11518-11948],[ID=wheatD.DR7195417;Target=NIKITA_HV-LTR:1328-1995;Class=LTR/Copia;|scaffold95666|-|11993-12562]	2
DMR_scaffold10008_86400	scaffold10008	86400	86498	0.0324074	0.174041	0.186205	-0.141634	1.37908e-07	Hypo	AEGTA16457	intron	LOC_Os01g73670.4	expressed protein	predicted protein [Hordeum vulgare subsp. vulgare]	AEGTA16457	TAG	TEG	[ID=wheatD.DR4978393;Target=Gypsy-12_TA-I:1-1853;Class=LTR/Gypsy;|scaffold10008|-|82963-84817],[ID=wheatD.DR4978394;Target=Gypsy-12_TA-LTR:1-1521;Class=LTR/Gypsy;|scaffold10008|-|84818-86222]	2	[ID=wheatD.DR4978395;Target=ANGELA1_TM-LTR:1-429;Class=LTR/Copia;|scaffold10008|-|86223-86656],[ID=wheatD.DR4978396;Target=HADES_TA:1-97;Class=DNA/TcMar-Stowaway;|scaffold10008|+|87591-87666]	2	--	--
DMR_scaffold4804_47231	scaffold4804	47231	47416	0.00917431	0.161538	0.0567934	-0.152364	6.06029e-13	Hypo	AEGTA16495	intron	LOC_Os04g12830.1	expressed protein	predicted protein [Hordeum vulgare subsp. vulgare]	AEGTA16495	TAG	TEG	[ID=wheatD.DR6479305;Target=EnSpm-1_TA:9516-9710;Class=DNA/CMC-EnSpm;|scaffold4804|+|42368-42560],[ID=wheatD.DR6479306;Target=KARIN_TA:2991-3100;Class=LINE/L1;|scaffold4804|+|42879-42985]	2	[ID=wheatD.DR6479307;Target=ICARUS_TM:1-107;Class=DNA/TcMar-Stowaway;|scaffold4804|+|47248-47366]	1	[ID=wheatD.DR6479308;Target=EnSpm-5_HV:3633-3742;Class=DNA/CMC-EnSpm;|scaffold4804|-|49849-49962]	1
DMR_scaffold25330_197232	scaffold25330	197232	197328	0.206897	0.512	0.404095	-0.305103	6.16943e-08	Hypo	AEGTA16512	promoter	LOC_Os08g01510.1	cytochrome P450, putative, expressed	P450 [Triticum aestivum]	AEGTA16512	TAG	nonTEG	[ID=wheatD.DR5812778;Target=EnSpm-N1_AT:3813-5757;Class=DNA/CMC-EnSpm;|scaffold25330|+|190473-192247],[ID=wheatD.DR5812779;Target=EnSpm1n_AT:3070-3396;Class=DNA/CMC-EnSpm;|scaffold25330|+|192250-192607]	2	--	--	[ID=wheatD.DR5812780;Target=EnSpm3_TM:5161-5410;Class=DNA/CMC-EnSpm;|scaffold25330|-|195904-196164],[ID=wheatD.DR5812781;Target=DNA-TA-1_TA:1-219;Class=DNA/TcMar-Stowaway;|scaffold25330|-|197261-197499]	2
DMR_scaffold83528_26161	scaffold83528	26161	26256	0.0757576	0.242138	0.312869	-0.166381	8.36241e-07	Hypo	AEGTA16538	intron	LOC_Os02g17940.3	leucoanthocyanidin dioxygenase, putative, expressed	PREDICTED: protein SRG1-like [Brachypodium distachyon]	AEGTA16538	TAG	nonTEG	[ID=wheatD.DR7066832;Target=Isabelle_TM:191-375;Class=LINE/L1;|scaffold83528|+|24286-24468]	1	--	--	--	--
DMR_scaffold37548_28932	scaffold37548	28932	29028	0.0540541	0.256637	0.210624	-0.202583	2.66363e-07	Hypo	AEGTA16553	intron	LOC_Os10g34140.1	conserved hypothetical protein	predicted protein [Hordeum vulgare subsp. vulgare]	AEGTA16553	TAG	TEG	[ID=wheatD.DR6207897;Target=DNA-8-1_TA:147-226;Class=DNA;|scaffold37548|-|25343-25422]	1	[ID=wheatD.DR6207898;Target=ATHOS_HV:1-85;Class=DNA/TcMar-Stowaway;|scaffold37548|-|26518-26602],[ID=wheatD.DR6207899;Target=AsDRF1:1165-1264;Class=DNA;|scaffold37548|-|26603-26617],[ID=wheatD.DR6207900;Target=MIUSE1_TM:5307-5353;Class=LINE/L1;|scaffold37	3	--	--
DMR_scaffold13659_18630	scaffold13659	18630	18727	0.0381679	0.155462	0.245513	-0.117294	5.78752e-06	Hypo	AEGTA16567	promoter	LOC_Os01g11414.2	sodium/calcium exchanger protein, putative, expressed	PREDICTED: uncharacterized protein LOC100838274 [Brachypodium distachyon]	AEGTA16567	TAG	nonTEG	[ID=wheatD.DR5248121;Target=EnSpm1_HV:9267-9321;Class=DNA/CMC-EnSpm;|scaffold13659|-|16407-16461]	1	--	--	[ID=wheatD.DR5248122;Target=STOWAWAY1_HV:1-166;Class=DNA/TcMar-Stowaway;|scaffold13659|-|18687-18850]	1
DMR_scaffold15214_25038	scaffold15214	25038	25137	0.262295	0.449219	0.583892	-0.186924	5.15969e-06	Hypo	AEGTA16574	promoter	LOC_Os07g08860.1	S-domain receptor-like protein kinase, putative, expressed	predicted protein [Hordeum vulgare subsp. vulgare]	AEGTA16574	TAG	nonTEG	[ID=wheatD.DR5341630;Target=ICARUS_TM:1-107;Class=DNA/TcMar-Stowaway;|scaffold15214|-|25070-25176]	1	--	--	[ID=wheatD.DR5341631;Target=AsDRF1:1180-1265;Class=DNA;|scaffold15214|+|28318-28403]	1
DMR_scaffold32984_40468	scaffold32984	40468	40567	0.10687	0.355634	0.300506	-0.248764	3.24928e-12	Hypo	AEGTA16593	promoter	LOC_Os07g35970.1	SMP-30/Gluconolaconase/LRE-like region containing protein, expressed	PREDICTED: strictosidine synthase 1-like [Brachypodium distachyon]	AEGTA16593	TAG	nonTEG	[ID=wheatD.DR6073318;Target=Copia-4_TA-I:964-2406;Class=LTR/Copia;|scaffold32984|+|34753-36192],[ID=wheatD.DR6073319;Target=Copia-4_TA-I:4179-4598;Class=LTR/Copia;|scaffold32984|+|36586-37008]	2	--	--	[ID=wheatD.DR6073320;Target=ICARUS_TM:1-107;Class=DNA/TcMar-Stowaway;|scaffold32984|-|40429-40535]	1
DMR_scaffold98675_14710	scaffold98675	14710	14807	0	0.194444	0	-0.194444	6.49239e-06	Hypo	AEGTA16654	intron	LOC_Os12g28040.1	NBS-LRR disease resistance protein, putative, expressed	PREDICTED: disease resistance protein RPM1-like [Brachypodium distachyon]	AEGTA16654	TAG	TEG	--	--	[ID=wheatD.DR7222989;Target=LATIDU1_TM:2764-2938;Class=LTR/Gypsy;|scaffold98675|-|11400-11559],[ID=wheatD.DR7222990;Target=L1_TD:7802-7842;Class=LINE/L1;|scaffold98675|-|13998-14038],[ID=wheatD.DR7222991;Target=KARIN_TA:3026-3096;Class=LINE/L1;|scaffold98	3	[ID=wheatD.DR7222992;Target=DNA-2-N2_TA:1-43;Class=DNA/TcMar-Stowaway;|scaffold98675|+|18352-18394],[ID=wheatD.DR7222993;Target=MuDR1_TD:5338-5594;Class=DNA/MULE-MuDR;|scaffold98675|-|18395-18651]	2
DMR_scaffold98675_18801	scaffold98675	18801	18892	0.162393	0.346614	0.468514	-0.18422	4.11918e-06	Hypo	AEGTA16654	downstream	LOC_Os12g28040.1	NBS-LRR disease resistance protein, putative, expressed	PREDICTED: disease resistance protein RPM1-like [Brachypodium distachyon]	AEGTA16654	TAG	TEG	--	--	[ID=wheatD.DR7222989;Target=LATIDU1_TM:2764-2938;Class=LTR/Gypsy;|scaffold98675|-|11400-11559],[ID=wheatD.DR7222990;Target=L1_TD:7802-7842;Class=LINE/L1;|scaffold98675|-|13998-14038],[ID=wheatD.DR7222991;Target=KARIN_TA:3026-3096;Class=LINE/L1;|scaffold98	3	[ID=wheatD.DR7222992;Target=DNA-2-N2_TA:1-43;Class=DNA/TcMar-Stowaway;|scaffold98675|+|18352-18394],[ID=wheatD.DR7222993;Target=MuDR1_TD:5338-5594;Class=DNA/MULE-MuDR;|scaffold98675|-|18395-18651]	2
DMR_scaffold69097_37859	scaffold69097	37859	38165	0.338809	0.511018	0.663008	-0.172209	2.40285e-14	Hypo	AEGTA16661	promoter	LOC_Os08g05370.1	conserved hypothetical protein	hypothetical protein [Oryza sativa Japonica Group] >gi|50726271|dbj|BAD33847.1| hypothetical protein [Oryza sativa Japonica Group]	AEGTA16661	TAG	TEG	--	--	[ID=wheatD.DR6872666;Target=DNA-2-N2_TA:1-259;Class=DNA/TcMar-Stowaway;|scaffold69097|-|38847-39108]	1	[ID=wheatD.DR6872667;Target=MuDR1_TD:5382-5592;Class=DNA/MULE-MuDR;|scaffold69097|-|39201-39410]	1
DMR_scaffold69097_39209	scaffold69097	39209	39304	0.209184	0.386243	0.541585	-0.17706	9.61808e-06	Hypo	AEGTA16661	exon,intron,downstream	LOC_Os08g05370.1	conserved hypothetical protein	hypothetical protein [Oryza sativa Japonica Group] >gi|50726271|dbj|BAD33847.1| hypothetical protein [Oryza sativa Japonica Group]	AEGTA16661	TAG	TEG	--	--	[ID=wheatD.DR6872666;Target=DNA-2-N2_TA:1-259;Class=DNA/TcMar-Stowaway;|scaffold69097|-|38847-39108]	1	[ID=wheatD.DR6872667;Target=MuDR1_TD:5382-5592;Class=DNA/MULE-MuDR;|scaffold69097|-|39201-39410]	1
DMR_scaffold69097_40722	scaffold69097	40722	41009	0.312785	0.609572	0.513123	-0.296786	6.62381e-18	Hypo	AEGTA16661	downstream	LOC_Os08g05370.1	conserved hypothetical protein	hypothetical protein [Oryza sativa Japonica Group] >gi|50726271|dbj|BAD33847.1| hypothetical protein [Oryza sativa Japonica Group]	AEGTA16661	TAG	TEG	--	--	[ID=wheatD.DR6872666;Target=DNA-2-N2_TA:1-259;Class=DNA/TcMar-Stowaway;|scaffold69097|-|38847-39108]	1	[ID=wheatD.DR6872667;Target=MuDR1_TD:5382-5592;Class=DNA/MULE-MuDR;|scaffold69097|-|39201-39410]	1
DMR_scaffold15272_85984	scaffold15272	85984	86083	0.172285	0.379518	0.453956	-0.207233	2.39788e-06	Hypo	AEGTA16680	promoter	LOC_Os01g21630.1	pectinacetylesterase domain containing protein, expressed	predicted protein [Hordeum vulgare subsp. vulgare]	AEGTA16680	TAG	TEG	[ID=wheatD.DR5345432;Target=EnSpm3_TM:5166-5288;Class=DNA/CMC-EnSpm;|scaffold15272|+|85971-86091]	1	[ID=wheatD.DR5345433;Target=JASON_TA:170-217;Class=DNA/TcMar-Stowaway;|scaffold15272|-|86703-86750],[ID=wheatD.DR5345434;Target=ATHOS_HV:1-85;Class=DNA/TcMar-Stowaway;|scaffold15272|+|87749-87833]	2	--	--
DMR_scaffold24851_8812	scaffold24851	8812	8909	0.0642857	0.348684	0.184367	-0.284398	1.27987e-09	Hypo	AEGTA16689	downstream	LOC_Os04g53390.1	MrBTB2 - Bric-a-Brac, Tramtrack, Broad Complex BTB domain with Meprin and TRAF Homology MATH-related domain, expressed	PREDICTED: BTB/POZ and MATH domain-containing protein 2-like [Brachypodium distachyon]	AEGTA16689	TAG	nonTEG	--	--	--	--	[ID=wheatD.DR5793439;Target=Copia-4_HV-LTR:94-209;Class=LTR/Copia;|scaffold24851|+|9568-9678]	1
DMR_scaffold24851_9575	scaffold24851	9575	9775	0.276163	0.476103	0.580048	-0.19994	6.62639e-13	Hypo	AEGTA16689	downstream	LOC_Os04g53390.1	MrBTB2 - Bric-a-Brac, Tramtrack, Broad Complex BTB domain with Meprin and TRAF Homology MATH-related domain, expressed	PREDICTED: BTB/POZ and MATH domain-containing protein 2-like [Brachypodium distachyon]	AEGTA16689	TAG	nonTEG	--	--	--	--	[ID=wheatD.DR5793439;Target=Copia-4_HV-LTR:94-209;Class=LTR/Copia;|scaffold24851|+|9568-9678]	1
DMR_scaffold24851_8812	scaffold24851	8812	8909	0.0642857	0.348684	0.184367	-0.284398	1.27987e-09	Hypo	AEGTA16690	downstream	LOC_Os04g53410.1	MBTB7 - Bric-a-Brac, Tramtrack, Broad Complex BTB domain with Meprin and TRAF Homology MATH domain, expressed	PREDICTED: BTB/POZ and MATH domain-containing protein 2-like [Brachypodium distachyon]	AEGTA16690	TAG	nonTEG	[ID=wheatD.DR5793439;Target=Copia-4_HV-LTR:94-209;Class=LTR/Copia;|scaffold24851|+|9568-9678]	1	--	--	--	--
DMR_scaffold24851_9575	scaffold24851	9575	9775	0.276163	0.476103	0.580048	-0.19994	6.62639e-13	Hypo	AEGTA16690	downstream	LOC_Os04g53410.1	MBTB7 - Bric-a-Brac, Tramtrack, Broad Complex BTB domain with Meprin and TRAF Homology MATH domain, expressed	PREDICTED: BTB/POZ and MATH domain-containing protein 2-like [Brachypodium distachyon]	AEGTA16690	TAG	nonTEG	[ID=wheatD.DR5793439;Target=Copia-4_HV-LTR:94-209;Class=LTR/Copia;|scaffold24851|+|9568-9678]	1	--	--	--	--
DMR_scaffold41363_32308	scaffold41363	32308	32402	0.290598	0.505837	0.57449	-0.215238	1.51384e-06	Hypo	AEGTA16737	downstream	LOC_Os03g45930.1	expressed protein	predicted protein [Hordeum vulgare subsp. vulgare]	AEGTA16737	TAG	nonTEG	--	--	--	--	[ID=wheatD.DR6312827;Target=NUSIF1_TM:7468-7528;Class=LTR/Gypsy;|scaffold41363|-|32881-32940]	1
DMR_scaffold9915_127905	scaffold9915	127905	128000	0.528958	0.676471	0.781937	-0.147513	3.7096e-06	Hypo	AEGTA16753	promoter	LOC_Os02g42280.1	UDP-glucoronosyl/UDP-glucosyl transferase family protein, putative, expressed	predicted protein [Hordeum vulgare subsp. vulgare]	AEGTA16753	TAG	TEG	[ID=wheatD.DR7227862;Target=ROMANI1_LTR:909-2751;Class=LTR/Gypsy;|scaffold9915|-|120885-122781],[ID=wheatD.DR7227863;Target=ROMANI1_LTR:155-354;Class=LTR/Gypsy;|scaffold9915|-|123063-123263],[ID=wheatD.DR7227864;Target=ROMANI1_LTR:1-182;Class=LTR/Gypsy;|s	3	[ID=wheatD.DR7227865;Target=TREP32:978-1058;Class=DNA/CMC-EnSpm;|scaffold9915|+|126125-126197]	1	[ID=wheatD.DR7227866;Target=D1100_SC:822-840;Class=DNA;|scaffold9915|-|127822-127836],[ID=wheatD.DR7227867;Target=THALOS_AT:1-157;Class=DNA/TcMar-Stowaway;|scaffold9915|+|127837-127999]	2
DMR_scaffold95344_30386	scaffold95344	30386	30484	0.22449	0.525974	0.426808	-0.301484	1.90183e-06	Hypo	AEGTA16786	promoter	LOC_Os12g15920.1	laccase precursor protein, putative, expressed	predicted protein [Hordeum vulgare subsp. vulgare]	AEGTA16786	TAG	nonTEG	[ID=wheatD.DR7192313;Target=STOWAWAY1_HV:1-164;Class=DNA/TcMar-Stowaway;|scaffold95344|-|30039-30197],[ID=wheatD.DR7192314;Target=D1100_SC:719-848;Class=DNA;|scaffold95344|+|30095-30219]	2	--	--	[ID=wheatD.DR7192315;Target=KARIN_TA:834-3090;Class=LINE/L1;|scaffold95344|-|31578-33806]	1
DMR_scaffold95344_33749	scaffold95344	33749	33813	0.0517241	0.5	0.103448	-0.448276	3.04601e-07	Hypo	AEGTA16787	exon	LOC_Os12g15920.1	laccase precursor protein, putative, expressed	predicted protein [Hordeum vulgare subsp. vulgare]	AEGTA16787	TAG	nonTEG	[ID=wheatD.DR7192315;Target=KARIN_TA:834-3090;Class=LINE/L1;|scaffold95344|-|31578-33806]	1	--	--	[ID=wheatD.DR7192316;Target=L1_TD:7774-7841;Class=LINE/L1;|scaffold95344|-|35381-35458],[ID=wheatD.DR7192317;Target=HADES_TA:2-97;Class=DNA/TcMar-Stowaway;|scaffold95344|-|36599-36694]	2
DMR_scaffold117839_6574	scaffold117839	6574	6673	0.193487	0.362981	0.533049	-0.169494	9.23747e-09	Hypo	AEGTA16788	promoter	LOC_Os11g20090.1	O-methyltransferase, putative, expressed	predicted protein [Hordeum vulgare subsp. vulgare]	AEGTA16788	TAG	nonTEG	--	--	--	--	[ID=wheatD.DR5120400;Target=DNA-3-1_TA:1-268;Class=DNA/PIF-Harbinger;|scaffold117839|-|6422-6690]	1
DMR_scaffold22008_20613	scaffold22008	20613	20709	0.0727273	0.331034	0.219697	-0.258307	7.2597e-09	Hypo	AEGTA16800	intron	LOC_Os02g49720.3	aldehyde dehydrogenase, putative, expressed	hypothetical protein OsI_08800 [Oryza sativa Indica Group]	AEGTA16800	TAG	nonTEG	[ID=wheatD.DR5672377;Target=ANGELA1_TM-LTR:29-1737;Class=LTR/Copia;|scaffold22008|+|13092-14827],[ID=wheatD.DR5672378;Target=Copia-4_HV-LTR:492-635;Class=LTR/Copia;|scaffold22008|-|14926-15076],[ID=wheatD.DR5672379;Target=Copia-4_HV-LTR:44-225;Class=LTR/C	3	--	--	--	--
DMR_scaffold38231_15810	scaffold38231	15810	15903	0.293617	0.487273	0.602572	-0.193656	8.57272e-06	Hypo	AEGTA16851	promoter	LOC_Os02g02930.1	terpene synthase, putative, expressed	PREDICTED: (3S,6E)-nerolidol synthase 1, chloroplastic-like [Brachypodium distachyon]	AEGTA16851	TAG	TEG	[ID=wheatD.DR6225594;Target=STOWAWAY1_HV:1-166;Class=DNA/TcMar-Stowaway;|scaffold38231|+|15831-15995],[ID=wheatD.DR6225595;Target=AsDRF1:1180-1270;Class=DNA;|scaffold38231|+|16367-16457]	2	[ID=wheatD.DR6225596;Target=L1_TD:7784-7840;Class=LINE/L1;|scaffold38231|+|19673-19727]	1	[ID=wheatD.DR6225597;Target=EnSpm2_HV:8640-9099;Class=DNA/CMC-EnSpm;|scaffold38231|-|22523-22890]	1
DMR_scaffold43695_43593	scaffold43695	43593	43686	0	0.118644	0	-0.118644	2.56541e-06	Hypo	AEGTA16887	downstream	LOC_Os01g68490.1	tetratricopeptide-like helical, putative, expressed	PREDICTED: putative pentatricopeptide repeat-containing protein At5g37570-like [Brachypodium distachyon]	AEGTA16887	TAG	nonTEG	--	--	--	--	[ID=wheatD.DR6372629;Target=STOWAWAY1_HV:1-166;Class=DNA/TcMar-Stowaway;|scaffold43695|-|42562-42726]	1
DMR_scaffold20004_86793	scaffold20004	86793	86889	0.191882	0.398734	0.481228	-0.206852	5.17401e-06	Hypo	AEGTA16903	downstream	LOC_Os07g49290.1	PHD finger family protein, putative, expressed	predicted protein [Hordeum vulgare subsp. vulgare]	AEGTA16903	TAG	nonTEG	[ID=wheatD.DR5581563;Target=TAR1_TA:1875-1911;Class=LTR/Copia;|scaffold20004|-|77786-77822]	1	--	--	--	--
DMR_scaffold4162_16670	scaffold4162	16670	16763	0.056338	0.201493	0.279604	-0.145155	3.17229e-07	Hypo	AEGTA16940	promoter	LOC_Os11g10750.1	OsSCP48 - Putative Serine Carboxypeptidase homologue, expressed	PREDICTED: serine carboxypeptidase-like 42-like [Brachypodium distachyon]	AEGTA16940	TAG	TEG	[ID=wheatD.DR6319824;Target=L1_TD:7783-7842;Class=LINE/L1;|scaffold4162|-|11720-11779]	1	[ID=wheatD.DR6319825;Target=DNA-2-N2_TA:1-259;Class=DNA/TcMar-Stowaway;|scaffold4162|-|15207-15501]	1	[ID=wheatD.DR6319826;Target=MuDr-1_HV:1-206;Class=DNA/MULE-MuDR;|scaffold4162|+|16990-17194],[ID=wheatD.DR6319827;Target=Copia-4_HV-LTR:37-273;Class=LTR/Copia;|scaffold4162|+|17449-17686],[ID=wheatD.DR6319828;Target=Copia-4_HV-LTR:463-635;Class=LTR/Copia;	3
DMR_scaffold43347_2947	scaffold43347	2947	3149	0.124172	0.323185	0.384214	-0.199013	1.43879e-14	Hypo	AEGTA16944	promoter	LOC_Os05g16300.1	expressed protein	predicted protein [Hordeum vulgare subsp. vulgare]	AEGTA16944	TAG	nonTEG	[ID=wheatD.DR6364135;Target=MuDr-1_HV:1-145;Class=DNA/MULE-MuDR;|scaffold43347|-|1911-2055],[ID=wheatD.DR6364136;Target=MuDR1_TD:1-315;Class=DNA/MULE-MuDR;|scaffold43347|-|2205-2494]	2	--	--	[ID=wheatD.DR6364137;Target=STOWAWAY1_HV:1-83;Class=DNA/TcMar-Stowaway;|scaffold43347|-|6375-6452]	1
DMR_scaffold95569_19231	scaffold95569	19231	19318	0.0506912	0.22695	0.223358	-0.176259	1.23562e-06	Hypo	AEGTA16968	downstream	LOC_Os07g39850.1	expressed protein	predicted protein [Hordeum vulgare subsp. vulgare]	AEGTA16968	TAG	nonTEG	[ID=wheatD.DR7194281;Target=LATIDU1_TM:1916-2220;Class=LTR/Gypsy;|scaffold95569|-|15254-15558],[ID=wheatD.DR7194282;Target=LATIDU1_TM:1866-2205;Class=LTR/Gypsy;|scaffold95569|+|15296-15630],[ID=wheatD.DR7194283;Target=HARB-1_TA:2060-2142;Class=DNA/PIF-Har	3	--	--	[ID=wheatD.DR7194284;Target=VEJU1_TM-LTR:1-374;Class=LTR;|scaffold95569|+|18928-19305],[ID=wheatD.DR7194285;Target=VEJU1_TM-int:1-1239;Class=LTR;|scaffold95569|+|19306-20508]	2
DMR_scaffold29957_33737	scaffold29957	33737	33831	0.004329	0.119048	0.0363636	-0.114719	1.03499e-06	Hypo	AEGTA16985	promoter	LOC_Os10g34770.1	RIPER4 - Ripening-related family protein precursor, putative, expressed	hypothetical protein SORBIDRAFT_03g030120 [Sorghum bicolor] >gi|241930234|gb|EES03379.1| hypothetical protein SORBIDRAFT_03g030120 [Sorghum bicolor]	AEGTA16985	TAG	nonTEG	--	--	--	--	[ID=wheatD.DR5976373;Target=MuDr-N1_TM:937-1102;Class=DNA/MULE-MuDR;|scaffold29957|-|33634-33799],[ID=wheatD.DR5976374;Target=MuDr-N1_TM:937-1101;Class=DNA/MULE-MuDR;|scaffold29957|+|34721-34885]	2
DMR_scaffold2508_50371	scaffold2508	50371	50470	0.0420712	0.222973	0.188683	-0.180902	1.33973e-11	Hypo	AEGTA17033	promoter	LOC_Os01g50160.1	MDR-like ABC transporter, putative, expressed	multidrug resistance protein 1 homolog [Triticum aestivum]	AEGTA17033	TAG	TEG	[ID=wheatD.DR5802503;Target=STOWAWAY1_HV:1-166;Class=DNA/TcMar-Stowaway;|scaffold2508|-|50227-50385]	1	[ID=wheatD.DR5802504;Target=HADES_TA:1-97;Class=DNA/TcMar-Stowaway;|scaffold2508|+|54306-54402]	1	--	--
DMR_scaffold59967_32116	scaffold59967	32116	32308	0.0265957	0.15869	0.167595	-0.132094	1.8047e-13	Hypo	AEGTA17045	promoter	LOC_Os08g37750.1	cellulase, putative, expressed	PREDICTED: probable glucan 1,3-beta-glucosidase A-like [Brachypodium distachyon]	AEGTA17045	TAG	nonTEG	[ID=wheatD.DR6719483;Target=Gypsy-7_HV-I:160-439;Class=LTR/Gypsy;|scaffold59967|-|31171-31454]	1	--	--	[ID=wheatD.DR6719484;Target=DNA-2-N2_TA:1-259;Class=DNA/TcMar-Stowaway;|scaffold59967|+|39100-39359]	1
DMR_scaffold32464_51797	scaffold32464	51797	51891	0.0776699	0.260606	0.298036	-0.182936	2.91812e-06	Hypo	AEGTA17054	promoter	LOC_Os08g23730.1	class I glutamine amidotransferase, putative, expressed	PREDICTED: GMP synthase [glutamine-hydrolyzing]-like [Brachypodium distachyon]	AEGTA17054	TAG	nonTEG	[ID=wheatD.DR6057196;Target=EnSpm-N1_AT:439-484;Class=DNA/CMC-EnSpm;|scaffold32464|-|46138-46185],[ID=wheatD.DR6057197;Target=EnSpm-N1_AT:4-498;Class=DNA/CMC-EnSpm;|scaffold32464|-|46207-46697]	2	--	--	[ID=wheatD.DR6057198;Target=EnSpm3_TM:5155-5454;Class=DNA/CMC-EnSpm;|scaffold32464|+|51511-51820],[ID=wheatD.DR6057199;Target=EnSpm-5_HV:5017-5069;Class=DNA/CMC-EnSpm;|scaffold32464|-|52247-52302]	2
DMR_scaffold10928_40999	scaffold10928	40999	41098	0.165354	0.392157	0.421654	-0.226803	5.3749e-07	Hypo	AEGTA17066	promoter	LOC_Os01g43460.2	C4-dicarboxylate transporter/malic acid transport protein, expressed	hypothetical protein OsJ_19704 [Oryza sativa Japonica Group]	AEGTA17066	TAG	nonTEG	[ID=wheatD.DR5054418;Target=EnSpm2_HV:5547-5637;Class=DNA/CMC-EnSpm;|scaffold10928|-|40417-40509],[ID=wheatD.DR5054419;Target=DNA-2-N2_TA:1-216;Class=DNA/TcMar-Stowaway;|scaffold10928|-|40476-40674]	2	--	--	[ID=wheatD.DR5054420;Target=STOWAWAY1_HV:1-166;Class=DNA/TcMar-Stowaway;|scaffold10928|-|44680-44841],[ID=wheatD.DR5054421;Target=D1100_SC:710-846;Class=DNA;|scaffold10928|+|44729-44864],[ID=wheatD.DR5054422;Target=NUSIF1_TM:7444-7510;Class=LTR/Gypsy;|sca	4
DMR_scaffold1923_31715	scaffold1923	31715	31795	0.01875	0.182692	0.102632	-0.163942	3.20285e-06	Hypo	AEGTA17102	downstream	LOC_Os05g43940.1	O-methyltransferase, putative, expressed	hypothetical protein SORBIDRAFT_09g025530 [Sorghum bicolor] >gi|241946659|gb|EES19804.1| hypothetical protein SORBIDRAFT_09g025530 [Sorghum bicolor]	AEGTA17102	TAG	TEG	--	--	[ID=wheatD.DR5544978;Target=LATIDU1_TM:4113-4150;Class=LTR/Gypsy;|scaffold1923|+|30438-30475]	1	[ID=wheatD.DR5544979;Target=Angela1_AT_LTR:1-90;Class=LTR/Copia;|scaffold1923|+|31407-31494],[ID=wheatD.DR5544980;Target=WIS21A_TA-LTR:1064-1754;Class=LTR/Copia;|scaffold1923|-|31507-32171],[ID=wheatD.DR5544981;Target=ANGELA1_TM-LTR:1-1737;Class=LTR/Copia	3
DMR_scaffold2301_24807	scaffold2301	24807	24899	0	0.141844	0	-0.141844	1.46677e-06	Hypo	AEGTA17123	promoter	--	--	predicted protein [Hordeum vulgare subsp. vulgare]	AEGTA17123	TAG	nonTEG	[ID=wheatD.DR5716484;Target=DNA-8-1_TA:577-715;Class=DNA;|scaffold2301|-|24587-24727]	1	--	--	[ID=wheatD.DR5716485;Target=Gypsy-11_TA-LTR:1-477;Class=LTR/Gypsy;|scaffold2301|-|27506-27980],[ID=wheatD.DR5716486;Target=Gypsy-11_TA-I:6772-8215;Class=LTR/Gypsy;|scaffold2301|-|27981-29420]	2
DMR_scaffold2301_25194	scaffold2301	25194	25500	0.0748663	0.408257	0.18338	-0.333391	1.33472e-15	Hypo	AEGTA17123	promoter	--	--	predicted protein [Hordeum vulgare subsp. vulgare]	AEGTA17123	TAG	nonTEG	[ID=wheatD.DR5716484;Target=DNA-8-1_TA:577-715;Class=DNA;|scaffold2301|-|24587-24727]	1	--	--	[ID=wheatD.DR5716485;Target=Gypsy-11_TA-LTR:1-477;Class=LTR/Gypsy;|scaffold2301|-|27506-27980],[ID=wheatD.DR5716486;Target=Gypsy-11_TA-I:6772-8215;Class=LTR/Gypsy;|scaffold2301|-|27981-29420]	2
DMR_scaffold75562_6821	scaffold75562	6821	6911	0.0888889	0.245223	0.362482	-0.156334	1.45581e-08	Hypo	AEGTA17212	downstream	LOC_Os06g10350.1	MYB family transcription factor, putative, expressed	predicted protein [Hordeum vulgare subsp. vulgare]	AEGTA17212	TAG	nonTEG	[ID=wheatD.DR6967705;Target=WIS21A_TA-LTR:1-1245;Class=LTR/Copia;|scaffold75562|-|2574-3820],[ID=wheatD.DR6967706;Target=STOWAWAY1_HV:1-166;Class=DNA/TcMar-Stowaway;|scaffold75562|-|5018-5179],[ID=wheatD.DR6967707;Target=HADES_TA:1-97;Class=DNA/TcMar-Stow	3	--	--	[ID=wheatD.DR6967708;Target=WHAM1_TM-int:5704-6743;Class=LTR/Gypsy;|scaffold75562|+|7210-8224],[ID=wheatD.DR6967709;Target=SABRINA_SC-int:3354-3387;Class=LTR/Gypsy;|scaffold75562|+|8190-8224],[ID=wheatD.DR6967710;Target=WHAM2_TM-LTR:1-883;Class=LTR/Gypsy;	3
DMR_scaffold43648_9871	scaffold43648	9871	9969	0.0111111	0.18239	0.0609195	-0.171279	1.15959e-08	Hypo	AEGTA17251	downstream	LOC_Os06g01840.1	nodulin, putative, expressed	unknown [Zea mays]	AEGTA17251	TAG	nonTEG	[ID=wheatD.DR6371935;Target=SABRINA3_TM-LTR:3-1351;Class=LTR/Gypsy;|scaffold43648|+|7355-8975],[ID=wheatD.DR6371936;Target=SABRINA3_TM-LTR:1248-1562;Class=LTR/Gypsy;|scaffold43648|+|8959-9274],[ID=wheatD.DR6371937;Target=DNA-2-N2_TA:73-259;Class=DNA/TcMar	3	--	--	[ID=wheatD.DR6371938;Target=HARB-1_TA:1-474;Class=DNA/PIF-Harbinger;|scaffold43648|+|14303-14776],[ID=wheatD.DR6371939;Target=HARB-1_TA:647-1407;Class=DNA/PIF-Harbinger;|scaffold43648|+|14778-15537],[ID=wheatD.DR6371940;Target=LATIDU1_TM:1-1317;Class=LTR/	3
DMR_scaffold29663_112800	scaffold29663	112800	112884	0.0760234	0.269231	0.282373	-0.193207	3.60785e-07	Hypo	AEGTA17277	exon,downstream	LOC_Os02g33420.1	ATPase, AAA family protein, expressed	PREDICTED: chaperone protein ClpB1-like [Brachypodium distachyon]	AEGTA17277	TAG	nonTEG	[ID=wheatD.DR5967087;Target=Gypsy-12_TA-LTR:1-1521;Class=LTR/Gypsy;|scaffold29663|-|109839-111331]	1	--	--	--	--
DMR_scaffold15998_132137	scaffold15998	132137	132233	0.263158	0.505682	0.520402	-0.242524	1.07791e-06	Hypo	AEGTA17395	promoter	LOC_Os11g35890.1	leucine rich repeat protein, putative, expressed	predicted protein [Hordeum vulgare subsp. vulgare]	AEGTA17395	TAG	nonTEG	[ID=wheatD.DR5386017;Target=DNA-2-N2_TA:62-259;Class=DNA/TcMar-Stowaway;|scaffold15998|-|131692-131884],[ID=wheatD.DR5386018;Target=AsDRF1:1179-1264;Class=DNA;|scaffold15998|+|132217-132302],[ID=wheatD.DR5386019;Target=CHARON_TM:6-298;Class=DNA;|scaffold1	3	--	--	[ID=wheatD.DR5386020;Target=VEJU1_TM-LTR:70-133;Class=LTR;|scaffold15998|+|137495-137556],[ID=wheatD.DR5386021;Target=OLEUS_HV:20-153;Class=DNA/TcMar-Stowaway;|scaffold15998|+|137896-138028]	2
DMR_scaffold44369_108334	scaffold44369	108334	108433	0.05	0.238411	0.209722	-0.188411	1.25723e-07	Hypo	AEGTA17397	downstream	LOC_Os09g36000.1	expressed protein	predicted protein [Hordeum vulgare subsp. vulgare]	AEGTA17397	TAG	nonTEG	[ID=wheatD.DR6389746;Target=TREP58:6-587;Class=LINE/L1;|scaffold44369|-|104458-105030]	1	--	--	[ID=wheatD.DR6389747;Target=AsDRF1:1168-1279;Class=DNA;|scaffold44369|+|108286-108397],[ID=wheatD.DR6389748;Target=HADES_TA:1-59;Class=DNA/TcMar-Stowaway;|scaffold44369|-|108617-108675],[ID=wheatD.DR6389749;Target=DNA-2-N2_TA:189-259;Class=DNA/TcMar-Stowa	3
DMR_scaffold26631_12733	scaffold26631	12733	12825	0.0542636	0.191919	0.282742	-0.137656	5.41601e-06	Hypo	AEGTA17440	intron	LOC_Os01g28520.1	OsFBX8 - F-box domain containing protein, expressed	hypothetical protein [Oryza sativa Japonica Group] >gi|55297540|dbj|BAD68497.1| hypothetical protein [Oryza sativa Japonica Group] >gi|125526032|gb|EAY74146.1| hypothetical protein OsI_02029 [Oryza sativa Indica Group] >gi|125570471|gb|EAZ11986.1| hypothetical protein OsJ_01866 [Oryza sativa Japonica Group]	AEGTA17440	TAG	TEG	--	--	[ID=wheatD.DR5863864;Target=DNA-TA-1_TA:1-219;Class=DNA/TcMar-Stowaway;|scaffold26631|-|12495-12713]	1	[ID=wheatD.DR5863865;Target=LATIDU1_TM:4111-4148;Class=LTR/Gypsy;|scaffold26631|-|14349-14386]	1
DMR_scaffold46972_14745	scaffold46972	14745	14840	0.0576923	0.268775	0.214649	-0.211082	5.15103e-11	Hypo	AEGTA17457	downstream	LOC_Os12g24390.1	retrotransposon protein, putative, unclassified, expressed	Os12g0431700 [Oryza sativa Japonica Group] >gi|77554879|gb|ABA97675.1| von Willebrand factor type A domain containing protein, expressed [Oryza sativa Japonica Group] >gi|113649187|dbj|BAF29699.1| Os12g0431700 [Oryza sativa Japonica Group] >gi|125536450|gb|EAY82938.1| hypothetical protein OsI_38156 [Oryza sativa Indica Group] >gi|125579179|gb|EAZ20325.1| hypothetical protein OsJ_35934 [Oryza sati…	AEGTA17457	TAG	nonTEG	--	--	--	--	[ID=wheatD.DR6453067;Target=ICARUS_TM:1-107;Class=DNA/TcMar-Stowaway;|scaffold46972|+|17905-18021],[ID=wheatD.DR6453068;Target=LATIDU1_TM:2650-2918;Class=LTR/Gypsy;|scaffold46972|+|19171-19451]	2
DMR_scaffold48451_51946	scaffold48451	51946	52042	0.172515	0.383621	0.449701	-0.211106	2.21373e-08	Hypo	AEGTA17467	promoter	LOC_Os03g37640.1	MATE efflux family protein, putative, expressed	hypothetical protein OsI_12322 [Oryza sativa Indica Group]	AEGTA17467	TAG	TEG	--	--	[ID=wheatD.DR6488775;Target=ATHOS_TM:1-85;Class=DNA/TcMar-Stowaway;|scaffold48451|+|55510-55594],[ID=wheatD.DR6488776;Target=EnSpm-N2_TA:6552-6591;Class=DNA/CMC-EnSpm;|scaffold48451|-|55556-55600]	2	[ID=wheatD.DR6488777;Target=LATIDU1_TM:4113-4155;Class=LTR/Gypsy;|scaffold48451|+|57925-57966]	1
DMR_scaffold219755_39235	scaffold219755	39235	39333	0	0.157895	0	-0.157895	3.32256e-06	Hypo	AEGTA17515	downstream	LOC_Os08g36630.1	bifunctional monodehydroascorbate reductase and carbonic anhydrasenectarin-3 precursor, putative, expressed	PREDICTED: bifunctional monodehydroascorbate reductase and carbonic anhydrase nectarin-3-like [Brachypodium distachyon]	AEGTA17515	TAG	TEG	[ID=wheatD.DR5670881;Target=CHARON_TM:1161-1333;Class=DNA;|scaffold219755|+|36421-36594]	1	[ID=wheatD.DR5670882;Target=ATHOS_TM:1-38;Class=DNA/TcMar-Stowaway;|scaffold219755|+|37929-37966]	1	--	--
DMR_scaffold118948_43080	scaffold118948	43080	43178	0.0982143	0.29697	0.330722	-0.198755	6.55539e-07	Hypo	AEGTA17563	promoter	LOC_Os08g30520.1	plant protein of unknown function domain containing protein, expressed	hypothetical protein SORBIDRAFT_02g001740 [Sorghum bicolor] >gi|241924750|gb|EER97894.1| hypothetical protein SORBIDRAFT_02g001740 [Sorghum bicolor]	AEGTA17563	TAG	nonTEG	[ID=wheatD.DR5128625;Target=WIS4_TM-int:2966-3160;Class=LTR/Copia;|scaffold118948|+|42756-42948],[ID=wheatD.DR5128626;Target=TREP216:1-127;Class=DNA/TcMar-Stowaway;|scaffold118948|+|43122-43248]	2	--	--	[ID=wheatD.DR5128627;Target=DNA-2-N2_TA:1-214;Class=DNA/TcMar-Stowaway;|scaffold118948|+|46886-47103]	1
DMR_scaffold23725_13832	scaffold23725	13832	13926	0.0232558	0.432836	0.0537289	-0.40958	1.20188e-10	Hypo	AEGTA17567	promoter	LOC_Os07g09110.1	OsFBX219 - F-box domain containing protein, expressed	hypothetical protein Os03g44980 [Oryza sativa Japonica Group] >gi|31712093|gb|AAP68397.1| hypothetical protein [Oryza sativa Japonica Group] >gi|108710144|gb|ABF97939.1| F-box domain containing protein [Oryza sativa Japonica Group]	AEGTA17567	TAG	nonTEG	[ID=wheatD.DR5747078;Target=DNA-8-1_TA:780-830;Class=DNA;|scaffold23725|-|13543-13594]	1	--	--	--	--
DMR_scaffold27463_50099	scaffold27463	50099	50196	0.065	0.372549	0.174474	-0.307549	6.23873e-13	Hypo	AEGTA17683	downstream	LOC_Os01g39260.1	OsFtsH5 FtsH protease, homologue of AtFtsH4, expressed	predicted protein [Hordeum vulgare subsp. vulgare]	AEGTA17683	TAG	TEG	[ID=wheatD.DR5894377;Target=EnSpm3_TM:5155-5454;Class=DNA/CMC-EnSpm;|scaffold27463|-|49950-50248],[ID=wheatD.DR5894378;Target=HARB-1_TA:1200-1579;Class=DNA/PIF-Harbinger;|scaffold27463|+|50336-50712]	2	[ID=wheatD.DR5894379;Target=ATHOS_HV:1-85;Class=DNA/TcMar-Stowaway;|scaffold27463|+|54192-54263],[ID=wheatD.DR5894380;Target=ICARUS_TM:4-125;Class=DNA/TcMar-Stowaway;|scaffold27463|-|54611-54722]	2	[ID=wheatD.DR5894381;Target=hAT-1_TA:34-140;Class=DNA/hAT-Tag1;|scaffold27463|+|55798-55904],[ID=wheatD.DR5894382;Target=LATIDU1_TM:4114-4168;Class=LTR/Gypsy;|scaffold27463|-|56694-56744]	2
DMR_scaffold23131_107797	scaffold23131	107797	107895	0.542636	0.713475	0.760553	-0.17084	2.11212e-08	Hypo	AEGTA17732	promoter	LOC_Os01g04350.1	hsp20/alpha crystallin family protein, putative, expressed	predicted protein [Hordeum vulgare subsp. vulgare]	AEGTA17732	TAG	nonTEG	[ID=wheatD.DR5721643;Target=Gypsy-12_TA-LTR:208-708;Class=LTR/Gypsy;|scaffold23131|-|103867-104366],[ID=wheatD.DR5721644;Target=FORTUNA_TM:1-315;Class=DNA/TcMar-Stowaway;|scaffold23131|+|105155-105457]	2	--	--	[ID=wheatD.DR5721645;Target=DNA-3-1_TA:1-272;Class=DNA/PIF-Harbinger;|scaffold23131|+|107696-107964]	1
DMR_scaffold1281_31211	scaffold1281	31211	31413	0.254065	0.452381	0.561617	-0.198316	4.12315e-09	Hypo	AEGTA17734	downstream	LOC_Os08g40330.1	sulfotransferase domain containing protein, expressed	PREDICTED: sulfotransferase 17-like [Brachypodium distachyon]	AEGTA17734	TAG	nonTEG	[ID=wheatD.DR5193418;Target=EnSpm-1_TM:3-1038;Class=DNA/CMC-EnSpm;|scaffold1281|-|30547-31714]	1	--	--	--	--
DMR_scaffold46093_156194	scaffold46093	156194	156494	0.061194	0.21393	0.286047	-0.152736	2.20308e-13	Hypo	AEGTA17749	promoter	LOC_Os03g28140.1	1-phosphatidylinositol-4-phosphate 5-kinase/ zinc ion binding protein, putative, expressed	PREDICTED: LOW QUALITY PROTEIN: 1-phosphatidylinositol-3-phosphate 5-kinase-like [Brachypodium distachyon]	AEGTA17749	TAG	nonTEG	[ID=wheatD.DR6434281;Target=TREP52:3729-6016;Class=LINE/L1;|scaffold46093|-|153356-155647],[ID=wheatD.DR6434282;Target=TREP216:1-127;Class=DNA/TcMar-Stowaway;|scaffold46093|-|156211-156337]	2	--	--	[ID=wheatD.DR6434283;Target=RTE-1_TD:2649-3306;Class=LINE/RTE-BovB;|scaffold46093|-|159265-159900],[ID=wheatD.DR6434284;Target=Copia-1_TA-I:4340-4752;Class=LTR/Copia;|scaffold46093|-|160298-160713]	2
DMR_scaffold79464_34999	scaffold79464	34999	35098	0.125874	0.299465	0.42033	-0.173591	4.98953e-06	Hypo	AEGTA17772	promoter	LOC_Os08g04500.2	terpene synthase, putative, expressed	predicted protein [Hordeum vulgare subsp. vulgare]	AEGTA17772	TAG	nonTEG	[ID=wheatD.DR7018023;Target=VEJU1_TM-int:250-360;Class=LTR;|scaffold79464|+|34726-34832]	1	--	--	[ID=wheatD.DR7018024;Target=AsDRF1:1180-1275;Class=DNA;|scaffold79464|-|38983-38993],[ID=wheatD.DR7018025;Target=ATHOS_HV:1-85;Class=DNA/TcMar-Stowaway;|scaffold79464|-|38994-39058]	2
DMR_scaffold79137_15184	scaffold79137	15184	15281	0.428571	0.643617	0.66588	-0.215046	9.53447e-06	Hypo	AEGTA17797	promoter	LOC_Os02g30140.2	expressed protein	predicted protein [Hordeum vulgare subsp. vulgare]	AEGTA17797	TAG	nonTEG	--	--	--	--	[ID=wheatD.DR7013632;Target=STOWAWAY1_HV:1-145;Class=DNA/TcMar-Stowaway;|scaffold79137|+|19962-20071],[ID=wheatD.DR7013633;Target=ATHOS_TM:1-85;Class=DNA/TcMar-Stowaway;|scaffold79137|-|20072-20156],[ID=wheatD.DR7013634;Target=HADES_TA:51-97;Class=DNA/TcM	3
DMR_scaffold25645_54158	scaffold25645	54158	54467	0.0496183	0.277778	0.178626	-0.228159	5.2229e-13	Hypo	AEGTA17858	promoter	LOC_Os08g33880.1	zinc finger A20 and AN1 domain-containing stress-associated protein, putative, expressed	PREDICTED: zinc finger A20 and AN1 domain-containing stress-associated protein 12-like [Brachypodium distachyon]	AEGTA17858	TAG	nonTEG	[ID=wheatD.DR5825468;Target=Gypsy-8_TA-I:6514-6616;Class=LTR/Gypsy;|scaffold25645|+|53442-53545],[ID=wheatD.DR5825469;Target=Gypsy-8_TA-LTR:371-870;Class=LTR/Gypsy;|scaffold25645|+|53987-54478]	2	--	--	[ID=wheatD.DR5825470;Target=EnSpm-5_HV:4889-4947;Class=DNA/CMC-EnSpm;|scaffold25645|+|56274-56335]	1
DMR_scaffold9701_20813	scaffold9701	20813	20910	0.0128535	0.233607	0.0550219	-0.220753	2.59502e-20	Hypo	AEGTA17893	promoter	LOC_Os09g38910.1	OsWAK92 - OsWAK receptor-like protein kinase, expressed	PREDICTED: wall-associated receptor kinase 5-like [Brachypodium distachyon]	AEGTA17893	TAG	nonTEG	[ID=wheatD.DR7208337;Target=FORTUNA_TM:257-315;Class=DNA/TcMar-Stowaway;|scaffold9701|-|20792-20850],[ID=wheatD.DR7208338;Target=AsDRF1:1180-1264;Class=DNA;|scaffold9701|+|21987-22071]	2	--	--	--	--
DMR_scaffold9701_22125	scaffold9701	22125	22223	0.139037	0.36036	0.385829	-0.221323	7.47388e-12	Hypo	AEGTA17893	promoter	LOC_Os09g38910.1	OsWAK92 - OsWAK receptor-like protein kinase, expressed	PREDICTED: wall-associated receptor kinase 5-like [Brachypodium distachyon]	AEGTA17893	TAG	nonTEG	[ID=wheatD.DR7208337;Target=FORTUNA_TM:257-315;Class=DNA/TcMar-Stowaway;|scaffold9701|-|20792-20850],[ID=wheatD.DR7208338;Target=AsDRF1:1180-1264;Class=DNA;|scaffold9701|+|21987-22071]	2	--	--	--	--
DMR_scaffold17787_62917	scaffold17787	62917	63013	0.0150376	0.376623	0.0399274	-0.361586	1.03163e-12	Hypo	AEGTA17941	downstream	LOC_Os05g35170.3	no apical meristem protein, putative, expressed	predicted protein [Hordeum vulgare subsp. vulgare]	AEGTA17941	TAG	nonTEG	[ID=wheatD.DR5476273;Target=ATHOS_HV:1-85;Class=DNA/TcMar-Stowaway;|scaffold17787|+|64286-64366],[ID=wheatD.DR5476274;Target=AsDRF1:1170-1264;Class=DNA;|scaffold17787|-|64367-64379]	2	--	--	--	--
DMR_scaffold83270_41962	scaffold83270	41962	42059	0.209607	0.419244	0.499964	-0.209637	3.42938e-07	Hypo	AEGTA17946	promoter	LOC_Os02g44200.1	thioesterase family protein, putative, expressed	predicted protein [Hordeum vulgare subsp. vulgare]	AEGTA17946	TAG	TEG	[ID=wheatD.DR7063912;Target=EnSpm3_TM:5128-5352;Class=DNA/CMC-EnSpm;|scaffold83270|-|42673-42898]	1	[ID=wheatD.DR7063913;Target=STOWAWAY1_HV:1-166;Class=DNA/TcMar-Stowaway;|scaffold83270|-|43380-43544]	1	--	--
DMR_scaffold83270_43356	scaffold83270	43356	43452	0.123552	0.305699	0.404162	-0.182147	2.81189e-06	Hypo	AEGTA17946	intron	LOC_Os02g44200.1	thioesterase family protein, putative, expressed	predicted protein [Hordeum vulgare subsp. vulgare]	AEGTA17946	TAG	TEG	[ID=wheatD.DR7063912;Target=EnSpm3_TM:5128-5352;Class=DNA/CMC-EnSpm;|scaffold83270|-|42673-42898]	1	[ID=wheatD.DR7063913;Target=STOWAWAY1_HV:1-166;Class=DNA/TcMar-Stowaway;|scaffold83270|-|43380-43544]	1	--	--
DMR_scaffold83270_45596	scaffold83270	45596	45691	0	0.241379	0	-0.241379	3.50464e-07	Hypo	AEGTA17946	downstream	LOC_Os02g44200.1	thioesterase family protein, putative, expressed	predicted protein [Hordeum vulgare subsp. vulgare]	AEGTA17946	TAG	TEG	[ID=wheatD.DR7063912;Target=EnSpm3_TM:5128-5352;Class=DNA/CMC-EnSpm;|scaffold83270|-|42673-42898]	1	[ID=wheatD.DR7063913;Target=STOWAWAY1_HV:1-166;Class=DNA/TcMar-Stowaway;|scaffold83270|-|43380-43544]	1	--	--
DMR_scaffold35711_108070	scaffold35711	108070	108164	0.03125	0.206897	0.151042	-0.175647	1.07845e-06	Hypo	AEGTA17960	promoter	LOC_Os11g32170.1	stripe rust resistance protein Yr10, putative, expressed	PREDICTED: uncharacterized protein LOC100842254 [Brachypodium distachyon]	AEGTA17960	TAG	nonTEG	[ID=wheatD.DR6155141;Target=THALOS_AT:1-52;Class=DNA/TcMar-Stowaway;|scaffold35711|+|108542-108593]	1	--	--	--	--
DMR_scaffold29799_46954	scaffold29799	46954	47049	0.00606061	0.163265	0.0371212	-0.157205	7.04642e-07	Hypo	AEGTA17963	downstream	LOC_Os04g54850.1	pectinesterase, putative, expressed	predicted protein [Hordeum vulgare subsp. vulgare]	AEGTA17963	TAG	nonTEG	--	--	--	--	[ID=wheatD.DR5971281;Target=EnSpm3_TM:5155-5319;Class=DNA/CMC-EnSpm;|scaffold29799|-|53045-53214]	1
DMR_scaffold31694_61355	scaffold31694	61355	61452	0.207675	0.35743	0.581023	-0.149755	3.97257e-07	Hypo	AEGTA17967	promoter	LOC_Os04g52520.1	APO, putative, expressed	predicted protein [Hordeum vulgare subsp. vulgare]	AEGTA17967	TAG	nonTEG	[ID=wheatD.DR6033548;Target=ICARUS_TM:1-107;Class=DNA/TcMar-Stowaway;|scaffold31694|-|57343-57459]	1	--	--	[ID=wheatD.DR6033549;Target=STOWAWAY1_HV:1-150;Class=DNA/TcMar-Stowaway;|scaffold31694|+|61331-61478],[ID=wheatD.DR6033550;Target=STOWAWAY1_HV:1-142;Class=DNA/TcMar-Stowaway;|scaffold31694|-|61479-61618],[ID=wheatD.DR6033551;Target=HARB-1_TA:715-1369;Clas	3
DMR_scaffold193272_23250	scaffold193272	23250	23322	0.108333	0.438356	0.247135	-0.330023	3.58628e-07	Hypo	AEGTA18021	downstream	LOC_Os01g04950.2	peptide transporter PTR2, putative, expressed	predicted protein [Hordeum vulgare subsp. vulgare] >gi|326532832|dbj|BAJ89261.1| predicted protein [Hordeum vulgare subsp. vulgare]	AEGTA18021	TAG	nonTEG	[ID=wheatD.DR5549550;Target=STOWAWAY1_HV:5-139;Class=DNA/TcMar-Stowaway;|scaffold193272|-|20328-20456]	1	--	--	--	--
DMR_scaffold116904_25480	scaffold116904	25480	25576	0	0.226415	0	-0.226415	1.21171e-13	Hypo	AEGTA18024	exon,intron	LOC_Os03g06920.1	DRD1, putative, expressed	PREDICTED: uncharacterized protein LOC100846678 [Brachypodium distachyon]	AEGTA18024	TAG	TEG	[ID=wheatD.DR5113170;Target=MuDr-1_HV:2537-2638;Class=DNA/MULE-MuDR;|scaffold116904|+|17824-17925]	1	[ID=wheatD.DR5113171;Target=HADES_TA:8-97;Class=DNA/TcMar-Stowaway;|scaffold116904|-|25570-25647]	1	--	--
DMR_scaffold61856_105242	scaffold61856	105242	105319	0.0322581	0.262626	0.122829	-0.230368	5.09405e-07	Hypo	AEGTA18048	promoter	LOC_Os11g02200.1	expressed protein	hypothetical protein SORBIDRAFT_08g002750 [Sorghum bicolor] >gi|241943477|gb|EES16622.1| hypothetical protein SORBIDRAFT_08g002750 [Sorghum bicolor]	AEGTA18048	TAG	nonTEG	[ID=wheatD.DR6752655;Target=Gypsy-5_TA-LTR:1-520;Class=LTR/Gypsy;|scaffold61856|-|101775-102293]	1	--	--	--	--
DMR_scaffold48965_6083	scaffold48965	6083	6182	0.0646259	0.19244	0.335824	-0.127814	3.40048e-06	Hypo	AEGTA18082	downstream	LOC_Os04g36030.1	AIG1, putative, expressed	PREDICTED: LOW QUALITY PROTEIN: putative protein PHLOEM PROTEIN 2-LIKE A3-like [Brachypodium distachyon]	AEGTA18082	TAG	nonTEG	[ID=wheatD.DR6499516;Target=KARIN_TA:221-3090;Class=LINE/L1;|scaffold48965|+|3426-6274]	1	--	--	--	--
DMR_scaffold48488_16496	scaffold48488	16496	16595	0.0858369	0.252381	0.340109	-0.166544	2.71043e-06	Hypo	AEGTA18098	downstream	LOC_Os02g09390.1	cytochrome P450, putative, expressed	predicted protein [Hordeum vulgare subsp. vulgare] >gi|326528159|dbj|BAJ89131.1| predicted protein [Hordeum vulgare subsp. vulgare]	AEGTA18098	TAG	nonTEG	[ID=wheatD.DR6489680;Target=EnSpm-N3_TA:215-825;Class=DNA/CMC-EnSpm;|scaffold48488|+|15714-16330],[ID=wheatD.DR6489681;Target=EnSpm-N3_TA:1161-1377;Class=DNA/CMC-EnSpm;|scaffold48488|+|16312-16559],[ID=wheatD.DR6489682;Target=STOWAWAY1_HV:1-166;Class=DNA/	3	--	--	[ID=wheatD.DR6489683;Target=DNA-8-1_TA:761-822;Class=DNA;|scaffold48488|+|20567-20633]	1
DMR_scaffold71324_6456	scaffold71324	6456	6550	0.0737705	0.281437	0.262121	-0.207667	8.22995e-06	Hypo	AEGTA18134	intron	LOC_Os04g30490.1	MATE efflux family protein, putative, expressed	predicted protein [Hordeum vulgare subsp. vulgare]	AEGTA18134	TAG	TEG	[ID=wheatD.DR6906515;Target=SABRINA3_TM-LTR:782-822;Class=LTR/Gypsy;|scaffold71324|-|4042-4082],[ID=wheatD.DR6906516;Target=Copia-4_HV-LTR:37-229;Class=LTR/Copia;|scaffold71324|-|4205-4403]	2	[ID=wheatD.DR6906517;Target=EnSpm-N3_TA:1-679;Class=DNA/CMC-EnSpm;|scaffold71324|+|6418-7090],[ID=wheatD.DR6906520;Target=EnSpm2_HV:1-153;Class=DNA/CMC-EnSpm;|scaffold71324|-|7257-7399]	2	[ID=wheatD.DR6906521;Target=HADES_TA:58-97;Class=DNA/TcMar-Stowaway;|scaffold71324|-|9033-9076]	1
DMR_scaffold7079_119030	scaffold7079	119030	119121	0.0729167	0.362319	0.20125	-0.289402	5.32997e-06	Hypo	AEGTA18245	promoter	LOC_Os10g07548.1	wall-associated receptor kinase-like 4 precursor, putative, expressed	predicted protein [Hordeum vulgare subsp. vulgare]	AEGTA18245	TAG	TEG	[ID=wheatD.DR6898541;Target=ANGELA6_TM-int:1-4455;Class=LTR/Copia;|scaffold7079|-|109247-113712],[ID=wheatD.DR6898542;Target=ANGELA1_TM-LTR:1-1737;Class=LTR/Copia;|scaffold7079|-|113713-115508]	2	[ID=wheatD.DR6898543;Target=DNA-2-N2_TA:25-216;Class=DNA/TcMar-Stowaway;|scaffold7079|+|116851-117054]	1	--	--
DMR_scaffold16196_114203	scaffold16196	114203	114300	0.274648	0.497696	0.551839	-0.223048	2.30394e-11	Hypo	AEGTA18302	promoter	LOC_Os01g72540.1	OsCML23 - Calmodulin-related calcium sensor protein, expressed	PREDICTED: putative calcium-binding protein CML23-like [Brachypodium distachyon]	AEGTA18302	TAG	nonTEG	[ID=wheatD.DR5396943;Target=Copia2_HV-int:6818-8039;Class=LTR/Copia;|scaffold16196|+|112944-114135]	1	--	--	[ID=wheatD.DR5396944;Target=KARIN_TA:875-1203;Class=LINE/L1;|scaffold16196|-|117457-117907]	1
DMR_scaffold3903_14376	scaffold3903	14376	14472	0.155172	0.330317	0.469769	-0.175144	4.42183e-06	Hypo	AEGTA18391	exon,intron	LOC_Os01g57510.1	receptor protein kinase, putative, expressed	PREDICTED: uncharacterized protein LOC100821396 [Brachypodium distachyon]	AEGTA18391	TAG	nonTEG	--	--	--	--	[ID=wheatD.DR6247120;Target=Gypsy-5_TA-LTR:1-520;Class=LTR/Gypsy;|scaffold3903|-|19241-19760],[ID=wheatD.DR6247121;Target=Gypsy-5_TA-I:8700-12009;Class=LTR/Gypsy;|scaffold3903|-|19761-23029]	2
DMR_scaffold3903_16752	scaffold3903	16752	16848	0.319209	0.503916	0.633456	-0.184707	3.58645e-07	Hypo	AEGTA18391	intron	LOC_Os01g57510.1	receptor protein kinase, putative, expressed	PREDICTED: uncharacterized protein LOC100821396 [Brachypodium distachyon]	AEGTA18391	TAG	nonTEG	--	--	--	--	[ID=wheatD.DR6247120;Target=Gypsy-5_TA-LTR:1-520;Class=LTR/Gypsy;|scaffold3903|-|19241-19760],[ID=wheatD.DR6247121;Target=Gypsy-5_TA-I:8700-12009;Class=LTR/Gypsy;|scaffold3903|-|19761-23029]	2
DMR_scaffold14708_40259	scaffold14708	40259	40352	0	0.103321	0	-0.103321	9.94191e-07	Hypo	AEGTA18422	downstream	LOC_Os01g02930.1	glycosyltransferase protein, putative, expressed	predicted protein [Hordeum vulgare subsp. vulgare]	AEGTA18422	TAG	nonTEG	[ID=wheatD.DR5312661;Target=SABRINA3_TM-LTR:1-1483;Class=LTR/Gypsy;|scaffold14708|+|34750-36425]	1	--	--	--	--
DMR_scaffold64424_19536	scaffold64424	19536	19630	0.213115	0.470588	0.452869	-0.257473	8.72117e-06	Hypo	AEGTA18426	downstream	LOC_Os04g11790.1	OsFBX120 - F-box domain containing protein, expressed	predicted protein [Hordeum vulgare subsp. vulgare] >gi|326534376|dbj|BAJ89538.1| predicted protein [Hordeum vulgare subsp. vulgare]	AEGTA18426	TAG	nonTEG	--	--	--	--	[ID=wheatD.DR6796369;Target=EnSpm-N1_AT:4-814;Class=DNA/CMC-EnSpm;|scaffold64424|+|19366-20988]	1
DMR_scaffold104763_5319	scaffold104763	5319	5519	0.122411	0.332117	0.368577	-0.209706	1.05214e-16	Hypo	AEGTA18451	intron	LOC_Os11g24374.1	OsSCP55 - Putative Serine Carboxypeptidase homologue, expressed	predicted protein [Hordeum vulgare subsp. vulgare]	AEGTA18451	TAG	TEG	[ID=wheatD.DR5018673;Target=LATIDU1_TM:4114-4154;Class=LTR/Gypsy;|scaffold104763|+|2089-2129]	1	[ID=wheatD.DR5018674;Target=L1_TD:7784-7842;Class=LINE/L1;|scaffold104763|-|5423-5481],[ID=wheatD.DR5018675;Target=Copia3_HV-LTR:1070-1219;Class=LTR/Copia;|scaffold104763|+|6471-6623]	2	--	--
DMR_scaffold14043_2670	scaffold14043	2670	2759	0.057047	0.318919	0.178876	-0.261872	3.26246e-14	Hypo	AEGTA18474	downstream	LOC_Os08g44300.1	retrotransposon protein, putative, Ty3-gypsy subclass, expressed	predicted protein [Hordeum vulgare subsp. vulgare]	AEGTA18474	TAG	nonTEG	[ID=wheatD.DR5272602;Target=SABRINA2_TM_I-int:1-1175;Class=LTR/Gypsy;|scaffold14043|+|1395-2603],[ID=wheatD.DR5272603;Target=SABRINA3_TM-int:3220-3536;Class=LTR/Gypsy;|scaffold14043|-|2446-2752]	2	--	--	--	--
DMR_scaffold2932_104215	scaffold2932	104215	104312	0.00900901	0.227848	0.0395395	-0.218839	4.90322e-07	Hypo	AEGTA18516	promoter	LOC_Os06g04950.1	early nodulin 93 ENOD93 protein, putative, expressed	PREDICTED: early nodulin-93-like [Brachypodium distachyon]	AEGTA18516	TAG	nonTEG	[ID=wheatD.DR5954661;Target=Gypsy-7_TA-LTR:1-516;Class=LTR/Gypsy;|scaffold2932|-|100654-101163]	1	--	--	[ID=wheatD.DR5954662;Target=DNA-2-N2_TA:1-259;Class=DNA/TcMar-Stowaway;|scaffold2932|-|102736-102978]	1
DMR_scaffold81766_145429	scaffold81766	145429	145505	0.144737	0.432692	0.334503	-0.287955	2.8102e-08	Hypo	AEGTA18533	downstream	LOC_Os02g18000.1	disease resistance protein RGA2, putative, expressed	Os02g0281200 [Oryza sativa Japonica Group] >gi|47848558|dbj|BAD22409.1| putative NBS-LRR type disease resistance protein RPG1-B [Oryza sativa Japonica Group] >gi|50252400|dbj|BAD28556.1| putative NBS-LRR type disease resistance protein RPG1-B [Oryza sativa Japonica Group] >gi|113536091|dbj|BAF08474.1| Os02g0281200 [Oryza sativa Japonica Group]	AEGTA18533	TAG	nonTEG	[ID=wheatD.DR7047096;Target=DNA-2-N2_TA:21-216;Class=DNA/TcMar-Stowaway;|scaffold81766|-|139120-139195],[ID=wheatD.DR7047097;Target=JASON_TA:83-217;Class=DNA/TcMar-Stowaway;|scaffold81766|+|139196-139332]	2	--	--	--	--
DMR_scaffold162678_19168	scaffold162678	19168	19264	0.406176	0.572193	0.709859	-0.166017	3.64995e-06	Hypo	AEGTA18566	downstream	LOC_Os04g59480.1	POT family protein, expressed	PREDICTED: probable peptide/nitrate transporter At1g22540-like [Brachypodium distachyon]	AEGTA18566	TAG	nonTEG	--	--	--	--	[ID=wheatD.DR5400802;Target=EnSpm3_TM:5156-5462;Class=DNA/CMC-EnSpm;|scaffold162678|+|18959-19258],[ID=wheatD.DR5400803;Target=JASON_TA:34-216;Class=DNA/TcMar-Stowaway;|scaffold162678|+|19866-20047]	2
DMR_scaffold8260_39656	scaffold8260	39656	39754	0.0954907	0.232877	0.410048	-0.137386	1.64349e-06	Hypo	AEGTA18577	promoter	LOC_Os11g33430.1	plant protein of unknown function domain containing protein, expressed	predicted protein [Hordeum vulgare subsp. vulgare]	AEGTA18577	TAG	nonTEG	[ID=wheatD.DR7056487;Target=RTE-1_TD:3236-3286;Class=LINE/RTE-BovB;|scaffold8260|+|36616-36666]	1	--	--	[ID=wheatD.DR7056488;Target=L1_TD:7774-7840;Class=LINE/L1;|scaffold8260|-|39154-39220],[ID=wheatD.DR7056489;Target=ICARUS_TM:55-107;Class=DNA/TcMar-Stowaway;|scaffold8260|+|39509-39561],[ID=wheatD.DR7056490;Target=ICARUS_TM:1-107;Class=DNA/TcMar-Stowaway;	3
DMR_scaffold21601_120958	scaffold21601	120958	121051	0.179856	0.383333	0.46919	-0.203477	2.18871e-06	Hypo	AEGTA18657	downstream	LOC_Os12g24320.1	ATPase 3, putative, expressed	TPA: hypothetical protein ZEAMMB73_124838 [Zea mays]	AEGTA18657	TAG	nonTEG	--	--	--	--	[ID=wheatD.DR5653323;Target=Copia-4_HV-LTR:1-624;Class=LTR/Copia;|scaffold21601|+|122898-123519],[ID=wheatD.DR5653324;Target=Copia-4_HV-I:282-4209;Class=LTR/Copia;|scaffold21601|+|124046-125047]	2
DMR_scaffold159011_71460	scaffold159011	71460	71553	0.00649351	0.162162	0.0400433	-0.155669	8.09442e-07	Hypo	AEGTA18675	promoter	LOC_Os08g44590.1	gibberellin 20 oxidase 2, putative, expressed	predicted protein [Hordeum vulgare subsp. vulgare]	AEGTA18675	TAG	TEG	--	--	[ID=wheatD.DR5380606;Target=EnSpm-N1_AT:3-194;Class=DNA/CMC-EnSpm;|scaffold159011|+|74893-75085],[ID=wheatD.DR5380607;Target=LADON_TA:64-191;Class=DNA/CMC-EnSpm?;|scaffold159011|-|74966-75102]	2	--	--
DMR_scaffold159011_74874	scaffold159011	74874	74972	0.271698	0.583333	0.465768	-0.311635	3.18569e-11	Hypo	AEGTA18675	intron	LOC_Os08g44590.1	gibberellin 20 oxidase 2, putative, expressed	predicted protein [Hordeum vulgare subsp. vulgare]	AEGTA18675	TAG	TEG	--	--	[ID=wheatD.DR5380606;Target=EnSpm-N1_AT:3-194;Class=DNA/CMC-EnSpm;|scaffold159011|+|74893-75085],[ID=wheatD.DR5380607;Target=LADON_TA:64-191;Class=DNA/CMC-EnSpm?;|scaffold159011|-|74966-75102]	2	--	--
DMR_scaffold70748_54870	scaffold70748	54870	54967	0.37193	0.565012	0.658269	-0.193082	5.7721e-07	Hypo	AEGTA18682	downstream	LOC_Os05g41030.1	LTPL67 - Protease inhibitor/seed storage/LTP family protein precursor, expressed	predicted protein [Hordeum vulgare subsp. vulgare]	AEGTA18682	TAG	nonTEG	[ID=wheatD.DR6897786;Target=L1_TD:5974-6612;Class=LINE/L1;|scaffold70748|-|50633-51498]	1	--	--	[ID=wheatD.DR6897787;Target=STOWAWAY1_HV:2-54;Class=DNA/TcMar-Stowaway;|scaffold70748|-|54594-54644],[ID=wheatD.DR6897788;Target=EnSpm-N1_HV:5770-5823;Class=DNA/CMC-EnSpm;|scaffold70748|+|54612-54662]	2
DMR_scaffold14449_97049	scaffold14449	97049	97125	0.0266667	0.209302	0.127407	-0.182636	6.58499e-06	Hypo	AEGTA18687	promoter	LOC_Os12g08780.1	flavin monooxygenase, putative, expressed	PREDICTED: flavin-containing monooxygenase YUCCA10-like [Brachypodium distachyon]	AEGTA18687	TAG	TEG	[ID=wheatD.DR5296820;Target=EnSpm-N1_AT:4-424;Class=DNA/CMC-EnSpm;|scaffold14449|-|90855-91328],[ID=wheatD.DR5296821;Target=TREP216:1-55;Class=DNA/TcMar-Stowaway;|scaffold14449|-|91909-91963]	2	[ID=wheatD.DR5296822;Target=TREP52:6115-6298;Class=LINE/L1;|scaffold14449|-|94232-94412]	1	[ID=wheatD.DR5296823;Target=ICARUS_TM:1-80;Class=DNA/TcMar-Stowaway;|scaffold14449|+|96523-96603],[ID=wheatD.DR5296824;Target=ANGELA6_TM-LTR:1572-1721;Class=LTR/Copia;|scaffold14449|-|97028-97178],[ID=wheatD.DR5296825;Target=DANIELA_TM-LTR:618-913;Class=L	3
DMR_scaffold26845_30293	scaffold26845	30293	30358	0.157895	0.561798	0.281053	-0.403903	3.32562e-10	Hypo	AEGTA18752	promoter	LOC_Os11g16530.1	mal, putative, expressed	PREDICTED: disease resistance protein RPM1-like [Brachypodium distachyon]	AEGTA18752	TAG	nonTEG	[ID=wheatD.DR5872195;Target=HADES_TA:1-97;Class=DNA/TcMar-Stowaway;|scaffold26845|+|30101-30207],[ID=wheatD.DR5872196;Target=HADES_TA:1-97;Class=DNA/TcMar-Stowaway;|scaffold26845|+|30217-30324]	2	--	--	[ID=wheatD.DR5872197;Target=Copia-1_TA-I:3339-5036;Class=LTR/Copia;|scaffold26845|-|37445-39136]	1
DMR_scaffold41163_19974	scaffold41163	19974	20277	0.332359	0.5412	0.614114	-0.208842	3.56562e-21	Hypo	AEGTA18783	promoter	LOC_Os07g22650.1	expressed protein	predicted protein [Hordeum vulgare subsp. vulgare]	AEGTA18783	TAG	nonTEG	[ID=wheatD.DR6306880;Target=EnSpm3_TM:5368-5454;Class=DNA/CMC-EnSpm;|scaffold41163|-|16352-16438]	1	--	--	[ID=wheatD.DR6306881;Target=D1100_SC:820-841;Class=DNA;|scaffold41163|-|19932-19949],[ID=wheatD.DR6306882;Target=THALOS_AT:1-157;Class=DNA/TcMar-Stowaway;|scaffold41163|+|19950-20086]	2
DMR_scaffold83702_87878	scaffold83702	87878	87974	0.236923	0.433476	0.546565	-0.196553	1.4609e-06	Hypo	AEGTA18821	promoter	LOC_Os01g04950.2	peptide transporter PTR2, putative, expressed	predicted protein [Hordeum vulgare subsp. vulgare] >gi|326532832|dbj|BAJ89261.1| predicted protein [Hordeum vulgare subsp. vulgare]	AEGTA18821	TAG	nonTEG	[ID=wheatD.DR7069461;Target=MuDR1_TD:1-191;Class=DNA/MULE-MuDR;|scaffold83702|+|88314-88503],[ID=wheatD.DR7069462;Target=MuDR1_TD:5413-5594;Class=DNA/MULE-MuDR;|scaffold83702|+|89701-89882]	2	--	--	--	--
DMR_scaffold56451_53493	scaffold56451	53493	53589	0.0765027	0.301282	0.253924	-0.224779	7.58592e-08	Hypo	AEGTA18856	promoter	LOC_Os02g54100.1	expressed protein	predicted protein [Hordeum vulgare subsp. vulgare]	AEGTA18856	TAG	nonTEG	--	--	--	--	[ID=wheatD.DR6653919;Target=TREP20:3465-4183;Class=LINE/L1;|scaffold56451|-|56748-57452],[ID=wheatD.DR6653920;Target=Copia-4_HV-I:3891-3962;Class=LTR/Copia;|scaffold56451|+|57541-57611],[ID=wheatD.DR6653921;Target=SABRINA1_TM-LTR:2-595;Class=LTR/Gypsy;|sc	4
DMR_scaffold63874_72751	scaffold63874	72751	72834	0.122222	0.428571	0.285185	-0.306349	1.59078e-08	Hypo	AEGTA18878	promoter	LOC_Os02g18720.1	expressed protein	predicted protein [Hordeum vulgare subsp. vulgare]	AEGTA18878	TAG	nonTEG	--	--	--	--	[ID=wheatD.DR6786973;Target=TREP52:5661-5738;Class=LINE/L1;|scaffold63874|-|73618-73695],[ID=wheatD.DR6786974;Target=EnSpm-1_TM:4-378;Class=DNA/CMC-EnSpm;|scaffold63874|+|73732-74168],[ID=wheatD.DR6786975;Target=EnSpm-N1_HV:60-488;Class=DNA/CMC-EnSpm;|sca	3
DMR_scaffold63874_73786	scaffold63874	73786	73883	0.179372	0.42126	0.425799	-0.241888	1.08292e-08	Hypo	AEGTA18878	promoter	LOC_Os02g18720.1	expressed protein	predicted protein [Hordeum vulgare subsp. vulgare]	AEGTA18878	TAG	nonTEG	--	--	--	--	[ID=wheatD.DR6786973;Target=TREP52:5661-5738;Class=LINE/L1;|scaffold63874|-|73618-73695],[ID=wheatD.DR6786974;Target=EnSpm-1_TM:4-378;Class=DNA/CMC-EnSpm;|scaffold63874|+|73732-74168],[ID=wheatD.DR6786975;Target=EnSpm-N1_HV:60-488;Class=DNA/CMC-EnSpm;|sca	3
DMR_scaffold118325_29314	scaffold118325	29314	29408	0.153203	0.318182	0.481496	-0.164978	1.51031e-06	Hypo	AEGTA18892	promoter	LOC_Os02g46180.1	DUF581 domain containing protein, expressed	predicted protein [Hordeum vulgare subsp. vulgare]	AEGTA18892	TAG	nonTEG	[ID=wheatD.DR5123919;Target=DNA-9-1_TA:25-119;Class=DNA;|scaffold118325|-|28972-29066]	1	--	--	--	--
DMR_scaffold76203_37243	scaffold76203	37243	37334	0.176656	0.417808	0.422816	-0.241152	7.71552e-08	Hypo	AEGTA18926	promoter	LOC_Os03g56160.1	lectin-like receptor kinase 7, putative, expressed	TPA: putative lectin-like receptor protein kinase family protein [Zea mays]	AEGTA18926	TAG	nonTEG	[ID=wheatD.DR6976044;Target=L1_TD:7791-7843;Class=LINE/L1;|scaffold76203|+|36988-37040],[ID=wheatD.DR6976045;Target=DNA-2-N2_TA:28-232;Class=DNA/TcMar-Stowaway;|scaffold76203|-|37965-38191],[ID=wheatD.DR6976046;Target=JASON_TA:59-222;Class=DNA/TcMar-Stowa	3	--	--	[ID=wheatD.DR6976047;Target=VEJU1_TM-LTR:1-374;Class=LTR;|scaffold76203|+|41546-41920],[ID=wheatD.DR6976048;Target=VEJU1_TM-int:1-1012;Class=LTR;|scaffold76203|+|41921-42934]	2
DMR_scaffold83837_28188	scaffold83837	28188	28489	0.106643	0.36	0.296232	-0.253357	1.8517e-24	Hypo	AEGTA18939	promoter	LOC_Os06g19590.1	estradiol 17-beta-dehydrogenase 12, putative, expressed	predicted protein [Hordeum vulgare subsp. vulgare]	AEGTA18939	TAG	nonTEG	--	--	--	--	[ID=wheatD.DR7070748;Target=DNA-8-1_TA:101-203;Class=DNA;|scaffold83837|-|30850-30941],[ID=wheatD.DR7070749;Target=DNA-8-1_TA:101-239;Class=DNA;|scaffold83837|+|31527-31666]	2
DMR_scaffold83837_31564	scaffold83837	31564	31661	0.0880503	0.232472	0.378756	-0.144422	1.93903e-06	Hypo	AEGTA18939	downstream	LOC_Os06g19590.1	estradiol 17-beta-dehydrogenase 12, putative, expressed	predicted protein [Hordeum vulgare subsp. vulgare]	AEGTA18939	TAG	nonTEG	--	--	--	--	[ID=wheatD.DR7070748;Target=DNA-8-1_TA:101-203;Class=DNA;|scaffold83837|-|30850-30941],[ID=wheatD.DR7070749;Target=DNA-8-1_TA:101-239;Class=DNA;|scaffold83837|+|31527-31666]	2
DMR_scaffold72604_11272	scaffold72604	11272	11369	0.0782123	0.414634	0.18863	-0.336422	9.42947e-14	Hypo	AEGTA18947	promoter	LOC_Os07g40260.2	eukaryotic aspartyl protease domain containing protein, expressed	PREDICTED: S-norcoclaurine synthase 1-like [Brachypodium distachyon]	AEGTA18947	TAG	TEG	[ID=wheatD.DR6926211;Target=DNA-8-1_TA:150-326;Class=DNA;|scaffold72604|-|9868-10070],[ID=wheatD.DR6926212;Target=DNA-8-1_TA:120-304;Class=DNA;|scaffold72604|-|10223-10409],[ID=wheatD.DR6926213;Target=EnSpm2_HV:344-373;Class=DNA/CMC-EnSpm;|scaffold72604|-	3	[ID=wheatD.DR6926215;Target=ICARUS_TM:2-104;Class=DNA/TcMar-Stowaway;|scaffold72604|-|14366-14468]	1	[ID=wheatD.DR6926216;Target=Copia-6_TA-LTR:1-310;Class=LTR/Copia;|scaffold72604|+|15583-15879]	1
DMR_scaffold41228_36268	scaffold41228	36268	36362	0.195122	0.474453	0.411257	-0.279331	5.66949e-08	Hypo	AEGTA19007	downstream	LOC_Os07g35370.1	TKL_IRAK_DUF26-lc.15 - DUF26 kinases have homology to DUF26 containing loci, expressed	predicted protein [Hordeum vulgare subsp. vulgare]	AEGTA19007	TAG	nonTEG	[ID=wheatD.DR6308846;Target=EnSpm-2_TM:14432-14730;Class=DNA/CMC-EnSpm;|scaffold41228|+|36093-36393],[ID=wheatD.DR6308847;Target=KARIN_TA:3025-3091;Class=LINE/L1;|scaffold41228|+|37066-37132]	2	--	--	[ID=wheatD.DR6308848;Target=Gypsy-11_TA-LTR:335-389;Class=LTR/Gypsy;|scaffold41228|+|41823-41874]	1
DMR_scaffold41228_40232	scaffold41228	40232	40330	0.268657	0.571429	0.470149	-0.302772	5.17124e-07	Hypo	AEGTA19007	promoter	LOC_Os07g35370.1	TKL_IRAK_DUF26-lc.15 - DUF26 kinases have homology to DUF26 containing loci, expressed	predicted protein [Hordeum vulgare subsp. vulgare]	AEGTA19007	TAG	nonTEG	[ID=wheatD.DR6308846;Target=EnSpm-2_TM:14432-14730;Class=DNA/CMC-EnSpm;|scaffold41228|+|36093-36393],[ID=wheatD.DR6308847;Target=KARIN_TA:3025-3091;Class=LINE/L1;|scaffold41228|+|37066-37132]	2	--	--	[ID=wheatD.DR6308848;Target=Gypsy-11_TA-LTR:335-389;Class=LTR/Gypsy;|scaffold41228|+|41823-41874]	1
DMR_scaffold11927_61100	scaffold11927	61100	61194	0.0376176	0.161905	0.232344	-0.124287	1.05599e-06	Hypo	AEGTA19043	promoter	LOC_Os07g02450.1	receptor-like protein kinase 2 precursor, putative, expressed	LLR protein WM1.1 [Aegilops tauschii]	AEGTA19043	TAG	TEG	[ID=wheatD.DR5131447;Target=RTE-1_TD:3172-3215;Class=LINE/RTE-BovB;|scaffold11927|-|61104-61147]	1	[ID=wheatD.DR5131448;Target=EnSpm-1_TA:9535-9613;Class=DNA/CMC-EnSpm;|scaffold11927|+|64325-64402],[ID=wheatD.DR5131449;Target=EnSpm-1_TA:9575-9614;Class=DNA/CMC-EnSpm;|scaffold11927|+|64448-64488]	2	[ID=wheatD.DR5131450;Target=DNA-8-1_TA:110-239;Class=DNA;|scaffold11927|-|66287-66418]	1
DMR_scaffold36602_54894	scaffold36602	54894	54990	0.445629	0.634259	0.702598	-0.18863	5.61908e-06	Hypo	AEGTA19077	downstream	LOC_Os06g09910.1	phosphopantothenoylcysteine decarboxylase, putative, expressed	predicted protein [Hordeum vulgare subsp. vulgare] >gi|343480294|gb|AEM44692.1| flavin mononucleotide-binding protein 3 [Hordeum vulgare subsp. spontaneum]	AEGTA19077	TAG	nonTEG	[ID=wheatD.DR6181043;Target=EnSpm3_TM:5279-5451;Class=DNA/CMC-EnSpm;|scaffold36602|+|53769-53911],[ID=wheatD.DR6181044;Target=AsDRF1:1172-1264;Class=DNA;|scaffold36602|+|54903-54992]	2	--	--	--	--
DMR_scaffold23718_13377	scaffold23718	13377	13476	0.284866	0.466102	0.611168	-0.181235	9.69257e-06	Hypo	AEGTA19090	downstream	LOC_Os10g35690.1	ribosomal protein S18 containing protein, expressed	predicted protein [Hordeum vulgare subsp. vulgare] >gi|326520481|dbj|BAK07499.1| predicted protein [Hordeum vulgare subsp. vulgare] >gi|326527755|dbj|BAK08152.1| predicted protein [Hordeum vulgare subsp. vulgare]	AEGTA19090	TAG	TEG	[ID=wheatD.DR5746717;Target=THALOS_AT:1-157;Class=DNA/TcMar-Stowaway;|scaffold23718|+|13309-13471],[ID=wheatD.DR5746718;Target=D1100_SC:825-850;Class=DNA;|scaffold23718|+|13472-13501]	2	[ID=wheatD.DR5746719;Target=ATHOS_TM:1-85;Class=DNA/TcMar-Stowaway;|scaffold23718|+|17254-17323]	1	--	--
[truncated: 640 more rows]

## Sheet: Table S10
Table S10 Genes potentially involved in pathogen defense revealed by the MapMan program
BinName	DMR id	chrom	DMR start	DMR end	B12 methyLevel	M12 methyLevel	methyLevel ratio	methyLevel difference	pvalue	Stat	Gene id	Regions	osa	osa description	NR description	osa	TAG/nonTAG	TEG/nonTEG	up2000_rep	up2000_rep(number)	trans_source	trans_source(number)	down2000_rep	down2000_rep(number)
[truncated: 131 more rows]
