# Supplementary material for: DNA methylation dynamics during the interaction of wheat progenitor Aegilops tauschii with the obligate biotrophic fungus Blumeria graminis f. sp. tritici
Source: New Phytol. 2018 Sep 6;221(2):1023–35. doi: 10.1111/nph.15432 (PMC6586159; doi:10.1111/nph.15432)
Supplement: Supplementary file 3 [file NPH-221-1023-s003.xls]

## Sheet: Article information
New Phytologist Supporting Information Tables S5
Article title: DNA methylation dynamics during the interaction of wheat progenitor Aegilops tauschii with the obligate biotrophic fungus Blumeria graminis f. sp. tritici
Authors: Shuaifeng Geng, Xingchen Kong, Gaoyuan Song, Meiling Jia, Jiantao Guan, Fang Wang, Zhengrui Qin, Liang Wu, Xiujin Lan, Aili Li, and Long Mao
Article acceptance date: 6 August 2018
The following Supporting Information Tables S5 is available:

## Sheet: Table S5(a)
Table S5(a) Differential expression of 24-nt siRNAs pulled down by AGO4a antibody in AL8/78
sRNA	Ds.12h.4aD	Ds.0h.4aD	log2.Fold_change.	p.value	q.value.Storey.et.al..2003.	Signature	geneid	osa	osa description	NR description
down|AEGTA03304	28132.9	5830.99	2.2704	0	0	TRUE	AEGTA03304	LOC_Os10g25110.1	pumilio-family RNA binding repeat containing protein, expressed	predicted protein [Hordeum vulgare subsp. vulgare]
down|AEGTA10127	5276.78	973.863	2.4379	0	0	TRUE	AEGTA10127	--	--	--
down|Contig37612	479.518	2348.65	-2.2922	0	0	TRUE	Contig37612	--	--	predicted protein [Hordeum vulgare subsp. vulgare]
up|AEGTA04748	7962.64	2084.19	1.9338	0	0	TRUE	AEGTA04748	LOC_Os06g06930.1	receptor-like protein kinase, putative, expressed	predicted protein [Hordeum vulgare subsp. vulgare]
up|AEGTA09688	2906.21	531.968	2.4497	0	0	TRUE	AEGTA09688	LOC_Os11g47320.2	protein transporter, putative, expressed	predicted protein [Hordeum vulgare subsp. vulgare]
up|AEGTA15682	10056	1764.87	2.5104	0	0	TRUE	AEGTA15682	LOC_Os08g29770.1	endoglucanase, putative, expressed	PREDICTED: endoglucanase 20-like [Brachypodium distachyon]
up|AEGTA24108	4082.83	805.909	2.3409	0	0	TRUE	AEGTA24108	LOC_Os01g63580.1	glycerol-3-phosphate acyltransferase, putative, expressed	--
up|AEGTA09304	3284.56	873.971	1.91	5.53e-268	1.32e-264	TRUE	AEGTA09304	--	--	--
trans|AEGTA18809	2638.74	637.616	2.0491	1.36e-239	2.89e-236	TRUE	AEGTA18809	LOC_Os03g46610.1	DEAD-box ATP-dependent RNA helicase, putative, expressed	predicted protein [Hordeum vulgare subsp. vulgare] >gi|326508600|dbj|BAJ95822.1| predicted protein [Hordeum vulgare subsp. vulgare]
up|AEGTA19166	2279.1	477.112	2.2561	1.4e-237	2.66e-234	TRUE	AEGTA19166	LOC_Os12g41490.1	cysteine-rich receptor-like protein kinase 8 precursor, putative, expressed	hypothetical protein SORBIDRAFT_01g013650 [Sorghum bicolor] >gi|241920616|gb|EER93760.1| hypothetical protein SORBIDRAFT_01g013650 [Sorghum bicolor]
up|AEGTA20554	2495.3	581.406	2.1016	3.58e-235	6.2e-232	TRUE	AEGTA20554	--	--	predicted protein [Hordeum vulgare subsp. vulgare]
trans|AEGTA42769	2015.78	422.594	2.254	4.39e-210	6.96e-207	TRUE	AEGTA42769	LOC_Os09g24820.1	ZF-HD protein dimerisation region containing protein, expressed	predicted protein [Hordeum vulgare subsp. vulgare]
up|AEGTA25087	2280.48	599.014	1.9287	2.16e-189	3.16e-186	TRUE	AEGTA25087	--	--	--
trans|AEGTA25229	2536.87	745.635	1.7665	1.48e-183	2.01e-180	TRUE	AEGTA25229	LOC_Os08g25900.1	PsbP, putative, expressed	predicted protein [Hordeum vulgare subsp. vulgare] >gi|326521280|dbj|BAJ96843.1| predicted protein [Hordeum vulgare subsp. vulgare]
trans|AEGTA11074	1661.68	360.627	2.2041	3.24e-168	4.11e-165	TRUE	AEGTA11074	LOC_Os06g36090.1	ABC-2 type transporter, putative, expressed	PREDICTED: pleiotropic drug resistance protein 12-like [Vitis vinifera]
up|AEGTA17329	805.203	2049.65	-1.348	3.93e-159	4.68e-156	TRUE	AEGTA17329	LOC_Os12g05960.1	expressed protein	predicted protein [Hordeum vulgare subsp. vulgare]
up|Contig82892	1717.12	415.822	2.046	3.24e-156	3.63e-153	TRUE	Contig82892	--	--	--
up|AEGTA32798	1312.44	236.355	2.4732	1.8e-155	1.9e-152	TRUE	AEGTA32798	LOC_Os03g09080.1	ubiquitin carboxyl-terminal hydrolase domain containing protein, expressed	predicted protein [Hordeum vulgare subsp. vulgare]
up|AEGTA16846	2215.35	679.943	1.704	1.69e-151	1.69e-148	TRUE	AEGTA16846	LOC_Os07g25590.1	decarboxylase, putative, expressed	PREDICTED: tyrosine decarboxylase 1-like [Brachypodium distachyon]
down|Contig106138	551.585	1565.43	-1.5049	3.64e-140	3.46e-137	TRUE	Contig106138	LOC_Os10g22510.1	MLA1, putative, expressed	predicted protein [Hordeum vulgare subsp. vulgare]
down|AEGTA25462	1169.69	209.265	2.4827	1.87e-139	1.69e-136	TRUE	AEGTA25462	LOC_Os07g38690.1	ubiquitin-like protein SMT3, putative, expressed	di-SUMO-like protein [Triticum aestivum]
trans|AEGTA08313	2105.17	680.282	1.6297	6.68e-134	5.78e-131	TRUE	AEGTA08313	LOC_Os02g57910.1	OsFBX73 - F-box domain containing protein, expressed	predicted protein [Hordeum vulgare subsp. vulgare]
up|AEGTA25567	1215.43	241.773	2.3297	2.86e-133	2.37e-130	TRUE	AEGTA25567	LOC_Os11g46100.1	NBS-LRR type disease resistance protein, putative, expressed	hypothetical protein SORBIDRAFT_06g000340 [Sorghum bicolor] >gi|241937185|gb|EES10330.1| hypothetical protein SORBIDRAFT_06g000340 [Sorghum bicolor]
down|Contig8479	1313.82	288.84	2.1854	7.84e-132	6.22e-129	TRUE	Contig8479	--	--	predicted protein [Hordeum vulgare subsp. vulgare]
up|Contig40512	3764.08	1674.46	1.1686	7.06e-131	5.37e-128	TRUE	Contig40512	LOC_Os08g36150.1	activator of 90 kDa heat shock protein ATPase homolog, putative, expressed	PREDICTED: LOW QUALITY PROTEIN: activator of 90 kDa heat shock protein ATPase homolog 1-like [Glycine max]
up|AEGTA42880	2559.74	950.498	1.4292	1.02e-129	7.48e-127	TRUE	AEGTA42880	LOC_Os06g01410.1	glutamine cyclotransferase precursor, putative, expressed	Os06g0103700 [Oryza sativa Japonica Group] >gi|55296762|dbj|BAD67954.1| putative glutamine cyclotransferase precursor [Oryza sativa Japonica Group] >gi|113594584|dbj|BAF18458.1| Os06g0103700 [Oryza sativa Japonica Group] >gi|215687230|dbj|BAG91795.1| unnamed protein product [Oryza sativa Japonica Group]
down|AEGTA00239	1316.6	298.322	2.1419	2.06e-128	1.46e-125	TRUE	AEGTA00239	LOC_Os03g17000.3	NAD dependent epimerase/dehydratase family domain containing protein, expressed	PREDICTED: probable rhamnose biosynthetic enzyme 2-like isoform 1 [Brachypodium distachyon] >gi|357135083|ref|XP_003569141.1| PREDICTED: probable rhamnose biosynthetic enzyme 2-like isoform 2 [Brachypodium distachyon]
up|Contig23432	334	1153.67	-1.7883	6.28e-128	4.27e-125	TRUE	Contig23432	LOC_Os08g03360.1	ATBET9, putative, expressed	PREDICTED: transcription factor GTE10-like [Brachypodium distachyon]
up|AEGTA23610	1286.11	288.84	2.1547	1.52e-126	9.99e-124	TRUE	AEGTA23610	--	--	hypothetical protein SORBIDRAFT_06g002075 [Sorghum bicolor] >gi|241938687|gb|EES11832.1| hypothetical protein SORBIDRAFT_06g002075 [Sorghum bicolor]
down|AEGTA04129	1336	331.845	2.0093	8.88e-119	5.46e-116	TRUE	AEGTA04129	LOC_Os08g19330.1	expressed protein	hypothetical protein ZEAMMB73_139415, partial [Zea mays]
down|AEGTA01250	1676.93	507.587	1.7241	2.55e-117	1.51e-114	TRUE	AEGTA01250	LOC_Os07g45360.1	DEAD/DEAH box helicase domain containing protein, expressed	PREDICTED: DEAD-box ATP-dependent RNA helicase 57-like [Brachypodium distachyon]
up|AEGTA17497	303.51	1050.73	-1.7916	6.19e-117	3.57e-114	TRUE	AEGTA17497	LOC_Os01g65460.1	beta-galactosidase precursor, putative, expressed	predicted protein [Hordeum vulgare subsp. vulgare]
up|AEGTA21042	210.655	880.405	-2.0633	1.84e-115	1.03e-112	TRUE	AEGTA21042	LOC_Os01g41930.1	leucine rich repeat protein, putative, expressed	predicted protein [Hordeum vulgare subsp. vulgare]
trans|AEGTA06216	1412.22	385.008	1.875	4.88e-113	2.65e-110	TRUE	AEGTA06216	LOC_Os02g03950.1	zinc finger, C3HC4 type family protein, expressed	predicted protein [Hordeum vulgare subsp. vulgare]
up|Contig102598	2164.07	848.913	1.3501	2.48e-99	1.31e-96	TRUE	Contig102598	--	--	PREDICTED: uncharacterized protein LOC100827872 [Brachypodium distachyon]
up|AEGTA32014	1920.15	724.979	1.4052	7.03e-95	3.43e-92	TRUE	AEGTA32014	LOC_Os04g48270.2	OsFBX148 - F-box domain containing protein, expressed	OSIGBa0127A14.1 [Oryza sativa Indica Group] >gi|218195399|gb|EEC77826.1| hypothetical protein OsI_17038 [Oryza sativa Indica Group]
up|AEGTA12294	1098.32	290.534	1.9185	1.85e-91	8.8e-89	TRUE	AEGTA12294	LOC_Os01g43350.1	protein kinase family protein, putative, expressed	predicted protein [Hordeum vulgare subsp. vulgare] >gi|326524916|dbj|BAK04394.1| predicted protein [Hordeum vulgare subsp. vulgare]
up|AEGTA04438	810.053	158.473	2.3538	1.11e-90	5.14e-88	TRUE	AEGTA04438	LOC_Os02g32590.1	HSF-type DNA-binding domain containing protein, expressed	PREDICTED: heat stress transcription factor A-3-like [Brachypodium distachyon]
up|AEGTA04093	901.522	200.123	2.1715	3.02e-90	1.37e-87	TRUE	AEGTA04093	LOC_Os06g12850.1	expressed protein	leaf senescence protein-like [Oryza sativa Japonica Group] >gi|51535842|dbj|BAD37926.1| leaf senescence protein-like [Oryza sativa Japonica Group] >gi|125554677|gb|EAZ00283.1| hypothetical protein OsI_22298 [Oryza sativa Indica Group] >gi|125596618|gb|EAZ36398.1| hypothetical protein OsJ_20728 [Oryza sativa Japonica Group]
trans|AEGTA03850	984.676	241.773	2.026	4.15e-89	1.84e-86	TRUE	AEGTA03850	LOC_Os02g57200.1	expressed protein	Os02g0817000 [Oryza sativa Japonica Group] >gi|47847740|dbj|BAD21518.1| unknown protein [Oryza sativa Japonica Group] >gi|47848192|dbj|BAD22019.1| unknown protein [Oryza sativa Japonica Group] >gi|113538049|dbj|BAF10432.1| Os02g0817000 [Oryza sativa Japonica Group]
down|AEGTA43280	2175.85	919.346	1.2429	8.2e-86	3.47e-83	TRUE	AEGTA43280	LOC_Os03g19427.1	nicotianamine synthase, putative, expressed	RecName: Full=Probable nicotianamine synthase 3; AltName: Full=HvNAS3; AltName: Full=S-adenosyl-L-methionine:S-adenosyl-L-methionine:S-adenosyl-methionine 3-amino-3-carboxypropyltransferase 3 >gi|4220594|dbj|BAA74581.1| nicochianamine synthase 3 [Hordeum vulgare subsp. vulgare]
down|AEGTA00434	42.9626	411.42	-3.2595	2.62e-84	1.08e-81	TRUE	AEGTA00434	LOC_Os01g05860.1	PPR repeat domain containing protein, putative, expressed	predicted protein [Hordeum vulgare subsp. vulgare]
up|AEGTA05905	1381.73	462.212	1.5799	4.48e-84	1.82e-81	TRUE	AEGTA05905	LOC_Os05g25580.1	OsFBX165 - F-box domain containing protein, expressed	predicted protein [Hordeum vulgare subsp. vulgare]
up|AEGTA18756	47.1203	411.081	-3.125	1.48e-81	5.88e-79	TRUE	AEGTA18756	LOC_Os12g37260.1	lipoxygenase 2.1, chloroplast precursor, putative, expressed	predicted protein [Hordeum vulgare subsp. vulgare]
trans|AEGTA22214	1405.99	489.979	1.5208	3.35e-80	1.3e-77	TRUE	AEGTA22214	LOC_Os07g45050.1	expressed protein	PREDICTED: uncharacterized protein LOC100839039 [Brachypodium distachyon]
down|AEGTA27710	898.75	224.842	1.999	6.53e-80	2.49e-77	TRUE	AEGTA27710	LOC_Os10g32060.1	retrotransposon protein, putative, Ty3-gypsy subclass, expressed	predicted protein [Hordeum vulgare subsp. vulgare]
up|AEGTA42371	203.033	705.001	-1.7959	2.66e-79	9.93e-77	TRUE	AEGTA42371	LOC_Os02g33830.1	expressed protein	PREDICTED: uncharacterized protein LOC100821018 [Brachypodium distachyon]
up|AEGTA06374	834.306	197.414	2.0794	1.1e-78	4.04e-76	TRUE	AEGTA06374	LOC_Os12g12300.1	EDM2, putative, expressed	predicted protein [Hordeum vulgare subsp. vulgare] >gi|326526707|dbj|BAK00742.1| predicted protein [Hordeum vulgare subsp. vulgare]
down|AEGTA20244	874.497	219.763	1.9925	1.96e-77	7.05e-75	TRUE	AEGTA20244	LOC_Os02g54960.1	carboxyl-terminal proteinase, putative, expressed	predicted protein [Hordeum vulgare subsp. vulgare]
down|AEGTA11737	572.373	92.4425	2.6303	2.61e-74	9.19e-72	TRUE	AEGTA11737	LOC_Os03g56944.1	lysine-rich arabinogalactan protein 19 precursor, putative, expressed	predicted protein [Hordeum vulgare subsp. vulgare]
down|AEGTA32491	552.278	84.6543	2.7057	3.22e-74	1.12e-71	TRUE	AEGTA32491	LOC_Os03g11010.1	natural resistance-associated macrophage protein, putative, expressed	predicted protein [Hordeum vulgare subsp. vulgare]
down|AEGTA10102	726.207	163.891	2.1476	6.09e-72	2.03e-69	TRUE	AEGTA10102	LOC_Os09g36020.1	EAP30/Vps36 family domain containing protein, expressed	predicted protein [Hordeum vulgare subsp. vulgare]
down|Contig65118	1746.22	724.641	1.2689	6.4e-72	2.1e-69	TRUE	Contig65118	LOC_Os07g04690.2	UDP-arabinose 4-epimerase 1, putative, expressed	UDP-D-xylose epimerase 1 [Hordeum vulgare]
down|AEGTA28300	1961.73	860.088	1.1896	2.03e-71	6.56e-69	TRUE	AEGTA28300	LOC_Os01g10950.1	peptide-N4-asparagine amidase A, putative, expressed	predicted protein [Hordeum vulgare subsp. vulgare]
up|AEGTA05889	47.1203	371.802	-2.9801	3.74e-71	1.19e-68	TRUE	AEGTA05889	LOC_Os01g56780.1	plus-3 domain containing protein, expressed	predicted protein [Hordeum vulgare subsp. vulgare]
up|AEGTA22778	139.282	554.655	-1.9936	1.06e-70	3.3e-68	TRUE	AEGTA22778	LOC_Os01g37630.1	esterase, putative, expressed	predicted protein [Hordeum vulgare subsp. vulgare]
up|AEGTA01777	203.726	663.012	-1.7024	3.9e-70	1.2e-67	TRUE	AEGTA01777	LOC_Os01g66610.1	serine/threonine-protein kinase receptor precursor, putative, expressed	PREDICTED: G-type lectin S-receptor-like serine/threonine-protein kinase At2g19130-like [Brachypodium distachyon]
up|AEGTA18059	561.286	1181.77	-1.0741	4.9e-69	1.48e-66	TRUE	AEGTA18059	LOC_Os03g57640.1	gibberellin receptor GID1L2, putative, expressed	predicted protein [Hordeum vulgare subsp. vulgare]
up|AEGTA28849	1011.7	314.575	1.6853	5.91e-69	1.76e-66	TRUE	AEGTA28849	LOC_Os06g43800.1	methyltransferase domain containing protein, putative, expressed	predicted protein [Hordeum vulgare subsp. vulgare]
trans|AEGTA27795	186.402	626.442	-1.7488	1.66e-68	4.87e-66	TRUE	AEGTA27795	LOC_Os05g49840.1	phospholipase, putative, expressed	predicted protein [Hordeum vulgare subsp. vulgare]
up|AEGTA29995	180.166	612.22	-1.7647	1.04e-67	3e-65	TRUE	AEGTA29995	LOC_Os03g21840.1	reticulon domain containing protein, putative, expressed	predicted protein [Hordeum vulgare subsp. vulgare]
down|AEGTA42489	837.771	230.937	1.8591	6.19e-67	1.76e-64	TRUE	AEGTA42489	LOC_Os05g32420.1	expressed protein	hypothetical protein ZEAMMB73_831028 [Zea mays]
down|AEGTA00578	975.667	309.157	1.658	7.8e-65	2.18e-62	TRUE	AEGTA00578	LOC_Os01g14932.1	NAK-like ser/thr protein kinase, putative, expressed	predicted protein [Hordeum vulgare subsp. vulgare]
up|AEGTA31739	1671.38	719.223	1.2165	9.8e-64	2.7e-61	TRUE	AEGTA31739	LOC_Os05g38930.1	hypothetical protein	hypothetical protein [Zea mays] >gi|414879830|tpg|DAA56961.1| TPA: hypothetical protein ZEAMMB73_274343 [Zea mays]
down|Contig107189	771.941	209.265	1.8832	4.88e-63	1.33e-60	TRUE	Contig107189	LOC_Os12g40279.1	protein kinase domain containing protein, expressed	PREDICTED: uncharacterized protein LOC100840359 [Brachypodium distachyon]
down|AEGTA06580	812.132	230.937	1.8142	1.49e-62	3.99e-60	TRUE	AEGTA06580	LOC_Os09g02810.1	CCAAT/enhancer-binding protein, putative, expressed	PREDICTED: CCAAT/enhancer-binding protein zeta-like [Brachypodium distachyon]
up|AEGTA29181	610.485	133.754	2.1904	1.89e-62	4.99e-60	TRUE	AEGTA29181	LOC_Os12g16690.1	zinc finger, C3HC4 type domain containing protein, expressed	predicted protein [Hordeum vulgare subsp. vulgare]
up|AEGTA21790	170.465	569.215	-1.7395	5.01e-62	1.31e-59	TRUE	AEGTA21790	LOC_Os08g08030.1	double-strand break repair protein MRE11, putative, expressed	PREDICTED: double-strand break repair protein MRE11-like [Brachypodium distachyon]
down|AEGTA04912	960.422	311.866	1.6227	1.19e-61	3.06e-59	TRUE	AEGTA04912	LOC_Os12g36490.1	expressed protein	Os12g0551200 [Oryza sativa Japonica Group] >gi|113649486|dbj|BAF29998.1| Os12g0551200 [Oryza sativa Japonica Group]
down|AEGTA42756	514.859	100.569	2.356	2.23e-58	5.65e-56	TRUE	AEGTA42756	LOC_Os03g28040.1	zinc finger, C3HC4 type domain containing protein, expressed	predicted protein [Hordeum vulgare subsp. vulgare]
up|Contig97267	193.332	586.146	-1.6002	8.8e-58	2.21e-55	TRUE	Contig97267	--	--	--
up|AEGTA24228	966.659	340.649	1.5047	1.03e-54	2.55e-52	TRUE	AEGTA24228	--	--	--
up|AEGTA10964	450.415	81.9454	2.4585	3.56e-54	8.69e-52	TRUE	AEGTA10964	LOC_Os08g09450.1	OsFBL41 - F-box domain and LRR containing protein, expressed	predicted protein [Hordeum vulgare subsp. vulgare]
up|AEGTA43647	182.938	544.496	-1.5736	9.98e-53	2.4e-50	TRUE	AEGTA43647	--	--	--
trans|AEGTA23887	191.253	557.025	-1.5423	1.33e-52	3.16e-50	TRUE	AEGTA23887	--	--	--
down|AEGTA32254	684.63	196.737	1.7991	2.47e-52	5.8e-50	TRUE	AEGTA32254	LOC_Os11g05100.1	nucleolar GTPase, putative, expressed	predicted protein [Hordeum vulgare subsp. vulgare] >gi|326533054|dbj|BAJ93499.1| predicted protein [Hordeum vulgare subsp. vulgare]
down|Contig85432	546.734	131.045	2.0608	1.59e-51	3.68e-49	TRUE	Contig85432	--	--	--
up|AEGTA01319	311.825	727.011	-1.2212	7.36e-51	1.67e-48	TRUE	AEGTA01319	LOC_Os08g01690.1	retrotransposon protein, putative, unclassified, expressed	PREDICTED: uncharacterized protein LOC100829209 [Brachypodium distachyon]
down|Contig26288	431.012	80.9295	2.413	1.06e-50	2.37e-48	TRUE	Contig26288	LOC_Os09g27500.1	cytochrome P450, putative, expressed	PREDICTED: LOW QUALITY PROTEIN: cytochrome P450 76C1-like [Brachypodium distachyon]
up|AEGTA18451	591.083	156.441	1.9177	4.98e-50	1.1e-47	TRUE	AEGTA18451	LOC_Os11g24374.1	OsSCP55 - Putative Serine Carboxypeptidase homologue, expressed	predicted protein [Hordeum vulgare subsp. vulgare]
up|AEGTA08729	239.066	616.622	-1.367	5.14e-50	1.12e-47	TRUE	AEGTA08729	LOC_Os11g17380.1	protein kinase domain containing protein, expressed	PREDICTED: uncharacterized protein LOC100829658 [Brachypodium distachyon]
down|AEGTA01177	63.058	317.284	-2.331	1.34e-48	2.88e-46	TRUE	AEGTA01177	LOC_Os06g43910.1	two-component response regulator, putative, expressed	PREDICTED: two-component response regulator ARR12-like [Brachypodium distachyon]
down|AEGTA03700	800.352	273.264	1.5503	6.17e-48	1.29e-45	TRUE	AEGTA03700	LOC_Os11g09478.1	OsFBX402 - F-box domain containing protein, expressed	PREDICTED: F-box/LRR-repeat protein At4g14103-like [Brachypodium distachyon]
up|AEGTA29020	388.742	812.343	-1.0633	2.21e-47	4.57e-45	TRUE	AEGTA29020	LOC_Os01g43150.1	OsFtsH9 FtsH protease, homologue of AtFtsH11, expressed	predicted protein [Hordeum vulgare subsp. vulgare]
down|AEGTA31827	365.182	60.6125	2.5909	3.32e-47	6.79e-45	TRUE	AEGTA31827	LOC_Os10g37240.3	expressed protein	PREDICTED: uncharacterized protein LOC100824930 [Brachypodium distachyon]
up|AEGTA16521	696.41	219.424	1.6662	3.72e-47	7.53e-45	TRUE	AEGTA16521	LOC_Os04g27400.1	terpene synthase, putative, expressed	PREDICTED: LOW QUALITY PROTEIN: (-)-germacrene D synthase-like [Brachypodium distachyon]
up|AEGTA02223	912.609	340.31	1.4231	4.72e-47	9.46e-45	TRUE	AEGTA02223	LOC_Os08g34450.1	expressed protein	hypothetical protein [Oryza sativa Japonica Group] >gi|125603575|gb|EAZ42900.1| hypothetical protein OsJ_27494 [Oryza sativa Japonica Group]
up|AEGTA02195	709.576	228.905	1.6322	1.9e-46	3.78e-44	TRUE	AEGTA02195	LOC_Os09g24440.1	expressed protein	PREDICTED: uncharacterized protein LOC100821849 [Brachypodium distachyon]
up|AEGTA24727	1302.74	580.39	1.1665	2.8e-46	5.49e-44	TRUE	AEGTA24727	--	--	--
up|AEGTA21992	1252.85	549.576	1.1888	3.44e-46	6.69e-44	TRUE	AEGTA21992	LOC_Os01g10130.1	RNA-dependent RNA polymerase, putative, expressed	hypothetical protein SORBIDRAFT_03g002800 [Sorghum bicolor] >gi|241926977|gb|EES00122.1| hypothetical protein SORBIDRAFT_03g002800 [Sorghum bicolor]
up|AEGTA29410	352.709	57.9035	2.6068	5.47e-46	1.05e-43	TRUE	AEGTA29410	LOC_Os02g21260.1	OsFBL8 - F-box domain and LRR containing protein, expressed	predicted protein [Hordeum vulgare subsp. vulgare]
up|AEGTA29864	331.921	722.948	-1.1231	1.92e-45	3.65e-43	TRUE	AEGTA29864	LOC_Os01g08450.1	ras-related protein, putative, expressed	predicted protein [Hordeum vulgare subsp. vulgare] >gi|326516366|dbj|BAJ92338.1| predicted protein [Hordeum vulgare subsp. vulgare]
down|AEGTA22631	683.244	219.424	1.6387	4.48e-45	8.45e-43	TRUE	AEGTA22631	LOC_Os05g23940.1	transcription initiation factor IIB, putative, expressed	hypothetical protein ZEAMMB73_136276 [Zea mays]
up|AEGTA15759	128.888	418.531	-1.6992	7.79e-45	1.45e-42	TRUE	AEGTA15759	LOC_Os02g19200.1	OsFBX46 - F-box domain containing protein, expressed	PREDICTED: uncharacterized protein LOC100824088 [Brachypodium distachyon]
up|AEGTA11325	183.631	502.508	-1.4523	2.88e-44	5.32e-42	TRUE	AEGTA11325	LOC_Os09g26670.1	expressed protein	predicted protein [Hordeum vulgare subsp. vulgare]
up|AEGTA32729	387.357	76.5275	2.3396	5.81e-44	1.06e-41	TRUE	AEGTA32729	LOC_Os02g08364.1	protein phosphatase 2C, putative, expressed	predicted protein [Hordeum vulgare subsp. vulgare]
up|AEGTA21072	473.975	116.484	2.0247	8.71e-44	1.56e-41	TRUE	AEGTA21072	LOC_Os03g04990.1	expressed protein	predicted protein [Hordeum vulgare subsp. vulgare]
up|AEGTA31204	406.066	85.3315	2.2506	1.06e-43	1.88e-41	TRUE	AEGTA31204	LOC_Os08g15040.2	ADP-ribosylation factor, putative, expressed	hypothetical protein ZEAMMB73_984643 [Zea mays]
down|AEGTA25562	427.547	95.1514	2.1678	1.2e-43	2.12e-41	TRUE	AEGTA25562	LOC_Os10g01750.1	retrotransposon protein, putative, unclassified, expressed	PREDICTED: peroxidase 54-like [Brachypodium distachyon]
up|AEGTA26053	514.859	136.801	1.9121	1.3e-43	2.27e-41	TRUE	AEGTA26053	LOC_Os08g40250.1	expressed protein	PREDICTED: uncharacterized protein LOC100833823 [Brachypodium distachyon]
up|AEGTA11732	692.253	231.614	1.5796	5.34e-43	9.16e-41	TRUE	AEGTA11732	LOC_Os05g49860.1	Core histone H2A/H2B/H3/H4 domain containing protein, putative, expressed	predicted protein [Hordeum vulgare subsp. vulgare]
down|AEGTA16654	85.9252	332.861	-1.9538	3.39e-42	5.71e-40	TRUE	AEGTA16654	LOC_Os12g28040.1	NBS-LRR disease resistance protein, putative, expressed	PREDICTED: disease resistance protein RPM1-like [Brachypodium distachyon]
up|AEGTA16489	552.278	165.245	1.7408	1.91e-40	3.16e-38	TRUE	AEGTA16489	LOC_Os08g01940.2	non-lysosomal glucosylceramidase, putative, expressed	predicted protein [Hordeum vulgare subsp. vulgare]
up|Contig75213	88.697	326.766	-1.8813	9.56e-40	1.57e-37	TRUE	Contig75213	--	--	--
up|AEGTA20889	469.124	125.288	1.9047	1.15e-39	1.87e-37	TRUE	AEGTA20889	LOC_Os10g04750.1	OsFBX362 - F-box domain containing protein, expressed	predicted protein [Hordeum vulgare subsp. vulgare]
up|AEGTA32212	103.249	349.453	-1.759	2.92e-39	4.71e-37	TRUE	AEGTA32212	LOC_Os02g02400.1	catalase isozyme A, putative, expressed	catalase [Triticum aestivum]
down|AEGTA02089	639.589	219.085	1.5457	1.83e-38	2.93e-36	TRUE	AEGTA02089	LOC_Os06g08032.1	flavonol synthase/flavanone 3-hydroxylase, putative, expressed	predicted protein [Hordeum vulgare subsp. vulgare]
down|AEGTA04351	82.4605	308.142	-1.9018	4.89e-38	7.76e-36	TRUE	AEGTA04351	LOC_Os01g65700.1	expressed protein	hypothetical protein precursor [Zea mays] >gi|195649625|gb|ACG44280.1| hypothetical protein [Zea mays] >gi|414879416|tpg|DAA56547.1| TPA: hypothetical protein ZEAMMB73_456451 [Zea mays]
up|AEGTA18567	283.415	45.3747	2.643	6.61e-38	1.04e-35	TRUE	AEGTA18567	LOC_Os11g37110.1	expressed protein	hypothetical protein SORBIDRAFT_05g022570 [Sorghum bicolor] >gi|241936854|gb|EES09999.1| hypothetical protein SORBIDRAFT_05g022570 [Sorghum bicolor]
trans|AEGTA32198	620.186	210.62	1.5581	7.65e-38	1.19e-35	TRUE	AEGTA32198	LOC_Os11g06420.1	OsFBT13 - F-box and tubby domain containing protein, expressed	putative transcription factor [Triticum aestivum]
up|AEGTA23849	561.286	180.144	1.6396	2.27e-37	3.52e-35	TRUE	AEGTA23849	LOC_Os07g33370.1	IQ calmodulin-binding motif family protein, expressed	PREDICTED: abnormal spindle-like microcephaly-associated protein homolog [Brachypodium distachyon]
up|AEGTA05877	308.361	56.8877	2.4384	2.94e-37	4.52e-35	TRUE	AEGTA05877	LOC_Os01g24480.1	DUF1399 containing protein, putative, expressed	hypothetical protein OsI_01806 [Oryza sativa Indica Group]
up|AEGTA17787	98.3983	331.506	-1.7523	3.59e-37	5.47e-35	TRUE	AEGTA17787	LOC_Os01g65950.1	thioesterase family protein, putative, expressed	hypothetical protein OsJ_04306 [Oryza sativa Japonica Group]
up|AEGTA00168	365.182	82.6226	2.144	5.7e-37	8.61e-35	TRUE	AEGTA00168	LOC_Os03g23920.1	expressed protein	hypothetical protein OsJ_12894 [Oryza sativa Japonica Group]
down|AEGTA27456	176.008	449.345	-1.3522	2e-36	3e-34	TRUE	AEGTA27456	LOC_Os01g40050.1	peptidyl-prolyl cis-trans isomerase, putative, expressed	PREDICTED: peptidyl-prolyl cis-trans isomerase CWC27 homolog [Brachypodium distachyon]
trans|Contig33697	111.564	348.776	-1.6444	3.1e-36	4.58e-34	TRUE	Contig33697	--	--	--
up|AEGTA12660	166.307	430.382	-1.3718	1.38e-35	2.01e-33	TRUE	AEGTA12660	LOC_Os06g48270.1	expressed protein	predicted protein [Hordeum vulgare subsp. vulgare]
up|AEGTA08986	241.145	537.724	-1.157	1.48e-35	2.14e-33	TRUE	AEGTA08986	--	--	--
up|Contig69387	268.863	570.909	-1.0864	9.49e-35	1.36e-32	TRUE	Contig69387	--	--	--
down|Contig117449	1056.74	491.334	1.1048	3.54e-34	5.03e-32	TRUE	Contig117449	LOC_Os07g05084.1	expressed protein	--
up|AEGTA07979	240.452	526.55	-1.1308	7.39e-34	1.04e-31	TRUE	AEGTA07979	LOC_Os05g03490.1	expressed protein	hypothetical protein OsJ_16967 [Oryza sativa Japonica Group]
up|AEGTA24549	166.307	420.563	-1.3385	8.97e-34	1.26e-31	TRUE	AEGTA24549	LOC_Os12g44150.2	plasma membrane ATPase, putative, expressed	AHA11-ATPASE 11 [Arabidopsis lyrata subsp. lyrata] >gi|297310647|gb|EFH41071.1| AHA11-ATPASE 11 [Arabidopsis lyrata subsp. lyrata]
up|AEGTA43286	904.987	398.552	1.1831	1.54e-33	2.14e-31	TRUE	AEGTA43286	LOC_Os01g32300.2	expressed protein	--
up|AEGTA28966	218.971	494.72	-1.1759	1.59e-33	2.19e-31	TRUE	AEGTA28966	LOC_Os01g63800.1	pleckstrin homology domain-containing protein, putative, expressed	predicted protein [Hordeum vulgare subsp. vulgare]
trans|Contig46985	118.494	345.051	-1.542	3.09e-33	4.23e-31	TRUE	Contig46985	--	--	--
down|Contig27772	438.634	129.013	1.7655	3.48e-33	4.73e-31	TRUE	Contig27772	LOC_Os07g43316.2	SAP domain-containing protein, putative, expressed	PREDICTED: uncharacterized protein LOC100828438 [Brachypodium distachyon]
down|AEGTA26348	631.273	236.016	1.4194	6.32e-33	8.54e-31	TRUE	AEGTA26348	LOC_Os09g08430.1	ribosomal protein L22, putative, expressed	predicted protein [Hordeum vulgare subsp. vulgare]
down|AEGTA42349	307.668	66.7076	2.2055	1.23e-32	1.65e-30	TRUE	AEGTA42349	LOC_Os01g59600.2	peptidase, T1 family, putative, expressed	--
down|AEGTA27291	12.473	144.59	-3.5351	1.57e-32	2.09e-30	TRUE	AEGTA27291	--	--	avenin-like protein [Aegilops crassa]
up|AEGTA08221	642.36	244.143	1.3957	1.6e-32	2.12e-30	TRUE	AEGTA08221	LOC_Os05g23940.1	transcription initiation factor IIB, putative, expressed	PREDICTED: uncharacterized protein LOC100840180 [Brachypodium distachyon]
up|AEGTA22103	169.772	418.531	-1.3017	1.76e-32	2.31e-30	TRUE	AEGTA22103	LOC_Os06g51200.1	lysine ketoglutarate reductase trans-splicing related 1, putative, expressed	PREDICTED: uncharacterized protein LOC100821456 [Brachypodium distachyon]
down|AEGTA00733	300.738	65.0145	2.2097	5.07e-32	6.61e-30	TRUE	AEGTA00733	LOC_Os12g40080.1	B3 DNA binding domain containing protein, expressed	PREDICTED: B3 domain-containing protein Os03g0619600-like [Brachypodium distachyon]
down|AEGTA01501	518.323	175.742	1.5604	5.54e-32	7.18e-30	TRUE	AEGTA01501	LOC_Os08g19330.1	expressed protein	hypothetical protein ZEAMMB73_159834 [Zea mays]
down|AEGTA12062	234.909	506.571	-1.1087	7.88e-32	1.01e-29	TRUE	AEGTA12062	LOC_Os04g54900.1	bHLH family protein, putative, expressed	predicted protein [Hordeum vulgare subsp. vulgare]
down|Contig74327	357.56	93.797	1.9306	3.04e-31	3.88e-29	TRUE	Contig74327	LOC_Os02g42810.1	oxidoreductase, short chain dehydrogenase/reductase family domain containing protein, expressed	hypothetical protein SORBIDRAFT_04g033730 [Sorghum bicolor] >gi|241934407|gb|EES07552.1| hypothetical protein SORBIDRAFT_04g033730 [Sorghum bicolor]
up|AEGTA03269	257.776	48.0836	2.4225	3.62e-31	4.59e-29	TRUE	AEGTA03269	LOC_Os08g07730.1	transferase family protein, putative, expressed	predicted protein [Hordeum vulgare subsp. vulgare]
down|AEGTA26494	245.303	43.0044	2.512	4.25e-31	5.36e-29	TRUE	AEGTA26494	LOC_Os03g25350.1	LTPL36 - Protease inhibitor/seed storage/LTP family protein precursor, expressed	endosperm transfer cell specific PR60 precursor [Triticum aestivum]
up|AEGTA06546	242.531	510.296	-1.0732	9.33e-31	1.15e-28	TRUE	AEGTA06546	--	--	--
up|AEGTA27800	99.7842	302.385	-1.5995	1.25e-30	1.52e-28	TRUE	AEGTA27800	LOC_Os03g20730.1	chaperone protein dnaJ, putative, expressed	PREDICTED: chaperone protein dnaJ 20, chloroplastic-like [Brachypodium distachyon]
up|AEGTA00072	338.157	87.0246	1.9582	2.97e-30	3.58e-28	TRUE	AEGTA00072	LOC_Os06g07650.1	myb-like DNA-binding domain, SHAQKYF class family protein, expressed	PREDICTED: uncharacterized protein LOC100829132 [Brachypodium distachyon]
down|Contig98853	780.95	338.617	1.2056	3.43e-30	4.11e-28	TRUE	Contig98853	LOC_Os03g61970.1	actin, putative, expressed	PREDICTED: actin-3-like [Brachypodium distachyon]
down|AEGTA22552	35.3402	184.885	-2.3872	1.02e-29	1.21e-27	TRUE	AEGTA22552	--	--	predicted protein [Hordeum vulgare subsp. vulgare]
down|AEGTA27024	944.485	445.959	1.0826	1.47e-29	1.73e-27	TRUE	AEGTA27024	LOC_Os04g27860.1	40S ribosomal protein S27, putative, expressed	hypothetical protein SORBIDRAFT_04g018990 [Sorghum bicolor] >gi|241931913|gb|EES05058.1| hypothetical protein SORBIDRAFT_04g018990 [Sorghum bicolor]
down|AEGTA16727	442.099	142.896	1.6294	1.69e-29	1.97e-27	TRUE	AEGTA16727	LOC_Os12g18760.2	peptidase family C78 domain containing protein, expressed	PREDICTED: uncharacterized protein LOC100836425 [Brachypodium distachyon]
down|Contig55642	103.249	301.031	-1.5438	2.99e-29	3.48e-27	TRUE	Contig55642	--	--	--
up|Contig65225	247.382	47.745	2.3733	3.24e-29	3.74e-27	TRUE	Contig65225	LOC_Os01g70520.1	Os1bglu5 - beta-glucosidase homologue, similar to G. max isohydroxyurate hydrolase, expressed	TPA: hypothetical protein ZEAMMB73_868021 [Zea mays]
up|AEGTA03017	133.738	347.421	-1.3773	3.43e-29	3.94e-27	TRUE	AEGTA03017	LOC_Os01g52780.1	HVA22, putative, expressed	hypothetical protein OsI_03600 [Oryza sativa Indica Group]
up|AEGTA06384	84.5394	270.555	-1.6782	3.65e-29	4.16e-27	TRUE	AEGTA06384	LOC_Os04g42350.1	heavy metal-associated domain containing protein, expressed	hypothetical protein SORBIDRAFT_06g021730 [Sorghum bicolor] >gi|241939311|gb|EES12456.1| hypothetical protein SORBIDRAFT_06g021730 [Sorghum bicolor]
up|Contig42472	366.568	104.294	1.8134	3.67e-29	4.16e-27	TRUE	Contig42472	LOC_Os05g05950.1	TOC159, putative, expressed	predicted protein [Hordeum vulgare subsp. vulgare]
up|AEGTA05667	230.058	40.6341	2.5012	4.07e-29	4.58e-27	TRUE	AEGTA05667	--	--	predicted protein [Hordeum vulgare subsp. vulgare]
down|AEGTA27895	293.809	69.4165	2.0815	7.03e-29	7.88e-27	TRUE	AEGTA27895	LOC_Os03g49570.1	domain of unknown function, DUF250 domain containing protein, expressed	predicted protein [Hordeum vulgare subsp. vulgare]
down|Contig101445	197.489	436.139	-1.143	1.03e-28	1.14e-26	TRUE	Contig101445	--	--	--
down|AEGTA29463	244.61	47.745	2.3571	1.17e-28	1.3e-26	TRUE	AEGTA29463	--	--	cold-responsive protein [Triticum aestivum]
up|AEGTA04816	367.954	107.003	1.7819	1.68e-28	1.84e-26	TRUE	AEGTA04816	LOC_Os02g08500.1	two-component response regulator, putative, expressed	hypothetical protein OsI_21925 [Oryza sativa Indica Group]
down|Contig9228	435.863	143.235	1.6055	1.98e-28	2.17e-26	TRUE	Contig9228	LOC_Os02g07050.1	pentatricopeptide, putative, expressed	PREDICTED: pentatricopeptide repeat-containing protein At4g20770-like [Brachypodium distachyon]
up|AEGTA17451	199.568	436.816	-1.1301	2.37e-28	2.57e-26	TRUE	AEGTA17451	LOC_Os09g25190.1	protein binding protein, putative, expressed	PREDICTED: uncharacterized protein LOC100827708 [Brachypodium distachyon]
down|AEGTA28943	477.439	166.6	1.5189	2.55e-28	2.74e-26	TRUE	AEGTA28943	LOC_Os06g08041.1	iron/ascorbate-dependent oxidoreductase, putative, expressed	predicted protein [Hordeum vulgare subsp. vulgare]
trans|AEGTA31922	687.402	290.534	1.2424	2.88e-28	3.08e-26	TRUE	AEGTA31922	LOC_Os01g67220.1	Os1bglu4 - beta-glucosidase-like protein without signal sequence, expressed	PREDICTED: beta-glucosidase 4-like [Brachypodium distachyon]
down|AEGTA31215	435.863	144.251	1.5953	3.84e-28	4.09e-26	TRUE	AEGTA31215	LOC_Os11g05080.1	powdery mildew resistant protein 5, putative, expressed	predicted protein [Hordeum vulgare subsp. vulgare]
down|AEGTA28527	247.382	52.8243	2.2275	6.43e-27	6.76e-25	TRUE	AEGTA28527	LOC_Os09g17730.2	proton pump interactor, putative, expressed	PREDICTED: uncharacterized protein LOC100828335 [Brachypodium distachyon]
trans|AEGTA07520	102.556	287.825	-1.4888	7.39e-27	7.73e-25	TRUE	AEGTA07520	LOC_Os01g70240.1	expressed protein	hypothetical protein OsI_05024 [Oryza sativa Indica Group]
down|AEGTA25378	755.311	340.649	1.1488	8.98e-27	9.34e-25	TRUE	AEGTA25378	LOC_Os10g41910.1	expressed protein	hypothetical protein SORBIDRAFT_04g007890 [Sorghum bicolor] >gi|241933383|gb|EES06528.1| hypothetical protein SORBIDRAFT_04g007890 [Sorghum bicolor]
up|AEGTA06133	230.751	46.0519	2.325	1.17e-26	1.2e-24	TRUE	AEGTA06133	LOC_Os12g33210.1	OsFBL59 - F-box domain and LRR containing protein, expressed	predicted protein [Hordeum vulgare subsp. vulgare]
up|AEGTA31642	560.593	221.456	1.3399	1.17e-26	1.2e-24	TRUE	AEGTA31642	LOC_Os04g44340.1	expressed protein	predicted protein [Hordeum vulgare subsp. vulgare] >gi|326532714|dbj|BAJ89202.1| predicted protein [Hordeum vulgare subsp. vulgare] >gi|326534366|dbj|BAJ89533.1| predicted protein [Hordeum vulgare subsp. vulgare]
up|Contig112843	45.7344	191.657	-2.0672	1.47e-26	1.5e-24	TRUE	Contig112843	--	--	--
up|AEGTA16552	157.992	368.077	-1.2202	1.48e-26	1.5e-24	TRUE	AEGTA16552	LOC_Os04g36910.2	expressed protein	hypothetical protein SORBIDRAFT_07g025780 [Sorghum bicolor] >gi|241942136|gb|EES15281.1| hypothetical protein SORBIDRAFT_07g025780 [Sorghum bicolor]
up|AEGTA15053	138.589	339.294	-1.2917	2.14e-26	2.17e-24	TRUE	AEGTA15053	LOC_Os11g11760.1	serpin domain containing protein, putative, expressed	PREDICTED: putative serpin-Z8-like [Brachypodium distachyon]
up|AEGTA02034	598.705	246.175	1.2822	2.96e-26	2.98e-24	TRUE	AEGTA02034	LOC_Os04g28300.1	Rf1, mitochondrial precursor, putative, expressed	PREDICTED: protein Rf1, mitochondrial-like [Brachypodium distachyon]
up|AEGTA14350	180.166	396.182	-1.1368	4.66e-26	4.65e-24	TRUE	AEGTA14350	LOC_Os04g47390.1	GDSL-like lipase/acylhydrolase, putative, expressed	OSJNBa0084K11.17 [Oryza sativa Japonica Group] >gi|125591280|gb|EAZ31630.1| hypothetical protein OsJ_15775 [Oryza sativa Japonica Group]
up|AEGTA09880	170.465	382.637	-1.1665	4.8e-26	4.76e-24	TRUE	AEGTA09880	--	--	hypothetical protein SORBIDRAFT_06g019770 [Sorghum bicolor] >gi|241939205|gb|EES12350.1| hypothetical protein SORBIDRAFT_06g019770 [Sorghum bicolor]
down|AEGTA23323	193.332	31.83	2.6026	6.35e-26	6.23e-24	TRUE	AEGTA23323	--	--	hypothetical protein [Oryza sativa Japonica Group] >gi|47847786|dbj|BAD21562.1| hypothetical protein [Oryza sativa Japonica Group] >gi|125582908|gb|EAZ23839.1| hypothetical protein OsJ_07556 [Oryza sativa Japonica Group]
up|AEGTA07712	448.336	159.489	1.4911	6.75e-26	6.59e-24	TRUE	AEGTA07712	LOC_Os03g01580.1	expressed protein	predicted protein [Hordeum vulgare subsp. vulgare]
down|AEGTA03174	749.767	342.003	1.1324	6.85e-26	6.65e-24	TRUE	AEGTA03174	LOC_Os08g34490.1	retrotransposon protein, putative, Ty1-copia subclass, expressed	hypothetical protein OsI_29397 [Oryza sativa Indica Group]
trans|AEGTA16077	221.05	44.0202	2.3281	1.19e-25	1.15e-23	TRUE	AEGTA16077	LOC_Os06g12100.1	mTERF family protein, expressed	predicted protein [Hordeum vulgare subsp. vulgare]
up|AEGTA18821	38.112	172.695	-2.1799	1.87e-25	1.77e-23	TRUE	AEGTA18821	LOC_Os01g04950.2	peptide transporter PTR2, putative, expressed	predicted protein [Hordeum vulgare subsp. vulgare] >gi|326532832|dbj|BAJ89261.1| predicted protein [Hordeum vulgare subsp. vulgare]
up|AEGTA14657	155.22	357.58	-1.204	2.01e-25	1.9e-23	TRUE	AEGTA14657	LOC_Os04g41759.1	expressed protein	OSIGBa0159F11.2 [Oryza sativa Indica Group] >gi|116634844|emb|CAH67294.1| OSIGBa0103O01.12 [Oryza sativa Indica Group] >gi|125548856|gb|EAY94678.1| hypothetical protein OsI_16457 [Oryza sativa Indica Group]
up|AEGTA11226	566.829	231.614	1.2912	2.97e-25	2.79e-23	TRUE	AEGTA11226	LOC_Os08g38740.1	glycosyl transferase 8 domain containing protein, putative, expressed	PREDICTED: probable galacturonosyltransferase 4-like [Brachypodium distachyon]
up|AEGTA20415	667.999	293.92	1.1844	3.08e-25	2.88e-23	TRUE	AEGTA20415	LOC_Os12g17550.1	expressed protein	hypothetical protein OsI_19030 [Oryza sativa Indica Group]
up|AEGTA11777	574.452	236.355	1.2812	3.17e-25	2.95e-23	TRUE	AEGTA11777	LOC_Os05g43950.1	expressed protein	predicted protein [Hordeum vulgare subsp. vulgare]
trans|AEGTA24479	385.971	128.336	1.5886	6.13e-25	5.66e-23	TRUE	AEGTA24479	LOC_Os02g35220.1	expressed protein	predicted protein [Hordeum vulgare subsp. vulgare]
up|Contig4386	121.265	305.094	-1.3311	8.68e-25	7.98e-23	TRUE	Contig4386	--	--	--
down|AEGTA22581	444.178	162.198	1.4534	1.32e-24	1.2e-22	TRUE	AEGTA22581	--	--	putative cyclin A3.1 [Oryza sativa Japonica Group]
up|AEGTA09170	207.884	40.6341	2.355	1.42e-24	1.29e-22	TRUE	AEGTA09170	LOC_Os07g13280.1	RNA recognition motif containing protein, putative, expressed	PREDICTED: RNA and export factor-binding protein 2-like [Brachypodium distachyon]
up|AEGTA16164	281.336	74.8344	1.9105	1.46e-24	1.31e-22	TRUE	AEGTA16164	LOC_Os02g28220.1	transferase family protein, putative, expressed	predicted protein [Hordeum vulgare subsp. vulgare]
down|Contig115233	128.888	312.544	-1.2779	4e-24	3.56e-22	TRUE	Contig115233	--	--	--
up|AEGTA00136	15.2448	119.532	-2.971	5.57e-24	4.93e-22	TRUE	AEGTA00136	LOC_Os02g26850.1	rRNA-processing protein FCF, putative, expressed	predicted protein [Hordeum vulgare subsp. vulgare] >gi|326496807|dbj|BAJ98430.1| predicted protein [Hordeum vulgare subsp. vulgare]
up|AEGTA42746	216.892	46.0519	2.2356	6.47e-24	5.7e-22	TRUE	AEGTA42746	LOC_Os01g14170.1	expressed protein	PREDICTED: uncharacterized protein LOC100832749 [Brachypodium distachyon]
up|AEGTA42277	70.6804	221.794	-1.6498	9.8e-24	8.6e-22	TRUE	AEGTA42277	LOC_Os03g37290.1	cytochrome P450, putative, expressed	hypothetical protein SORBIDRAFT_01g001200 [Sorghum bicolor] >gi|5915822|sp|Q43135.3|C79A1_SORBI RecName: Full=Tyrosine N-monooxygenase; AltName: Full=Cytochrome P450 79A1; AltName: Full=Cytochrome P450Tyr >gi|984543|gb|AAA85440.1| cytochrome P-450 [Sorghum bicolor] >gi|241919953|gb|EER93097.1| hypothetical protein SORBIDRAFT_01g001200 [Sorghum bicolor]
up|AEGTA08525	56.1286	197.075	-1.8119	1.24e-23	1.08e-21	TRUE	AEGTA08525	LOC_Os09g31502.1	dehydrogenase, putative, expressed	predicted protein [Hordeum vulgare subsp. vulgare]
up|AEGTA15703	309.054	91.7653	1.7518	1.37e-23	1.18e-21	TRUE	AEGTA15703	LOC_Os02g17760.1	cytochrome P450, putative, expressed	PREDICTED: cytochrome P450 71D7-like [Brachypodium distachyon]
down|AEGTA05024	169.079	26.7508	2.66	1.86e-23	1.61e-21	TRUE	AEGTA05024	LOC_Os10g39440.1	transporter family protein, putative, expressed	hexose transporter [Hordeum vulgare subsp. vulgare]
trans|Contig93700	279.95	78.2206	1.8395	3.87e-23	3.3e-21	TRUE	Contig93700	LOC_Os12g32850.1	cytochrome P450, putative, expressed	P450 [Triticum aestivum]
down|AEGTA02687	59.5933	200.461	-1.7501	4.24e-23	3.59e-21	TRUE	AEGTA02687	LOC_Os05g27570.1	SAG20, putative, expressed	hypothetical protein SORBIDRAFT_09g015670 [Sorghum bicolor] >gi|241944879|gb|EES18024.1| hypothetical protein SORBIDRAFT_09g015670 [Sorghum bicolor]
up|AEGTA20608	439.327	165.584	1.4077	4.31e-23	3.63e-21	TRUE	AEGTA20608	--	--	predicted protein [Hordeum vulgare subsp. vulgare]
up|AEGTA14745	635.431	285.793	1.1528	6.33e-23	5.31e-21	TRUE	AEGTA14745	LOC_Os12g17550.1	expressed protein	hypothetical protein SORBIDRAFT_05g004935 [Sorghum bicolor] >gi|241936257|gb|EES09402.1| hypothetical protein SORBIDRAFT_05g004935 [Sorghum bicolor]
down|AEGTA43452	239.066	58.9194	2.0206	7.56e-23	6.31e-21	TRUE	AEGTA43452	LOC_Os03g56160.1	lectin-like receptor kinase 7, putative, expressed	predicted protein [Hordeum vulgare subsp. vulgare]
up|AEGTA23328	197.489	397.875	-1.0105	1.41e-22	1.17e-20	TRUE	AEGTA23328	LOC_Os04g31840.1	expressed protein	PREDICTED: E3 ubiquitin-protein ligase SINA-like 4-like [Brachypodium distachyon]
up|AEGTA06828	229.365	55.1946	2.055	1.67e-22	1.37e-20	TRUE	AEGTA06828	LOC_Os11g03920.1	expressed protein	predicted protein [Hordeum vulgare subsp. vulgare]
up|Contig3021	182.245	376.542	-1.0469	2.02e-22	1.64e-20	TRUE	Contig3021	LOC_Os01g40730.1	expressed protein	predicted protein [Hordeum vulgare subsp. vulgare]
up|AEGTA11018	273.021	76.8661	1.8286	2.08e-22	1.68e-20	TRUE	AEGTA11018	LOC_Os11g29050.1	NBS-LRR type disease resistance protein, putative, expressed	hypothetical protein SORBIDRAFT_02g011040 [Sorghum bicolor] >gi|241925326|gb|EER98470.1| hypothetical protein SORBIDRAFT_02g011040 [Sorghum bicolor]
up|AEGTA43287	95.6265	253.963	-1.4091	2.23e-22	1.79e-20	TRUE	AEGTA43287	LOC_Os09g36120.1	expressed protein	predicted protein [Hordeum vulgare subsp. vulgare]
down|AEGTA08727	281.336	81.2681	1.7915	2.36e-22	1.88e-20	TRUE	AEGTA08727	LOC_Os01g40750.1	expressed protein	PREDICTED: uncharacterized protein LOC100838444 [Brachypodium distachyon]
down|AEGTA17049	14.5519	111.744	-2.9409	2.43e-22	1.92e-20	TRUE	AEGTA17049	LOC_Os02g19440.2	sirohydrochlorin ferrochelatase, putative, expressed	PREDICTED: sirohydrochlorin ferrochelatase-like [Brachypodium distachyon]
up|AEGTA26795	190.56	386.701	-1.021	2.85e-22	2.24e-20	TRUE	AEGTA26795	LOC_Os09g33810.2	ankyrin repeat domain containing protein, putative, expressed	predicted protein [Hordeum vulgare subsp. vulgare]
up|AEGTA06440	170.465	359.273	-1.0756	3.37e-22	2.64e-20	TRUE	AEGTA06440	LOC_Os01g14870.1	zinc finger matrin-type protein 5, putative, expressed	hypothetical protein SORBIDRAFT_03g009590 [Sorghum bicolor] >gi|241927354|gb|EES00499.1| hypothetical protein SORBIDRAFT_03g009590 [Sorghum bicolor]
trans|AEGTA42450	74.1452	219.763	-1.5675	3.5e-22	2.73e-20	TRUE	AEGTA42450	LOC_Os09g28560.1	protein phosphotase protein, putative, expressed	PREDICTED: probable protein phosphatase 2C 69-like [Brachypodium distachyon]
down|AEGTA25580	81.0746	229.921	-1.5038	4.87e-22	3.79e-20	TRUE	AEGTA25580	LOC_Os07g35060.2	OsFBX238 - F-box domain containing protein, expressed	predicted protein [Hordeum vulgare subsp. vulgare]
down|AEGTA28071	20.0954	122.579	-2.6088	5.54e-22	4.29e-20	TRUE	AEGTA28071	--	--	predicted protein [Hordeum vulgare subsp. vulgare]
up|AEGTA10347	559.9	243.466	1.2015	5.71e-22	4.4e-20	TRUE	AEGTA10347	LOC_Os01g36640.1	disease resistance protein RPM1, putative, expressed	predicted protein [Hordeum vulgare subsp. vulgare]
up|AEGTA27918	203.726	44.6975	2.1884	6.12e-22	4.7e-20	TRUE	AEGTA27918	LOC_Os07g07270.1	MBTB13 - Bric-a-Brac, Tramtrack, Broad Complex BTB domain with Meprin and TRAF Homology MATH domain, expressed	speckle-type POZ, partial [Triticum aestivum]
trans|AEGTA29191	506.543	210.958	1.2637	6.71e-22	5.13e-20	TRUE	AEGTA29191	LOC_Os01g39790.1	esterase/lipase/thioesterase, putative, expressed	PREDICTED: uncharacterized protein LOC100821605 [Brachypodium distachyon]
up|AEGTA12184	324.298	105.649	1.618	7.83e-22	5.96e-20	TRUE	AEGTA12184	LOC_Os11g10770.1	disease resistance protein RGA3, putative, expressed	PREDICTED: putative disease resistance protein RGA1-like [Brachypodium distachyon]
down|AEGTA03093	137.896	311.528	-1.1758	1.03e-21	7.79e-20	TRUE	AEGTA03093	LOC_Os01g42130.1	expressed protein	predicted protein [Hordeum vulgare subsp. vulgare]
up|AEGTA11318	136.51	309.157	-1.1793	1.22e-21	9.18e-20	TRUE	AEGTA11318	LOC_Os10g28660.1	type I inositol-1,4,5-trisphosphate 5-phosphatase, putative, expressed	hypothetical protein OsJ_09496 [Oryza sativa Japonica Group]
up|AEGTA01463	187.095	377.22	-1.0116	1.62e-21	1.22e-19	TRUE	AEGTA01463	LOC_Os01g40250.1	down-regulated in metastasis family protein, expressed	hypothetical protein OsJ_02376 [Oryza sativa Japonica Group]
down|AEGTA10361	219.664	53.5015	2.0376	2.27e-21	1.69e-19	TRUE	AEGTA10361	LOC_Os02g31910.2	potassium transporter, putative, expressed	predicted protein [Hordeum vulgare subsp. vulgare]
up|AEGTA28014	407.452	154.409	1.3999	2.48e-21	1.82e-19	TRUE	AEGTA28014	LOC_Os04g43800.1	phenylalanine ammonia-lyase, putative, expressed	predicted protein [Hordeum vulgare subsp. vulgare]
down|AEGTA12330	209.27	48.7609	2.1016	2.61e-21	1.91e-19	TRUE	AEGTA12330	LOC_Os02g47090.1	peptide transporter PTR2, putative, expressed	predicted protein [Hordeum vulgare subsp. vulgare]
down|AEGTA10876	159.377	337.94	-1.0843	3.47e-21	2.52e-19	TRUE	AEGTA10876	--	--	predicted protein [Hordeum vulgare subsp. vulgare]
up|AEGTA17150	43.6556	164.229	-1.9115	3.71e-21	2.69e-19	TRUE	AEGTA17150	LOC_Os07g27110.1	RNA recognition motif containing protein, expressed	predicted protein [Hordeum vulgare subsp. vulgare]
down|AEGTA31893	118.494	279.698	-1.2391	5.9e-21	4.22e-19	TRUE	AEGTA31893	LOC_Os06g51370.1	OsSCP38 - Putative Serine Carboxypeptidase homologue, expressed	PREDICTED: LOW QUALITY PROTEIN: serine carboxypeptidase-like 34-like [Brachypodium distachyon]
down|AEGTA27871	686.016	330.49	1.0536	8.04e-21	5.73e-19	TRUE	AEGTA27871	LOC_Os05g45810.1	calcineurin B, putative, expressed	calcineurin B-like protein 4 [Hordeum vulgare] >gi|320090223|gb|ADW08760.1| calcineurin B-like protein 4 [Hordeum vulgare]
up|AEGTA16823	50.585	172.018	-1.7658	3.02e-20	2.12e-18	TRUE	AEGTA16823	LOC_Os10g34840.1	RIPER6 - Ripening-related family protein precursor, expressed	PREDICTED: ripening-related protein 3-like [Brachypodium distachyon]
up|Contig643	151.755	321.686	-1.0839	3.11e-20	2.18e-18	TRUE	Contig643	LOC_Os05g03050.1	DNA repair protein Rad51, putative, expressed	PREDICTED: DNA repair protein RAD51 homolog 2-like [Brachypodium distachyon]
up|AEGTA11855	164.228	338.279	-1.0425	3.38e-20	2.36e-18	TRUE	AEGTA11855	LOC_Os04g53400.1	MBTB6 - Bric-a-Brac, Tramtrack, Broad Complex BTB domain with Meprin and TRAF Homology MATH domain, expressed	hypothetical protein OsI_17487 [Oryza sativa Indica Group]
up|AEGTA14051	300.045	98.5376	1.6064	4.31e-20	2.98e-18	TRUE	AEGTA14051	LOC_Os02g16270.2	xa1, putative, expressed	RGA-1 [Triticum aestivum] >gi|156152306|gb|ABU54408.1| Lr1-like protein [Triticum aestivum]
down|AEGTA22493	715.12	354.532	1.0123	4.78e-20	3.28e-18	TRUE	AEGTA22493	LOC_Os11g40320.1	expressed protein	PREDICTED: uncharacterized protein LOC100823453 [Brachypodium distachyon]
up|AEGTA17340	257.083	75.8502	1.761	4.78e-20	3.28e-18	TRUE	AEGTA17340	LOC_Os01g03040.1	expressed protein	conserved hypothetical protein, expressed [Triticum aestivum]
up|AEGTA05037	273.021	84.9929	1.6836	8.42e-20	5.71e-18	TRUE	AEGTA05037	LOC_Os07g42950.1	40S ribosomal protein S6, putative, expressed	PREDICTED: 40S ribosomal protein S6-like [Brachypodium distachyon]
up|AEGTA23617	239.066	67.3848	1.8269	8.59e-20	5.8e-18	TRUE	AEGTA23617	LOC_Os06g29450.1	expressed protein	PREDICTED: uncharacterized protein LOC100844581 [Brachypodium distachyon]
down|Contig93700	97.7053	242.789	-1.3132	9.93e-20	6.68e-18	TRUE	Contig93700	LOC_Os12g32850.1	cytochrome P450, putative, expressed	P450 [Triticum aestivum]
up|Contig65693	182.245	40.2954	2.1772	1.16e-19	7.79e-18	TRUE	Contig65693	--	--	--
up|AEGTA22232	128.195	285.793	-1.1566	1.18e-19	7.91e-18	TRUE	AEGTA22232	LOC_Os01g03070.1	transposon protein, putative, unclassified, expressed	eukaryotic translation initiation factor,putative, expressed [Triticum aestivum]
up|AEGTA19928	68.6016	197.075	-1.5224	2.16e-19	1.44e-17	TRUE	AEGTA19928	LOC_Os11g44580.1	go35 NBS-LRR, putative, expressed	predicted protein [Hordeum vulgare subsp. vulgare]
down|AEGTA17681	353.402	131.383	1.4275	2.52e-19	1.67e-17	TRUE	AEGTA17681	LOC_Os10g03950.1	legume lectins beta domain containing protein, putative, expressed	Hypothetical protein [Oryza sativa Japonica Group] >gi|31430000|gb|AAP51977.1| Legume lectins beta domain containing protein [Oryza sativa Japonica Group]
down|AEGTA12117	221.743	60.2739	1.8793	3.06e-19	2.03e-17	TRUE	AEGTA12117	LOC_Os06g05580.2	OsFBDUF30 - F-box and DUF domain containing protein, expressed	hypothetical protein OsI_21670 [Oryza sativa Indica Group]
up|AEGTA24104	280.643	91.088	1.6234	3.33e-19	2.19e-17	TRUE	AEGTA24104	--	--	--
up|AEGTA04791	157.992	322.025	-1.0273	5.9e-19	3.86e-17	TRUE	AEGTA04791	LOC_Os04g39960.1	expressed protein	PREDICTED: uncharacterized protein LOC100837540 [Brachypodium distachyon]
up|AEGTA12099	67.9087	193.35	-1.5096	7.22e-19	4.68e-17	TRUE	AEGTA12099	LOC_Os07g42354.1	PPR repeat domain containing protein, putative, expressed	PREDICTED: pentatricopeptide repeat-containing protein At1g05670, mitochondrial-like [Brachypodium distachyon]
up|Contig28377	321.527	115.13	1.4817	7.89e-19	5.09e-17	TRUE	Contig28377	LOC_Os02g58340.1	oligopeptidase, putative, expressed	predicted protein [Hordeum vulgare subsp. vulgare]
down|AEGTA00247	150.369	310.851	-1.0477	8.41e-19	5.41e-17	TRUE	AEGTA00247	LOC_Os12g40200.1	expressed protein	predicted protein [Hordeum vulgare subsp. vulgare]
up|AEGTA31632	133.738	21.3329	2.6483	8.61e-19	5.52e-17	TRUE	AEGTA31632	--	--	predicted protein [Hordeum vulgare subsp. vulgare] >gi|326506856|dbj|BAJ91469.1| predicted protein [Hordeum vulgare subsp. vulgare]
up|AEGTA31609	300.738	103.617	1.5373	8.72e-19	5.57e-17	TRUE	AEGTA31609	LOC_Os02g44132.1	expressed protein	predicted protein [Hordeum vulgare subsp. vulgare]
up|AEGTA00460	37.4191	142.558	-1.9297	9.22e-19	5.87e-17	TRUE	AEGTA00460	LOC_Os01g62790.1	expressed protein	Os01g0846500 [Oryza sativa Japonica Group] >gi|56784029|dbj|BAD82657.1| unknown protein [Oryza sativa Japonica Group] >gi|56784702|dbj|BAD81828.1| unknown protein [Oryza sativa Japonica Group] >gi|113534321|dbj|BAF06704.1| Os01g0846500 [Oryza sativa Japonica Group] >gi|222619532|gb|EEE55664.1| hypothetical protein OsJ_04062 [Oryza sativa Japonica Group]
up|AEGTA09864	526.639	239.741	1.1353	9.56e-19	6.07e-17	TRUE	AEGTA09864	LOC_Os05g35170.3	no apical meristem protein, putative, expressed	predicted protein [Hordeum vulgare subsp. vulgare]
up|AEGTA17682	348.552	131.045	1.4113	1e-18	6.33e-17	TRUE	AEGTA17682	LOC_Os04g05470.1	protein kinase, putative, expressed	hypothetical protein OsI_14712 [Oryza sativa Indica Group]
up|AEGTA33137	372.112	144.928	1.3604	1.06e-18	6.66e-17	TRUE	AEGTA33137	LOC_Os03g58810.1	DEAD-box ATP-dependent RNA helicase, putative, expressed	predicted protein [Hordeum vulgare subsp. vulgare]
up|AEGTA10336	43.6556	153.055	-1.8098	1.1e-18	6.9e-17	TRUE	AEGTA10336	LOC_Os11g47780.1	pollen signalling protein with adenylyl cyclase activity, putative, expressed	PREDICTED: putative disease resistance protein RGA4-like [Brachypodium distachyon]
down|AEGTA18193	125.423	18.2853	2.778	1.12e-18	7.03e-17	TRUE	AEGTA18193	LOC_Os02g54960.1	carboxyl-terminal proteinase, putative, expressed	predicted protein [Hordeum vulgare subsp. vulgare]
up|AEGTA11716	243.917	73.4799	1.731	1.29e-18	8e-17	TRUE	AEGTA11716	LOC_Os03g28310.1	dnaJ domain containing protein, expressed	PREDICTED: uncharacterized protein LOC100826999 [Brachypodium distachyon]
up|AEGTA09510	29.7967	127.997	-2.1029	1.36e-18	8.46e-17	TRUE	AEGTA09510	LOC_Os10g31660.1	glycine-rich cell wall structural protein 2 precursor, putative, expressed	--
down|AEGTA00216	453.879	196.059	1.211	2.31e-18	1.42e-16	TRUE	AEGTA00216	LOC_Os05g06350.1	importin subunit alpha, putative, expressed	PREDICTED: importin subunit alpha-1b-like [Brachypodium distachyon]
down|AEGTA16300	49.8921	161.859	-1.6979	2.5e-18	1.53e-16	TRUE	AEGTA16300	LOC_Os05g01370.1	polygalacturonase inhibitor precursor, putative, expressed	predicted protein [Hordeum vulgare subsp. vulgare]
down|AEGTA32324	426.854	179.806	1.2473	2.78e-18	1.7e-16	TRUE	AEGTA32324	LOC_Os03g04270.1	OsFBL10 - F-box domain and LRR containing protein, expressed	predicted protein [Hordeum vulgare subsp. vulgare]
up|AEGTA05019	85.9252	217.392	-1.3391	3e-18	1.83e-16	TRUE	AEGTA05019	--	--	--
up|AEGTA27628	397.058	161.859	1.2946	3.02e-18	1.83e-16	TRUE	AEGTA27628	LOC_Os03g42100.1	helix-loop-helix DNA-binding domain containing protein, expressed	PREDICTED: uncharacterized protein LOC100838948 [Brachypodium distachyon]
down|AEGTA11540	238.373	71.7868	1.7314	3.09e-18	1.87e-16	TRUE	AEGTA11540	LOC_Os07g18240.1	lectin-like receptor kinase, putative, expressed	putative lectin-like receptor protein kinase family protein [Zea mays]
down|AEGTA01657	57.5145	173.711	-1.5947	3.23e-18	1.94e-16	TRUE	AEGTA01657	LOC_Os10g05800.1	F-box protein family, AtFBL4, putative, expressed	--
down|Contig72925	302.124	106.664	1.5021	3.51e-18	2.11e-16	TRUE	Contig72925	LOC_Os09g32526.1	peptidyl-prolyl cis-trans isomerase, FKBP-type, putative, expressed	putative immunophilin [Hordeum vulgare subsp. vulgare] >gi|326488971|dbj|BAJ98097.1| predicted protein [Hordeum vulgare subsp. vulgare] >gi|326511687|dbj|BAJ91988.1| predicted protein [Hordeum vulgare subsp. vulgare]
trans|AEGTA12704	75.5311	201.477	-1.4155	3.56e-18	2.12e-16	TRUE	AEGTA12704	LOC_Os11g37759.1	stripe rust resistance protein Yr10, putative, expressed	TPA: hypothetical protein ZEAMMB73_835530 [Zea mays]
down|AEGTA03938	427.547	181.499	1.2361	5.04e-18	2.99e-16	TRUE	AEGTA03938	LOC_Os08g36480.1	nitrate reductase, putative, expressed	hypothetical protein ZEAMMB73_756889 [Zea mays]
up|AEGTA03342	151.062	306.787	-1.0221	5.1e-18	3.02e-16	TRUE	AEGTA03342	LOC_Os10g03600.2	OsFBX343 - F-box domain containing protein, expressed	Os10g0124500 [Oryza sativa Japonica Group] >gi|14028986|gb|AAK52527.1|AC079128_10 Unknown protein [Oryza sativa Japonica Group] >gi|22711543|gb|AAN04518.1| Unknown protein [Oryza sativa Japonica Group] >gi|31429972|gb|AAP51949.1| F-box domain containing protein, expressed [Oryza sativa Japonica Group] >gi|113638682|dbj|BAF25987.1| Os10g0124500 [Oryza sativa Japonica Group] >gi|125573883|gb|EAZ151…
up|AEGTA15302	334.693	125.966	1.4098	5.18e-18	3.06e-16	TRUE	AEGTA15302	LOC_Os01g19750.1	glycosyl hydrolase, putative, expressed	PREDICTED: acidic endochitinase-like [Brachypodium distachyon]
down|AEGTA28544	82.4605	210.958	-1.3552	5.24e-18	3.07e-16	TRUE	AEGTA28544	LOC_Os01g22510.1	cyclase/dehydrase family protein, expressed	cyclase/dehydrase, putative, expressed [Triticum aestivum]
up|AEGTA31401	82.4605	210.958	-1.3552	5.24e-18	3.07e-16	TRUE	AEGTA31401	LOC_Os09g08660.1	4-nitrophenylphosphatase, putative, expressed	predicted protein [Hordeum vulgare subsp. vulgare]
down|AEGTA12353	156.606	33.1845	2.2386	9.75e-18	5.68e-16	TRUE	AEGTA12353	LOC_Os07g14820.1	expressed protein	predicted protein [Hordeum vulgare subsp. vulgare]
down|AEGTA31263	60.9792	176.42	-1.5326	1.17e-17	6.79e-16	TRUE	AEGTA31263	LOC_Os01g43060.1	expressed protein	predicted protein [Hordeum vulgare subsp. vulgare]
down|AEGTA11484	131.66	22.6874	2.5369	1.23e-17	7.11e-16	TRUE	AEGTA11484	LOC_Os05g48840.1	expressed protein	predicted protein [Hordeum vulgare subsp. vulgare]
up|AEGTA24132	133.046	279.698	-1.0719	1.48e-17	8.45e-16	TRUE	AEGTA24132	LOC_Os01g47610.1	lipase class 3 family protein, putative, expressed	Os01g0666400 [Oryza sativa Japonica Group] >gi|20161573|dbj|BAB90494.1| lipase class 3-like [Oryza sativa Japonica Group] >gi|113533331|dbj|BAF05714.1| Os01g0666400 [Oryza sativa Japonica Group]
down|AEGTA21303	407.452	171.679	1.2469	1.64e-17	9.35e-16	TRUE	AEGTA21303	LOC_Os01g55280.1	expressed protein	predicted protein [Hordeum vulgare subsp. vulgare] >gi|326519104|dbj|BAJ96551.1| predicted protein [Hordeum vulgare subsp. vulgare]
down|AEGTA01967	99.0912	232.291	-1.2291	1.69e-17	9.6e-16	TRUE	AEGTA01967	LOC_Os07g03849.1	expressed protein	lectin-like receptor kinase 7 [Zea mays] >gi|195611634|gb|ACG27647.1| lectin-like receptor kinase 7 [Zea mays]
down|AEGTA04597	118.494	259.042	-1.1284	1.99e-17	1.13e-15	TRUE	AEGTA04597	LOC_Os09g38660.1	expressed protein	hypothetical protein [Oryza sativa Japonica Group] >gi|50726276|dbj|BAD33852.1| hypothetical protein [Oryza sativa Japonica Group]
down|Contig68925	45.0415	148.314	-1.7193	3.68e-17	2.07e-15	TRUE	Contig68925	LOC_Os01g06130.2	expressed protein	Os01g0154500 [Oryza sativa Japonica Group] >gi|54290466|dbj|BAD61353.1| unknown protein [Oryza sativa Japonica Group] >gi|54290779|dbj|BAD61418.1| unknown protein [Oryza sativa Japonica Group] >gi|113531591|dbj|BAF03974.1| Os01g0154500 [Oryza sativa Japonica Group] >gi|215766299|dbj|BAG98527.1| unnamed protein product [Oryza sativa Japonica Group] >gi|222617765|gb|EEE53897.1| hypothetical protein…
down|AEGTA15185	162.842	37.5865	2.1152	4.48e-17	2.5e-15	TRUE	AEGTA15185	LOC_Os02g57910.1	OsFBX73 - F-box domain containing protein, expressed	predicted protein [Hordeum vulgare subsp. vulgare]
down|Contig88743	33.9543	128.336	-1.9183	6.14e-17	3.41e-15	TRUE	Contig88743	LOC_Os02g29190.1	ankyrin, putative, expressed	predicted protein [Hordeum vulgare subsp. vulgare]
up|AEGTA18920	37.4191	134.092	-1.8414	7.11e-17	3.94e-15	TRUE	AEGTA18920	LOC_Os04g08190.1	expressed protein	PREDICTED: uncharacterized protein LOC100843617 [Brachypodium distachyon]
trans|AEGTA11390	182.245	47.4064	1.9427	7.44e-17	4.11e-15	TRUE	AEGTA11390	LOC_Os06g29020.1	retrotransposon protein, putative, unclassified, expressed	homeobox-like resistance [Triticum aestivum] >gi|167882868|gb|ACA06113.1| homeobox-like resistance protein [Triticum aestivum]
up|AEGTA02989	75.5311	193.689	-1.3586	1.04e-16	5.73e-15	TRUE	AEGTA02989	LOC_Os08g06240.1	MYB family transcription factor, putative, expressed	MYB-related protein [Aegilops speltoides]
down|AEGTA03758	81.0746	201.816	-1.3157	1.06e-16	5.83e-15	TRUE	AEGTA03758	LOC_Os05g45570.1	expressed protein	F-box protein [Hordeum bulbosum]
up|AEGTA10093	243.917	79.9137	1.6099	1.12e-16	6.09e-15	TRUE	AEGTA10093	LOC_Os12g40080.1	B3 DNA binding domain containing protein, expressed	PREDICTED: LOW QUALITY PROTEIN: B3 domain-containing protein Os12g0591400-like [Brachypodium distachyon]
down|AEGTA13213	198.875	56.2105	1.823	1.13e-16	6.13e-15	TRUE	AEGTA13213	LOC_Os07g47400.1	SRC2 protein, putative, expressed	predicted protein [Hordeum vulgare subsp. vulgare]
up|AEGTA26005	142.054	29.1211	2.2863	1.14e-16	6.18e-15	TRUE	AEGTA26005	LOC_Os09g39400.2	histidine-containing phosphotransfer protein, putative, expressed	TPA: histidine-containing phosphotransfer protein 2 [Triticum aestivum]
down|AEGTA06868	281.336	100.908	1.4793	1.26e-16	6.82e-15	TRUE	AEGTA06868	--	--	PREDICTED: uncharacterized membrane protein At1g75140-like [Brachypodium distachyon]
down|AEGTA18682	42.2697	140.865	-1.7366	1.48e-16	7.96e-15	TRUE	AEGTA18682	LOC_Os05g41030.1	LTPL67 - Protease inhibitor/seed storage/LTP family protein precursor, expressed	predicted protein [Hordeum vulgare subsp. vulgare]
trans|AEGTA21883	128.888	267.508	-1.0535	1.66e-16	8.92e-15	TRUE	AEGTA21883	LOC_Os06g09120.1	glutamate receptor 2.8 precursor, putative, expressed	PREDICTED: glutamate receptor 2.6-like [Brachypodium distachyon]
up|AEGTA17868	558.514	274.28	1.0259	2.1e-16	1.12e-14	TRUE	AEGTA17868	LOC_Os09g39190.2	OsFBO22 - F-box and other domain containing protein, expressed	PREDICTED: uncharacterized protein LOC100832849 [Brachypodium distachyon]
up|Contig36488	24.946	109.373	-2.1324	2.45e-16	1.3e-14	TRUE	Contig36488	LOC_Os05g51560.3	CK1_CaseinKinase_1.8 - CK1 includes the casein kinase 1 kinases, expressed	putative protein kinase ADK1 [Oryza sativa Japonica Group]
down|AEGTA26133	272.328	97.1831	1.4866	2.86e-16	1.51e-14	TRUE	AEGTA26133	LOC_Os07g41460.1	sulfotransferase domain containing protein, expressed	PREDICTED: flavonol 4'-sulfotransferase-like [Brachypodium distachyon]
down|Contig107574	121.958	256.672	-1.0735	2.88e-16	1.52e-14	TRUE	Contig107574	LOC_Os08g36010.1	OsFBX295 - F-box domain containing protein, expressed	hypothetical protein SORBIDRAFT_09g028610 [Sorghum bicolor] >gi|241946808|gb|EES19953.1| hypothetical protein SORBIDRAFT_09g028610 [Sorghum bicolor]
up|AEGTA42836	171.158	43.6816	1.9702	3.11e-16	1.63e-14	TRUE	AEGTA42836	LOC_Os06g02250.1	MYB family transcription factor, putative, expressed	putative MYB DNA-binding domain superfamily protein [Zea mays]
up|AEGTA20978	47.1203	147.298	-1.6443	3.14e-16	1.65e-14	TRUE	AEGTA20978	LOC_Os10g04540.1	expressed protein	PREDICTED: uncharacterized protein LOC100838826 [Brachypodium distachyon]
up|AEGTA12508	119.187	252.608	-1.0837	3.22e-16	1.69e-14	TRUE	AEGTA12508	LOC_Os05g41370.1	TKL_IRAK_DUF26-la.1 - DUF26 kinases have homology to DUF26 containing loci, expressed	predicted protein [Hordeum vulgare subsp. vulgare]
down|AEGTA12711	28.4108	115.13	-2.0188	3.45e-16	1.8e-14	TRUE	AEGTA12711	LOC_Os08g36630.1	bifunctional monodehydroascorbate reductase and carbonic anhydrasenectarin-3 precursor, putative, expressed	predicted protein [Hordeum vulgare subsp. vulgare]
up|AEGTA20918	206.498	61.6283	1.7445	3.5e-16	1.82e-14	TRUE	AEGTA20918	LOC_Os02g58660.1	ATCHX15, putative, expressed	PREDICTED: cation/H(+) antiporter 2-like [Brachypodium distachyon]
up|AEGTA20465	115.722	19.3012	2.5839	5.09e-16	2.64e-14	TRUE	AEGTA20465	LOC_Os04g47970.2	ORM1, putative, expressed	predicted protein [Hordeum vulgare subsp. vulgare]
up|AEGTA23840	305.589	117.5	1.3789	5.48e-16	2.82e-14	TRUE	AEGTA23840	LOC_Os02g58340.1	oligopeptidase, putative, expressed	predicted protein [Hordeum vulgare subsp. vulgare]
up|Contig1813	166.307	41.9885	1.9858	5.47e-16	2.82e-14	TRUE	Contig1813	--	--	--
trans|AEGTA42662	87.3111	206.556	-1.2423	6.24e-16	3.2e-14	TRUE	AEGTA42662	LOC_Os04g45480.1	heat shock protein STI, putative, expressed	PREDICTED: heat shock protein STI-like [Brachypodium distachyon]
up|AEGTA03369	220.357	70.0938	1.6525	7.87e-16	4.02e-14	TRUE	AEGTA03369	LOC_Os07g02130.1	flavin-containing monooxygenase family protein, putative, expressed	PREDICTED: flavin-containing monooxygenase FMO GS-OX-like 8-like [Brachypodium distachyon]
up|Contig37272	67.2157	176.081	-1.3894	9.82e-16	5e-14	TRUE	Contig37272	--	--	--
up|AEGTA09936	293.116	111.405	1.3957	1.05e-15	5.34e-14	TRUE	AEGTA09936	LOC_Os08g43010.1	disease resistance RPP13-like protein 1, putative, expressed	PREDICTED: putative disease resistance protein RGA1-like [Brachypodium distachyon]
up|AEGTA14261	105.328	230.26	-1.1284	1.16e-15	5.88e-14	TRUE	AEGTA14261	--	--	predicted protein [Hordeum vulgare subsp. vulgare]
down|AEGTA22638	50.585	150.007	-1.5683	1.21e-15	6.1e-14	TRUE	AEGTA22638	LOC_Os01g06130.2	expressed protein	hypothetical protein SORBIDRAFT_03g005600 [Sorghum bicolor] >gi|241929297|gb|EES02442.1| hypothetical protein SORBIDRAFT_03g005600 [Sorghum bicolor]
up|AEGTA26609	134.431	28.1052	2.258	1.3e-15	6.56e-14	TRUE	AEGTA26609	LOC_Os03g19420.2	nicotianamine synthase, putative, expressed	predicted protein [Hordeum vulgare subsp. vulgare]
up|Contig98681	411.61	184.208	1.1599	1.44e-15	7.23e-14	TRUE	Contig98681	LOC_Os11g47900.1	SCARECROW, putative, expressed	predicted protein [Hordeum vulgare subsp. vulgare]
up|AEGTA10376	184.324	52.147	1.8216	1.5e-15	7.53e-14	TRUE	AEGTA10376	LOC_Os07g19040.1	glycosyl hydrolase, putative, expressed	PREDICTED: acidic endochitinase-like [Brachypodium distachyon]
up|Contig108045	318.755	127.32	1.324	1.59e-15	7.96e-14	TRUE	Contig108045	--	--	--
trans|Contig102781	380.427	165.245	1.203	1.85e-15	9.18e-14	TRUE	Contig102781	--	--	--
up|AEGTA11287	80.3817	193.35	-1.2663	2.36e-15	1.16e-13	TRUE	AEGTA11287	LOC_Os09g31502.1	dehydrogenase, putative, expressed	predicted protein [Hordeum vulgare subsp. vulgare]
trans|AEGTA42343	192.639	57.2263	1.7511	2.77e-15	1.36e-13	TRUE	AEGTA42343	--	--	hypothetical protein OsJ_03981 [Oryza sativa Japonica Group]
down|AEGTA23325	326.377	133.077	1.2943	2.89e-15	1.41e-13	TRUE	AEGTA23325	LOC_Os03g32620.1	pentatricopeptide, putative, expressed	hypothetical protein SORBIDRAFT_09g004870 [Sorghum bicolor] >gi|241944631|gb|EES17776.1| hypothetical protein SORBIDRAFT_09g004870 [Sorghum bicolor]
up|AEGTA43048	90.0829	206.218	-1.1948	3.47e-15	1.69e-13	TRUE	AEGTA43048	LOC_Os09g31450.1	polygalacturonase inhibitor 1 precursor, putative, expressed	PREDICTED: probably inactive leucine-rich repeat receptor-like protein kinase At2g25790-like [Brachypodium distachyon]
up|AEGTA18561	96.3194	214.683	-1.1563	3.84e-15	1.87e-13	TRUE	AEGTA18561	LOC_Os06g37010.1	metal cation transporter, putative, expressed	predicted protein [Hordeum vulgare subsp. vulgare] >gi|326527907|dbj|BAJ89005.1| predicted protein [Hordeum vulgare subsp. vulgare]
up|AEGTA07060	203.033	63.3214	1.6809	4.38e-15	2.12e-13	TRUE	AEGTA07060	LOC_Os07g43800.1	EF hand family protein, putative, expressed	predicted protein [Hordeum vulgare subsp. vulgare] >gi|326530894|dbj|BAK01245.1| predicted protein [Hordeum vulgare subsp. vulgare]
up|Contig69107	144.826	34.2003	2.0822	4.84e-15	2.33e-13	TRUE	Contig69107	LOC_Os01g42410.1	pleiotropic drug resistance protein, putative, expressed	PREDICTED: pleiotropic drug resistance protein 4-like isoform 3 [Brachypodium distachyon]
up|Contig24008	30.4896	113.098	-1.8912	6.95e-15	3.33e-13	TRUE	Contig24008	LOC_Os12g03720.2	glucosamine--fructose-6-phosphate aminotransferase 1, putative, expressed	Os12g0131100 [Oryza sativa Japonica Group] >gi|113648581|dbj|BAF29093.1| Os12g0131100, partial [Oryza sativa Japonica Group]
down|AEGTA10347	225.207	76.1889	1.5636	7.75e-15	3.7e-13	TRUE	AEGTA10347	LOC_Os01g36640.1	disease resistance protein RPM1, putative, expressed	predicted protein [Hordeum vulgare subsp. vulgare]
up|AEGTA06604	151.062	37.9251	1.9939	9.61e-15	4.56e-13	TRUE	AEGTA06604	LOC_Os01g11710.1	GDSL-like lipase/acylhydrolase, putative, expressed	predicted protein [Hordeum vulgare subsp. vulgare]
trans|AEGTA28251	20.0954	93.1197	-2.2122	1.18e-14	5.6e-13	TRUE	AEGTA28251	LOC_Os07g47630.4	RNA recognition motif containing protein, expressed	alternative splicing regulator [Triticum aestivum]
down|AEGTA09532	58.2074	156.78	-1.4295	1.2e-14	5.67e-13	TRUE	AEGTA09532	LOC_Os01g46060.1	NUC189 domain containing protein, expressed	Os01g0649000 [Oryza sativa Japonica Group] >gi|55296883|dbj|BAD68336.1| unknown protein [Oryza sativa Japonica Group] >gi|113533247|dbj|BAF05630.1| Os01g0649000 [Oryza sativa Japonica Group] >gi|125571385|gb|EAZ12900.1| hypothetical protein OsJ_02821 [Oryza sativa Japonica Group]
up|AEGTA21978	81.7676	191.319	-1.2264	1.21e-14	5.71e-13	TRUE	AEGTA21978	LOC_Os06g07460.1	OsFBX190 - F-box domain containing protein, expressed	F-box like protein [Hordeum vulgare] >gi|63147803|gb|AAY34253.1| F-box like protein [Hordeum vulgare]
trans|AEGTA42402	297.274	118.516	1.3267	1.25e-14	5.87e-13	TRUE	AEGTA42402	LOC_Os03g49360.1	expressed protein	predicted protein [Hordeum vulgare subsp. vulgare]
trans|AEGTA15145	443.485	210.281	1.0766	1.46e-14	6.84e-13	TRUE	AEGTA15145	LOC_Os04g08390.1	Leucine Rich Repeat family protein, expressed	PREDICTED: uncharacterized protein LOC100837245 [Brachypodium distachyon]
up|AEGTA31875	68.6016	171.679	-1.3234	1.57e-14	7.32e-13	TRUE	AEGTA31875	LOC_Os02g57910.1	OsFBX73 - F-box domain containing protein, expressed	predicted protein [Hordeum vulgare subsp. vulgare]
trans|AEGTA00059	395.672	179.806	1.1379	1.6e-14	7.48e-13	TRUE	AEGTA00059	LOC_Os02g57760.1	O-methyltransferase, putative, expressed	predicted protein [Hordeum vulgare subsp. vulgare] >gi|326519705|dbj|BAK00225.1| predicted protein [Hordeum vulgare subsp. vulgare]
up|AEGTA23146	53.3568	148.653	-1.4782	1.64e-14	7.65e-13	TRUE	AEGTA23146	LOC_Os01g58270.1	OsSub7 - Putative Subtilisin homologue, expressed	predicted protein [Hordeum vulgare subsp. vulgare]
down|AEGTA13448	201.647	64.6759	1.6405	1.86e-14	8.62e-13	TRUE	AEGTA13448	LOC_Os11g11490.1	TKL_IRAK_CR4L.7 - The CR4L subfamily has homology with Crinkly4, expressed	predicted protein [Hordeum vulgare subsp. vulgare]
down|AEGTA19798	108.792	227.212	-1.0625	2.15e-14	9.91e-13	TRUE	AEGTA19798	LOC_Os08g39210.1	OsWAK74 - OsWAK receptor-like protein kinase, expressed	PREDICTED: wall-associated receptor kinase 5-like [Brachypodium distachyon]
down|Contig55656	53.3568	147.976	-1.4716	2.23e-14	1.03e-12	TRUE	Contig55656	LOC_Os01g06140.1	expressed protein	hypothetical protein SORBIDRAFT_03g005600 [Sorghum bicolor] >gi|241929297|gb|EES02442.1| hypothetical protein SORBIDRAFT_03g005600 [Sorghum bicolor]
up|AEGTA24306	64.4439	164.229	-1.3496	2.74e-14	1.26e-12	TRUE	AEGTA24306	--	--	--
down|AEGTA01924	79.6887	186.239	-1.2247	2.85e-14	1.3e-12	TRUE	AEGTA01924	LOC_Os09g03570.1	retrotransposon, putative, centromere-specific, expressed	hypothetical protein ZEAMMB73_025977 [Zea mays]
down|AEGTA01054	94.2406	206.556	-1.1321	2.92e-14	1.33e-12	TRUE	AEGTA01054	LOC_Os05g08620.1	expressed protein	PREDICTED: uncharacterized protein LOC100840918 [Brachypodium distachyon]
trans|AEGTA43880	52.6639	146.283	-1.4739	2.96e-14	1.34e-12	TRUE	AEGTA43880	LOC_Os03g11614.1	OsMADS1 - MADS-box family gene with MIKCc type-box, expressed	MADS-box protein [Triticum aestivum]
up|AEGTA09791	320.141	134.092	1.2555	3e-14	1.36e-12	TRUE	AEGTA09791	LOC_Os01g36540.1	pentatricopeptide, putative, expressed	PREDICTED: putative pentatricopeptide repeat-containing protein At1g64310-like [Brachypodium distachyon]
down|AEGTA00147	80.3817	186.917	-1.2175	3.23e-14	1.46e-12	TRUE	AEGTA00147	LOC_Os12g41540.1	expressed protein	PREDICTED: L-type lectin-domain containing receptor kinase IX.1-like [Brachypodium distachyon]
down|AEGTA04263	315.29	131.383	1.2629	3.38e-14	1.51e-12	TRUE	AEGTA04263	LOC_Os07g02450.1	receptor-like protein kinase 2 precursor, putative, expressed	LRR protein WM1.10 [Aegilops tauschii]
up|AEGTA18929	206.498	68.4007	1.594	3.86e-14	1.72e-12	TRUE	AEGTA18929	LOC_Os06g43384.1	cytochrome P450, putative, expressed	PREDICTED: cytochrome P450 71D7-like [Brachypodium distachyon]
down|AEGTA10108	103.942	218.408	-1.0712	4.95e-14	2.19e-12	TRUE	AEGTA10108	LOC_Os09g23740.1	1-phosphatidylinositol-4-phosphate 5-kinase/ zinc ion binding protein, putative, expressed	hypothetical protein OsJ_29297 [Oryza sativa Japonica Group]
down|Contig80590	195.411	63.66	1.618	9.1e-14	3.99e-12	TRUE	Contig80590	--	--	--
down|AEGTA42645	64.4439	161.182	-1.3226	1e-13	4.39e-12	TRUE	AEGTA42645	LOC_Os04g57890.1	oligosaccharyl transferase, putative, expressed	predicted protein [Hordeum vulgare subsp. vulgare]
down|AEGTA23558	26.3319	100.569	-1.9333	1.04e-13	4.51e-12	TRUE	AEGTA23558	--	--	predicted protein [Hordeum vulgare subsp. vulgare]
down|AEGTA42870	189.867	60.9511	1.6393	1.1e-13	4.79e-12	TRUE	AEGTA42870	LOC_Os07g22850.1	chalcone and stilbene synthases, putative, expressed	unnamed protein product [Aegilops tauschii]
up|AEGTA02961	100.477	17.6081	2.5126	1.14e-13	4.94e-12	TRUE	AEGTA02961	LOC_Os06g20120.1	CND41, chloroplast nucleoid DNA binding protein, putative, expressed	hypothetical protein SORBIDRAFT_10g011140 [Sorghum bicolor] >gi|241915150|gb|EER88294.1| hypothetical protein SORBIDRAFT_10g011140 [Sorghum bicolor]
down|AEGTA11933	229.365	82.9612	1.4671	1.18e-13	5.07e-12	TRUE	AEGTA11933	LOC_Os05g32860.1	expressed protein	predicted protein [Hordeum vulgare subsp. vulgare]
up|Contig74652	17.3236	83.6384	-2.2714	1.18e-13	5.07e-12	TRUE	Contig74652	LOC_Os07g36230.4	BTBN15 - Bric-a-Brac, Tramtrack, Broad Complex BTB domain with non-phototropic hypocotyl 3 NPH3 and coiled-coil domains, expressed	predicted protein [Hordeum vulgare subsp. vulgare]
up|AEGTA06846	342.315	151.023	1.1806	1.31e-13	5.6e-12	TRUE	AEGTA06846	LOC_Os03g46730.3	expressed protein	predicted protein [Hordeum vulgare subsp. vulgare]
down|AEGTA21282	85.9252	190.641	-1.1497	1.6e-13	6.82e-12	TRUE	AEGTA21282	LOC_Os01g16530.1	OsClp1 - Putative Clp protease homologue, expressed	predicted protein [Hordeum vulgare subsp. vulgare]
down|AEGTA12710	216.199	76.1889	1.5047	1.77e-13	7.51e-12	TRUE	AEGTA12710	--	--	predicted protein [Hordeum vulgare subsp. vulgare]
down|AEGTA26594	268.17	106.326	1.3347	1.78e-13	7.55e-12	TRUE	AEGTA26594	LOC_Os01g02020.3	acetyl-CoA acetyltransferase, cytosolic, putative, expressed	PREDICTED: probable acetyl-CoA acetyltransferase, cytosolic 2-like [Brachypodium distachyon]
down|AEGTA09808	307.668	130.368	1.2388	1.91e-13	8.1e-12	TRUE	AEGTA09808	LOC_Os05g45590.1	hexokinase, putative, expressed	predicted protein [Hordeum vulgare subsp. vulgare] >gi|326509617|dbj|BAJ87024.1| predicted protein [Hordeum vulgare subsp. vulgare]
down|AEGTA24428	157.992	45.0361	1.8107	1.98e-13	8.38e-12	TRUE	AEGTA24428	--	--	--
trans|AEGTA27181	36.7261	116.823	-1.6694	2.1e-13	8.86e-12	TRUE	AEGTA27181	LOC_Os02g11740.1	plastidic ATP/ADP-transporter, putative, expressed	predicted protein [Hordeum vulgare subsp. vulgare]
down|AEGTA30818	80.3817	182.176	-1.1804	2.13e-13	8.96e-12	TRUE	AEGTA30818	LOC_Os03g16900.1	rab GDP dissociation inhibitor alpha, putative, expressed	PREDICTED: rab GDP dissociation inhibitor alpha-like [Brachypodium distachyon]
down|AEGTA42518	135.124	33.8617	1.9966	2.27e-13	9.53e-12	TRUE	AEGTA42518	LOC_Os11g47770.1	selT/selW/selH selenoprotein domain containing protein, expressed	predicted protein [Hordeum vulgare subsp. vulgare]
up|AEGTA18027	58.9004	151.023	-1.3584	2.33e-13	9.75e-12	TRUE	AEGTA18027	LOC_Os08g27170.1	calmodulin binding protein, putative, expressed	predicted protein [Hordeum vulgare subsp. vulgare]
trans|Contig82019	249.46	95.8287	1.3803	2.39e-13	9.96e-12	TRUE	Contig82019	--	--	--
down|AEGTA07879	53.3568	142.558	-1.4178	2.5e-13	1.04e-11	TRUE	AEGTA07879	LOC_Os09g28830.1	OsSCP42 - Putative Serine Carboxypeptidase homologue, expressed	PREDICTED: serine carboxypeptidase-like 40-like [Brachypodium distachyon]
trans|AEGTA23993	121.958	27.7666	2.135	2.51e-13	1.04e-11	TRUE	AEGTA23993	--	--	--
up|AEGTA32003	225.207	82.284	1.4526	3.17e-13	1.31e-11	TRUE	AEGTA32003	LOC_Os01g50760.1	polyprenyl synthetase, putative, expressed	farnesyl pyrophosphate synthase [Triticum aestivum] >gi|440550832|gb|AGC11809.1| farnesyl pyrophosphate synthase D1 [Triticum aestivum]
up|AEGTA23930	98.3983	205.541	-1.0627	3.63e-13	1.49e-11	TRUE	AEGTA23930	LOC_Os06g01966.1	auxin-induced protein 5NG4, putative, expressed	PREDICTED: auxin-induced protein 5NG4-like [Brachypodium distachyon]
down|Contig111722	266.091	106.664	1.3188	4.01e-13	1.64e-11	TRUE	Contig111722	--	--	PREDICTED: uncharacterized protein LOC100835355 [Brachypodium distachyon]
up|AEGTA01387	133.738	33.8617	1.9817	4.08e-13	1.67e-11	TRUE	AEGTA01387	LOC_Os01g47460.1	expressed protein	PREDICTED: uncharacterized protein LOC100821306 [Brachypodium distachyon]
up|AEGTA01707	134.431	34.2003	1.9748	4.09e-13	1.67e-11	TRUE	AEGTA01707	--	--	PREDICTED: uncharacterized protein LOC100841492 [Brachypodium distachyon]
up|AEGTA10931	293.116	123.257	1.2498	4.51e-13	1.83e-11	TRUE	AEGTA10931	LOC_Os08g34020.2	exostosin family domain containing protein, expressed	PREDICTED: xylogalacturonan beta-1,3-xylosyltransferase-like [Brachypodium distachyon]
up|AEGTA11193	166.307	50.454	1.7208	4.58e-13	1.86e-11	TRUE	AEGTA11193	LOC_Os01g63980.1	ZOS1-17 - C2H2 zinc finger protein, expressed	predicted protein [Hordeum vulgare subsp. vulgare]
up|AEGTA25709	104.635	20.6556	2.3408	4.85e-13	1.96e-11	TRUE	AEGTA25709	LOC_Os01g47410.2	aspartic proteinase oryzasin-1 precursor, putative, expressed	PREDICTED: phytepsin-like [Brachypodium distachyon]
up|AEGTA01152	288.958	120.886	1.2572	4.89e-13	1.97e-11	TRUE	AEGTA01152	LOC_Os07g31680.1	OsFBL38 - F-box domain and LRR containing protein, expressed	hypothetical protein OsJ_24351 [Oryza sativa Japonica Group]
trans|Contig93439	99.7842	18.6239	2.4217	5.12e-13	2.06e-11	TRUE	Contig93439	LOC_Os11g11780.1	cysteine-rich receptor-like protein kinase 21 precursor, putative, expressed	serine/threonine protein kinase [Hordeum vulgare subsp. vulgare]
down|AEGTA09654	83.1535	183.531	-1.1422	5.68e-13	2.27e-11	TRUE	AEGTA09654	LOC_Os12g30510.1	DNA-directed RNA polymerase III subunit RPC9, putative, expressed	predicted protein [Hordeum vulgare subsp. vulgare]
trans|AEGTA02641	110.871	23.7032	2.2257	6.6e-13	2.62e-11	TRUE	AEGTA02641	--	--	hypothetical protein SORBIDRAFT_02g005845 [Sorghum bicolor] >gi|241925015|gb|EER98159.1| hypothetical protein SORBIDRAFT_02g005845 [Sorghum bicolor]
up|AEGTA00060	211.348	75.8502	1.4784	7.48e-13	2.96e-11	TRUE	AEGTA00060	LOC_Os03g07970.1	expressed protein	expressed protein [Oryza sativa Japonica Group] >gi|215737358|dbj|BAG96287.1| unnamed protein product [Oryza sativa Japonica Group] >gi|218192189|gb|EEC74616.1| hypothetical protein OsI_10232 [Oryza sativa Indica Group] >gi|222624293|gb|EEE58425.1| hypothetical protein OsJ_09626 [Oryza sativa Japonica Group]
up|Contig70212	436.556	216.715	1.0104	8.73e-13	3.43e-11	TRUE	Contig70212	LOC_Os11g24374.1	OsSCP55 - Putative Serine Carboxypeptidase homologue, expressed	predicted protein [Hordeum vulgare subsp. vulgare]
down|AEGTA42856	93.5476	196.398	-1.07	9.47e-13	3.71e-11	TRUE	AEGTA42856	LOC_Os01g59920.1	cysteine synthase, chloroplast precursor, putative, expressed	predicted protein [Hordeum vulgare subsp. vulgare]
down|AEGTA11935	379.041	179.467	1.0786	1.05e-12	4.1e-11	TRUE	AEGTA11935	LOC_Os07g31770.1	chalcone synthase, putative, expressed	hypothetical protein SORBIDRAFT_04g022860 [Sorghum bicolor] >gi|241933831|gb|EES06976.1| hypothetical protein SORBIDRAFT_04g022860 [Sorghum bicolor]
trans|AEGTA27416	60.9792	150.346	-1.3019	1.14e-12	4.45e-11	TRUE	AEGTA27416	LOC_Os06g06750.1	OsMADS5 - MADS-box family gene with MIKCc type-box, expressed	MIKC-type MADS-box transcription factor WM20 [Triticum aestivum]
down|AEGTA33223	59.5933	148.314	-1.3154	1.14e-12	4.45e-11	TRUE	AEGTA33223	--	--	hypothetical protein SORBIDRAFT_02g041250 [Sorghum bicolor] >gi|241926665|gb|EER99809.1| hypothetical protein SORBIDRAFT_02g041250 [Sorghum bicolor]
down|AEGTA19300	224.514	84.3157	1.4129	1.27e-12	4.92e-11	TRUE	AEGTA19300	LOC_Os08g05490.1	tRNA synthetase, putative, expressed	unknown [Zea mays]
trans|AEGTA42389	72.7593	166.938	-1.1981	1.28e-12	4.97e-11	TRUE	AEGTA42389	LOC_Os10g23820.1	transferase family protein, putative, expressed	predicted protein [Hordeum vulgare subsp. vulgare]
up|AEGTA09193	309.054	135.447	1.1901	1.32e-12	5.11e-11	TRUE	AEGTA09193	LOC_Os03g02020.2	stress responsive A/B Barrel domain containing protein, expressed	PREDICTED: uncharacterized protein LOC100832376 [Brachypodium distachyon]
down|Contig108260	181.552	60.2739	1.5908	1.43e-12	5.5e-11	TRUE	Contig108260	--	--	--
down|AEGTA01497	353.402	163.891	1.1086	1.54e-12	5.9e-11	TRUE	AEGTA01497	LOC_Os07g20410.1	expressed protein	PREDICTED: uncharacterized protein LOC100840358 isoform 1 [Brachypodium distachyon] >gi|357157940|ref|XP_003577964.1| PREDICTED: uncharacterized protein LOC100840358 isoform 2 [Brachypodium distachyon] >gi|357157942|ref|XP_003577965.1| PREDICTED: uncharacterized protein LOC100840358 isoform 3 [Brachypodium distachyon]
down|Contig10658	273.713	114.114	1.2622	1.65e-12	6.3e-11	TRUE	Contig10658	--	--	--
down|Contig94969	79.6887	11.513	2.7911	1.77e-12	6.76e-11	TRUE	Contig94969	LOC_Os01g40690.1	holocarboxylase synthetase, putative, expressed	holocarboxylase synthetase, partial [Triticum aestivum]
down|AEGTA18746	59.5933	146.96	-1.3022	2.02e-12	7.68e-11	TRUE	AEGTA18746	LOC_Os11g35890.1	leucine rich repeat protein, putative, expressed	predicted leucine rich repeat protein [Triticum dicoccoides]
up|AEGTA13041	139.282	38.6024	1.8512	2.17e-12	8.24e-11	TRUE	AEGTA13041	LOC_Os07g03120.1	expressed protein	predicted protein [Hordeum vulgare subsp. vulgare]
up|Contig38131	61.6721	149.33	-1.2758	2.65e-12	9.99e-11	TRUE	Contig38131	LOC_Os01g40720.1	pentatricopeptide, putative, expressed	PREDICTED: putative pentatricopeptide repeat-containing protein At5g09950-like [Brachypodium distachyon]
up|AEGTA26567	91.4688	190.641	-1.0595	2.82e-12	1.06e-10	TRUE	AEGTA26567	LOC_Os01g36950.2	N-rich protein, putative, expressed	predicted protein [Hordeum vulgare subsp. vulgare]
up|AEGTA17583	45.0415	124.273	-1.4642	3.04e-12	1.14e-10	TRUE	AEGTA17583	LOC_Os10g12130.1	retrotransposon protein, putative, Ty3-gypsy subclass, expressed	hypothetical protein OsI_21061 [Oryza sativa Indica Group]
down|AEGTA27633	212.734	79.2364	1.4248	3.37e-12	1.26e-10	TRUE	AEGTA27633	LOC_Os03g11370.1	B3 DNA binding domain containing protein, expressed	Os03g0212300 [Oryza sativa Japonica Group] >gi|122247382|sp|Q10Q26.1|Y3123_ORYSJ RecName: Full=B3 domain-containing protein Os03g0212300 >gi|108706813|gb|ABF94608.1| B3 DNA binding domain containing protein, expressed [Oryza sativa Japonica Group] >gi|113547825|dbj|BAF11268.1| Os03g0212300 [Oryza sativa Japonica Group] >gi|215678524|dbj|BAG92179.1| unnamed protein product [Oryza sativa Japonica G…
up|AEGTA20825	50.585	132.399	-1.3881	3.45e-12	1.28e-10	TRUE	AEGTA20825	LOC_Os11g17014.1	NB-ARC domain containing protein, expressed	hypothetical protein SORBIDRAFT_07g001300 [Sorghum bicolor] >gi|241940099|gb|EES13244.1| hypothetical protein SORBIDRAFT_07g001300 [Sorghum bicolor]
down|AEGTA13450	97.0124	197.414	-1.025	3.59e-12	1.33e-10	TRUE	AEGTA13450	LOC_Os12g32190.1	expressed protein	predicted protein [Hordeum vulgare subsp. vulgare]
down|AEGTA42664	166.307	53.5015	1.6362	3.9e-12	1.45e-10	TRUE	AEGTA42664	LOC_Os01g08150.1	expressed protein	predicted protein [Hordeum vulgare subsp. vulgare]
down|Contig91846	135.124	37.2479	1.8591	3.91e-12	1.45e-10	TRUE	Contig91846	LOC_Os11g47770.1	selT/selW/selH selenoprotein domain containing protein, expressed	predicted protein [Hordeum vulgare subsp. vulgare]
up|AEGTA24060	197.489	70.771	1.4805	3.92e-12	1.45e-10	TRUE	AEGTA24060	--	--	predicted protein [Hordeum vulgare subsp. vulgare]
down|Contig26033	252.232	102.94	1.293	4.09e-12	1.51e-10	TRUE	Contig26033	LOC_Os12g10720.1	glutathione S-transferase, putative, expressed	predicted protein [Hordeum vulgare subsp. vulgare]
trans|AEGTA21496	80.3817	12.5288	2.6816	4.68e-12	1.72e-10	TRUE	AEGTA21496	LOC_Os03g63040.1	expressed protein	predicted protein [Hordeum vulgare subsp. vulgare]
down|AEGTA43910	84.5394	179.806	-1.0887	4.86e-12	1.78e-10	TRUE	AEGTA43910	LOC_Os01g66544.1	expressed protein	predicted protein [Hordeum vulgare subsp. vulgare]
up|AEGTA09067	45.7344	124.273	-1.4422	4.9e-12	1.8e-10	TRUE	AEGTA09067	LOC_Os05g23530.1	expressed protein	PREDICTED: uncharacterized protein LOC100843373 [Brachypodium distachyon]
down|AEGTA20935	85.2323	14.5605	2.5493	5.18e-12	1.9e-10	TRUE	AEGTA20935	LOC_Os04g55750.1	OsWAK54 - OsWAK short gene, expressed	OSJNBb0059K02.18 [Oryza sativa Japonica Group]
trans|AEGTA10896	185.016	64.3373	1.5239	5.61e-12	2.04e-10	TRUE	AEGTA10896	LOC_Os03g14700.1	C2 domain containing protein, expressed	predicted protein [Hordeum vulgare subsp. vulgare]
up|AEGTA19001	234.216	92.7811	1.3359	5.65e-12	2.05e-10	TRUE	AEGTA19001	LOC_Os03g42830.1	MATE efflux family protein, putative, expressed	uncharacterized protein LOC100383888 [Zea mays] >gi|224032735|gb|ACN35443.1| unknown [Zea mays] >gi|414871844|tpg|DAA50401.1| TPA: putative MATE efflux family protein [Zea mays]
down|AEGTA15360	223.821	86.686	1.3685	5.81e-12	2.11e-10	TRUE	AEGTA15360	LOC_Os08g17500.1	cinnamoyl-CoA reductase, putative, expressed	predicted protein [Hordeum vulgare subsp. vulgare]
trans|AEGTA06172	93.5476	190.98	-1.0296	6.92e-12	2.5e-10	TRUE	AEGTA06172	LOC_Os07g05800.1	glutathione S-transferase, N-terminal domain containing protein, expressed	predicted protein [Hordeum vulgare subsp. vulgare]
up|AEGTA43413	273.021	116.823	1.2247	7.26e-12	2.62e-10	TRUE	AEGTA43413	LOC_Os04g44780.2	beta-expansin precursor, putative, expressed	PREDICTED: expansin-B17-like [Brachypodium distachyon]
up|AEGTA18795	253.618	104.971	1.2727	7.36e-12	2.65e-10	TRUE	AEGTA18795	LOC_Os04g32560.1	ATP-dependent Clp protease ATP-binding subunit clpA homolog CD4B,chloroplast precursor, putative, expressed	PREDICTED: chaperone protein ClpC1, chloroplastic-like [Brachypodium distachyon]
up|AEGTA16553	182.938	63.66	1.5229	7.57e-12	2.72e-10	TRUE	AEGTA16553	LOC_Os10g34140.1	conserved hypothetical protein	predicted protein [Hordeum vulgare subsp. vulgare]
down|AEGTA42524	149.676	45.7133	1.7112	8.25e-12	2.95e-10	TRUE	AEGTA42524	--	--	hypothetical protein SORBIDRAFT_10g003355 [Sorghum bicolor] >gi|241916055|gb|EER89199.1| hypothetical protein SORBIDRAFT_10g003355 [Sorghum bicolor]
up|AEGTA01877	248.767	102.262	1.2825	8.25e-12	2.95e-10	TRUE	AEGTA01877	LOC_Os01g39380.3	SCD1, putative, expressed	PREDICTED: myotubularin-related protein 5-like isoform 2 [Brachypodium distachyon]
trans|AEGTA22273	292.423	129.352	1.1768	8.91e-12	3.18e-10	TRUE	AEGTA22273	LOC_Os11g45990.1	von Willebrand factor type A domain containing protein, putative, expressed	hypothetical protein OsI_36948 [Oryza sativa Indica Group]
up|Contig102022	50.585	130.029	-1.3621	9.65e-12	3.43e-10	TRUE	Contig102022	LOC_Os07g03240.1	RNA recognition motif containing protein, putative, expressed	PREDICTED: DAZ-associated protein 1-like [Brachypodium distachyon]
up|AEGTA24364	7.6224	55.5332	-2.865	1.24e-11	4.38e-10	TRUE	AEGTA24364	LOC_Os05g05520.1	transposon protein, putative, Mutator sub-class, expressed	--
trans|AEGTA16199	54.7427	135.447	-1.307	1.31e-11	4.59e-10	TRUE	AEGTA16199	LOC_Os07g04060.1	expressed protein	predicted protein [Hordeum vulgare subsp. vulgare]
down|AEGTA09540	297.967	133.754	1.1556	1.32e-11	4.65e-10	TRUE	AEGTA09540	LOC_Os03g14590.1	calcium-binding EF hand family protein, putative, expressed	PREDICTED: uncharacterized protein LOC100837725 [Brachypodium distachyon]
up|Contig113144	139.975	41.3113	1.7606	1.34e-11	4.71e-10	TRUE	Contig113144	--	--	--
up|AEGTA22847	27.0249	92.1039	-1.769	1.45e-11	5.08e-10	TRUE	AEGTA22847	LOC_Os09g37880.1	serine/threonine-protein kinase receptor precursor, putative, expressed	predicted protein [Hordeum vulgare subsp. vulgare]
down|AEGTA28808	104.635	24.0418	2.1217	1.5e-11	5.23e-10	TRUE	AEGTA28808	LOC_Os06g08041.1	iron/ascorbate-dependent oxidoreductase, putative, expressed	predicted protein [Hordeum vulgare subsp. vulgare]
down|AEGTA20540	76.224	165.245	-1.1163	1.63e-11	5.68e-10	TRUE	AEGTA20540	LOC_Os07g37580.2	diacylglycerol kinase, putative, expressed	predicted protein [Hordeum vulgare subsp. vulgare]
down|AEGTA29159	11.0871	61.9669	-2.4826	2.28e-11	7.88e-10	TRUE	AEGTA29159	LOC_Os06g14670.1	ODORANT1, putative, expressed	PREDICTED: protein ODORANT1-like [Brachypodium distachyon]
up|AEGTA10814	286.879	128.336	1.1605	2.61e-11	8.99e-10	TRUE	AEGTA10814	LOC_Os01g41950.1	expressed protein	predicted protein [Hordeum vulgare subsp. vulgare]
down|AEGTA42862	29.7967	95.49	-1.6802	2.66e-11	9.1e-10	TRUE	AEGTA42862	LOC_Os04g28234.1	Rf1, mitochondrial precursor, putative, expressed	predicted protein [Hordeum vulgare subsp. vulgare]
up|AEGTA17661	41.5767	114.114	-1.4566	2.69e-11	9.19e-10	TRUE	AEGTA17661	LOC_Os03g60570.1	ZOS3-22 - C2H2 zinc finger protein, expressed	C2H2 zinc finger protein [Triticum aestivum]
down|AEGTA00149	129.581	36.9093	1.8118	2.75e-11	9.36e-10	TRUE	AEGTA00149	LOC_Os01g05440.1	XH domain containing protein, expressed	hypothetical protein OsI_00381 [Oryza sativa Indica Group]
down|AEGTA08460	211.348	82.284	1.3609	2.81e-11	9.57e-10	TRUE	AEGTA08460	LOC_Os09g37280.1	peroxisomal multifunctional enzyme type 2, putative, expressed	predicted protein [Hordeum vulgare subsp. vulgare]
up|AEGTA13627	275.792	121.564	1.1819	2.85e-11	9.65e-10	TRUE	AEGTA13627	LOC_Os01g56010.1	serpin domain containing protein, putative, expressed	PREDICTED: serpin-Z1C-like [Brachypodium distachyon]
up|AEGTA33230	44.3485	118.177	-1.414	2.88e-11	9.75e-10	TRUE	AEGTA33230	LOC_Os01g04530.1	expressed protein	predicted protein [Hordeum vulgare subsp. vulgare]
down|AEGTA28362	121.958	33.1845	1.8778	3.02e-11	1.02e-09	TRUE	AEGTA28362	LOC_Os11g42960.1	integral membrane protein TIGR01569 containing protein, expressed	PREDICTED: CASP-like protein Sb05g025800-like [Brachypodium distachyon]
up|AEGTA31683	40.8838	112.76	-1.4636	3.07e-11	1.03e-09	TRUE	AEGTA31683	LOC_Os07g40850.1	retrotransposon protein, putative, unclassified, expressed	predicted protein [Hordeum vulgare subsp. vulgare]
down|AEGTA16318	256.39	109.712	1.2246	3.13e-11	1.05e-09	TRUE	AEGTA16318	--	--	--
trans|AEGTA32508	239.759	99.5534	1.268	3.18e-11	1.06e-09	TRUE	AEGTA32508	LOC_Os01g12900.1	ras-related protein, putative, expressed	RAC-ROP-like G-protein [Hordeum vulgare subsp. vulgare]
down|AEGTA18782	35.3402	103.955	-1.5566	3.32e-11	1.1e-09	TRUE	AEGTA18782	LOC_Os05g11650.1	GIL1, putative, expressed	predicted protein [Hordeum vulgare subsp. vulgare]
down|AEGTA29635	63.058	144.59	-1.1972	4.09e-11	1.35e-09	TRUE	AEGTA29635	LOC_Os04g39040.1	UBA and UBX domain-containing protein, putative, expressed	PREDICTED: UBA and UBX domain-containing protein At4g15410-like [Brachypodium distachyon]
down|AEGTA11967	117.108	31.1528	1.9104	4.13e-11	1.36e-09	TRUE	AEGTA11967	LOC_Os08g33330.1	protein kinase PKN/PRK1, effector, putative, expressed	PREDICTED: uncharacterized protein LOC100823496 [Brachypodium distachyon]
down|AEGTA06891	207.191	80.5909	1.3623	4.22e-11	1.39e-09	TRUE	AEGTA06891	LOC_Os01g64870.1	expressed protein	predicted protein [Hordeum vulgare subsp. vulgare]
up|AEGTA21149	196.104	74.1572	1.403	4.36e-11	1.43e-09	TRUE	AEGTA21149	LOC_Os02g57910.1	OsFBX73 - F-box domain containing protein, expressed	predicted protein [Hordeum vulgare subsp. vulgare]
up|AEGTA26771	182.938	66.7076	1.4554	4.73e-11	1.55e-09	TRUE	AEGTA26771	LOC_Os09g33580.1	BEE 1, putative, expressed	predicted protein [Hordeum vulgare subsp. vulgare]
up|AEGTA27212	200.954	77.5433	1.3738	5.9e-11	1.91e-09	TRUE	AEGTA27212	LOC_Os08g45140.1	OsGrx_S12 - glutaredoxin subgroup I, expressed	predicted protein [Hordeum vulgare subsp. vulgare]
up|AEGTA28172	159.377	53.8401	1.5657	5.94e-11	1.92e-09	TRUE	AEGTA28172	LOC_Os06g02420.1	ATOZI1, putative, expressed	ozone-responsive stress-related protein [Triticum aestivum]
up|AEGTA03225	218.971	88.3791	1.309	6.34e-11	2.04e-09	TRUE	AEGTA03225	LOC_Os09g39430.1	GDSL-like lipase/acylhydrolase, putative, expressed	PREDICTED: GDSL esterase/lipase At5g03610-like [Brachypodium distachyon]
down|AEGTA26267	176.701	63.66	1.4729	6.38e-11	2.05e-09	TRUE	AEGTA26267	LOC_Os05g49080.1	expressed protein	PREDICTED: uncharacterized protein LOC100838591 [Brachypodium distachyon]
up|AEGTA31738	288.265	131.383	1.1336	6.58e-11	2.11e-09	TRUE	AEGTA31738	--	--	hypothetical protein OsJ_06240 [Oryza sativa Japonica Group]
down|AEGTA28677	146.211	47.0678	1.6352	7.78e-11	2.47e-09	TRUE	AEGTA28677	LOC_Os01g71230.2	nascent polypeptide-associated complex subunit alpha-like protein 3, putative, expressed	hypothetical protein OsI_19723 [Oryza sativa Indica Group]
down|AEGTA42273	15.2448	67.7234	-2.1513	9.03e-11	2.86e-09	TRUE	AEGTA42273	LOC_Os10g33130.1	leucine-rich repeat receptor protein kinase EXS precursor, putative, expressed	PREDICTED: probable leucine-rich repeat receptor-like protein kinase At1g35710-like [Brachypodium distachyon]
trans|AEGTA30735	64.4439	143.912	-1.1591	1.15e-10	3.63e-09	TRUE	AEGTA30735	LOC_Os10g35850.1	cytochrome b5-like Heme/Steroid binding domain containing protein, expressed	predicted protein [Hordeum vulgare subsp. vulgare] >gi|326505378|dbj|BAJ95360.1| predicted protein [Hordeum vulgare subsp. vulgare]
down|AEGTA23718	74.8381	158.134	-1.0793	1.18e-10	3.7e-09	TRUE	AEGTA23718	--	--	hypothetical protein OsI_01844 [Oryza sativa Indica Group] >gi|218188181|gb|EEC70608.1| hypothetical protein OsI_01847 [Oryza sativa Indica Group] >gi|222618407|gb|EEE54539.1| hypothetical protein OsJ_01707 [Oryza sativa Japonica Group]
up|AEGTA07991	222.436	91.7653	1.2774	1.21e-10	3.8e-09	TRUE	AEGTA07991	LOC_Os12g12590.1	NADP-dependent oxidoreductase, putative, expressed	predicted protein [Hordeum vulgare subsp. vulgare]
up|AEGTA32528	15.9377	68.4007	-2.1016	1.27e-10	3.97e-09	TRUE	AEGTA32528	LOC_Os03g31230.2	MYB family transcription factor, putative, expressed	PREDICTED: uncharacterized protein LOC100830553 [Brachypodium distachyon]
up|AEGTA17980	64.4439	143.574	-1.1557	1.32e-10	4.1e-09	TRUE	AEGTA17980	LOC_Os02g20720.1	MBTB2 - Bric-a-Brac, Tramtrack, Broad Complex BTB domain with Meprin and TRAF Homology MATH domain, expressed	PREDICTED: LOW QUALITY PROTEIN: BTB/POZ and MATH domain-containing protein 1-like [Brachypodium distachyon]
up|AEGTA24438	110.178	29.1211	1.9197	1.32e-10	4.1e-09	TRUE	AEGTA24438	--	--	PREDICTED: expansin-B4-like [Brachypodium distachyon] >gi|193848573|gb|ACF22758.1| triticum beta-expansin [Brachypodium distachyon]
down|Contig2788	42.2697	111.405	-1.3981	1.43e-10	4.46e-09	TRUE	Contig2788	LOC_Os05g11650.1	GIL1, putative, expressed	predicted protein [Hordeum vulgare subsp. vulgare]
up|AEGTA02222	103.249	26.0735	1.9855	1.75e-10	5.42e-09	TRUE	AEGTA02222	--	--	--
up|AEGTA31809	162.149	57.2263	1.5026	1.88e-10	5.83e-09	TRUE	AEGTA31809	LOC_Os03g52880.1	BTBN9 - Bric-a-Brac, Tramtrack, Broad Complex BTB domain with non-phototropic hypocotyl 3 NPH3 and coiled-coil domains, expressed	predicted protein [Hordeum vulgare subsp. vulgare]
up|AEGTA42315	36.0332	100.908	-1.4856	2.24e-10	6.88e-09	TRUE	AEGTA42315	LOC_Os12g37290.1	resistance protein T10rga2-1A, putative, expressed	predicted protein [Hordeum vulgare subsp. vulgare]
down|Contig35994	27.0249	86.3474	-1.6759	2.5e-10	7.65e-09	TRUE	Contig35994	--	--	--
up|AEGTA08921	41.5767	109.035	-1.3909	2.57e-10	7.86e-09	TRUE	AEGTA08921	--	--	--
up|AEGTA24629	42.2697	110.051	-1.3805	2.6e-10	7.92e-09	TRUE	AEGTA24629	--	--	--
down|Contig96386	76.9169	14.5605	2.4012	2.88e-10	8.72e-09	TRUE	Contig96386	--	--	--
down|AEGTA28767	9.00829	53.1629	-2.5611	3.17e-10	9.59e-09	TRUE	AEGTA28767	LOC_Os05g31420.1	GRAS family transcription factor containing protein, expressed	predicted protein [Hordeum vulgare subsp. vulgare]
up|AEGTA12315	227.286	96.8445	1.2308	3.34e-10	1.01e-08	TRUE	AEGTA12315	LOC_Os02g05360.1	expressed protein	predicted protein [Hordeum vulgare subsp. vulgare]
down|AEGTA01757	45.7344	114.453	-1.3234	3.56e-10	1.07e-08	TRUE	AEGTA01757	LOC_Os03g60210.1	DUF567 domain containing protein, putative, expressed	hypothetical protein SORBIDRAFT_01g003590 [Sorghum bicolor] >gi|241917505|gb|EER90649.1| hypothetical protein SORBIDRAFT_01g003590 [Sorghum bicolor]
down|AEGTA28933	297.274	141.881	1.0671	4.36e-10	1.3e-08	TRUE	AEGTA28933	LOC_Os07g44740.1	chaperonin, putative, expressed	predicted protein [Hordeum vulgare subsp. vulgare]
up|AEGTA13452	33.2614	95.1514	-1.5164	4.35e-10	1.3e-08	TRUE	AEGTA13452	LOC_Os02g49840.3	OsMADS57 - MADS-box family gene with MIKCc type-box, expressed	MADS-box transcription factor TaAGL17 [Triticum aestivum]
up|AEGTA03328	63.751	139.51	-1.1299	4.4e-10	1.31e-08	TRUE	AEGTA03328	LOC_Os03g62180.1	lectin protein kinase family protein, putative, expressed	predicted protein [Hordeum vulgare subsp. vulgare]
down|AEGTA10557	40.1908	105.649	-1.3943	4.56e-10	1.35e-08	TRUE	AEGTA10557	--	--	hypothetical protein SORBIDRAFT_1560s002010 [Sorghum bicolor] >gi|241947169|gb|EES20314.1| hypothetical protein SORBIDRAFT_1560s002010 [Sorghum bicolor]
up|AEGTA19835	227.286	97.5217	1.2207	4.58e-10	1.36e-08	TRUE	AEGTA19835	LOC_Os10g29310.1	MBTB51 - Bric-a-Brac, Tramtrack, Broad Complex BTB domain with Meprin and TRAF Homology MATH domain, expressed	BTB/POZ domain containing protein [Oryza sativa Japonica Group]
down|AEGTA29291	244.61	108.357	1.1747	4.68e-10	1.38e-08	TRUE	AEGTA29291	LOC_Os03g09090.1	expressed protein	predicted protein [Hordeum vulgare subsp. vulgare]
up|AEGTA20300	218.278	92.1039	1.2448	4.87e-10	1.43e-08	TRUE	AEGTA20300	LOC_Os02g29000.1	Cupin domain containing protein, expressed	PREDICTED: putative germin-like protein 2-1-like [Brachypodium distachyon]
down|AEGTA01265	73.4522	152.039	-1.0496	5.67e-10	1.66e-08	TRUE	AEGTA01265	LOC_Os03g47949.1	HECT-domain domain containing protein, expressed	hypothetical protein OsJ_12135 [Oryza sativa Japonica Group]
down|AEGTA00388	67.2157	143.574	-1.0949	5.73e-10	1.67e-08	TRUE	AEGTA00388	LOC_Os01g02310.1	expressed protein	PREDICTED: G-type lectin S-receptor-like serine/threonine-protein kinase At1g34300-like [Brachypodium distachyon]
down|Contig15535	208.577	86.686	1.2667	6.21e-10	1.81e-08	TRUE	Contig15535	LOC_Os03g10900.1	disease resistance protein, putative, expressed	PREDICTED: probable disease resistance protein At1g52660-like [Brachypodium distachyon]
down|AEGTA29921	34.6473	96.5059	-1.4779	6.26e-10	1.82e-08	TRUE	AEGTA29921	LOC_Os03g51530.1	expressed protein	predicted protein [Hordeum vulgare subsp. vulgare]
down|Contig107094	36.0332	98.5376	-1.4513	6.54e-10	1.9e-08	TRUE	Contig107094	LOC_Os06g30940.1	pentatricopeptide, putative, expressed	predicted protein [Hordeum vulgare subsp. vulgare]
up|AEGTA14852	72.0663	149.669	-1.0544	6.83e-10	1.97e-08	TRUE	AEGTA14852	LOC_Os04g35780.1	expressed protein	predicted protein [Hordeum vulgare subsp. vulgare] >gi|326534274|dbj|BAJ89487.1| predicted protein [Hordeum vulgare subsp. vulgare]
down|AEGTA00669	33.9543	95.1514	-1.4866	7.13e-10	2.05e-08	TRUE	AEGTA00669	LOC_Os04g14540.1	expressed protein	hypothetical protein SORBIDRAFT_08g021500 [Sorghum bicolor] >gi|241944250|gb|EES17395.1| hypothetical protein SORBIDRAFT_08g021500 [Sorghum bicolor]
down|AEGTA28931	30.4896	89.7335	-1.5573	7.13e-10	2.05e-08	TRUE	AEGTA28931	LOC_Os03g04660.1	cytochrome P450 86A1, putative, expressed	predicted protein [Hordeum vulgare subsp. vulgare]
up|AEGTA19687	120.573	36.5707	1.7211	7.14e-10	2.05e-08	TRUE	AEGTA19687	LOC_Os05g50170.2	ATPCME, putative, expressed	predicted protein [Hordeum vulgare subsp. vulgare]
up|AEGTA02219	14.5519	62.6442	-2.106	7.21e-10	2.07e-08	TRUE	AEGTA02219	LOC_Os11g37990.1	chloroplastic group IIA intron splicing facilitator CRS1, chloroplast precursor, putative, expressed	predicted protein [Hordeum vulgare subsp. vulgare]
down|Contig59759	45.7344	112.76	-1.3019	7.3e-10	2.09e-08	TRUE	Contig59759	--	--	Os02g0463700 [Oryza sativa Japonica Group] >gi|255670879|dbj|BAF08718.2| Os02g0463700 [Oryza sativa Japonica Group]
up|AEGTA07304	40.1908	104.294	-1.3757	8.26e-10	2.36e-08	TRUE	AEGTA07304	LOC_Os07g47201.1	adenyl cyclase, putative, expressed	predicted protein [Hordeum vulgare subsp. vulgare]
down|Contig12667	14.5519	62.3056	-2.0982	8.67e-10	2.48e-08	TRUE	Contig12667	LOC_Os09g20480.1	transporter, putative, expressed	PREDICTED: uncharacterized protein LOC100840670 [Brachypodium distachyon]
down|AEGTA24724	323.606	161.182	1.0055	9.1e-10	2.59e-08	TRUE	AEGTA24724	LOC_Os01g49470.1	E3 ubiquitin ligase, putative, expressed	TPA: hypothetical protein ZEAMMB73_698657 [Zea mays]
up|Contig72378	61.6721	134.77	-1.1278	9.09e-10	2.59e-08	TRUE	Contig72378	--	--	predicted protein [Hordeum vulgare subsp. vulgare] >gi|326530732|dbj|BAK01164.1| predicted protein [Hordeum vulgare subsp. vulgare]
up|AEGTA19662	72.0663	13.5447	2.4116	9.31e-10	2.65e-08	TRUE	AEGTA19662	LOC_Os03g19920.1	expressed protein	PREDICTED: poly(A) polymerase-like [Brachypodium distachyon]
up|AEGTA29273	22.1743	75.5116	-1.7678	9.86e-10	2.79e-08	TRUE	AEGTA29273	LOC_Os01g66580.1	RNA polymerase III RPC4 domain containing protein, expressed	PREDICTED: uncharacterized protein LOC100833252 [Brachypodium distachyon]
trans|Contig45234	216.199	92.4425	1.2257	1.04e-09	2.95e-08	TRUE	Contig45234	--	--	--
up|AEGTA23514	73.4522	150.346	-1.0334	1.05e-09	2.98e-08	TRUE	AEGTA23514	LOC_Os06g36360.1	expressed protein	hypothetical protein SORBIDRAFT_10g022090 [Sorghum bicolor] >gi|241916796|gb|EER89940.1| hypothetical protein SORBIDRAFT_10g022090 [Sorghum bicolor]
up|AEGTA18878	60.9792	133.415	-1.1295	1.06e-09	2.99e-08	TRUE	AEGTA18878	LOC_Os02g18720.1	expressed protein	predicted protein [Hordeum vulgare subsp. vulgare]
down|AEGTA05465	189.867	76.5275	1.3109	1.1e-09	3.09e-08	TRUE	AEGTA05465	LOC_Os07g38650.1	ubiquitin-like protein SMT3, putative, expressed	hypothetical protein [Oryza sativa Japonica Group] >gi|50509121|dbj|BAD30228.1| hypothetical protein [Oryza sativa Japonica Group] >gi|222637323|gb|EEE67455.1| hypothetical protein OsJ_24837 [Oryza sativa Japonica Group]
down|Contig114425	23.5601	77.5433	-1.7187	1.14e-09	3.2e-08	TRUE	Contig114425	--	--	--
up|AEGTA20475	27.7178	84.3157	-1.605	1.15e-09	3.21e-08	TRUE	AEGTA20475	LOC_Os04g31270.1	EMB1688, putative, expressed	predicted protein [Hordeum vulgare subsp. vulgare]
up|AEGTA42451	128.195	41.3113	1.6337	1.16e-09	3.24e-08	TRUE	AEGTA42451	LOC_Os01g03180.1	retrotransposon protein, putative, unclassified, expressed	predicted protein [Hordeum vulgare subsp. vulgare]
up|AEGTA00659	104.635	29.1211	1.8452	1.27e-09	3.54e-08	TRUE	AEGTA00659	LOC_Os02g09540.1	expressed protein	conserved hypothetical protein, expressed [Triticum aestivum]
down|AEGTA28136	43.6556	108.357	-1.3116	1.3e-09	3.63e-08	TRUE	AEGTA28136	LOC_Os03g53900.4	universal stress protein domain containing protein, putative, expressed	universal stress protein 9308 [Hordeum vulgare subsp. vulgare]
up|Contig71423	140.668	48.4223	1.5386	1.39e-09	3.85e-08	TRUE	Contig71423	--	--	--
up|AEGTA12289	53.3568	121.902	-1.192	1.51e-09	4.17e-08	TRUE	AEGTA12289	LOC_Os11g26910.1	SKP1-like protein 1B, putative, expressed	PREDICTED: SKP1-like protein 1B-like isoform 1 [Brachypodium distachyon]
up|Contig21571	58.2074	128.675	-1.1445	1.51e-09	4.17e-08	TRUE	Contig21571	--	--	--
down|AEGTA00961	51.278	118.855	-1.2128	1.58e-09	4.35e-08	TRUE	AEGTA00961	LOC_Os02g44530.1	expressed protein	PREDICTED: uncharacterized protein LOC100840940 [Brachypodium distachyon]
up|Contig46662	11.7801	55.8718	-2.2458	1.67e-09	4.6e-08	TRUE	Contig46662	--	--	--
up|AEGTA25430	169.079	65.0145	1.3789	1.69e-09	4.65e-08	TRUE	AEGTA25430	LOC_Os04g15630.1	xa21, putative, expressed	predicted protein [Hordeum vulgare subsp. vulgare]
up|AEGTA43746	76.9169	16.2536	2.2425	1.76e-09	4.84e-08	TRUE	AEGTA43746	LOC_Os03g61540.1	lipase class 3 family protein, putative, expressed	PREDICTED: uncharacterized protein LOC100831215 [Brachypodium distachyon]
down|AEGTA07039	204.419	86.3474	1.2433	1.79e-09	4.91e-08	TRUE	AEGTA07039	LOC_Os03g12110.1	homocysteine S-methyltransferase protein, putative, expressed	predicted protein [Hordeum vulgare subsp. vulgare] >gi|326527989|dbj|BAJ89046.1| predicted protein [Hordeum vulgare subsp. vulgare]
down|AEGTA25594	21.4813	73.1413	-1.7676	1.8e-09	4.93e-08	TRUE	AEGTA25594	LOC_Os01g02750.1	protein kinase domain containing protein, expressed	predicted protein [Hordeum vulgare subsp. vulgare]
up|AEGTA20566	80.3817	17.9467	2.1631	2e-09	5.46e-08	TRUE	AEGTA20566	LOC_Os10g23180.1	cytochrome P450, putative, expressed	predicted protein [Hordeum vulgare subsp. vulgare]
down|AEGTA42271	11.7801	55.5332	-2.237	2.02e-09	5.5e-08	TRUE	AEGTA42271	--	--	PREDICTED: uncharacterized protein LOC100845261 [Brachypodium distachyon]
down|AEGTA19685	298.66	146.96	1.0231	2.1e-09	5.68e-08	TRUE	AEGTA19685	LOC_Os07g45195.1	expressed protein	predicted protein [Hordeum vulgare subsp. vulgare]
up|AEGTA25770	49.1991	115.13	-1.2266	2.16e-09	5.86e-08	TRUE	AEGTA25770	LOC_Os02g43970.1	AP2 domain containing protein, expressed	CRT/DRE binding factor 4 [Triticum monococcum]
up|AEGTA42661	104.635	29.7983	1.8121	2.17e-09	5.86e-08	TRUE	AEGTA42661	LOC_Os09g10300.1	Skp1 family, dimerisation domain containing protein, expressed	PREDICTED: SKP1-like protein 4-like [Brachypodium distachyon]
down|AEGTA32732	101.863	28.4438	1.8404	2.26e-09	6.08e-08	TRUE	AEGTA32732	LOC_Os09g24860.1	expressed protein	Os09g0412400 [Oryza sativa Japonica Group] >gi|50251462|dbj|BAD28527.1| unknown protein [Oryza sativa Japonica Group] >gi|50252339|dbj|BAD28372.1| unknown protein [Oryza sativa Japonica Group] >gi|113631390|dbj|BAF25071.1| Os09g0412400 [Oryza sativa Japonica Group] >gi|125563701|gb|EAZ09081.1| hypothetical protein OsI_31347 [Oryza sativa Indica Group] >gi|125605675|gb|EAZ44711.1| hypothetical pro…
down|Contig18802	101.863	28.4438	1.8404	2.26e-09	6.08e-08	TRUE	Contig18802	LOC_Os02g44230.3	CPuORF22 - conserved peptide uORF-containing transcript, expressed	PREDICTED: trehalose-phosphate phosphatase-like [Brachypodium distachyon]
up|AEGTA26159	72.0663	146.283	-1.0214	2.36e-09	6.37e-08	TRUE	AEGTA26159	LOC_Os02g30600.1	expressed protein	predicted protein [Hordeum vulgare subsp. vulgare]
up|AEGTA22484	91.4688	23.3646	1.969	2.39e-09	6.42e-08	TRUE	AEGTA22484	LOC_Os01g15229.1	expressed protein	hypothetical protein OsI_01105 [Oryza sativa Indica Group]
down|AEGTA43946	196.104	81.9454	1.2589	2.49e-09	6.69e-08	TRUE	AEGTA43946	LOC_Os01g14700.1	expressed protein	predicted protein [Hordeum vulgare subsp. vulgare]
up|AEGTA08900	15.2448	61.6283	-2.0153	2.5e-09	6.69e-08	TRUE	AEGTA08900	LOC_Os03g20560.1	biotin--protein ligase, putative, expressed	PREDICTED: octanoyltransferase-like [Brachypodium distachyon]
up|AEGTA11802	31.8755	89.0563	-1.4823	2.66e-09	7.12e-08	TRUE	AEGTA11802	LOC_Os11g39450.1	cysteine-rich receptor-like protein kinase 7 precursor, putative, expressed	PREDICTED: uncharacterized protein LOC100837417 [Brachypodium distachyon]
up|AEGTA02765	224.514	99.8921	1.1684	2.91e-09	7.74e-08	TRUE	AEGTA02765	--	--	Os06g0705400 [Oryza sativa Japonica Group] >gi|53792576|dbj|BAD53591.1| unknown protein [Oryza sativa Japonica Group] >gi|53792769|dbj|BAD53804.1| unknown protein [Oryza sativa Japonica Group] >gi|113596556|dbj|BAF20430.1| Os06g0705400 [Oryza sativa Japonica Group] >gi|215692984|dbj|BAG88404.1| unnamed protein product [Oryza sativa Japonica Group]
down|Contig75771	133.046	45.3747	1.552	2.94e-09	7.81e-08	TRUE	Contig75771	LOC_Os06g27370.1	expressed protein	predicted protein [Hordeum vulgare subsp. vulgare]
down|AEGTA03666	101.17	28.4438	1.8306	2.98e-09	7.92e-08	TRUE	AEGTA03666	--	--	hypothetical protein SORBIDRAFT_02g002773 [Sorghum bicolor] >gi|241924819|gb|EER97963.1| hypothetical protein SORBIDRAFT_02g002773 [Sorghum bicolor]
trans|AEGTA42341	253.618	118.516	1.0976	3.02e-09	8.01e-08	TRUE	AEGTA42341	LOC_Os04g08160.1	expressed protein	PREDICTED: uncharacterized protein LOC100833168 [Brachypodium distachyon]
up|AEGTA01103	66.5228	138.156	-1.0544	3.07e-09	8.13e-08	TRUE	AEGTA01103	LOC_Os01g14370.2	histone acetyltransferase HAC5, putative, expressed	PREDICTED: probable histone acetyltransferase HAC-like 3-like [Brachypodium distachyon]
up|AEGTA02779	246.689	114.114	1.1122	3.08e-09	8.14e-08	TRUE	AEGTA02779	LOC_Os08g06330.1	zinc finger C-x8-C-x5-C-x3-H type family protein, expressed	hypothetical protein OsJ_28001 [Oryza sativa Japonica Group]
up|AEGTA31438	216.199	94.8128	1.1892	3.08e-09	8.14e-08	TRUE	AEGTA31438	LOC_Os10g36703.1	CPuORF40 - conserved peptide uORF-containing transcript, expressed	predicted protein [Hordeum vulgare subsp. vulgare]
down|Contig98495	91.4688	23.7032	1.9482	3.2e-09	8.43e-08	TRUE	Contig98495	LOC_Os11g37950.1	WIP3 - Wound-induced protein precursor, expressed	RecName: Full=Wheatwin-2; AltName: Full=Pathogenesis-related protein 4b; Flags: Precursor >gi|3135959|emb|CAA06857.1| wheatwin2 [Triticum aestivum]
up|Contig76146	294.502	145.605	1.0162	3.48e-09	9.15e-08	TRUE	Contig76146	LOC_Os03g62790.1	pirin, putative, expressed	PREDICTED: pirin-like protein-like [Brachypodium distachyon]
up|AEGTA08527	106.714	31.4914	1.7607	3.5e-09	9.18e-08	TRUE	AEGTA08527	LOC_Os09g36910.1	bZIP transcription factor domain containing protein, expressed	predicted protein [Hordeum vulgare subsp. vulgare]
up|AEGTA24867	69.9875	142.219	-1.0229	3.79e-09	9.91e-08	TRUE	AEGTA24867	--	--	--
up|AEGTA23112	238.373	109.373	1.124	3.92e-09	1.02e-07	TRUE	AEGTA23112	--	--	hypothetical protein SORBIDRAFT_03g014140 [Sorghum bicolor] >gi|241927586|gb|EES00731.1| hypothetical protein SORBIDRAFT_03g014140 [Sorghum bicolor]
up|AEGTA06148	45.0415	107.68	-1.2574	4.01e-09	1.04e-07	TRUE	AEGTA06148	LOC_Os01g71100.1	expressed protein	putative blight resistance protein [Oryza sativa Japonica Group]
up|AEGTA10054	50.585	115.468	-1.1907	4.17e-09	1.08e-07	TRUE	AEGTA10054	LOC_Os03g21600.1	expressed protein	hypothetical protein SORBIDRAFT_07g004790 [Sorghum bicolor] >gi|241941493|gb|EES14638.1| hypothetical protein SORBIDRAFT_07g004790 [Sorghum bicolor]
up|AEGTA15247	129.581	44.0202	1.5576	4.21e-09	1.09e-07	TRUE	AEGTA15247	LOC_Os03g60880.2	nucleobase-ascorbate transporter, putative, expressed	predicted protein [Hordeum vulgare subsp. vulgare]
trans|AEGTA06154	107.407	32.1686	1.7394	4.44e-09	1.14e-07	TRUE	AEGTA06154	LOC_Os03g57050.1	expressed protein	unknown [Aegilops tauschii]
down|AEGTA43407	127.502	43.0044	1.568	4.59e-09	1.18e-07	TRUE	AEGTA43407	LOC_Os03g26650.1	heavy metal-associated domain containing protein, expressed	PREDICTED: uncharacterized protein LOC100837356 [Brachypodium distachyon]
up|AEGTA10847	170.465	67.7234	1.3317	4.65e-09	1.2e-07	TRUE	AEGTA10847	LOC_Os05g03490.1	expressed protein	predicted protein [Hordeum vulgare subsp. vulgare]
down|AEGTA15331	36.7261	95.1514	-1.3734	4.68e-09	1.2e-07	TRUE	AEGTA15331	LOC_Os07g02140.1	flavin-containing monooxygenase family protein, putative, expressed	PREDICTED: flavin-containing monooxygenase FMO GS-OX-like 8-like [Brachypodium distachyon]
down|Contig23864	0	29.7983	-5.8972	4.71e-09	1.21e-07	TRUE	Contig23864	--	--	--
down|AEGTA08864	58.9004	126.643	-1.1044	4.78e-09	1.22e-07	TRUE	AEGTA08864	LOC_Os03g60360.1	protein kinase PKN/PRK1, effector, putative, expressed	predicted protein [Hordeum vulgare subsp. vulgare]
down|AEGTA16830	12.473	55.1946	-2.1457	5.11e-09	1.3e-07	TRUE	AEGTA16830	LOC_Os03g02939.1	peroxidase precursor, putative, expressed	PREDICTED: peroxidase 5-like [Brachypodium distachyon]
down|AEGTA15160	128.888	44.0202	1.5499	5.39e-09	1.37e-07	TRUE	AEGTA15160	LOC_Os07g31680.1	OsFBL38 - F-box domain and LRR containing protein, expressed	predicted protein [Hordeum vulgare subsp. vulgare]
down|AEGTA14346	97.0124	27.0894	1.8404	5.41e-09	1.38e-07	TRUE	AEGTA14346	LOC_Os11g44580.1	go35 NBS-LRR, putative, expressed	wheat leaf rust resistance Lr21 [Triticum aestivum] >gi|300714541|gb|ADK32524.1| wheat leaf rust resistance Lr21 [Triticum aestivum] >gi|300714547|gb|ADK32525.1| wheat leaf rust resistance Lr21 [Triticum aestivum]
up|AEGTA07130	56.8215	122.918	-1.1132	6.69e-09	1.7e-07	TRUE	AEGTA07130	LOC_Os10g35150.1	expressed protein	predicted protein [Hordeum vulgare subsp. vulgare]
up|AEGTA29923	59.5933	126.643	-1.0875	6.85e-09	1.74e-07	TRUE	AEGTA29923	LOC_Os03g13750.1	erwinia induced protein 2, putative, expressed	predicted protein [Hordeum vulgare subsp. vulgare] >gi|326489261|dbj|BAK01614.1| predicted protein [Hordeum vulgare subsp. vulgare] >gi|326489803|dbj|BAJ89949.1| predicted protein [Hordeum vulgare subsp. vulgare] >gi|326501748|dbj|BAK02663.1| predicted protein [Hordeum vulgare subsp. vulgare] >gi|326512294|dbj|BAJ99502.1| predicted protein [Hordeum vulgare subsp. vulgare]
down|AEGTA07066	33.2614	89.0563	-1.4209	6.92e-09	1.75e-07	TRUE	AEGTA07066	LOC_Os01g70080.1	NB-ARC domain containing protein, expressed	hypothetical protein SORBIDRAFT_08g023030 [Sorghum bicolor] >gi|241943308|gb|EES16453.1| hypothetical protein SORBIDRAFT_08g023030 [Sorghum bicolor]
trans|AEGTA21363	145.519	53.8401	1.4344	6.95e-09	1.76e-07	TRUE	AEGTA21363	LOC_Os01g32300.2	expressed protein	predicted protein [Hordeum vulgare subsp. vulgare]
up|AEGTA08653	202.34	88.0405	1.2005	7.17e-09	1.81e-07	TRUE	AEGTA08653	LOC_Os03g09280.1	gibberellin response modulator protein, putative, expressed	Os03g0193000 [Oryza sativa Japonica Group] >gi|108706629|gb|ABF94424.1| Chitin-inducible gibberellin-responsive protein 2, putative, expressed [Oryza sativa Japonica Group] >gi|113547716|dbj|BAF11159.1| Os03g0193000 [Oryza sativa Japonica Group] >gi|215706971|dbj|BAG93431.1| unnamed protein product [Oryza sativa Japonica Group] >gi|218192245|gb|EEC74672.1| hypothetical protein OsI_10352 [Oryza sa…
down|AEGTA27178	27.7178	80.2523	-1.5337	7.8e-09	1.96e-07	TRUE	AEGTA27178	LOC_Os10g41490.3	CAMK_CAMK_like.41 - CAMK includes calcium/calmodulin depedent protein kinases, expressed	PREDICTED: serine/threonine-protein kinase SAPK3-like [Brachypodium distachyon]
down|Contig102916	146.211	54.5174	1.4233	8.14e-09	2.04e-07	TRUE	Contig102916	LOC_Os03g59280.1	plastocyanin-like domain containing protein, putative, expressed	homeobox-like resistance [Triticum aestivum] >gi|167882868|gb|ACA06113.1| homeobox-like resistance protein [Triticum aestivum]
up|AEGTA18242	128.888	44.6975	1.5279	8.27e-09	2.07e-07	TRUE	AEGTA18242	LOC_Os04g47970.2	ORM1, putative, expressed	PREDICTED: uncharacterized protein C119.09c-like isoform 1 [Brachypodium distachyon] >gi|357165326|ref|XP_003580345.1| PREDICTED: uncharacterized protein C119.09c-like isoform 2 [Brachypodium distachyon]
up|AEGTA17024	94.9335	26.7508	1.8273	9.54e-09	2.36e-07	TRUE	AEGTA17024	LOC_Os01g59760.1	bZIP transcription factor, putative, expressed	predicted protein [Hordeum vulgare subsp. vulgare]
up|AEGTA30165	57.5145	122.918	-1.0957	9.62e-09	2.38e-07	TRUE	AEGTA30165	LOC_Os01g72170.1	glutathione S-transferase, putative, expressed	predicted protein [Hordeum vulgare subsp. vulgare] >gi|326523921|dbj|BAJ96971.1| predicted protein [Hordeum vulgare subsp. vulgare]
up|AEGTA25402	138.589	50.454	1.4578	9.78e-09	2.42e-07	TRUE	AEGTA25402	LOC_Os06g19010.1	cadmium tolerance factor, putative, expressed	predicted protein [Hordeum vulgare subsp. vulgare]
trans|AEGTA10474	92.8547	25.7349	1.8512	9.8e-09	2.42e-07	TRUE	AEGTA10474	LOC_Os01g07500.1	alliin lyase precursor, putative, expressed	predicted protein [Hordeum vulgare subsp. vulgare]
trans|AEGTA43414	85.2323	22.0101	1.9532	1.02e-08	2.51e-07	TRUE	AEGTA43414	LOC_Os01g06090.1	expressed protein	hypothetical protein [Oryza sativa Japonica Group] >gi|125569076|gb|EAZ10591.1| hypothetical protein OsJ_00423 [Oryza sativa Japonica Group]
up|AEGTA24501	177.394	73.4799	1.2715	1.04e-08	2.55e-07	TRUE	AEGTA24501	LOC_Os07g18570.1	expressed protein	hypothetical protein [Oryza sativa Japonica Group] >gi|125599851|gb|EAZ39427.1| hypothetical protein OsJ_23862 [Oryza sativa Japonica Group]
up|AEGTA04711	117.801	38.941	1.597	1.05e-08	2.56e-07	TRUE	AEGTA04711	--	--	PREDICTED: GDSL esterase/lipase At5g03610-like [Brachypodium distachyon]
up|AEGTA21388	43.6556	103.278	-1.2423	1.09e-08	2.65e-07	TRUE	AEGTA21388	--	--	PREDICTED: uncharacterized protein LOC100826867 [Brachypodium distachyon]
up|AEGTA32061	110.178	34.8776	1.6595	1.09e-08	2.65e-07	TRUE	AEGTA32061	--	--	thioredoxin H-type 5 [Zea mays]
up|AEGTA08059	39.4979	97.1831	-1.2989	1.13e-08	2.76e-07	TRUE	AEGTA08059	LOC_Os07g44970.1	XPA-binding protein 2, putative, expressed	predicted protein [Hordeum vulgare subsp. vulgare]
up|AEGTA07239	186.402	79.2364	1.2342	1.17e-08	2.84e-07	TRUE	AEGTA07239	LOC_Os04g06850.1	expressed protein	putative protein of unknown function (DUF594) domain family protein [Zea mays]
up|Contig75851	51.9709	114.791	-1.1432	1.17e-08	2.84e-07	TRUE	Contig75851	LOC_Os07g12950.1	transposon protein, putative, unclassified, expressed	transposon protein, putative, Mutator sub-class [Oryza sativa Japonica Group]
up|AEGTA02318	46.4273	107.003	-1.2046	1.19e-08	2.87e-07	TRUE	AEGTA02318	--	--	Os12g0568000 [Oryza sativa Japonica Group] >gi|222617318|gb|EEE53450.1| hypothetical protein OsJ_36552 [Oryza sativa Japonica Group] >gi|255670407|dbj|BAH95742.1| Os12g0568000 [Oryza sativa Japonica Group]
up|AEGTA15879	57.5145	122.241	-1.0877	1.24e-08	3e-07	TRUE	AEGTA15879	LOC_Os04g45140.1	DTA2, putative, expressed	predicted protein [Hordeum vulgare subsp. vulgare]
up|AEGTA13517	118.494	39.6182	1.5806	1.27e-08	3.07e-07	TRUE	AEGTA13517	LOC_Os06g13040.1	glycosyl hydrolases family 16, putative, expressed	predicted protein [Hordeum vulgare subsp. vulgare]
up|AEGTA26456	78.3028	18.9626	2.0459	1.32e-08	3.16e-07	TRUE	AEGTA26456	LOC_Os04g56350.1	nucleolar protein,Nop52 containing protein, expressed	predicted protein [Hordeum vulgare subsp. vulgare]
down|AEGTA28301	103.249	31.4914	1.7131	1.34e-08	3.21e-07	TRUE	AEGTA28301	LOC_Os06g24704.1	acyl-coenzyme A oxidase, putative, expressed	PREDICTED: acyl-coenzyme A oxidase 3, peroxisomal-like [Brachypodium distachyon]
up|AEGTA17349	61.6721	11.513	2.4214	1.37e-08	3.28e-07	TRUE	AEGTA17349	LOC_Os12g07580.1	dirigent, putative, expressed	PREDICTED: uncharacterized protein LOC100829750 [Brachypodium distachyon]
up|AEGTA16308	173.929	72.1255	1.2699	1.5e-08	3.59e-07	TRUE	AEGTA16308	LOC_Os10g34760.1	RIPER3 - Ripening-related family protein precursor, putative, expressed	TPA: hypothetical protein ZEAMMB73_637917 [Zea mays]
up|AEGTA20677	43.6556	102.262	-1.228	1.65e-08	3.93e-07	TRUE	AEGTA20677	LOC_Os12g41490.1	cysteine-rich receptor-like protein kinase 8 precursor, putative, expressed	PREDICTED: L-type lectin-domain containing receptor kinase IX.1-like [Brachypodium distachyon]
trans|AEGTA18333	146.904	56.2105	1.386	1.68e-08	3.99e-07	TRUE	AEGTA18333	LOC_Os10g38350.1	glutathione S-transferase, putative, expressed	predicted protein [Hordeum vulgare subsp. vulgare] >gi|326511859|dbj|BAJ92074.1| predicted protein [Hordeum vulgare subsp. vulgare] >gi|326520810|dbj|BAJ92768.1| predicted protein [Hordeum vulgare subsp. vulgare] >gi|326523835|dbj|BAJ96928.1| predicted protein [Hordeum vulgare subsp. vulgare]
up|Contig16251	126.809	44.6975	1.5044	1.7e-08	4.05e-07	TRUE	Contig16251	--	--	--
up|AEGTA30151	121.958	41.9885	1.5383	1.71e-08	4.05e-07	TRUE	AEGTA30151	LOC_Os04g56939.1	expressed protein	predicted protein [Hordeum vulgare subsp. vulgare]
up|AEGTA26368	109.485	35.2162	1.6364	1.78e-08	4.2e-07	TRUE	AEGTA26368	LOC_Os01g56670.3	glycosyl hydrolase family 47 domain contain protein, expressed	hypothetical protein ZEAMMB73_527037 [Zea mays]
up|AEGTA03922	80.3817	20.317	1.9842	1.82e-08	4.29e-07	TRUE	AEGTA03922	LOC_Os07g04790.1	OsFBX215 - F-box domain containing protein, expressed	hypothetical protein [Oryza sativa Japonica Group] >gi|27260944|dbj|BAC45062.1| hypothetical protein [Oryza sativa Japonica Group] >gi|125557192|gb|EAZ02728.1| hypothetical protein OsI_24846 [Oryza sativa Indica Group] >gi|125596658|gb|EAZ36438.1| hypothetical protein OsJ_20769 [Oryza sativa Japonica Group]
down|AEGTA20633	81.0746	20.6556	1.9727	1.83e-08	4.29e-07	TRUE	AEGTA20633	LOC_Os06g18900.1	cadmium tolerance factor, putative, expressed	PREDICTED: uncharacterized protein LOC100825164 [Brachypodium distachyon]
up|Contig35956	52.6639	114.453	-1.1199	1.94e-08	4.52e-07	TRUE	Contig35956	LOC_Os08g13030.1	MBTB21 - Bric-a-Brac, Tramtrack, Broad Complex BTB domain with Meprin and TRAF Homology MATH domain, expressed	predicted protein [Hordeum vulgare subsp. vulgare]
down|AEGTA32265	97.7053	29.1211	1.7464	1.98e-08	4.61e-07	TRUE	AEGTA32265	LOC_Os02g13640.1	protein phosphatase 1 regulatory subunit SDS22, putative, expressed	PREDICTED: protein phosphatase 1 regulatory subunit pprA-like [Brachypodium distachyon]
trans|AEGTA17575	11.0871	50.1153	-2.1764	2e-08	4.67e-07	TRUE	AEGTA17575	--	--	PREDICTED: uncharacterized protein LOC100832849 [Brachypodium distachyon]
down|AEGTA17609	127.502	45.3747	1.4906	2.03e-08	4.72e-07	TRUE	AEGTA17609	LOC_Os03g24430.1	cytokinin-O-glucosyltransferase 3, putative, expressed	predicted protein [Hordeum vulgare subsp. vulgare]
up|Contig19292	265.398	131.383	1.0144	2.18e-08	5.07e-07	TRUE	Contig19292	LOC_Os01g41310.1	OsFBX18 - F-box domain containing protein, expressed	PREDICTED: F-box/FBD/LRR-repeat protein At2g26030-like [Brachypodium distachyon]
up|AEGTA29863	58.2074	121.564	-1.0624	2.28e-08	5.3e-07	TRUE	AEGTA29863	LOC_Os01g08450.1	ras-related protein, putative, expressed	PREDICTED: GTP-binding protein YPTM2-like [Brachypodium distachyon]
down|AEGTA31013	202.34	90.7494	1.1568	2.39e-08	5.54e-07	TRUE	AEGTA31013	LOC_Os11g10470.1	expressed protein	predicted protein [Hordeum vulgare subsp. vulgare]
down|AEGTA19464	24.946	73.4799	-1.5585	2.41e-08	5.57e-07	TRUE	AEGTA19464	LOC_Os05g03884.1	homeobox protein knotted-1-like 6, putative, expressed	predicted protein [Hordeum vulgare subsp. vulgare]
up|AEGTA17322	219.664	101.924	1.1078	2.54e-08	5.85e-07	TRUE	AEGTA17322	LOC_Os11g43700.1	RGH1A, putative, expressed	MLA16-1 [Hordeum vulgare subsp. vulgare]
up|AEGTA25974	152.448	60.2739	1.3387	2.58e-08	5.94e-07	TRUE	AEGTA25974	LOC_Os11g10510.1	dehydrogenase, putative, expressed	alcohol dehydrogenase ADH2B [Triticum aestivum]
down|AEGTA43239	198.182	88.3791	1.1651	2.66e-08	6.12e-07	TRUE	AEGTA43239	LOC_Os05g05150.1	SLD5 - Putative GINS complex subunit, expressed	PREDICTED: DNA replication complex GINS protein SLD5-like [Brachypodium distachyon]
down|AEGTA04637	60.2863	123.934	-1.0397	2.67e-08	6.14e-07	TRUE	AEGTA04637	LOC_Os04g40880.3	nucleotide-binding protein 1, putative, expressed	OSJNBa0081L15.19 [Oryza sativa Japonica Group] >gi|38346055|emb|CAE02007.2| OJ000223_09.9 [Oryza sativa Japonica Group] >gi|218195085|gb|EEC77512.1| hypothetical protein OsI_16378 [Oryza sativa Indica Group] >gi|222629086|gb|EEE61218.1| hypothetical protein OsJ_15245 [Oryza sativa Japonica Group]
up|Contig113845	110.871	36.5707	1.6001	2.68e-08	6.14e-07	TRUE	Contig113845	LOC_Os06g03380.1	expressed protein	PREDICTED: uncharacterized protein LOC100844629 [Brachypodium distachyon]
up|AEGTA15079	125.423	44.6975	1.4885	2.75e-08	6.28e-07	TRUE	AEGTA15079	LOC_Os12g32820.1	pleiotropic drug resistance protein 3, putative, expressed	PDR-like ABC transporter [Aegilops tauschii]
up|AEGTA07526	114.336	38.6024	1.5665	2.92e-08	6.65e-07	TRUE	AEGTA07526	LOC_Os08g42020.2	zinc ion binding protein, putative, expressed	unknown protein [Oryza sativa Japonica Group]
trans|AEGTA22632	60.9792	124.611	-1.031	2.93e-08	6.66e-07	TRUE	AEGTA22632	LOC_Os09g19800.1	aminopeptidase, putative, expressed	predicted protein [Hordeum vulgare subsp. vulgare]
down|Contig53638	27.0249	76.1889	-1.4953	3.11e-08	7.04e-07	TRUE	Contig53638	LOC_Os02g57854.1	vacuolar ATP synthase subunit F, putative, expressed	vacuolar ATPase subunit F [Triticum aestivum] >gi|326496537|dbj|BAJ94730.1| predicted protein [Hordeum vulgare subsp. vulgare]
up|AEGTA11126	163.535	67.3848	1.2791	3.26e-08	7.36e-07	TRUE	AEGTA11126	LOC_Os03g54790.1	ABC transporter, ATP-binding protein, putative, expressed	putative ABC transporter [Hordeum vulgare subsp. vulgare] >gi|27372180|dbj|BAC53613.1| tonoplast ABC transporter IDI7 [Hordeum vulgare subsp. vulgare] >gi|326489659|dbj|BAK01810.1| predicted protein [Hordeum vulgare subsp. vulgare]
down|AEGTA05016	154.527	61.9669	1.3183	3.27e-08	7.37e-07	TRUE	AEGTA05016	--	--	--
down|AEGTA12682	153.834	61.6283	1.3197	3.4e-08	7.65e-07	TRUE	AEGTA12682	LOC_Os07g45195.1	expressed protein	predicted protein [Hordeum vulgare subsp. vulgare]
up|Contig30692	146.904	57.5649	1.3516	3.5e-08	7.88e-07	TRUE	Contig30692	LOC_Os12g24540.1	PHD-finger family protein, expressed	hypothetical protein OsJ_35943 [Oryza sativa Japonica Group]
down|AEGTA30694	39.4979	94.4742	-1.2581	3.53e-08	7.91e-07	TRUE	AEGTA30694	LOC_Os07g36130.1	core histone H2A/H2B/H3/H4, putative, expressed	predicted protein [Hordeum vulgare subsp. vulgare]
trans|AEGTA30795	143.44	55.5332	1.369	3.53e-08	7.91e-07	TRUE	AEGTA30795	LOC_Os03g08020.1	elongation factor Tu, putative, expressed	RecName: Full=Elongation factor 1-alpha; Short=EF-1-alpha >gi|170776|gb|AAA34306.1| translation elongation factor 1 alpha-subunit [Triticum aestivum] >gi|949878|emb|CAA90651.1| elongation factor 1-alpha [Hordeum vulgare subsp. vulgare] >gi|326493962|dbj|BAJ85443.1| predicted protein [Hordeum vulgare subsp. vulgare] >gi|326511240|dbj|BAJ87634.1| predicted protein [Hordeum vulgare subsp. vulgare]
down|AEGTA29593	146.211	57.2263	1.3533	3.64e-08	8.15e-07	TRUE	AEGTA29593	LOC_Os05g33550.1	methyl-binding domain protein MBD, putative, expressed	predicted protein [Hordeum vulgare subsp. vulgare]
down|AEGTA30265	199.568	90.0722	1.1477	3.8e-08	8.48e-07	TRUE	AEGTA30265	LOC_Os08g16260.1	cytochrome P450 protein, putative, expressed	predicted protein [Hordeum vulgare subsp. vulgare]
down|AEGTA16975	51.9709	111.744	-1.1044	3.81e-08	8.5e-07	TRUE	AEGTA16975	LOC_Os06g39390.1	transferase family protein, putative, expressed	predicted protein [Hordeum vulgare subsp. vulgare]
up|AEGTA25679	171.85	72.8027	1.2391	3.85e-08	8.57e-07	TRUE	AEGTA25679	LOC_Os01g16200.1	serpin domain containing protein, putative, expressed	PREDICTED: putative serpin-Z12-like [Brachypodium distachyon]
down|AEGTA02361	49.1991	107.68	-1.13	4.21e-08	9.34e-07	TRUE	AEGTA02361	--	--	--
up|AEGTA22920	124.037	44.6975	1.4725	4.41e-08	9.75e-07	TRUE	AEGTA22920	LOC_Os03g11370.1	B3 DNA binding domain containing protein, expressed	PREDICTED: B3 domain-containing protein Os03g0619600-like [Brachypodium distachyon]
down|AEGTA44084	49.1991	107.342	-1.1255	4.8e-08	1.06e-06	TRUE	AEGTA44084	LOC_Os06g01760.2	ligA, putative, expressed	predicted protein [Hordeum vulgare subsp. vulgare]
trans|AEGTA04137	4.15767	34.2003	-3.0402	4.9e-08	1.08e-06	TRUE	AEGTA04137	LOC_Os08g33540.2	ATP-dependent Clp protease adaptor protein ClpS containing protein, expressed	PREDICTED: ATP-dependent Clp protease adapter protein ClpS-like [Brachypodium distachyon]
trans|AEGTA22121	90.0829	26.4121	1.7701	5.05e-08	1.11e-06	TRUE	AEGTA22121	LOC_Os02g11830.2	coatomer subunit beta, putative, expressed	PREDICTED: uncharacterized protein LOC100845829 [Brachypodium distachyon]
down|AEGTA10109	146.211	57.9035	1.3363	5.21e-08	1.14e-06	TRUE	AEGTA10109	LOC_Os01g56330.1	TKL_IRAK_CrRLK1L-1.5 - The CrRLK1L-1 subfamily has homology to the CrRLK1L homolog, expressed	hypothetical protein SORBIDRAFT_01g033865 [Sorghum bicolor] >gi|241919051|gb|EER92195.1| hypothetical protein SORBIDRAFT_01g033865 [Sorghum bicolor]
trans|AEGTA05695	9.70124	45.7133	-2.2364	5.35e-08	1.17e-06	TRUE	AEGTA05695	LOC_Os09g33600.1	ARF GTPase-activating domain-containing protein, putative, expressed	predicted protein [Hordeum vulgare subsp. vulgare]
down|Contig112811	97.0124	30.1369	1.6866	5.42e-08	1.18e-06	TRUE	Contig112811	LOC_Os03g05225.1	expressed protein	OSJNBb0079B02.16 [Oryza sativa Japonica Group] >gi|38347320|emb|CAE05970.2| OSJNBa0063C18.11 [Oryza sativa Japonica Group] >gi|125591819|gb|EAZ32169.1| hypothetical protein OsJ_16374 [Oryza sativa Japonica Group]
up|AEGTA02808	115.029	39.9568	1.5255	5.42e-08	1.18e-06	TRUE	AEGTA02808	LOC_Os01g04170.1	expressed protein	--
up|AEGTA07100	85.9252	24.3804	1.8174	5.45e-08	1.19e-06	TRUE	AEGTA07100	LOC_Os11g26910.1	SKP1-like protein 1B, putative, expressed	hypothetical protein SORBIDRAFT_04g000330 [Sorghum bicolor] >gi|241932948|gb|EES06093.1| hypothetical protein SORBIDRAFT_04g000330 [Sorghum bicolor]
down|AEGTA32838	135.124	51.4698	1.3925	5.5e-08	1.2e-06	TRUE	AEGTA32838	LOC_Os11g07020.1	fructose-bisphospate aldolase isozyme, putative, expressed	predicted protein [Hordeum vulgare subsp. vulgare]
down|AEGTA09340	45.0415	100.908	-1.1637	6.25e-08	1.35e-06	TRUE	AEGTA09340	LOC_Os04g28460.1	phospholipid-transporting ATPase 2, putative, expressed	hypothetical protein OsI_30582 [Oryza sativa Indica Group]
up|AEGTA18213	42.9626	97.8604	-1.1876	6.61e-08	1.42e-06	TRUE	AEGTA18213	LOC_Os10g03570.1	RGH1A, putative, expressed	RGH1A [Hordeum vulgare subsp. vulgare]
up|AEGTA42850	138.589	53.8401	1.3641	6.63e-08	1.43e-06	TRUE	AEGTA42850	LOC_Os08g41220.1	BTB/POZ domain containing protein, expressed	predicted protein [Hordeum vulgare subsp. vulgare] >gi|326528633|dbj|BAJ97338.1| predicted protein [Hordeum vulgare subsp. vulgare]
up|Contig22145	207.884	96.8445	1.102	7.01e-08	1.5e-06	TRUE	Contig22145	--	--	--
down|AEGTA01076	108.792	36.9093	1.5595	7.07e-08	1.52e-06	TRUE	AEGTA01076	--	--	--
trans|Contig103941	24.2531	70.0938	-1.5311	7.07e-08	1.52e-06	TRUE	Contig103941	LOC_Os10g20610.1	laccase-15 precursor, putative, expressed	predicted protein [Hordeum vulgare subsp. vulgare]
down|AEGTA25471	19.4025	62.3056	-1.6831	7.1e-08	1.52e-06	TRUE	AEGTA25471	LOC_Os03g64260.1	AP2 domain containing protein, expressed	pathogen-inducible ethylene-responsive element-binding protein [Triticum aestivum]
down|AEGTA23620	158.685	66.0303	1.265	7.14e-08	1.52e-06	TRUE	AEGTA23620	LOC_Os04g57160.2	flavonol synthase/flavanone 3-hydroxylase, putative, expressed	PREDICTED: hyoscyamine 6-dioxygenase-like [Brachypodium distachyon]
up|AEGTA08457	133.738	51.1312	1.3871	7.15e-08	1.52e-06	TRUE	AEGTA08457	LOC_Os01g54040.2	ATP-dependent protease La, putative, expressed	predicted protein [Hordeum vulgare subsp. vulgare]
up|Contig122934	42.9626	97.5217	-1.1826	7.57e-08	1.61e-06	TRUE	Contig122934	LOC_Os10g38720.1	glutathione S-transferase, putative, expressed	glutathione transferase [Triticum aestivum]
down|Contig103875	7.6224	40.9727	-2.4263	7.67e-08	1.63e-06	TRUE	Contig103875	LOC_Os01g56640.1	transcription factor jumonji, putative, expressed	predicted protein [Hordeum vulgare subsp. vulgare]
down|AEGTA43352	176.008	76.8661	1.1952	7.7e-08	1.63e-06	TRUE	AEGTA43352	LOC_Os04g28234.1	Rf1, mitochondrial precursor, putative, expressed	PREDICTED: protein Rf1, mitochondrial-like [Brachypodium distachyon]
up|AEGTA11816	100.477	32.5072	1.628	7.78e-08	1.65e-06	TRUE	AEGTA11816	LOC_Os02g29150.1	OsFBO11 - F-box and other domain containing protein, expressed	PREDICTED: F-box/FBD/LRR-repeat protein At1g16930-like [Brachypodium distachyon]
down|AEGTA01223	212.041	99.8921	1.0859	8.12e-08	1.71e-06	TRUE	AEGTA01223	LOC_Os08g39570.1	Leucine Rich Repeat family protein, expressed	hypothetical protein SORBIDRAFT_07g001185 [Sorghum bicolor] >gi|241940091|gb|EES13236.1| hypothetical protein SORBIDRAFT_07g001185 [Sorghum bicolor]
up|AEGTA33060	224.514	108.019	1.0555	8.18e-08	1.72e-06	TRUE	AEGTA33060	LOC_Os04g50740.1	ara54-like RING finger protein, putative, expressed	predicted protein [Hordeum vulgare subsp. vulgare]
down|Contig22759	38.8049	91.4266	-1.2364	8.25e-08	1.74e-06	TRUE	Contig22759	LOC_Os06g46770.3	ubiquitin family protein, putative, expressed	Os05g0504766 [Oryza sativa Japonica Group] >gi|242096828|ref|XP_002438904.1| hypothetical protein SORBIDRAFT_10g028020 [Sorghum bicolor] >gi|4809266|gb|AAD30173.1|AF148448_1 polyubiquitin [Sporobolus stapfianus] >gi|57863866|gb|AAW56906.1| polyubiquitin [Oryza sativa Japonica Group] >gi|125552905|gb|EAY98614.1| hypothetical protein OsI_20535 [Oryza sativa Indica Group] >gi|222632152|gb|EEE64284.1…
up|AEGTA08731	89.39	26.7508	1.7405	8.54e-08	1.8e-06	TRUE	AEGTA08731	LOC_Os11g07960.1	transferase family protein, putative, expressed	PREDICTED: hydroxycinnamoyl-Coenzyme A shikimate/quinate hydroxycinnamoyltransferase-like [Brachypodium distachyon]
down|AEGTA42599	149.676	60.9511	1.2961	8.62e-08	1.81e-06	TRUE	AEGTA42599	LOC_Os03g05910.3	expressed protein	predicted protein [Hordeum vulgare subsp. vulgare] >gi|326496963|dbj|BAJ98508.1| predicted protein [Hordeum vulgare subsp. vulgare]
up|AEGTA21775	28.4108	75.8502	-1.4167	9.5e-08	1.99e-06	TRUE	AEGTA21775	LOC_Os07g36830.1	OsFBX250 - F-box domain containing protein, expressed	predicted protein [Hordeum vulgare subsp. vulgare]
trans|Contig27344	217.585	103.955	1.0656	9.76e-08	2.04e-06	TRUE	Contig27344	--	--	--
trans|AEGTA12730	92.1618	28.4438	1.6961	1.02e-07	2.11e-06	TRUE	AEGTA12730	LOC_Os04g54080.1	serine/threonine-protein kinase receptor precursor, putative, expressed	S-locus receptor-like kinase RLK14 [Oryza sativa]
up|AEGTA16996	78.3028	21.3329	1.876	1.03e-07	2.15e-06	TRUE	AEGTA16996	LOC_Os02g20590.1	MBTB1 - Bric-a-Brac, Tramtrack, Broad Complex BTB domain with Meprin and TRAF Homology MATH domain, expressed	PREDICTED: BTB/POZ and MATH domain-containing protein 1-like [Brachypodium distachyon]
up|AEGTA42531	130.274	49.7767	1.388	1.04e-07	2.15e-06	TRUE	AEGTA42531	LOC_Os12g31710.1	universal stress protein domain containing protein, putative, expressed	PREDICTED: uncharacterized protein LOC100828720 [Brachypodium distachyon]
down|AEGTA43903	30.4896	78.5592	-1.3655	1.14e-07	2.35e-06	TRUE	AEGTA43903	LOC_Os02g26040.1	retrotransposon protein, putative, unclassified, expressed	xylanase inhibitor TL-XI precursor [Triticum aestivum]
up|AEGTA01763	238.373	118.177	1.0123	1.2e-07	2.48e-06	TRUE	AEGTA01763	--	--	--
trans|AEGTA42271	85.2323	25.0577	1.7661	1.21e-07	2.49e-06	TRUE	AEGTA42271	--	--	PREDICTED: uncharacterized protein LOC100845261 [Brachypodium distachyon]
up|AEGTA02702	101.863	34.2003	1.5745	1.46e-07	2.98e-06	TRUE	AEGTA02702	--	--	--
down|AEGTA18027	58.2074	116.484	-1.0009	1.48e-07	3.01e-06	TRUE	AEGTA18027	LOC_Os08g27170.1	calmodulin binding protein, putative, expressed	predicted protein [Hordeum vulgare subsp. vulgare]
up|AEGTA27164	42.9626	95.8287	-1.1574	1.49e-07	3.03e-06	TRUE	AEGTA27164	LOC_Os12g01922.1	WD domain and HEAT domain containing protein, putative, expressed	PREDICTED: regulatory-associated protein of TOR 1-like [Brachypodium distachyon]
up|AEGTA04648	94.9335	30.4755	1.6393	1.5e-07	3.06e-06	TRUE	AEGTA04648	LOC_Os01g03570.1	transcription factor X1, putative, expressed	predicted protein [Hordeum vulgare subsp. vulgare]
up|AEGTA10883	191.253	88.0405	1.1192	1.51e-07	3.07e-06	TRUE	AEGTA10883	LOC_Os03g25150.1	transposon protein, putative, unclassified, expressed	predicted protein [Hordeum vulgare subsp. vulgare]
down|Contig91483	218.278	105.649	1.0469	1.57e-07	3.19e-06	TRUE	Contig91483	LOC_Os10g30890.1	expressed protein	PREDICTED: uncharacterized protein LOC100824862 [Brachypodium distachyon]
up|AEGTA20565	48.5062	8.12681	2.5774	1.59e-07	3.22e-06	TRUE	AEGTA20565	LOC_Os06g23950.1	OsMADS59 - MADS-box family gene with MIKCc type-box	predicted protein [Hordeum vulgare subsp. vulgare]
up|Contig13289	44.3485	97.5217	-1.1368	1.63e-07	3.29e-06	TRUE	Contig13289	LOC_Os07g36230.1	BTBN15 - Bric-a-Brac, Tramtrack, Broad Complex BTB domain with non-phototropic hypocotyl 3 NPH3 and coiled-coil domains, expressed	predicted protein [Hordeum vulgare subsp. vulgare]
up|AEGTA04886	27.0249	72.4641	-1.423	1.69e-07	3.41e-06	TRUE	AEGTA04886	--	--	--
up|AEGTA27990	81.0746	23.3646	1.7949	1.71e-07	3.44e-06	TRUE	AEGTA27990	LOC_Os12g42250.1	ZOS12-10 - C2H2 zinc finger protein, expressed	hypothetical protein OsI_39131 [Oryza sativa Indica Group]
up|AEGTA23654	228.672	112.76	1.02	1.74e-07	3.49e-06	TRUE	AEGTA23654	LOC_Os09g32580.1	expressed protein	PREDICTED: uncharacterized protein LOC100846676 [Brachypodium distachyon]
up|Contig90285	130.967	51.1312	1.3569	1.74e-07	3.49e-06	TRUE	Contig90285	--	--	predicted protein [Hordeum vulgare subsp. vulgare]
up|AEGTA15419	101.17	34.2003	1.5647	1.87e-07	3.74e-06	TRUE	AEGTA15419	LOC_Os09g35010.1	dehydration-responsive element-binding protein, putative, expressed	AP2 domain CBF protein [Triticum aestivum]
up|AEGTA32696	189.174	87.3632	1.1146	1.98e-07	3.95e-06	TRUE	AEGTA32696	LOC_Os08g20660.2	sucrose-phosphate synthase, putative, expressed	sucrose-phosphate synthase 2, partial [Triticum aestivum]
up|AEGTA21069	109.485	38.941	1.4914	1.99e-07	3.97e-06	TRUE	AEGTA21069	LOC_Os04g02280.1	OsFBX114 - F-box domain containing protein, expressed	predicted protein [Hordeum vulgare subsp. vulgare]
up|AEGTA16071	45.7344	98.8762	-1.1123	2.02e-07	4.02e-06	TRUE	AEGTA16071	LOC_Os11g29790.1	receptor kinase, putative, expressed	Os11g0490200 [Oryza sativa Japonica Group] >gi|77551012|gb|ABA93809.1| Leucine Rich Repeat family protein [Oryza sativa Japonica Group] >gi|113645146|dbj|BAF28287.1| Os11g0490200 [Oryza sativa Japonica Group] >gi|125577171|gb|EAZ18393.1| hypothetical protein OsJ_33925 [Oryza sativa Japonica Group]
down|AEGTA13710	124.73	47.745	1.3854	2.03e-07	4.04e-06	TRUE	AEGTA13710	LOC_Os01g11760.1	GDSL-like lipase/acylhydrolase, putative, expressed	PREDICTED: GDSL esterase/lipase At1g28600-like [Brachypodium distachyon]
trans|AEGTA00256	29.1037	75.173	-1.369	2.03e-07	4.05e-06	TRUE	AEGTA00256	LOC_Os01g01484.5	light-mediated development protein DET1, putative, expressed	predicted protein [Hordeum vulgare subsp. vulgare]
up|AEGTA05719	31.1825	78.2206	-1.3268	2.06e-07	4.09e-06	TRUE	AEGTA05719	LOC_Os02g52820.1	cold-induced protein, putative, expressed	PREDICTED: THO complex subunit 5 homolog [Brachypodium distachyon]
down|AEGTA14662	83.1535	24.7191	1.7502	2.12e-07	4.21e-06	TRUE	AEGTA14662	LOC_Os01g65680.1	4,5-DOPA dioxygenase extradiol, putative, expressed	predicted protein [Hordeum vulgare subsp. vulgare]
trans|AEGTA09547	24.946	68.7393	-1.4623	2.17e-07	4.31e-06	TRUE	AEGTA09547	LOC_Os04g51990.1	transferase family domain containing protein, expressed	transferase [Zea mays] >gi|195641722|gb|ACG40329.1| transferase [Zea mays] >gi|413919467|gb|AFW59399.1| transferase [Zea mays]
up|AEGTA27623	22.8672	65.3531	-1.515	2.35e-07	4.64e-06	TRUE	AEGTA27623	LOC_Os10g35540.1	hydrolase, alpha/beta fold family domain containing protein, expressed	hypothetical protein SORBIDRAFT_05g003700 [Sorghum bicolor] >gi|241936163|gb|EES09308.1| hypothetical protein SORBIDRAFT_05g003700 [Sorghum bicolor]
up|AEGTA42560	40.8838	91.7653	-1.1664	2.36e-07	4.66e-06	TRUE	AEGTA42560	--	--	predicted protein [Hordeum vulgare subsp. vulgare]
up|AEGTA42319	40.1908	90.7494	-1.175	2.41e-07	4.73e-06	TRUE	AEGTA42319	LOC_Os06g07040.1	OsIAA20 - Auxin-responsive Aux/IAA gene family member, expressed	predicted protein [Hordeum vulgare subsp. vulgare]
up|AEGTA21740	52.6639	107.68	-1.0319	2.5e-07	4.9e-06	TRUE	AEGTA21740	LOC_Os12g09790.1	cytochrome P450, putative, expressed	predicted protein [Hordeum vulgare subsp. vulgare]
up|AEGTA10001	13.8589	50.454	-1.8642	2.52e-07	4.93e-06	TRUE	AEGTA10001	LOC_Os09g33860.1	protein kinase, putative, expressed	PREDICTED: PTI1-like tyrosine-protein kinase 3-like [Brachypodium distachyon]
down|AEGTA22006	177.394	80.5909	1.1383	2.7e-07	5.28e-06	TRUE	AEGTA22006	LOC_Os03g25150.1	transposon protein, putative, unclassified, expressed	hypothetical protein SORBIDRAFT_01g034470 [Sorghum bicolor] >gi|241921663|gb|EER94807.1| hypothetical protein SORBIDRAFT_01g034470 [Sorghum bicolor]
up|AEGTA29027	31.1825	77.5433	-1.3143	2.76e-07	5.37e-06	TRUE	AEGTA29027	LOC_Os03g26800.1	LTPL51 - Protease inhibitor/seed storage/LTP family protein precursor, expressed	predicted protein [Hordeum vulgare subsp. vulgare]
up|AEGTA16795	101.17	34.8776	1.5364	2.89e-07	5.63e-06	TRUE	AEGTA16795	LOC_Os06g11610.1	heat shock 22 kDa protein, mitochondrial precursor, putative, expressed	23.6 kDa heat-shock protein [Triticum turgidum subsp. dicoccon]
up|AEGTA32637	51.9709	106.326	-1.0327	2.93e-07	5.7e-06	TRUE	AEGTA32637	LOC_Os07g38540.1	40S ribosomal protein S13, putative, expressed	predicted protein [Hordeum vulgare subsp. vulgare]
trans|AEGTA04891	44.3485	95.8287	-1.1116	3.14e-07	6.09e-06	TRUE	AEGTA04891	LOC_Os04g53520.1	expressed protein	PREDICTED: uncharacterized protein LOC100834019 [Brachypodium distachyon]
trans|AEGTA25342	66.5228	16.9309	1.9742	3.39e-07	6.54e-06	TRUE	AEGTA25342	LOC_Os04g39880.1	Os4bglu12 - beta-glucosidase, exo-beta-glucanase, expressed	predicted protein [Hordeum vulgare subsp. vulgare]
up|AEGTA23546	48.5062	8.80405	2.4619	3.58e-07	6.9e-06	TRUE	AEGTA23546	LOC_Os11g34730.1	membrane associated DUF588 domain containing protein, putative, expressed	PREDICTED: CASP-like protein Os11g0549625-like [Brachypodium distachyon]
down|Contig108936	33.9543	80.9295	-1.2531	3.6e-07	6.93e-06	TRUE	Contig108936	--	--	--
up|AEGTA10025	47.1203	99.2148	-1.0742	3.65e-07	7e-06	TRUE	AEGTA10025	LOC_Os05g34040.2	monooxygenase, putative, expressed	predicted protein [Hordeum vulgare subsp. vulgare] >gi|326523285|dbj|BAJ88683.1| predicted protein [Hordeum vulgare subsp. vulgare]
down|AEGTA44086	176.701	80.9295	1.1266	3.76e-07	7.2e-06	TRUE	AEGTA44086	LOC_Os02g35830.1	extracellular ligand-gated ion channel, putative, expressed	PREDICTED: uncharacterized protein LOC100828011 [Brachypodium distachyon]
down|AEGTA01911	138.589	57.2263	1.2761	3.84e-07	7.35e-06	TRUE	AEGTA01911	LOC_Os12g21850.1	OsMADS73 - MADS-box family gene with M-alpha type-box, expressed	PREDICTED: uncharacterized protein LOC100828204 [Brachypodium distachyon]
down|AEGTA13481	36.7261	84.6543	-1.2048	3.94e-07	7.54e-06	TRUE	AEGTA13481	LOC_Os08g03530.1	MBTB19 - Bric-a-Brac, Tramtrack, Broad Complex BTB domain with Meprin and TRAF Homology MATH domain, expressed	PREDICTED: BTB/POZ and MATH domain-containing protein 2-like [Brachypodium distachyon]
up|AEGTA18796	27.7178	71.4482	-1.3661	4.22e-07	8.04e-06	TRUE	AEGTA18796	LOC_Os06g03830.1	retinol dehydrogenase, putative, expressed	PREDICTED: WW domain-containing oxidoreductase-like [Brachypodium distachyon]
up|AEGTA05335	133.738	54.5174	1.2946	4.3e-07	8.19e-06	TRUE	AEGTA05335	LOC_Os08g06480.1	lissencephaly type-1-like homology motif, putative, expressed	PREDICTED: topless-related protein 1-like [Brachypodium distachyon]
up|AEGTA18411	126.809	50.454	1.3296	4.51e-07	8.56e-06	TRUE	AEGTA18411	LOC_Os01g42860.1	inhibitor I family protein, putative, expressed	subtilisin-chymotrypsin inhibitor 2 [Hordeum vulgare subsp. vulgare] >gi|30025166|gb|AAP04433.1| putative protease inhibitor [Hordeum vulgare]
down|AEGTA20253	20.7884	60.6125	-1.5438	4.71e-07	8.94e-06	TRUE	AEGTA20253	LOC_Os06g20190.1	aspartic proteinase nepenthesin-2 precursor, putative, expressed	PREDICTED: aspartic proteinase nepenthesin-2-like [Brachypodium distachyon]
up|AEGTA30241	163.535	73.1413	1.1608	4.79e-07	9.06e-06	TRUE	AEGTA30241	LOC_Os05g45220.1	50S ribosomal protein L20, putative, expressed	predicted protein [Hordeum vulgare subsp. vulgare]
up|AEGTA31749	155.913	68.4007	1.1887	4.88e-07	9.22e-06	TRUE	AEGTA31749	LOC_Os11g39990.1	patatin, putative, expressed	PREDICTED: patatin group A-3-like [Brachypodium distachyon]
up|AEGTA12859	38.8049	87.0246	-1.1652	4.92e-07	9.28e-06	TRUE	AEGTA12859	LOC_Os10g04110.1	MLA6 protein, putative, expressed	Putative disease resistance protein RPM1 [Oryza sativa Japonica Group] >gi|22953966|gb|AAN11199.1| Putative disease resistance protein RPM112590 [Oryza sativa Japonica Group] >gi|125573923|gb|EAZ15207.1| hypothetical protein OsJ_30625 [Oryza sativa Japonica Group]
up|AEGTA20050	101.863	36.232	1.4913	5.28e-07	9.88e-06	TRUE	AEGTA20050	LOC_Os02g04710.2	cycloartenol synthase, putative, expressed	PREDICTED: cycloartenol synthase-like isoform 1 [Brachypodium distachyon]
up|AEGTA09730	47.1203	98.199	-1.0594	5.35e-07	9.99e-06	TRUE	AEGTA09730	LOC_Os04g12010.1	glycosyltransferase, putative, expressed	Os04g0196600 [Oryza sativa Japonica Group] >gi|38344223|emb|CAE03693.2| OSJNBb0026E15.11 [Oryza sativa Japonica Group] >gi|113563789|dbj|BAF14132.1| Os04g0196600 [Oryza sativa Japonica Group] >gi|215768520|dbj|BAH00749.1| unnamed protein product [Oryza sativa Japonica Group]
down|AEGTA05602	25.639	67.7234	-1.4013	5.53e-07	1.03e-05	TRUE	AEGTA05602	LOC_Os03g63200.1	powdery mildew resistance protein PM3b, putative, expressed	--
down|Contig71660	151.062	65.6917	1.2014	5.63e-07	1.05e-05	TRUE	Contig71660	LOC_Os07g42400.2	transposon protein, putative, unclassified, expressed	PREDICTED: protein FAR1-RELATED SEQUENCE 5-like [Brachypodium distachyon]
trans|AEGTA14278	189.867	90.4108	1.0704	5.65e-07	1.05e-05	TRUE	AEGTA14278	LOC_Os11g39450.1	cysteine-rich receptor-like protein kinase 7 precursor, putative, expressed	PREDICTED: cysteine-rich receptor-like protein kinase 41-like [Brachypodium distachyon]
up|Contig105668	31.1825	75.8502	-1.2824	5.67e-07	1.05e-05	TRUE	Contig105668	LOC_Os10g41160.1	expressed protein	predicted protein [Hordeum vulgare subsp. vulgare]
up|AEGTA15919	28.4108	71.7868	-1.3373	5.7e-07	1.06e-05	TRUE	AEGTA15919	LOC_Os01g42780.1	cysteine proteinase EP-B 2 precursor, putative, expressed	predicted protein [Hordeum vulgare subsp. vulgare]
trans|AEGTA06549	19.4025	57.9035	-1.5774	6.02e-07	1.11e-05	TRUE	AEGTA06549	LOC_Os02g03610.1	ADP-ribosylation factor, putative, expressed	predicted protein [Hordeum vulgare subsp. vulgare] >gi|326531536|dbj|BAJ97772.1| predicted protein [Hordeum vulgare subsp. vulgare]
up|Contig119380	36.0332	82.6226	-1.1972	6.05e-07	1.12e-05	TRUE	Contig119380	--	--	hypothetical protein OsI_18064 [Oryza sativa Indica Group]
up|AEGTA16579	27.7178	70.4324	-1.3454	6.58e-07	1.21e-05	TRUE	AEGTA16579	LOC_Os11g44580.1	go35 NBS-LRR, putative, expressed	cyst nematode resistance gene candidate-like protein [Aegilops tauschii] >gi|22252946|gb|AAM94164.1| go35 NBS-LRR [Aegilops tauschii]
up|AEGTA04534	105.328	38.6024	1.4481	6.71e-07	1.23e-05	TRUE	AEGTA04534	--	--	hypothetical protein ZEAMMB73_647967 [Zea mays]
up|AEGTA21471	155.22	68.7393	1.1751	6.9e-07	1.26e-05	TRUE	AEGTA21471	LOC_Os08g04780.1	amine oxidase, putative, expressed	predicted protein [Hordeum vulgare subsp. vulgare]
up|AEGTA22472	49.1991	100.231	-1.0266	7.08e-07	1.29e-05	TRUE	AEGTA22472	--	--	TPA: jasmonate-induced protein [Zea mays]
down|AEGTA42449	25.639	67.0462	-1.3868	7.48e-07	1.36e-05	TRUE	AEGTA42449	LOC_Os03g17150.1	ZOS3-09 - C2H2 zinc finger protein, expressed	TPA: hypothetical protein ZEAMMB73_389569 [Zea mays]
up|Contig8673	206.498	102.262	1.0139	8.05e-07	1.46e-05	TRUE	Contig8673	LOC_Os10g31990.1	retrotransposon protein, putative, unclassified, expressed	hypothetical protein OsI_28021 [Oryza sativa Indica Group]
down|AEGTA42451	37.4191	83.6384	-1.1604	8.78e-07	1.58e-05	TRUE	AEGTA42451	LOC_Os01g03180.1	retrotransposon protein, putative, unclassified, expressed	predicted protein [Hordeum vulgare subsp. vulgare]
down|AEGTA00802	29.1037	71.7868	-1.3025	8.83e-07	1.59e-05	TRUE	AEGTA00802	LOC_Os07g22730.1	AP2 domain containing protein, expressed	PREDICTED: ethylene-responsive transcription factor 1B-like [Brachypodium distachyon]
down|AEGTA16571	160.763	72.8027	1.1429	8.85e-07	1.59e-05	TRUE	AEGTA16571	LOC_Os05g28510.2	importin subunit beta, putative, expressed	PREDICTED: importin subunit beta-1-like [Brachypodium distachyon]
down|AEGTA19058	83.8464	27.0894	1.63	8.99e-07	1.61e-05	TRUE	AEGTA19058	LOC_Os05g27304.1	peptide transporter PTR2, putative, expressed	predicted protein [Hordeum vulgare subsp. vulgare]
down|AEGTA14715	5.54356	32.5072	-2.5519	9.11e-07	1.63e-05	TRUE	AEGTA14715	LOC_Os01g06790.1	disease resistance protein, putative, expressed	PREDICTED: receptor-like protein 12-like [Brachypodium distachyon]
up|AEGTA06930	34.6473	79.575	-1.1996	9.43e-07	1.68e-05	TRUE	AEGTA06930	LOC_Os11g47970.1	AAA-type ATPase family protein, putative, expressed	ribulose bisphosphate carboxylase activase B [Triticum aestivum]
down|AEGTA32133	147.597	64.6759	1.1904	9.5e-07	1.69e-05	TRUE	AEGTA32133	LOC_Os03g05980.1	40S ribosomal protein S9-2, putative, expressed	40S ribosomal protein S9 [Zea mays] >gi|195622330|gb|ACG32995.1| 40S ribosomal protein S9 [Zea mays] >gi|195625718|gb|ACG34689.1| 40S ribosomal protein S9 [Zea mays] >gi|219885117|gb|ACL52933.1| unknown [Zea mays] >gi|414878287|tpg|DAA55418.1| TPA: 40S ribosomal protein S9 isoform 1 [Zea mays] >gi|414878288|tpg|DAA55419.1| TPA: 40S ribosomal protein S9 isoform 2 [Zea mays]
up|AEGTA43439	101.863	37.2479	1.4514	9.72e-07	1.73e-05	TRUE	AEGTA43439	LOC_Os01g65950.1	thioesterase family protein, putative, expressed	hypothetical protein OsI_04677 [Oryza sativa Indica Group]
down|Contig14851	169.772	78.8978	1.1055	1.02e-06	1.81e-05	TRUE	Contig14851	LOC_Os02g58090.1	PSP domain containing protein, expressed	PREDICTED: denticleless protein homolog A-like [Brachypodium distachyon]
up|AEGTA04860	155.913	70.0938	1.1534	1.03e-06	1.83e-05	TRUE	AEGTA04860	LOC_Os01g45570.1	homeobox associated leucine zipper, putative, expressed	hypothetical protein OsI_03041 [Oryza sativa Indica Group] >gi|125571358|gb|EAZ12873.1| hypothetical protein OsJ_02794 [Oryza sativa Japonica Group]
down|AEGTA04201	56.8215	13.5447	2.0687	1.05e-06	1.86e-05	TRUE	AEGTA04201	LOC_Os09g32910.1	OsFBX337 - F-box domain containing protein, expressed	hypothetical protein OsJ_29914 [Oryza sativa Japonica Group]
up|AEGTA32419	63.058	16.5922	1.9262	1.1e-06	1.93e-05	TRUE	AEGTA32419	LOC_Os02g58530.1	transporter family protein, putative, expressed	PREDICTED: photosystem II stability/assembly factor HCF136, chloroplastic-like [Brachypodium distachyon]
up|AEGTA09585	13.166	46.3906	-1.817	1.12e-06	1.96e-05	TRUE	AEGTA09585	LOC_Os08g01220.1	harpin-induced protein 1 domain containing protein, expressed	predicted protein [Hordeum vulgare subsp. vulgare]
trans|AEGTA14407	23.5601	62.9828	-1.4186	1.14e-06	1.99e-05	TRUE	AEGTA14407	LOC_Os07g33200.1	expressed protein	hypothetical protein OsI_26190 [Oryza sativa Indica Group]
down|AEGTA12969	31.1825	74.1572	-1.2498	1.15e-06	2.02e-05	TRUE	AEGTA12969	LOC_Os01g12100.1	expressed protein	predicted protein [Hordeum vulgare subsp. vulgare]
down|Contig11032	198.875	98.199	1.0181	1.15e-06	2.02e-05	TRUE	Contig11032	LOC_Os09g23540.1	dehydrogenase, putative, expressed	predicted protein [Hordeum vulgare subsp. vulgare]
up|AEGTA42431	167.693	77.8819	1.1065	1.17e-06	2.03e-05	TRUE	AEGTA42431	LOC_Os03g50080.1	peptidyl-prolyl cis-trans isomerase, FKBP-type, putative, expressed	PREDICTED: probable FKBP-type peptidyl-prolyl cis-trans isomerase 5, chloroplastic-like [Brachypodium distachyon]
down|AEGTA17452	133.738	56.5491	1.2418	1.17e-06	2.05e-05	TRUE	AEGTA17452	LOC_Os09g25290.1	methyladenine glycosylase, putative, expressed	predicted protein [Hordeum vulgare subsp. vulgare]
up|AEGTA05259	148.983	66.0303	1.1739	1.18e-06	2.06e-05	TRUE	AEGTA05259	LOC_Os01g48980.1	GPI transamidase component family protein, putative, expressed	PREDICTED: glycosylphosphatidylinositol anchor attachment 1 protein-like [Brachypodium distachyon]
up|AEGTA18216	124.73	51.1312	1.2865	1.21e-06	2.11e-05	TRUE	AEGTA18216	--	--	predicted protein [Hordeum vulgare subsp. vulgare]
up|AEGTA24695	165.614	76.8661	1.1074	1.33e-06	2.31e-05	TRUE	AEGTA24695	LOC_Os01g65200.1	proton-dependent oligopeptide transport, putative, expressed	predicted protein [Hordeum vulgare subsp. vulgare]
trans|AEGTA43656	16.6307	51.8084	-1.6393	1.33e-06	2.31e-05	TRUE	AEGTA43656	--	--	--
down|AEGTA19052	27.0249	67.7234	-1.3254	1.37e-06	2.37e-05	TRUE	AEGTA19052	LOC_Os08g16320.1	cytochrome P450 protein, putative, expressed	predicted protein [Hordeum vulgare subsp. vulgare]
down|AEGTA08605	122.651	50.1153	1.2912	1.37e-06	2.37e-05	TRUE	AEGTA08605	LOC_Os04g34390.1	serine/threonine-protein kinase receptor precursor, putative, expressed	OSJNBa0028I23.14 [Oryza sativa Japonica Group] >gi|125590383|gb|EAZ30733.1| hypothetical protein OsJ_14795 [Oryza sativa Japonica Group]
up|AEGTA10755	47.8132	96.5059	-1.0132	1.41e-06	2.43e-05	TRUE	AEGTA10755	--	--	hypothetical protein SORBIDRAFT_02g042470 [Sorghum bicolor] >gi|241924558|gb|EER97702.1| hypothetical protein SORBIDRAFT_02g042470 [Sorghum bicolor]
down|AEGTA29952	45.0415	92.7811	-1.0426	1.43e-06	2.46e-05	TRUE	AEGTA29952	LOC_Os07g47340.1	expressed protein	PREDICTED: uncharacterized protein LOC100845364 [Brachypodium distachyon]
down|AEGTA04671	18.0166	53.8401	-1.5794	1.46e-06	2.52e-05	TRUE	AEGTA04671	LOC_Os09g39620.1	protein kinase family protein, putative, expressed	PREDICTED: U-box domain-containing protein 33-like [Brachypodium distachyon]
down|AEGTA27199	44.3485	91.7653	-1.0491	1.47e-06	2.53e-05	TRUE	AEGTA27199	LOC_Os03g04340.1	C-methyltransferase, putative, expressed	PREDICTED: 24-methylenesterol C-methyltransferase 2-like [Brachypodium distachyon]
down|Contig47658	161.456	74.4958	1.1159	1.5e-06	2.58e-05	TRUE	Contig47658	LOC_Os10g34150.1	nodulin, putative, expressed	PREDICTED: flotillin-like protein 2-like [Brachypodium distachyon]
down|Contig50052	40.8838	87.0246	-1.0899	1.51e-06	2.58e-05	TRUE	Contig50052	LOC_Os04g54300.1	wound induced protein, putative, expressed	predicted protein [Hordeum vulgare subsp. vulgare]
up|AEGTA42344	39.4979	84.9929	-1.1056	1.59e-06	2.72e-05	TRUE	AEGTA42344	LOC_Os03g58850.1	uncharacterized PE-PGRS family protein PE_PGRS3 precursor, putative, expressed	--
down|Contig29775	35.3402	79.2364	-1.1649	1.6e-06	2.73e-05	TRUE	Contig29775	LOC_Os11g32360.1	expressed protein	hypothetical protein OsI_36319 [Oryza sativa Indica Group]
up|Contig104749	38.8049	83.9771	-1.1138	1.63e-06	2.78e-05	TRUE	Contig104749	--	--	--
down|AEGTA07622	40.8838	86.686	-1.0843	1.72e-06	2.91e-05	TRUE	AEGTA07622	--	--	hypothetical protein [Oryza sativa Japonica Group] >gi|55296916|dbj|BAD68367.1| hypothetical protein [Oryza sativa Japonica Group] >gi|125553824|gb|EAY99429.1| hypothetical protein OsI_21400 [Oryza sativa Indica Group]
up|AEGTA05462	115.722	46.3906	1.3188	1.72e-06	2.91e-05	TRUE	AEGTA05462	LOC_Os04g44300.1	transposon protein, putative, unclassified, expressed	PREDICTED: probable metal-nicotianamine transporter YSL13-like [Brachypodium distachyon]
up|Contig110613	98.3983	36.232	1.4414	1.72e-06	2.92e-05	TRUE	Contig110613	--	--	--
up|AEGTA32957	69.2945	20.317	1.7701	1.76e-06	2.97e-05	TRUE	AEGTA32957	LOC_Os08g02860.1	transposon protein, putative, unclassified, expressed	PREDICTED: serine/threonine protein phosphatase 2A 59 kDa regulatory subunit B' eta isoform-like [Brachypodium distachyon]
down|AEGTA31249	23.5601	61.9669	-1.3952	1.79e-06	3.02e-05	TRUE	AEGTA31249	LOC_Os06g45480.1	hydrolase, putative, expressed	predicted protein [Hordeum vulgare subsp. vulgare] >gi|326530260|dbj|BAJ97556.1| predicted protein [Hordeum vulgare subsp. vulgare]
down|AEGTA29486	29.1037	70.0938	-1.2681	1.81e-06	3.05e-05	TRUE	AEGTA29486	--	--	hypothetical protein SORBIDRAFT_02g039400 [Sorghum bicolor] >gi|241924402|gb|EER97546.1| hypothetical protein SORBIDRAFT_02g039400 [Sorghum bicolor]
down|AEGTA29725	44.3485	8.46543	2.3892	1.83e-06	3.07e-05	TRUE	AEGTA29725	LOC_Os07g03160.1	WD domain, G-beta repeat domain containing protein, expressed	PREDICTED: phospholipase A-2-activating protein-like [Brachypodium distachyon]
down|AEGTA29042	35.3402	78.8978	-1.1587	1.83e-06	3.07e-05	TRUE	AEGTA29042	LOC_Os06g04640.1	bromodomain domain containing protein, expressed	predicted protein [Hordeum vulgare subsp. vulgare]
up|AEGTA22982	88.0041	30.4755	1.5299	1.87e-06	3.12e-05	TRUE	AEGTA22982	LOC_Os02g21269.2	expressed protein	hypothetical protein SORBIDRAFT_09g029625 [Sorghum bicolor] >gi|241945600|gb|EES18745.1| hypothetical protein SORBIDRAFT_09g029625 [Sorghum bicolor]
up|AEGTA11977	136.51	59.258	1.2039	1.88e-06	3.14e-05	TRUE	AEGTA11977	LOC_Os05g31760.1	annexin, putative, expressed	predicted protein [Hordeum vulgare subsp. vulgare]
up|AEGTA16831	75.5311	23.7032	1.672	1.91e-06	3.19e-05	TRUE	AEGTA16831	--	--	predicted protein [Hordeum vulgare subsp. vulgare]
down|AEGTA29414	63.751	17.6081	1.8562	1.92e-06	3.21e-05	TRUE	AEGTA29414	LOC_Os07g02350.1	casein kinase II subunit alpha-2, putative, expressed	casein protein kinase 2 alpha subunit [Lolium perenne]
up|AEGTA29040	17.3236	52.147	-1.5898	1.94e-06	3.24e-05	TRUE	AEGTA29040	LOC_Os06g07660.1	myb-like DNA-binding domain, SHAQKYF class family protein, expressed	PREDICTED: uncharacterized protein LOC100829132 [Brachypodium distachyon]
up|AEGTA28945	40.8838	86.3474	-1.0786	1.95e-06	3.25e-05	TRUE	AEGTA28945	--	--	--
down|AEGTA06829	27.7178	67.7234	-1.2888	2.12e-06	3.5e-05	TRUE	AEGTA06829	LOC_Os07g47380.1	expressed protein	PREDICTED: uncharacterized protein LOC100839488 [Brachypodium distachyon]
down|AEGTA24290	24.946	63.66	-1.3516	2.11e-06	3.5e-05	TRUE	AEGTA24290	--	--	--
up|Contig68928	31.8755	73.4799	-1.2049	2.3e-06	3.79e-05	TRUE	Contig68928	LOC_Os01g14580.1	dehydrogenase, putative, expressed	predicted protein [Hordeum vulgare subsp. vulgare]
down|AEGTA12648	137.896	60.6125	1.1859	2.35e-06	3.87e-05	TRUE	AEGTA12648	LOC_Os10g04540.1	expressed protein	PREDICTED: putative disease resistance RPP13-like protein 1-like [Brachypodium distachyon]
down|AEGTA27380	119.187	49.0995	1.2794	2.36e-06	3.89e-05	TRUE	AEGTA27380	LOC_Os07g02290.1	OsFBX208 - F-box domain containing protein, expressed	predicted protein [Hordeum vulgare subsp. vulgare]
up|AEGTA03106	24.946	63.3214	-1.3439	2.45e-06	4.02e-05	TRUE	AEGTA03106	LOC_Os03g11790.2	OsFBX79 - F-box domain containing protein, expressed	PREDICTED: uncharacterized protein LOC100846643 [Brachypodium distachyon]
down|AEGTA11717	53.3568	12.8675	2.0519	2.57e-06	4.22e-05	TRUE	AEGTA11717	LOC_Os01g03670.1	dihydroflavonol-4-reductase, putative, expressed	PREDICTED: bifunctional dihydroflavonol 4-reductase/flavanone 4-reductase-like [Brachypodium distachyon]
down|AEGTA12184	59.5933	15.915	1.9048	2.64e-06	4.32e-05	TRUE	AEGTA12184	LOC_Os11g10770.1	disease resistance protein RGA3, putative, expressed	PREDICTED: putative disease resistance protein RGA1-like [Brachypodium distachyon]
down|Contig72299	57.5145	14.8992	1.9487	2.65e-06	4.34e-05	TRUE	Contig72299	LOC_Os01g40690.1	holocarboxylase synthetase, putative, expressed	holocarboxylase synthetase, partial [Triticum aestivum]
up|AEGTA14424	20.7884	56.8877	-1.4523	2.66e-06	4.34e-05	TRUE	AEGTA14424	LOC_Os01g56070.3	RING finger protein, putative, expressed	hypothetical protein OsJ_03576 [Oryza sativa Japonica Group]
up|AEGTA26950	36.0332	78.8978	-1.1307	2.68e-06	4.36e-05	TRUE	AEGTA26950	LOC_Os02g04100.1	peptidase, T1 family, putative, expressed	predicted protein [Hordeum vulgare subsp. vulgare]
down|Contig15615	121.958	51.1312	1.2541	2.8e-06	4.53e-05	TRUE	Contig15615	--	--	--
down|Contig87952	24.946	62.9828	-1.3361	2.84e-06	4.59e-05	TRUE	Contig87952	LOC_Os03g52040.2	OsSCP19 - Putative Serine Carboxypeptidase homologue, expressed	predicted protein [Hordeum vulgare subsp. vulgare]
up|Contig99173	37.4191	80.5909	-1.1068	2.91e-06	4.69e-05	TRUE	Contig99173	LOC_Os11g20090.1	O-methyltransferase, putative, expressed	predicted protein [Hordeum vulgare subsp. vulgare]
up|Contig117555	35.3402	77.5433	-1.1337	3.13e-06	5.03e-05	TRUE	Contig117555	--	--	--
up|AEGTA43565	13.166	44.3588	-1.7524	3.17e-06	5.08e-05	TRUE	AEGTA43565	--	--	--
up|Contig106797	38.112	81.2681	-1.0924	3.23e-06	5.16e-05	TRUE	Contig106797	LOC_Os01g71100.1	expressed protein	predicted protein [Hordeum vulgare subsp. vulgare]
down|AEGTA21775	40.8838	84.9929	-1.0558	3.26e-06	5.21e-05	TRUE	AEGTA21775	LOC_Os07g36830.1	OsFBX250 - F-box domain containing protein, expressed	predicted protein [Hordeum vulgare subsp. vulgare]
down|AEGTA22375	42.9626	87.7018	-1.0295	3.36e-06	5.35e-05	TRUE	AEGTA22375	--	--	hypothetical protein [Oryza sativa Japonica Group]
down|AEGTA05545	50.585	11.8516	2.0936	3.37e-06	5.37e-05	TRUE	AEGTA05545	LOC_Os05g34550.1	MLO domain containing protein, putative, expressed	PREDICTED: MLO-like protein 1-like [Brachypodium distachyon]
up|AEGTA00929	36.0332	78.2206	-1.1182	3.49e-06	5.54e-05	TRUE	AEGTA00929	LOC_Os01g08330.1	aspartic proteinase nepenthesin-1 precursor, putative, expressed	predicted protein [Hordeum vulgare subsp. vulgare]
up|Contig70925	36.0332	78.2206	-1.1182	3.49e-06	5.54e-05	TRUE	Contig70925	LOC_Os11g29840.1	expressed protein	PREDICTED: uncharacterized protein LOC100820935 [Brachypodium distachyon]
up|AEGTA23026	154.527	72.1255	1.0993	3.55e-06	5.62e-05	TRUE	AEGTA23026	LOC_Os01g59120.1	cyclin, putative, expressed	PREDICTED: cyclin-B1-1-like [Brachypodium distachyon]
down|AEGTA24368	20.0954	55.1946	-1.4577	3.56e-06	5.62e-05	TRUE	AEGTA24368	LOC_Os01g20000.1	expressed protein	--
up|AEGTA26885	20.0954	55.1946	-1.4577	3.56e-06	5.62e-05	TRUE	AEGTA26885	LOC_Os12g31370.1	DNA repair protein Rad51, putative, expressed	RAD51A recombination protein [Triticum aestivum] >gi|222154121|gb|ACM47240.1| RAD51 recombination protein [Triticum aestivum]
up|AEGTA19568	76.9169	25.3963	1.5987	3.68e-06	5.8e-05	TRUE	AEGTA19568	LOC_Os08g38690.1	retrotransposon protein, putative, SINE subclass, expressed	PREDICTED: uncharacterized protein LOC100829972 [Brachypodium distachyon]
down|AEGTA19412	85.9252	30.4755	1.4954	3.87e-06	6.09e-05	TRUE	AEGTA19412	LOC_Os08g34640.1	receptor-like protein kinase precursor, putative, expressed	PREDICTED: receptor-like protein kinase-like [Brachypodium distachyon]
up|AEGTA10139	42.2697	86.3474	-1.0305	3.94e-06	6.18e-05	TRUE	AEGTA10139	LOC_Os06g37570.1	expressed protein	predicted protein [Hordeum vulgare subsp. vulgare]
down|AEGTA09803	45.0415	9.48128	2.2481	3.96e-06	6.22e-05	TRUE	AEGTA09803	LOC_Os08g35510.1	cytochrome P450, putative, expressed	hypothetical protein OsI_29466 [Oryza sativa Indica Group]
up|AEGTA19192	79.6887	27.0894	1.5566	4.12e-06	6.46e-05	TRUE	AEGTA19192	LOC_Os08g24310.1	receptor-like protein kinase precursor, putative, expressed	predicted protein [Hordeum vulgare subsp. vulgare]
up|AEGTA18603	29.7967	69.0779	-1.2131	4.18e-06	6.53e-05	TRUE	AEGTA18603	LOC_Os07g36530.1	OsFBX249 - F-box domain containing protein, expressed	predicted protein [Hordeum vulgare subsp. vulgare]
down|AEGTA04268	92.1618	34.2003	1.4302	4.28e-06	6.68e-05	TRUE	AEGTA04268	LOC_Os04g41380.1	Leucine Rich Repeat family protein, expressed	PREDICTED: uncharacterized protein LOC100830451 [Brachypodium distachyon]
up|AEGTA19931	144.826	66.369	1.1257	4.3e-06	6.7e-05	TRUE	AEGTA19931	LOC_Os03g46510.1	OsFBX103 - F-box domain containing protein, expressed	hypothetical protein SORBIDRAFT_08g016880 [Sorghum bicolor] >gi|241943972|gb|EES17117.1| hypothetical protein SORBIDRAFT_08g016880 [Sorghum bicolor]
down|Contig113991	27.7178	66.0303	-1.2523	4.33e-06	6.74e-05	TRUE	Contig113991	--	--	--
up|AEGTA26786	4.85062	28.4438	-2.5519	4.37e-06	6.8e-05	TRUE	AEGTA26786	LOC_Os10g36350.1	MSP domain containing protein, putative, expressed	PREDICTED: vesicle-associated protein 1-1-like [Brachypodium distachyon]
trans|AEGTA32563	24.2531	60.9511	-1.3295	4.42e-06	6.86e-05	TRUE	AEGTA32563	LOC_Os04g32880.3	CBS domain containing membrane protein, putative, expressed	hypothetical protein OsI_15744 [Oryza sativa Indica Group]
up|AEGTA06227	8.31535	35.2162	-2.0824	4.42e-06	6.86e-05	TRUE	AEGTA06227	--	--	PREDICTED: uncharacterized protein LOC100822937 [Brachypodium distachyon]
up|AEGTA26467	10.3942	38.941	-1.9055	4.47e-06	6.92e-05	TRUE	AEGTA26467	LOC_Os09g24710.1	alpha/beta hydrolase fold, putative, expressed	predicted protein [Hordeum vulgare subsp. vulgare]
up|AEGTA19414	90.7759	33.5231	1.4372	4.6e-06	7.1e-05	TRUE	AEGTA19414	LOC_Os03g42650.2	vegetative storage protein, putative, expressed	PREDICTED: pentatricopeptide repeat-containing protein At5g66500, mitochondrial-like [Brachypodium distachyon]
trans|Contig116352	2.77178	23.7032	-3.0962	4.75e-06	7.32e-05	TRUE	Contig116352	LOC_Os04g40670.1	expressed protein	predicted protein [Hordeum vulgare subsp. vulgare]
up|Contig33206	20.7884	55.5332	-1.4176	4.93e-06	7.58e-05	TRUE	Contig33206	LOC_Os04g34940.1	protein of unknown function domain containing protein, expressed	Os04g0428950 [Oryza sativa Japonica Group] >gi|255675464|dbj|BAH92667.1| Os04g0428950 [Oryza sativa Japonica Group]
up|Contig52970	27.0249	64.6759	-1.2589	5.03e-06	7.73e-05	TRUE	Contig52970	LOC_Os03g08470.1	AP2 domain containing protein, expressed	predicted protein [Hordeum vulgare subsp. vulgare]
up|AEGTA05631	102.556	40.6341	1.3356	5.19e-06	7.95e-05	TRUE	AEGTA05631	--	--	--
up|AEGTA23371	41.5767	84.6543	-1.0258	5.23e-06	8.01e-05	TRUE	AEGTA23371	LOC_Os10g33830.1	MATH domain containing protein, expressed	hypothetical protein SORBIDRAFT_01g019210 [Sorghum bicolor] >gi|241918334|gb|EER91478.1| hypothetical protein SORBIDRAFT_01g019210 [Sorghum bicolor]
up|AEGTA23591	43.6556	87.3632	-1.0009	5.33e-06	8.15e-05	TRUE	AEGTA23591	LOC_Os06g19590.1	estradiol 17-beta-dehydrogenase 12, putative, expressed	PREDICTED: inactive hydroxysteroid dehydrogenase-like protein 1-like [Brachypodium distachyon]
up|AEGTA10469	37.4191	78.8978	-1.0762	5.58e-06	8.52e-05	TRUE	AEGTA10469	--	--	predicted protein [Hordeum vulgare subsp. vulgare]
trans|AEGTA03378	86.6182	31.4914	1.4597	5.66e-06	8.62e-05	TRUE	AEGTA03378	LOC_Os04g50184.1	expressed protein	hypothetical protein OsI_17197 [Oryza sativa Indica Group]
up|AEGTA03689	85.9252	31.1528	1.4637	5.85e-06	8.9e-05	TRUE	AEGTA03689	--	--	PREDICTED: uncharacterized protein LOC100824552 [Brachypodium distachyon]
down|AEGTA07155	11.0871	39.6182	-1.8373	5.9e-06	8.96e-05	TRUE	AEGTA07155	--	--	--
up|AEGTA02959	35.3402	75.8502	-1.1018	6.08e-06	9.19e-05	TRUE	AEGTA02959	LOC_Os04g55660.1	GDSL-like lipase/acylhydrolase, putative, expressed	PREDICTED: GDSL esterase/lipase At5g03610-like [Brachypodium distachyon]
trans|Contig64194	96.3194	37.2479	1.3707	6.11e-06	9.23e-05	TRUE	Contig64194	--	--	--
down|AEGTA19044	40.8838	83.2998	-1.0268	6.14e-06	9.26e-05	TRUE	AEGTA19044	LOC_Os06g44010.1	WRKY28, expressed	WRKY79 transcription factor [Triticum aestivum]
up|AEGTA15322	33.9543	73.8185	-1.1204	6.4e-06	9.63e-05	TRUE	AEGTA15322	LOC_Os01g74200.1	protein kinase domain containing protein, expressed	Os05g0110900 [Oryza sativa Japonica Group] >gi|14719339|gb|AAK73157.1|AC079022_30 putative protein kinase [Oryza sativa] >gi|52353638|gb|AAU44204.1| unknown protein [Oryza sativa Japonica Group] >gi|113577995|dbj|BAF16358.1| Os05g0110900 [Oryza sativa Japonica Group] >gi|215706467|dbj|BAG93323.1| unnamed protein product [Oryza sativa Japonica Group] >gi|222629942|gb|EEE62074.1| hypothetical prote…
up|AEGTA19016	21.4813	55.8718	-1.379	6.77e-06	0.00010153	TRUE	AEGTA19016	LOC_Os08g13030.1	MBTB21 - Bric-a-Brac, Tramtrack, Broad Complex BTB domain with Meprin and TRAF Homology MATH domain, expressed	speckle-type POZ protein [Zea mays] >gi|195604278|gb|ACG23969.1| speckle-type POZ protein [Zea mays]
up|AEGTA30840	94.2406	36.232	1.3791	6.84e-06	0.00010258	TRUE	AEGTA30840	LOC_Os07g33220.1	BNR/Asp-box repeat family protein, putative, expressed	predicted protein [Hordeum vulgare subsp. vulgare]
down|AEGTA31931	72.0663	23.7032	1.6042	7.01e-06	0.00010472	TRUE	AEGTA31931	LOC_Os08g21350.3	cig3, putative, expressed	TPA: hypothetical protein ZEAMMB73_226407 [Zea mays]
up|AEGTA43892	38.112	79.2364	-1.0559	7e-06	0.00010472	TRUE	AEGTA43892	LOC_Os07g31490.1	expressed protein	predicted protein [Hordeum vulgare subsp. vulgare] >gi|326519622|dbj|BAK00184.1| predicted protein [Hordeum vulgare subsp. vulgare]
up|AEGTA21329	40.1908	81.9454	-1.0278	7.21e-06	0.00010734	TRUE	AEGTA21329	LOC_Os09g32095.1	expressed protein	predicted protein [Hordeum vulgare subsp. vulgare]
down|AEGTA27576	19.4025	52.4857	-1.4357	7.58e-06	0.00011265	TRUE	AEGTA27576	LOC_Os02g50620.1	dehydrogenase E1 component domain containing protein, expressed	PREDICTED: pyruvate dehydrogenase E1 component subunit alpha, mitochondrial-like [Brachypodium distachyon]
down|Contig81399	34.6473	74.1572	-1.0978	8.12e-06	0.00011978	TRUE	Contig81399	--	--	--
down|AEGTA15207	58.2074	16.5922	1.8107	8.16e-06	0.00012023	TRUE	AEGTA15207	LOC_Os12g42070.1	OsWAK129b - OsWAK receptor-like protein kinase, expressed	predicted protein [Hordeum vulgare subsp. vulgare]
up|AEGTA13311	30.4896	68.4007	-1.1657	8.19e-06	0.00012053	TRUE	AEGTA13311	LOC_Os08g40380.1	sulfotransferase domain containing protein, expressed	predicted protein [Hordeum vulgare subsp. vulgare]
up|Contig83056	14.5519	44.6975	-1.619	8.34e-06	0.00012272	TRUE	Contig83056	LOC_Os11g02110.1	expressed protein	predicted protein [Hordeum vulgare subsp. vulgare]
down|AEGTA29073	97.0124	38.2637	1.3422	8.5e-06	0.00012487	TRUE	AEGTA29073	LOC_Os05g43450.1	transcription initiation factor IIF beta subunit, putative, expressed	predicted protein [Hordeum vulgare subsp. vulgare]
down|AEGTA32200	27.7178	64.3373	-1.2148	8.76e-06	0.00012836	TRUE	AEGTA32200	LOC_Os06g02240.1	RNA recognition motif containing protein, putative, expressed	predicted protein [Hordeum vulgare subsp. vulgare]
up|AEGTA23713	26.3319	62.3056	-1.2425	8.97e-06	0.00013113	TRUE	AEGTA23713	LOC_Os09g15810.1	bifunctional protein folD, putative, expressed	predicted protein [Hordeum vulgare subsp. vulgare]
up|AEGTA17864	99.0912	39.6182	1.3226	9.04e-06	0.00013195	TRUE	AEGTA17864	LOC_Os12g41490.1	cysteine-rich receptor-like protein kinase 8 precursor, putative, expressed	predicted protein [Hordeum vulgare subsp. vulgare]
trans|AEGTA19595	24.946	60.2739	-1.2727	9.12e-06	0.00013301	TRUE	AEGTA19595	LOC_Os04g48200.1	cytochrome P450, putative, expressed	PREDICTED: cytochrome P450 87A3-like [Brachypodium distachyon]
up|AEGTA05004	88.697	33.5231	1.4037	9.21e-06	0.00013419	TRUE	AEGTA05004	--	--	--
up|AEGTA33141	37.4191	77.5433	-1.0512	9.34e-06	0.00013579	TRUE	AEGTA33141	LOC_Os03g59330.1	polygalacturonase, putative, expressed	PREDICTED: polygalacturonase-like [Brachypodium distachyon]
up|AEGTA30558	84.5394	31.1528	1.4403	9.39e-06	0.00013647	TRUE	AEGTA30558	LOC_Os02g36360.3	ZOS2-11 - C2H2 zinc finger protein, expressed	Os02g0572900 [Oryza sativa Japonica Group] >gi|46806337|dbj|BAD17526.1| putative zinc finger protein ID1 [Oryza sativa Japonica Group] >gi|113536729|dbj|BAF09112.1| Os02g0572900 [Oryza sativa Japonica Group]
up|AEGTA15469	83.8464	30.8142	1.4442	9.72e-06	0.00014101	TRUE	AEGTA15469	LOC_Os10g02920.1	cytochrome b561, putative, expressed	hypothetical protein ZEAMMB73_667161 [Zea mays]
down|AEGTA22716	12.473	40.9727	-1.7159	9.8e-06	0.00014205	TRUE	AEGTA22716	LOC_Os07g07370.1	zinc finger A20 domain-containing stress-associated protein 18, putative, expressed	PREDICTED: zinc finger A20 and AN1 domain-containing stress-associated protein 7-like [Brachypodium distachyon]
down|AEGTA30814	74.1452	25.3963	1.5457	1.01e-05	0.00014603	TRUE	AEGTA30814	LOC_Os02g09850.1	expressed protein	uncharacterized protein LOC100275644 [Zea mays] >gi|195615202|gb|ACG29431.1| hypothetical protein [Zea mays]
up|AEGTA27296	5.54356	28.4438	-2.3592	1.02e-05	0.00014661	TRUE	AEGTA27296	LOC_Os04g54300.1	wound induced protein, putative, expressed	predicted protein [Hordeum vulgare subsp. vulgare]
trans|AEGTA29940	57.5145	16.5922	1.7934	1.08e-05	0.00015535	TRUE	AEGTA29940	LOC_Os04g51110.2	WD repeat-containing protein, putative, expressed	predicted protein [Hordeum vulgare subsp. vulgare]
up|AEGTA43889	120.573	53.1629	1.1814	1.09e-05	0.00015705	TRUE	AEGTA43889	--	--	PREDICTED: uncharacterized protein LOC100838811 [Brachypodium distachyon]
down|AEGTA29084	88.697	33.8617	1.3892	1.12e-05	0.00016009	TRUE	AEGTA29084	LOC_Os02g55060.1	cytochrome b5-like Heme/Steroid binding domain containing protein, expressed	PREDICTED: probable steroid-binding protein 3-like [Brachypodium distachyon]
up|AEGTA15278	81.0746	29.4597	1.4605	1.12e-05	0.00016009	TRUE	AEGTA15278	LOC_Os04g12060.1	retrotransposon protein, putative, unclassified, expressed	predicted protein [Hordeum vulgare subsp. vulgare]
up|AEGTA13601	122.651	54.5174	1.1698	1.12e-05	0.00016015	TRUE	AEGTA13601	LOC_Os09g36340.1	HVA22, putative, expressed	hypothetical protein OsI_32162 [Oryza sativa Indica Group]
up|AEGTA02158	27.7178	63.66	-1.1996	1.16e-05	0.00016555	TRUE	AEGTA02158	LOC_Os12g08850.1	expressed protein	hypothetical protein ZEAMMB73_778461 [Zea mays]
up|AEGTA27655	27.0249	62.6442	-1.2129	1.17e-05	0.00016791	TRUE	AEGTA27655	LOC_Os11g36420.1	sialyltransferase family domain containing protein, expressed	predicted protein [Hordeum vulgare subsp. vulgare]
down|Contig113399	69.9875	23.3646	1.5828	1.2e-05	0.00017106	TRUE	Contig113399	LOC_Os04g30490.1	MATE efflux family protein, putative, expressed	predicted protein [Hordeum vulgare subsp. vulgare]
down|AEGTA02711	21.4813	54.5174	-1.3436	1.23e-05	0.00017539	TRUE	AEGTA02711	LOC_Os01g21870.1	expressed protein	hypothetical protein SORBIDRAFT_04g025280 [Sorghum bicolor] >gi|241932245|gb|EES05390.1| hypothetical protein SORBIDRAFT_04g025280 [Sorghum bicolor]
trans|AEGTA02501	39.4979	8.12681	2.281	1.28e-05	0.00018157	TRUE	AEGTA02501	LOC_Os02g14870.1	expressed protein	Hypothetical protein [Oryza sativa] >gi|31430135|gb|AAP52093.1| hypothetical protein LOC_Os10g05440 [Oryza sativa Japonica Group]
down|AEGTA33273	127.502	57.9035	1.1388	1.29e-05	0.00018262	TRUE	AEGTA33273	LOC_Os08g16600.1	WD-40 repeat protein family, putative, expressed	PREDICTED: uncharacterized protein LOC100834630 [Brachypodium distachyon]
down|AEGTA30854	38.112	77.5433	-1.0248	1.32e-05	0.0001871	TRUE	AEGTA30854	LOC_Os01g38980.1	calmodulin-binding protein, putative, expressed	predicted protein [Hordeum vulgare subsp. vulgare]
down|AEGTA03345	117.108	51.4698	1.186	1.36e-05	0.00019181	TRUE	AEGTA03345	LOC_Os01g72680.1	disease resistance protein RPS2, putative, expressed	hypothetical protein OsI_05263 [Oryza sativa Indica Group]
up|AEGTA42470	25.639	60.2739	-1.2332	1.39e-05	0.00019593	TRUE	AEGTA42470	LOC_Os09g36710.1	peptidase, T1 family, putative, expressed	PREDICTED: proteasome subunit alpha type-7-B-like isoform 1 [Brachypodium distachyon] >gi|357159682|ref|XP_003578525.1| PREDICTED: proteasome subunit alpha type-7-B-like isoform 2 [Brachypodium distachyon]
down|AEGTA23638	91.4688	35.8934	1.3496	1.39e-05	0.0001966	TRUE	AEGTA23638	LOC_Os06g30901.1	HEAT repeat family protein, putative, expressed	PREDICTED: HEAT repeat-containing protein 5B-like [Brachypodium distachyon]
down|AEGTA16489	41.5767	9.14266	2.1851	1.4e-05	0.0001969	TRUE	AEGTA16489	LOC_Os08g01940.2	non-lysosomal glucosylceramidase, putative, expressed	predicted protein [Hordeum vulgare subsp. vulgare]
up|AEGTA05537	123.344	55.5332	1.1513	1.44e-05	0.00020345	TRUE	AEGTA05537	LOC_Os04g53050.1	disease resistance RPP13-like protein 1, putative, expressed	predicted protein [Hordeum vulgare subsp. vulgare]
up|AEGTA03742	90.7759	35.5548	1.3523	1.45e-05	0.00020377	TRUE	AEGTA03742	--	--	--
down|AEGTA11270	13.166	41.3113	-1.6497	1.46e-05	0.00020556	TRUE	AEGTA11270	LOC_Os01g54340.1	plant-specific domain TIGR01615 family protein, expressed	predicted protein [Hordeum vulgare subsp. vulgare] >gi|326512300|dbj|BAJ99505.1| predicted protein [Hordeum vulgare subsp. vulgare]
trans|AEGTA14692	32.5684	69.7551	-1.0988	1.49e-05	0.00020899	TRUE	AEGTA14692	LOC_Os02g45160.1	aluminum-activated malate transporter, putative, expressed	predicted protein [Hordeum vulgare subsp. vulgare]
up|AEGTA43354	9.00829	34.2003	-1.9247	1.52e-05	0.00021363	TRUE	AEGTA43354	LOC_Os04g20260.1	UDP-glucoronosyl and UDP-glucosyl transferase, putative, expressed	--
down|AEGTA04124	135.817	63.66	1.0932	1.54e-05	0.000216	TRUE	AEGTA04124	LOC_Os08g29400.1	OsFBX290 - F-box domain containing protein, expressed	hypothetical protein SORBIDRAFT_04g005990 [Sorghum bicolor] >gi|241933265|gb|EES06410.1| hypothetical protein SORBIDRAFT_04g005990 [Sorghum bicolor]
up|AEGTA15238	119.88	53.5015	1.1639	1.55e-05	0.00021631	TRUE	AEGTA15238	LOC_Os11g47310.1	receptor kinase-like protein, identical, putative, expressed	PREDICTED: probable LRR receptor-like serine/threonine-protein kinase At3g47570-like [Brachypodium distachyon]
down|Contig97961	47.8132	12.1902	1.9717	1.56e-05	0.00021778	TRUE	Contig97961	LOC_Os02g55370.1	60S ribosomal protein L39, putative, expressed	putative 60S ribosomal protein L39 [Oryza sativa Japonica Group]
down|AEGTA03811	160.07	79.575	1.0083	1.56e-05	0.00021812	TRUE	AEGTA03811	LOC_Os04g53140.1	expressed protein	OSJNBb0085C12.9 [Oryza sativa Japonica Group] >gi|125591679|gb|EAZ32029.1| hypothetical protein OsJ_16208 [Oryza sativa Japonica Group]
down|AEGTA21769	126.116	57.5649	1.1315	1.63e-05	0.00022547	TRUE	AEGTA21769	LOC_Os09g17329.2	expressed protein	hypothetical protein OsJ_28974 [Oryza sativa Japonica Group]
down|AEGTA04959	67.9087	22.6874	1.5817	1.63e-05	0.00022652	TRUE	AEGTA04959	--	--	predicted protein [Hordeum vulgare subsp. vulgare]
down|AEGTA14521	158.685	78.8978	1.0081	1.71e-05	0.00023636	TRUE	AEGTA14521	LOC_Os01g11480.1	zinc finger, C3HC4 type domain containing protein, expressed	PREDICTED: putative RING-H2 finger protein ATL71-like [Brachypodium distachyon]
up|AEGTA14638	27.7178	62.6442	-1.1764	1.75e-05	0.00024187	TRUE	AEGTA14638	LOC_Os10g33240.1	expressed protein	predicted protein [Hordeum vulgare subsp. vulgare]
down|Contig13015	31.1825	67.3848	-1.1117	1.79e-05	0.00024697	TRUE	Contig13015	LOC_Os07g37220.1	inositol-1-monophosphatase, putative, expressed	predicted protein [Hordeum vulgare subsp. vulgare]
trans|AEGTA11124	153.834	75.8502	1.0201	1.82e-05	0.00025026	TRUE	AEGTA11124	LOC_Os11g09478.1	OsFBX402 - F-box domain containing protein, expressed	PREDICTED: putative FBD-associated F-box protein At5g56820-like [Brachypodium distachyon]
up|Contig91909	6.23651	28.7825	-2.2064	1.83e-05	0.00025175	TRUE	Contig91909	LOC_Os11g14150.1	transposon protein, putative, Pong sub-class, expressed	PREDICTED: uncharacterized protein LOC100822343 [Brachypodium distachyon]
down|Contig105826	10.3942	36.232	-1.8015	1.86e-05	0.00025502	TRUE	Contig105826	LOC_Os05g44930.1	receptor-like protein kinase, putative, expressed	predicted protein [Hordeum vulgare subsp. vulgare]
up|AEGTA42643	82.4605	31.1528	1.4043	1.89e-05	0.00025908	TRUE	AEGTA42643	LOC_Os02g14430.1	peroxidase precursor, putative, expressed	hypothetical protein SORBIDRAFT_10g021610 [Sorghum bicolor] >gi|241915351|gb|EER88495.1| hypothetical protein SORBIDRAFT_10g021610 [Sorghum bicolor]
down|AEGTA11812	55.4356	16.2536	1.7701	1.91e-05	0.00026192	TRUE	AEGTA11812	LOC_Os01g71140.1	xylanase inhibitor, putative, expressed	PREDICTED: basic 7S globulin 2-like [Brachypodium distachyon]
up|AEGTA00642	69.2945	23.7032	1.5477	1.93e-05	0.00026411	TRUE	AEGTA00642	LOC_Os10g30180.1	hsp20/alpha crystallin family protein, putative, expressed	PREDICTED: uncharacterized protein LOC100822447 [Brachypodium distachyon]
down|AEGTA17903	15.2448	44.0202	-1.5298	1.97e-05	0.00026902	TRUE	AEGTA17903	--	--	predicted protein [Hordeum vulgare subsp. vulgare]
trans|AEGTA19511	73.4522	26.0735	1.4942	1.98e-05	0.00027096	TRUE	AEGTA19511	LOC_Os09g36250.1	MYB family transcription factor, putative, expressed	predicted protein [Hordeum vulgare subsp. vulgare]
down|AEGTA43679	15.9377	45.0361	-1.4986	2.03e-05	0.00027644	TRUE	AEGTA43679	LOC_Os06g49460.1	Rer1 protein, putative, expressed	--
down|AEGTA08709	112.95	49.7767	1.1821	2.05e-05	0.00027901	TRUE	AEGTA08709	LOC_Os07g06600.1	glutaredoxin, putative, expressed	predicted protein [Hordeum vulgare subsp. vulgare]
up|AEGTA22280	48.5062	12.8675	1.9144	2.1e-05	0.0002849	TRUE	AEGTA22280	LOC_Os12g17690.1	retrotransposon protein, putative, unclassified, expressed	hypothetical protein SORBIDRAFT_01g002723 [Sorghum bicolor] >gi|241917454|gb|EER90598.1| hypothetical protein SORBIDRAFT_01g002723 [Sorghum bicolor]
down|AEGTA33025	107.407	46.3906	1.2112	2.12e-05	0.00028726	TRUE	AEGTA33025	--	--	hypothetical protein OsI_37338 [Oryza sativa Indica Group]
down|AEGTA31339	34.6473	71.4482	-1.0442	2.29e-05	0.00030862	TRUE	AEGTA31339	LOC_Os01g31580.1	BZIP protein, putative, expressed	predicted protein [Hordeum vulgare subsp. vulgare]
up|AEGTA02720	34.6473	71.4482	-1.0442	2.29e-05	0.00030862	TRUE	AEGTA02720	LOC_Os04g35930.1	OsFBX134 - F-box domain containing protein, expressed	PREDICTED: F-box/LRR-repeat protein At4g14096-like [Brachypodium distachyon]
up|AEGTA16975	58.2074	17.9467	1.6975	2.3e-05	0.00031023	TRUE	AEGTA16975	LOC_Os06g39390.1	transferase family protein, putative, expressed	predicted protein [Hordeum vulgare subsp. vulgare]
down|AEGTA14212	27.7178	61.9669	-1.1607	2.3e-05	0.00031066	TRUE	AEGTA14212	LOC_Os12g03740.1	OsFBX438 - F-box domain containing protein, expressed	F-box domain containing protein [Triticum aestivum]
up|AEGTA18269	64.4439	21.3329	1.595	2.35e-05	0.00031706	TRUE	AEGTA18269	LOC_Os02g56680.1	dehydrogenase, putative, expressed	predicted protein [Hordeum vulgare subsp. vulgare]
down|Contig90816	108.099	47.0678	1.1995	2.38e-05	0.00031942	TRUE	Contig90816	LOC_Os11g48090.5	helicase conserved C-terminal domain containing protein, expressed	PREDICTED: ATP-dependent DNA helicase Q-like 2-like [Brachypodium distachyon]
down|AEGTA10248	73.4522	26.4121	1.4756	2.44e-05	0.00032821	TRUE	AEGTA10248	LOC_Os09g38239.1	sulfotransferase domain containing protein, expressed	PREDICTED: flavonol 3-sulfotransferase-like [Brachypodium distachyon]
down|AEGTA16170	23.5601	55.8718	-1.2458	2.53e-05	0.00033833	TRUE	AEGTA16170	--	--	high light protein [Hordeum vulgare] >gi|326516354|dbj|BAJ92332.1| predicted protein [Hordeum vulgare subsp. vulgare]
up|AEGTA28101	87.3111	34.539	1.3379	2.54e-05	0.00033937	TRUE	AEGTA28101	LOC_Os06g20630.1	SAM dependent carboxyl methyltransferase, putative, expressed	PREDICTED: salicylate O-methyltransferase-like isoform 1 [Brachypodium distachyon]
up|Contig20895	34.6473	71.1096	-1.0373	2.6e-05	0.00034637	TRUE	Contig20895	LOC_Os07g12250.1	ribosomal protein L24, putative, expressed	--
up|Contig82689	61.6721	19.9784	1.6262	2.61e-05	0.00034845	TRUE	Contig82689	LOC_Os04g51110.2	WD repeat-containing protein, putative, expressed	predicted protein [Hordeum vulgare subsp. vulgare]
down|AEGTA19527	86.6182	34.2003	1.3407	2.64e-05	0.00035173	TRUE	AEGTA19527	LOC_Os04g39160.1	RNA-dependent RNA polymerase, putative, expressed	predicted protein [Hordeum vulgare subsp. vulgare]
down|AEGTA31597	83.1535	32.1686	1.3701	2.66e-05	0.0003545	TRUE	AEGTA31597	LOC_Os01g01840.1	helix-loop-helix DNA-binding domain containing protein, expressed	predicted protein [Hordeum vulgare subsp. vulgare]
up|AEGTA03161	120.573	55.1946	1.1273	2.67e-05	0.00035553	TRUE	AEGTA03161	LOC_Os04g01950.1	legume lectins beta domain containing protein, putative, expressed	predicted protein [Hordeum vulgare subsp. vulgare]
up|AEGTA42810	33.9543	70.0938	-1.0457	2.68e-05	0.00035651	TRUE	AEGTA42810	LOC_Os02g52990.1	OsSAUR12 - Auxin-responsive SAUR gene family member, expressed	predicted protein [Hordeum vulgare subsp. vulgare]
up|AEGTA19176	85.9252	33.8617	1.3434	2.75e-05	0.00036401	TRUE	AEGTA19176	LOC_Os01g48390.2	expressed protein	hypothetical protein OsI_03238 [Oryza sativa Indica Group]
up|AEGTA11737	137.203	66.0303	1.0551	2.78e-05	0.00036814	TRUE	AEGTA11737	LOC_Os03g56944.1	lysine-rich arabinogalactan protein 19 precursor, putative, expressed	predicted protein [Hordeum vulgare subsp. vulgare]
down|AEGTA15237	35.3402	7.11096	2.3132	3.08e-05	0.0004057	TRUE	AEGTA15237	LOC_Os09g04310.1	expressed protein	predicted protein [Hordeum vulgare subsp. vulgare]
down|Contig64325	27.0249	60.2739	-1.1572	3.09e-05	0.00040684	TRUE	Contig64325	--	--	hypothetical protein OsI_23055 [Oryza sativa Indica Group]
trans|AEGTA43793	90.0829	36.5707	1.3006	3.09e-05	0.00040684	TRUE	AEGTA43793	LOC_Os06g24404.1	GDSL-like lipase/acylhydrolase, putative, expressed	predicted protein [Hordeum vulgare subsp. vulgare]
down|Contig77681	30.4896	65.0145	-1.0924	3.12e-05	0.00041049	TRUE	Contig77681	LOC_Os08g06930.1	transposon protein, putative, unclassified, expressed	PREDICTED: protein FAR1-RELATED SEQUENCE 5-like [Brachypodium distachyon]
up|AEGTA04060	35.3402	71.4482	-1.0156	3.23e-05	0.00042345	TRUE	AEGTA04060	LOC_Os04g53160.1	NBS-LRR disease resistance protein, putative, expressed	PREDICTED: uncharacterized protein LOC100829049 [Brachypodium distachyon]
up|AEGTA09777	2.77178	20.6556	-2.8977	3.28e-05	0.00042997	TRUE	AEGTA09777	LOC_Os04g42500.1	trafficking protein particle complex subunit, putative, expressed	hypothetical protein SORBIDRAFT_02g043460 [Sorghum bicolor] >gi|241924620|gb|EER97764.1| hypothetical protein SORBIDRAFT_02g043460 [Sorghum bicolor]
up|AEGTA08537	29.1037	62.9828	-1.1138	3.3e-05	0.00043078	TRUE	AEGTA08537	LOC_Os01g56640.1	transcription factor jumonji, putative, expressed	predicted protein [Hordeum vulgare subsp. vulgare]
up|AEGTA15506	29.1037	62.9828	-1.1138	3.3e-05	0.00043078	TRUE	AEGTA15506	LOC_Os02g06700.2	ribosomal protein, putative, expressed	predicted protein [Hordeum vulgare subsp. vulgare]
up|AEGTA22850	23.5601	55.1946	-1.2282	3.36e-05	0.00043881	TRUE	AEGTA22850	LOC_Os08g20480.1	OsFBO20 - F-box and other domain containing protein, expressed	predicted protein [Hordeum vulgare subsp. vulgare]
down|Contig69239	66.5228	23.026	1.5306	3.38e-05	0.00044045	TRUE	Contig69239	LOC_Os03g61140.1	expressed protein	predicted protein [Hordeum vulgare subsp. vulgare]
up|AEGTA31171	28.4108	61.9669	-1.1251	3.38e-05	0.00044083	TRUE	AEGTA31171	LOC_Os07g23570.1	cytochrome P450 72A1, putative, expressed	cytochrome P450 [Triticum aestivum]
down|AEGTA07388	70.6804	25.3963	1.4767	3.44e-05	0.00044833	TRUE	AEGTA07388	LOC_Os07g30100.1	RIN3, putative, expressed	PREDICTED: E3 ubiquitin protein ligase RIN2-like [Brachypodium distachyon]
down|AEGTA04357	18.7095	48.0836	-1.3618	3.45e-05	0.00044896	TRUE	AEGTA04357	--	--	hypothetical protein SORBIDRAFT_10g001430 [Sorghum bicolor] >gi|241915951|gb|EER89095.1| hypothetical protein SORBIDRAFT_10g001430 [Sorghum bicolor]
up|AEGTA13411	33.9543	69.4165	-1.0317	3.46e-05	0.00045021	TRUE	AEGTA13411	LOC_Os02g33420.1	ATPase, AAA family protein, expressed	hypothetical protein OsI_07552 [Oryza sativa Indica Group]
down|AEGTA27531	51.9709	15.2378	1.7701	3.48e-05	0.00045272	TRUE	AEGTA27531	ChrUn.fgenesh.mRNA.94	predicted protein [Hordeum vulgare subsp. vulgare]
up|AEGTA22464	11.7801	37.2479	-1.6608	3.59e-05	0.00046506	TRUE	AEGTA22464	LOC_Os04g52700.1	expressed protein	uncharacterized protein LOC100278091 [Zea mays] >gi|195649089|gb|ACG44012.1| hypothetical protein [Zea mays]
up|AEGTA06774	58.9004	18.9626	1.6351	3.66e-05	0.00047322	TRUE	AEGTA06774	LOC_Os10g07270.1	ubiquitin carboxyl-terminal hydrolase 5, putative, expressed	PREDICTED: ubiquitin carboxyl-terminal hydrolase 10-like [Brachypodium distachyon]
up|AEGTA22363	32.5684	67.3848	-1.0489	3.7e-05	0.00047819	TRUE	AEGTA22363	LOC_Os01g03820.1	C2 domain containing protein, putative, expressed	PREDICTED: extended synaptotagmin-1-like [Brachypodium distachyon]
trans|Contig83573	12.473	38.2637	-1.6172	3.79e-05	0.00048829	TRUE	Contig83573	LOC_Os02g15880.3	CPuORF16 - conserved peptide uORF-containing transcript, expressed	PREDICTED: uncharacterized protein LOC100836935 [Brachypodium distachyon]
up|Contig8902	31.8755	66.369	-1.0581	3.82e-05	0.00049237	TRUE	Contig8902	LOC_Os05g35970.1	expressed protein	predicted protein [Hordeum vulgare subsp. vulgare]
up|AEGTA07118	111.564	50.454	1.1448	4.1e-05	0.00052361	TRUE	AEGTA07118	--	--	hypothetical protein SORBIDRAFT_05g019460 [Sorghum bicolor] >gi|241936678|gb|EES09823.1| hypothetical protein SORBIDRAFT_05g019460 [Sorghum bicolor]
up|Contig75240	106.714	47.4064	1.1706	4.12e-05	0.00052659	TRUE	Contig75240	--	--	--
trans|AEGTA00550	1.38589	16.9309	-3.6108	4.26e-05	0.00054283	TRUE	AEGTA00550	--	--	PREDICTED: uncharacterized protein LOC100821704 [Brachypodium distachyon]
up|AEGTA08451	98.3983	42.3271	1.217	4.33e-05	0.00055109	TRUE	AEGTA08451	--	--	--
down|AEGTA18871	31.8755	66.0303	-1.0507	4.34e-05	0.0005522	TRUE	AEGTA18871	LOC_Os03g58290.1	indole-3-glycerol phosphate lyase, chloroplast precursor, putative, expressed	PREDICTED: indole-3-glycerol phosphate lyase, chloroplastic-like [Brachypodium distachyon]
up|AEGTA06589	76.9169	29.4597	1.3846	4.53e-05	0.00057398	TRUE	AEGTA06589	--	--	--
up|AEGTA10159	6.92945	28.4438	-2.0373	4.6e-05	0.00058189	TRUE	AEGTA10159	LOC_Os02g13110.1	serine/threonine protein phosphatase 2A 55 kDa regulatory subunit B, putative, expressed	predicted protein [Hordeum vulgare subsp. vulgare]
trans|AEGTA27277	72.7593	27.0894	1.4254	4.65e-05	0.00058838	TRUE	AEGTA27277	LOC_Os03g46390.1	ras-related protein, putative, expressed	PREDICTED: ras-related protein RABF2b-like [Brachypodium distachyon]
down|AEGTA14910	36.7261	8.12681	2.176	4.68e-05	0.00059146	TRUE	AEGTA14910	LOC_Os08g38470.1	OsFBX299 - F-box domain containing protein, expressed	hypothetical protein SORBIDRAFT_01g034970 [Sorghum bicolor] >gi|241919104|gb|EER92248.1| hypothetical protein SORBIDRAFT_01g034970 [Sorghum bicolor]
trans|AEGTA09130	63.751	22.0101	1.5343	4.75e-05	0.00059975	TRUE	AEGTA09130	LOC_Os05g06770.1	40S ribosomal protein S27a, putative, expressed	hypothetical protein SORBIDRAFT_01g019210 [Sorghum bicolor] >gi|241918334|gb|EER91478.1| hypothetical protein SORBIDRAFT_01g019210 [Sorghum bicolor]
down|AEGTA25527	128.888	61.9669	1.0565	4.75e-05	0.00060026	TRUE	AEGTA25527	LOC_Os04g35310.1	MBTB4 - Bric-a-Brac, Tramtrack, Broad Complex BTB domain with Meprin and TRAF Homology MATH domain, expressed	PREDICTED: LOW QUALITY PROTEIN: BTB/POZ and MATH domain-containing protein 2-like [Brachypodium distachyon]
up|AEGTA04902	29.7967	62.9828	-1.0798	4.77e-05	0.00060131	TRUE	AEGTA04902	LOC_Os10g39600.1	expressed protein	hypothetical protein SORBIDRAFT_01g005035 [Sorghum bicolor] >gi|241917585|gb|EER90729.1| hypothetical protein SORBIDRAFT_01g005035 [Sorghum bicolor]
up|AEGTA02663	32.5684	66.7076	-1.0344	4.78e-05	0.00060235	TRUE	AEGTA02663	LOC_Os04g08070.1	expressed protein	PREDICTED: uncharacterized protein LOC100833168 [Brachypodium distachyon]
up|AEGTA13073	62.3651	21.3329	1.5477	5.04e-05	0.00063381	TRUE	AEGTA13073	LOC_Os03g21390.1	expressed protein	unnamed protein product [Vitis vinifera]
down|AEGTA33180	115.029	53.1629	1.1135	5.08e-05	0.00063815	TRUE	AEGTA33180	LOC_Os11g39230.1	retrotransposon protein, putative, unclassified, expressed	predicted protein [Hordeum vulgare subsp. vulgare]
down|Contig74619	103.249	45.7133	1.1754	5.13e-05	0.00064277	TRUE	Contig74619	LOC_Os05g37160.1	tubulin/FtsZ domain containing protein, putative, expressed	predicted protein [Hordeum vulgare subsp. vulgare]
up|AEGTA10577	42.2697	10.8357	1.9638	5.13e-05	0.00064277	TRUE	AEGTA10577	LOC_Os07g49050.1	expressed protein	predicted protein [Hordeum vulgare subsp. vulgare] >gi|326529951|dbj|BAK08255.1| predicted protein [Hordeum vulgare subsp. vulgare]
down|AEGTA26482	131.66	63.9986	1.0407	5.17e-05	0.0006466	TRUE	AEGTA26482	LOC_Os12g12360.1	transposon protein, putative, Mutator sub-class, expressed	PREDICTED: uncharacterized protein LOC100829244 [Brachypodium distachyon]
down|Contig74196	15.9377	43.0044	-1.432	5.22e-05	0.00065182	TRUE	Contig74196	LOC_Os05g02790.1	KIP1, putative, expressed	PREDICTED: uncharacterized protein LOC100844363 [Brachypodium distachyon]
down|AEGTA14033	105.328	47.0678	1.1621	5.24e-05	0.00065417	TRUE	AEGTA14033	LOC_Os08g08140.1	receptor-like kinase, putative, expressed	hypothetical protein OsI_28039 [Oryza sativa Indica Group]
down|Contig98396	26.3319	57.9035	-1.1368	5.44e-05	0.00067663	TRUE	Contig98396	LOC_Os05g04630.5	retrotransposon protein, putative, SINE subclass, expressed	aspartic proteinase [Triticum aestivum]
down|AEGTA06623	27.7178	4.40202	2.6546	5.45e-05	0.00067688	TRUE	AEGTA06623	LOC_Os09g33530.1	expressed protein	PREDICTED: acyltransferase-like protein At1g54570, chloroplastic-like [Brachypodium distachyon]
up|AEGTA02431	3.46473	21.3329	-2.6223	5.57e-05	0.00068986	TRUE	AEGTA02431	--	--	--
down|AEGTA26792	103.942	46.3906	1.1639	5.72e-05	0.00070763	TRUE	AEGTA26792	--	--	--
up|AEGTA14904	68.6016	25.0577	1.453	5.75e-05	0.00071125	TRUE	AEGTA14904	LOC_Os04g49490.2	protein phosphatase 2C, putative, expressed	PREDICTED: probable protein phosphatase 2C 43-like [Brachypodium distachyon]
up|AEGTA02030	137.896	68.4007	1.0115	5.76e-05	0.00071203	TRUE	AEGTA02030	LOC_Os01g66610.1	serine/threonine-protein kinase receptor precursor, putative, expressed	PREDICTED: G-type lectin S-receptor-like serine/threonine-protein kinase At2g19130-like [Brachypodium distachyon]
down|AEGTA18529	135.817	67.0462	1.0184	5.81e-05	0.00071756	TRUE	AEGTA18529	LOC_Os04g30690.1	NBS type disease resistance protein, putative, expressed	Os02g0281900 [Oryza sativa Japonica Group] >gi|125581663|gb|EAZ22594.1| hypothetical protein OsJ_06262 [Oryza sativa Japonica Group] >gi|255670798|dbj|BAF08476.2| Os02g0281900 [Oryza sativa Japonica Group]
up|AEGTA13642	72.0663	27.0894	1.4116	5.88e-05	0.00072434	TRUE	AEGTA13642	LOC_Os02g58040.1	OsFBX75 - F-box domain containing protein, expressed	predicted protein [Hordeum vulgare subsp. vulgare]
up|AEGTA05418	28.4108	4.74064	2.5833	5.89e-05	0.00072479	TRUE	AEGTA05418	LOC_Os03g27590.2	OsSCP18 - Putative Serine Carboxypeptidase homologue, expressed	PREDICTED: serine carboxypeptidase-like 51-like [Brachypodium distachyon]
down|AEGTA07167	11.7801	36.232	-1.6209	5.94e-05	0.00073089	TRUE	AEGTA07167	LOC_Os01g10930.1	peptide-N4-asparagine amidase A, putative, expressed	predicted protein [Hordeum vulgare subsp. vulgare]
up|AEGTA14853	15.2448	41.6499	-1.45	5.99e-05	0.00073548	TRUE	AEGTA14853	LOC_Os09g37300.1	transporter, monovalent cation:proton antiporter-2 family, putative, expressed	TPA: hypothetical protein ZEAMMB73_863997 [Zea mays]
down|AEGTA24468	84.5394	34.539	1.2914	6.08e-05	0.0007449	TRUE	AEGTA24468	--	--	putative SWIM protein [Triticum aestivum]
down|AEGTA24455	15.9377	42.6658	-1.4206	6.1e-05	0.00074626	TRUE	AEGTA24455	--	--	--
down|AEGTA19669	124.73	59.9352	1.0573	6.22e-05	0.00076064	TRUE	AEGTA19669	LOC_Os04g35840.1	T-complex protein 11, putative, expressed	PREDICTED: uncharacterized protein LOC100822713 [Brachypodium distachyon]
up|AEGTA30104	18.0166	45.7133	-1.3433	6.27e-05	0.0007658	TRUE	AEGTA30104	LOC_Os04g34940.1	protein of unknown function domain containing protein, expressed	PREDICTED: uncharacterized protein LOC100825987 [Brachypodium distachyon]
down|AEGTA16792	7.6224	29.1211	-1.9337	6.28e-05	0.00076695	TRUE	AEGTA16792	--	--	predicted protein [Hordeum vulgare subsp. vulgare]
down|Contig114436	48.5062	14.2219	1.7701	6.36e-05	0.00077601	TRUE	Contig114436	--	--	--
up|Contig45072	31.1825	63.9986	-1.0373	6.6e-05	0.00080036	TRUE	Contig45072	LOC_Os01g12110.2	expressed protein	Os01g0220500 [Oryza sativa Japonica Group] >gi|113531958|dbj|BAF04341.1| Os01g0220500 [Oryza sativa Japonica Group] >gi|125524942|gb|EAY73056.1| hypothetical protein OsI_00932 [Oryza sativa Indica Group]
up|Contig73845	135.817	67.3848	1.0112	6.59e-05	0.00080036	TRUE	Contig73845	LOC_Os02g54190.1	pectinesterase, putative, expressed	--
down|AEGTA32748	65.8298	23.7032	1.4737	6.6e-05	0.0008004	TRUE	AEGTA32748	LOC_Os01g16290.1	DNA gyrase subunit B, chloroplast/mitochondrial precursor, putative, expressed	predicted protein [Hordeum vulgare subsp. vulgare]
down|AEGTA18566	22.8672	2.70894	3.0775	6.65e-05	0.00080358	TRUE	AEGTA18566	LOC_Os04g59480.1	POT family protein, expressed	PREDICTED: probable peptide/nitrate transporter At1g22540-like [Brachypodium distachyon]
up|Contig77361	38.112	9.14266	2.0596	6.75e-05	0.0008135	TRUE	Contig77361	--	--	unknown protein [Oryza sativa Japonica Group]
up|AEGTA30975	27.7178	59.258	-1.0962	6.76e-05	0.00081355	TRUE	AEGTA30975	LOC_Os02g55980.1	vacuolar protein sorting 55 family protein, putative, expressed	PREDICTED: vacuolar protein sorting-associated protein 55 homolog [Brachypodium distachyon]
down|AEGTA16352	54.7427	17.6081	1.6364	6.82e-05	0.00081917	TRUE	AEGTA16352	LOC_Os10g02080.1	PTR-like peptide transporter, putatuve, expressed	hypothetical protein SORBIDRAFT_01g041720 [Sorghum bicolor] >gi|241919443|gb|EER92587.1| hypothetical protein SORBIDRAFT_01g041720 [Sorghum bicolor]
trans|AEGTA42640	30.4896	62.9828	-1.0466	6.82e-05	0.00081917	TRUE	AEGTA42640	LOC_Os04g08390.1	Leucine Rich Repeat family protein, expressed	PREDICTED: uncharacterized protein LOC100821788 [Brachypodium distachyon]
down|AEGTA03099	60.2863	20.6556	1.5453	6.89e-05	0.00082606	TRUE	AEGTA03099	LOC_Os03g12820.2	ATP8, putative, expressed	PREDICTED: inactive poly [ADP-ribose] polymerase RCD1-like [Brachypodium distachyon]
down|AEGTA22072	124.73	60.2739	1.0492	7.1e-05	0.00085056	TRUE	AEGTA22072	LOC_Os10g18870.1	dirigent, putative, expressed	TPA: jasmonate-induced protein [Zea mays]
up|AEGTA29282	26.3319	4.06341	2.6961	7.17e-05	0.00085655	TRUE	AEGTA29282	LOC_Os11g48090.5	helicase conserved C-terminal domain containing protein, expressed	PREDICTED: ATP-dependent DNA helicase Q-like 2-like [Brachypodium distachyon]
trans|AEGTA30068	18.0166	45.3747	-1.3326	7.28e-05	0.00086783	TRUE	AEGTA30068	LOC_Os10g35480.2	lanC-like protein 2, putative, expressed	PREDICTED: lanC-like protein 2-like [Brachypodium distachyon]
up|AEGTA31150	58.9004	19.9784	1.5598	7.31e-05	0.00087	TRUE	AEGTA31150	LOC_Os03g11550.1	protein of unknown function DUF1675 domain containing protein, expressed	predicted protein [Hordeum vulgare subsp. vulgare]
down|AEGTA12578	62.3651	22.0101	1.5026	7.79e-05	0.00092241	TRUE	AEGTA12578	LOC_Os05g44180.1	osFTL10 FT-Like10 homologous to Flowering Locus T gene; contains Pfam profile PF01161: Phosphatidylethanolamine-binding protein, expressed	FT-like protein [Hordeum vulgare subsp. vulgare]
up|AEGTA05966	106.021	48.4223	1.1306	7.83e-05	0.00092688	TRUE	AEGTA05966	LOC_Os07g18510.1	OsFBLD5 - F-box, LRR and FBD domain containing protein, expressed	predicted protein [Hordeum vulgare subsp. vulgare]
up|AEGTA30247	132.353	65.6917	1.0106	8.25e-05	0.00097394	TRUE	AEGTA30247	LOC_Os01g62430.3	C2 domain containing protein, putative, expressed	predicted protein [Hordeum vulgare subsp. vulgare]
up|AEGTA43767	33.2614	7.11096	2.2257	8.26e-05	0.00097439	TRUE	AEGTA43767	LOC_Os12g29340.1	expressed protein	--
trans|AEGTA03013	20.0954	48.0836	-1.2587	8.35e-05	0.00098288	TRUE	AEGTA03013	LOC_Os01g46860.1	inorganic phosphate transporter, putative, expressed	hypothetical protein LOC_Os12g26660 [Oryza sativa Japonica Group]
down|AEGTA16134	17.3236	44.0202	-1.3454	8.43e-05	0.00099181	TRUE	AEGTA16134	LOC_Os05g40230.1	vacuolar ATP synthase subunit E, putative, expressed	predicted protein [Hordeum vulgare subsp. vulgare]
up|AEGTA11083	3.46473	20.6556	-2.5757	8.43e-05	0.00099181	TRUE	AEGTA11083	LOC_Os02g18720.1	expressed protein	predicted protein [Hordeum vulgare subsp. vulgare]
down|AEGTA06310	18.0166	45.0361	-1.3218	8.45e-05	0.00099286	TRUE	AEGTA06310	LOC_Os02g51970.1	phosphate-induced protein 1 conserved region domain containing protein, expressed	Os02g0756200 [Oryza sativa Japonica Group] >gi|46805673|dbj|BAD17074.1| putative phi-1 [Oryza sativa Japonica Group] >gi|46805962|dbj|BAD17256.1| putative phi-1 [Oryza sativa Japonica Group] >gi|113537698|dbj|BAF10081.1| Os02g0756200 [Oryza sativa Japonica Group] >gi|125583744|gb|EAZ24675.1| hypothetical protein OsJ_08445 [Oryza sativa Japonica Group] >gi|215693332|dbj|BAG88714.1| unnamed protein…
up|AEGTA30162	64.4439	23.3646	1.4637	8.69e-05	0.0010178	TRUE	AEGTA30162	LOC_Os03g49500.1	ethylene receptor, putative, expressed	putative ethylene receptor [Triticum aestivum]
up|Contig11276	27.7178	58.5808	-1.0796	8.79e-05	0.0010272	TRUE	Contig11276	LOC_Os03g48160.1	phosphomevalonate kinase, putative, expressed	PREDICTED: probable phosphomevalonate kinase-like isoform 1 [Brachypodium distachyon]
up|Contig99686	5.54356	24.7191	-2.1567	8.79e-05	0.0010272	TRUE	Contig99686	LOC_Os03g02480.1	inner membrane protein, putative, expressed	predicted protein [Hordeum vulgare subsp. vulgare]
down|Contig95603	30.4896	62.3056	-1.031	8.81e-05	0.0010282	TRUE	Contig95603	LOC_Os09g15320.2	ubiquitin-conjugating enzyme, putative, expressed	predicted protein [Hordeum vulgare subsp. vulgare]
down|AEGTA19303	22.8672	51.8084	-1.1799	9.11e-05	0.0010609	TRUE	AEGTA19303	--	--	predicted protein [Hordeum vulgare subsp. vulgare]
down|AEGTA23074	37.4191	9.14266	2.0331	9.2e-05	0.0010692	TRUE	AEGTA23074	LOC_Os01g04640.1	reticulon domain containing protein, putative, expressed	PREDICTED: reticulon-like protein B4-like [Brachypodium distachyon]
up|Contig22759	67.2157	25.0577	1.4235	9.24e-05	0.0010728	TRUE	Contig22759	LOC_Os06g46770.3	ubiquitin family protein, putative, expressed	Os05g0504766 [Oryza sativa Japonica Group] >gi|242096828|ref|XP_002438904.1| hypothetical protein SORBIDRAFT_10g028020 [Sorghum bicolor] >gi|4809266|gb|AAD30173.1|AF148448_1 polyubiquitin [Sporobolus stapfianus] >gi|57863866|gb|AAW56906.1| polyubiquitin [Oryza sativa Japonica Group] >gi|125552905|gb|EAY98614.1| hypothetical protein OsI_20535 [Oryza sativa Indica Group] >gi|222632152|gb|EEE64284.1…
up|AEGTA12623	22.1743	50.7926	-1.1957	9.27e-05	0.0010755	TRUE	AEGTA12623	LOC_Os10g29410.1	MBTB53 - Bric-a-Brac, Tramtrack, Broad Complex BTB domain with Meprin and TRAF Homology MATH domain, expressed	predicted protein [Hordeum vulgare subsp. vulgare]
up|AEGTA14206	114.336	54.1787	1.0775	9.3e-05	0.0010785	TRUE	AEGTA14206	LOC_Os03g55010.1	UDP-glucoronosyl and UDP-glucosyl transferase domain containing protein, expressed	PREDICTED: UDP-glycosyltransferase 83A1-like [Brachypodium distachyon]
down|AEGTA05504	25.639	55.5332	-1.115	9.56e-05	0.0011046	TRUE	AEGTA05504	LOC_Os02g37862.1	60S ribosomal protein L6, putative, expressed	Chain G, Localization Of The Large Subunit Ribosomal Proteins Into A 5.5 A Cryo-Em Map Of Triticum Aestivum Translating 80s Ribosome >gi|57471700|gb|AAW50981.1| ribosomal protein L6 [Triticum aestivum]
up|AEGTA10446	6.92945	27.0894	-1.9669	9.7e-05	0.0011191	TRUE	AEGTA10446	LOC_Os02g02190.1	transporter, major facilitator family, putative, expressed	PREDICTED: high-affinity nitrate transporter 2.1-like [Brachypodium distachyon]
down|AEGTA04354	28.4108	59.258	-1.0606	9.72e-05	0.0011203	TRUE	AEGTA04354	LOC_Os01g03420.1	seven in absentia protein family protein, putative, expressed	PREDICTED: E3 ubiquitin-protein ligase SINA-like 7-like [Brachypodium distachyon]
down|AEGTA16715	11.7801	35.2162	-1.5799	9.79e-05	0.0011253	TRUE	AEGTA16715	LOC_Os09g10054.1	disease resistance protein RPS2, putative, expressed	predicted protein [Hordeum vulgare subsp. vulgare]
down|AEGTA31738	24.946	54.5174	-1.1279	9.8e-05	0.0011258	TRUE	AEGTA31738	--	--	hypothetical protein OsJ_06240 [Oryza sativa Japonica Group]
up|AEGTA43386	127.502	62.9828	1.0175	9.96e-05	0.0011425	TRUE	AEGTA43386	LOC_Os03g61890.1	chloroplast protein import component Toc159, putative, expressed	hypothetical protein OsI_38544 [Oryza sativa Indica Group]
up|AEGTA11596	8.31535	29.4597	-1.8249	0.0001	0.0011453	TRUE	AEGTA11596	LOC_Os01g60270.2	homeobox domain containing protein, expressed	predicted protein [Hordeum vulgare subsp. vulgare] >gi|326519246|dbj|BAJ96622.1| predicted protein [Hordeum vulgare subsp. vulgare] >gi|326521428|dbj|BAJ96917.1| predicted protein [Hordeum vulgare subsp. vulgare]
up|AEGTA26709	30.4896	61.9669	-1.0232	0.00010004	0.0011453	TRUE	AEGTA26709	LOC_Os01g63270.1	alpha-glucan phosphorylast isozyme, putative, expressed	alpha-glucan phosphorylase, H isozyme,expressed [Triticum aestivum]
down|AEGTA27784	121.265	58.9194	1.0414	0.00010143	0.0011598	TRUE	AEGTA27784	LOC_Os02g44980.1	transmembrane amino acid transporter protein, putative, expressed	predicted protein [Hordeum vulgare subsp. vulgare]
up|AEGTA42400	23.5601	52.4857	-1.1556	0.00010255	0.0011705	TRUE	AEGTA42400	--	--	--
up|AEGTA10501	60.9792	21.6715	1.4925	0.00010289	0.0011737	TRUE	AEGTA10501	LOC_Os04g51830.1	OsHKT1;4 - Na+ transporter, expressed	putative sodium transporter HKT7-A1 [Triticum monococcum]
down|AEGTA14390	29.7967	60.9511	-1.0325	0.00010356	0.0011799	TRUE	AEGTA14390	LOC_Os05g08440.1	OsFBX163 - F-box domain containing protein, expressed	predicted protein [Hordeum vulgare subsp. vulgare]
up|AEGTA28223	68.6016	26.0735	1.3957	0.00010448	0.0011868	TRUE	AEGTA28223	LOC_Os11g19220.1	mitosis protein dim1, putative, expressed	predicted protein [Hordeum vulgare subsp. vulgare]
up|Contig102982	68.6016	26.0735	1.3957	0.00010448	0.0011868	TRUE	Contig102982	--	--	--
up|AEGTA31975	13.166	37.2479	-1.5003	0.00010508	0.0011922	TRUE	AEGTA31975	LOC_Os02g44720.1	expressed protein	predicted protein [Hordeum vulgare subsp. vulgare]
down|AEGTA28148	55.4356	18.6239	1.5737	0.00010581	0.001199	TRUE	AEGTA28148	LOC_Os06g46372.1	dehydrogenase, putative, expressed	predicted protein [Hordeum vulgare subsp. vulgare] >gi|326503152|dbj|BAJ99201.1| predicted protein [Hordeum vulgare subsp. vulgare]
down|AEGTA19974	60.2863	21.3329	1.4988	0.00010632	0.0012042	TRUE	AEGTA19974	LOC_Os04g49340.1	tRNA-splicing endonuclease positive effector-related, putative, expressed	OSJNBa0088A01.10 [Oryza sativa Japonica Group]
down|AEGTA15125	5.54356	24.3804	-2.1368	0.00010666	0.0012073	TRUE	AEGTA15125	LOC_Os11g10310.1	receptor-like protein kinase 2 precursor, putative, expressed	LRR/receptor-like kinase [Oryza sativa Indica Group]
up|Contig25795	13.8589	38.2637	-1.4652	0.00010781	0.0012189	TRUE	Contig25795	LOC_Os01g62950.1	ras-related protein, putative, expressed	predicted protein [Hordeum vulgare subsp. vulgare]
up|AEGTA28342	88.697	38.2637	1.2129	0.00010909	0.0012316	TRUE	AEGTA28342	LOC_Os10g35980.1	tetraspanin family protein, putative, expressed	predicted protein [Hordeum vulgare subsp. vulgare]
up|AEGTA21095	31.1825	62.6442	-1.0064	0.00010952	0.0012345	TRUE	AEGTA21095	LOC_Os02g06600.1	receptor-like protein kinase 2 precursor, putative, expressed	predicted protein [Hordeum vulgare subsp. vulgare]
down|AEGTA09178	54.0497	17.9467	1.5906	0.0001119	0.0012607	TRUE	AEGTA09178	LOC_Os08g45180.1	kinase, pfkB family, putative, expressed	PREDICTED: uncharacterized sugar kinase yihV-like [Brachypodium distachyon]
trans|AEGTA05866	9.70124	31.4914	-1.6987	0.00011685	0.001314	TRUE	AEGTA05866	LOC_Os11g38020.1	GTPase of unknown function domain containing protein, putative, expressed	small GTP-binding protein domain containing protein, expressed [Oryza sativa Japonica Group] >gi|218194387|gb|EEC76814.1| hypothetical protein OsI_14944 [Oryza sativa Indica Group]
up|AEGTA01660	118.494	57.5649	1.0415	0.00012144	0.0013585	TRUE	AEGTA01660	LOC_Os01g74030.1	pumilio-family RNA binding protein, putative, expressed	predicted protein [Hordeum vulgare subsp. vulgare]
up|AEGTA10343	34.6473	8.12681	2.092	0.00012139	0.0013585	TRUE	AEGTA10343	LOC_Os10g22484.2	RGH2B, putative, expressed	predicted protein [Hordeum vulgare subsp. vulgare]
trans|AEGTA25062	29.1037	59.5966	-1.034	0.00012177	0.0013605	TRUE	AEGTA25062	LOC_Os02g38250.1	EMB1745, putative, expressed	predicted protein [Hordeum vulgare subsp. vulgare]
trans|AEGTA15955	13.166	36.9093	-1.4872	0.00012335	0.0013774	TRUE	AEGTA15955	--	--	predicted protein [Hordeum vulgare subsp. vulgare]
up|AEGTA32398	56.8215	19.6398	1.5327	0.00012466	0.0013904	TRUE	AEGTA32398	LOC_Os12g05420.1	calmodulin-binding protein, putative, expressed	predicted protein [Hordeum vulgare subsp. vulgare]
up|AEGTA19771	40.1908	10.8357	1.8911	0.00012518	0.0013954	TRUE	AEGTA19771	LOC_Os10g20610.1	laccase-15 precursor, putative, expressed	predicted protein [Hordeum vulgare subsp. vulgare]
up|AEGTA05551	65.1369	24.3804	1.4178	0.00012573	0.0014006	TRUE	AEGTA05551	LOC_Os03g56420.1	expressed protein	predicted protein [Hordeum vulgare subsp. vulgare]
down|AEGTA27800	13.8589	37.9251	-1.4523	0.00012629	0.0014044	TRUE	AEGTA27800	LOC_Os03g20730.1	chaperone protein dnaJ, putative, expressed	PREDICTED: chaperone protein dnaJ 20, chloroplastic-like [Brachypodium distachyon]
up|AEGTA28149	60.9792	22.0101	1.4702	0.00012693	0.0014107	TRUE	AEGTA28149	LOC_Os06g46380.1	rab geranylgeranyl transferase like protein, putative, expressed	predicted protein [Hordeum vulgare subsp. vulgare]
down|AEGTA17048	19.4025	46.0519	-1.247	0.00012988	0.001441	TRUE	AEGTA17048	--	--	predicted protein [Hordeum vulgare subsp. vulgare]
up|Contig122847	17.3236	43.0044	-1.3117	0.00013208	0.0014637	TRUE	Contig122847	LOC_Os11g38020.1	GTPase of unknown function domain containing protein, putative, expressed	hypothetical protein OsJ_34479 [Oryza sativa Japonica Group]
up|AEGTA03635	85.2323	36.5707	1.2207	0.00013531	0.0014978	TRUE	AEGTA03635	LOC_Os06g40220.1	OsFBX199 - F-box domain containing protein, expressed	PREDICTED: uncharacterized protein LOC100843023 [Brachypodium distachyon]
down|AEGTA09661	90.0829	39.6182	1.1851	0.00013735	0.0015159	TRUE	AEGTA09661	LOC_Os09g12770.1	Myb-like DNA-binding domain containing protein, putative, expressed	predicted protein [Hordeum vulgare subsp. vulgare] >gi|326532246|dbj|BAK05052.1| predicted protein [Hordeum vulgare subsp. vulgare]
up|AEGTA42641	6.92945	26.4121	-1.9304	0.00014038	0.0015485	TRUE	AEGTA42641	LOC_Os03g42830.1	MATE efflux family protein, putative, expressed	PREDICTED: protein TRANSPARENT TESTA 12-like [Brachypodium distachyon]
trans|AEGTA03134	54.0497	18.2853	1.5636	0.00014059	0.0015499	TRUE	AEGTA03134	LOC_Os06g08440.1	two-component response regulator, putative, expressed	PREDICTED: two-component response regulator ARR12-like [Brachypodium distachyon]
up|Contig74184	21.4813	2.70894	2.9873	0.0001421	0.0015648	TRUE	Contig74184	--	--	--
up|AEGTA09418	8.31535	28.7825	-1.7913	0.00014278	0.0015713	TRUE	AEGTA09418	LOC_Os04g36760.1	enzyme of the cupin superfamily protein, putative, expressed	predicted protein [Hordeum vulgare subsp. vulgare]
up|Contig5307	10.3942	32.1686	-1.6299	0.00014695	0.0016135	TRUE	Contig5307	--	--	--
up|Contig32979	65.8298	25.0577	1.3935	0.0001474	0.0016175	TRUE	Contig32979	--	--	--
up|AEGTA13551	57.5145	20.317	1.5012	0.00015002	0.0016433	TRUE	AEGTA13551	LOC_Os11g37050.1	expressed protein	hypothetical protein SORBIDRAFT_07g001420 [Sorghum bicolor] >gi|241941265|gb|EES14410.1| hypothetical protein SORBIDRAFT_07g001420 [Sorghum bicolor]
down|AEGTA02565	15.2448	39.6182	-1.3778	0.0001519	0.001662	TRUE	AEGTA02565	LOC_Os05g26210.1	ATOFP17/OFP17, putative, expressed	hypothetical protein OsI_12440 [Oryza sativa Indica Group]
up|Contig57129	74.8381	30.4755	1.2961	0.00015339	0.0016754	TRUE	Contig57129	--	--	--
up|Contig14624	5.54356	23.7032	-2.0962	0.00015669	0.0017086	TRUE	Contig14624	--	--	--
up|AEGTA01054	31.8755	7.11096	2.1643	0.00015798	0.0017217	TRUE	AEGTA01054	LOC_Os05g08620.1	expressed protein	PREDICTED: uncharacterized protein LOC100840918 [Brachypodium distachyon]
down|AEGTA22209	28.4108	57.9035	-1.0272	0.00016276	0.0017636	TRUE	AEGTA22209	LOC_Os11g42270.1	OsFBX432 - F-box domain containing protein, expressed	hypothetical protein SORBIDRAFT_09g017912 [Sorghum bicolor] >gi|241946247|gb|EES19392.1| hypothetical protein SORBIDRAFT_09g017912 [Sorghum bicolor]
up|AEGTA21616	25.639	54.1787	-1.0794	0.00016267	0.0017636	TRUE	AEGTA21616	LOC_Os02g17304.1	resistance protein, putative, expressed	putative MLA1 [Oryza sativa Japonica Group]
up|AEGTA27634	33.2614	7.78819	2.0945	0.00016393	0.0017734	TRUE	AEGTA27634	LOC_Os01g44210.1	50S ribosomal protein L31, putative, expressed	predicted protein [Hordeum vulgare subsp. vulgare]
trans|AEGTA18773	24.946	53.1629	-1.0916	0.00016745	0.0018063	TRUE	AEGTA18773	LOC_Os04g46210.1	transposon protein, putative, Mariner sub-class, expressed	PREDICTED: uncharacterized protein LOC100832808 [Brachypodium distachyon]
down|AEGTA02290	34.6473	8.46543	2.0331	0.00016778	0.0018081	TRUE	AEGTA02290	LOC_Os03g41920.1	expressed protein	hypothetical protein SORBIDRAFT_01g005845 [Sorghum bicolor] >gi|241920190|gb|EER93334.1| hypothetical protein SORBIDRAFT_01g005845 [Sorghum bicolor]
up|AEGTA20275	39.4979	10.8357	1.866	0.00016781	0.0018081	TRUE	AEGTA20275	LOC_Os02g53500.2	RFC5 - Putative clamp loader of PCNA, replication factor C subunit 5, expressed	PREDICTED: replication factor C subunit 5-like [Brachypodium distachyon]
trans|AEGTA00544	38.8049	10.4971	1.8862	0.00016886	0.0018163	TRUE	AEGTA00544	LOC_Os08g35510.1	cytochrome P450, putative, expressed	hypothetical protein OsJ_29527 [Oryza sativa Japonica Group]
up|Contig24463	13.166	36.232	-1.4605	0.00016966	0.0018229	TRUE	Contig24463	LOC_Os01g39960.1	lycopene epsilon cyclase, chloroplast precursor, putative, expressed	unknown [Picea sitchensis]
down|AEGTA17506	20.0954	46.3906	-1.207	0.00017067	0.0018316	TRUE	AEGTA17506	LOC_Os08g31200.1	cytokinin-O-glucosyltransferase 2, putative, expressed	predicted protein [Hordeum vulgare subsp. vulgare] >gi|326487862|dbj|BAJ89770.1| predicted protein [Hordeum vulgare subsp. vulgare]
down|AEGTA18791	20.0954	46.3906	-1.207	0.00017067	0.0018316	TRUE	AEGTA18791	LOC_Os03g12950.1	AP2-like ethylene-responsive transcription factor AINTEGUMENTA, putative, expressed	AP2 transcription factor [Triticum aestivum]
up|AEGTA13423	102.556	48.0836	1.0928	0.00017372	0.0018581	TRUE	AEGTA13423	LOC_Os06g45940.2	potassium transporter, putative, expressed	PREDICTED: probable potassium transporter 13-like [Brachypodium distachyon]
up|AEGTA26193	14.5519	38.2637	-1.3948	0.00017538	0.0018737	TRUE	AEGTA26193	LOC_Os06g08670.1	glutathione peroxidase, putative, expressed	predicted protein [Hordeum vulgare subsp. vulgare]
down|AEGTA12384	16.6307	41.3113	-1.3127	0.00017803	0.0018989	TRUE	AEGTA12384	--	--	cysteine proteinase [Triticum aestivum]
up|AEGTA27892	85.9252	37.5865	1.1929	0.00017853	0.0019031	TRUE	AEGTA27892	LOC_Os03g55560.2	STE_MEKK_ste11_MAP3K.15 - STE kinases include homologs to sterile 7, sterile 11 and sterile 20 from yeast, expressed	PREDICTED: uncharacterized protein LOC100833316 [Brachypodium distachyon]
up|AEGTA16253	47.8132	15.2378	1.6498	0.00017875	0.0019045	TRUE	AEGTA16253	LOC_Os03g24430.1	cytokinin-O-glucosyltransferase 3, putative, expressed	PREDICTED: UDP-glycosyltransferase 73C5-like [Brachypodium distachyon]
trans|AEGTA29642	6.23651	24.7191	-1.9868	0.00018029	0.0019188	TRUE	AEGTA29642	LOC_Os01g13730.1	WD domain, G-beta repeat domain containing protein, expressed	predicted protein [Hordeum vulgare subsp. vulgare]
up|AEGTA02810	116.415	57.2263	1.0245	0.0001803	0.0019188	TRUE	AEGTA02810	LOC_Os08g34410.1	expressed protein	hypothetical protein OsI_29397 [Oryza sativa Indica Group]
down|AEGTA43817	47.1203	14.8992	1.6611	0.00018299	0.0019431	TRUE	AEGTA43817	LOC_Os04g57200.1	heavy metal transport/detoxification protein, putative, expressed	predicted protein [Hordeum vulgare subsp. vulgare]
trans|AEGTA13313	77.6099	32.5072	1.2555	0.00018335	0.0019458	TRUE	AEGTA13313	LOC_Os04g43390.2	Os4bglu16 - monolignol beta-glucoside homologue, expressed	predicted protein [Hordeum vulgare subsp. vulgare]
down|Contig119323	68.6016	27.0894	1.3405	0.00018433	0.0019551	TRUE	Contig119323	--	--	hypothetical protein OsJ_21051 [Oryza sativa Japonica Group]
trans|Contig117798	22.1743	49.0995	-1.1468	0.00018541	0.0019643	TRUE	Contig117798	LOC_Os12g06650.1	tetratricopeptide-like helical, putative, expressed	predicted protein [Hordeum vulgare subsp. vulgare]
down|AEGTA07055	119.88	59.5966	1.0083	0.00018556	0.0019649	TRUE	AEGTA07055	--	--	--
up|AEGTA19606	11.7801	33.8617	-1.5233	0.00018868	0.0019934	TRUE	AEGTA19606	LOC_Os01g41280.1	OsFBD4 - F-box and FBD domain containing protein, expressed	predicted protein [Hordeum vulgare subsp. vulgare]
down|AEGTA04119	15.9377	1.01585	3.9717	0.00019008	0.0020049	TRUE	AEGTA04119	LOC_Os06g01400.1	glycyl-tRNA synthetase 2, chloroplast/mitochondrial precursor, putative, expressed	PREDICTED: glycyl-tRNA synthetase 2, chloroplastic/mitochondrial-like, partial [Brachypodium distachyon]
trans|AEGTA21417	20.7884	47.0678	-1.179	0.00019315	0.0020339	TRUE	AEGTA21417	LOC_Os03g64170.1	GDSL-like lipase/acylhydrolase, putative, expressed	predicted protein [Hordeum vulgare subsp. vulgare] >gi|326520818|dbj|BAJ92772.1| predicted protein [Hordeum vulgare subsp. vulgare]
up|AEGTA03818	13.166	35.8934	-1.4469	0.00019878	0.0020909	TRUE	AEGTA03818	LOC_Os10g12620.1	protein kinase domain containing protein, expressed	PREDICTED: cysteine-rich receptor-like protein kinase 19-like [Brachypodium distachyon]
down|AEGTA32006	76.224	31.83	1.2599	0.00019951	0.0020975	TRUE	AEGTA32006	LOC_Os02g03560.1	expressed protein	predicted protein [Hordeum vulgare subsp. vulgare]
down|AEGTA08258	18.7095	44.0202	-1.2344	0.00020214	0.0021198	TRUE	AEGTA08258	LOC_Os09g25770.2	auxin-induced protein 5NG4, putative, expressed	predicted protein [Hordeum vulgare subsp. vulgare]
trans|AEGTA33231	13.8589	36.9093	-1.4132	0.0002022	0.0021198	TRUE	AEGTA33231	LOC_Os08g01520.1	cytochrome P450, putative, expressed	PREDICTED: cytochrome P450 71C4-like [Brachypodium distachyon]
trans|Contig64306	13.8589	36.9093	-1.4132	0.0002022	0.0021198	TRUE	Contig64306	--	--	--
up|AEGTA31870	29.1037	6.09511	2.2555	0.00020177	0.0021198	TRUE	AEGTA31870	LOC_Os08g06060.1	CGMC_MAPKCMGC_2_ERK.13 - CGMC includes CDA, MAPK, GSK3, and CLKC kinases, expressed	predicted protein [Hordeum vulgare subsp. vulgare]
trans|Contig76231	6.92945	25.7349	-1.8929	0.00020267	0.0021236	TRUE	Contig76231	--	--	--
down|Contig33117	50.585	16.9309	1.5791	0.00020381	0.0021344	TRUE	Contig33117	LOC_Os12g44360.4	sodium/hydrogen exchanger 7, putative, expressed	PREDICTED: sodium/hydrogen exchanger 7-like isoform 1 [Brachypodium distachyon]
trans|AEGTA28213	10.3942	31.4914	-1.5992	0.00020566	0.0021514	TRUE	AEGTA28213	LOC_Os06g33810.1	zinc finger protein, putative, expressed	PREDICTED: putative E3 ubiquitin-protein ligase UBR7-like [Brachypodium distachyon]
trans|AEGTA02984	15.2448	38.941	-1.353	0.0002061	0.0021548	TRUE	AEGTA02984	LOC_Os05g34780.1	retrotransposon protein, putative, Ty3-gypsy subclass, expressed	predicted protein [Hordeum vulgare subsp. vulgare]
down|AEGTA07178	114.336	56.2105	1.0244	0.00020648	0.0021576	TRUE	AEGTA07178	LOC_Os01g03520.1	ubiquitin conjugating enzyme protein, putative, expressed	PREDICTED: probable ubiquitin-conjugating enzyme E2 23-like [Brachypodium distachyon]
up|AEGTA33119	72.0663	29.4597	1.2906	0.0002157	0.0022453	TRUE	AEGTA33119	LOC_Os12g42070.1	OsWAK129b - OsWAK receptor-like protein kinase, expressed	PREDICTED: wall-associated receptor kinase 4-like [Brachypodium distachyon]
up|AEGTA10815	99.0912	46.3906	1.0949	0.00021753	0.0022619	TRUE	AEGTA10815	LOC_Os08g25700.1	expressed protein	predicted protein [Hordeum vulgare subsp. vulgare]
up|AEGTA42666	9.00829	29.1211	-1.6927	0.00021829	0.0022686	TRUE	AEGTA42666	LOC_Os06g12060.1	mTERF family protein, expressed	hypothetical protein SORBIDRAFT_10g007930 [Sorghum bicolor] >gi|241914962|gb|EER88106.1| hypothetical protein SORBIDRAFT_10g007930 [Sorghum bicolor]
up|AEGTA05207	54.0497	18.9626	1.5111	0.0002188	0.0022705	TRUE	AEGTA05207	LOC_Os08g33082.1	DNA-repair protein complementing XP-C cells, putative, expressed	PREDICTED: DNA repair protein complementing XP-C cells homolog [Brachypodium distachyon]
up|AEGTA17626	54.0497	18.9626	1.5111	0.0002188	0.0022705	TRUE	AEGTA17626	LOC_Os11g47870.1	GRAS family transcription factor domain containing protein, expressed	PREDICTED: scarecrow-like protein 9-like [Brachypodium distachyon]
up|AEGTA28357	48.5062	15.915	1.6078	0.00022132	0.0022933	TRUE	AEGTA28357	LOC_Os02g15710.1	plastocyanin-like domain containing protein, putative, expressed	predicted protein [Hordeum vulgare subsp. vulgare]
up|AEGTA10736	82.4605	35.8934	1.2	0.00022206	0.0022977	TRUE	AEGTA10736	LOC_Os09g39520.1	Cupin domain containing protein, expressed	PREDICTED: germin-like protein 9-3-like [Brachypodium distachyon]
up|AEGTA26721	61.6721	23.3646	1.4003	0.0002244	0.0023206	TRUE	AEGTA26721	LOC_Os04g01250.3	amidase family protein, putative, expressed	predicted protein [Hordeum vulgare subsp. vulgare]
trans|AEGTA42460	89.39	40.2954	1.1495	0.00022744	0.0023482	TRUE	AEGTA42460	LOC_Os01g61110.1	ulp1 protease family, C-terminal catalytic domain containing protein, expressed	Os01g0826800 [Oryza sativa Japonica Group] >gi|14587368|dbj|BAB61269.1| unknown protein [Oryza sativa Japonica Group] >gi|113534207|dbj|BAF06590.1| Os01g0826800 [Oryza sativa Japonica Group] >gi|125528229|gb|EAY76343.1| hypothetical protein OsI_04277 [Oryza sativa Indica Group] >gi|222619476|gb|EEE55608.1| hypothetical protein OsJ_03929 [Oryza sativa Japonica Group]
down|AEGTA28281	5.54356	23.026	-2.0544	0.00022964	0.0023672	TRUE	AEGTA28281	LOC_Os08g13440.2	cupin domain containing protein, expressed	oxalate oxidase [Triticum aestivum]
down|Contig756	36.0332	9.48128	1.9262	0.00022965	0.0023672	TRUE	Contig756	LOC_Os03g12670.2	expressed protein	predicted protein [Hordeum vulgare subsp. vulgare]
up|AEGTA07357	5.54356	23.026	-2.0544	0.00022964	0.0023672	TRUE	AEGTA07357	LOC_Os05g08460.1	OsFBX164 - F-box domain containing protein, expressed	predicted protein [Hordeum vulgare subsp. vulgare]
down|AEGTA02778	35.3402	9.14266	1.9506	0.0002298	0.0023674	TRUE	AEGTA02778	LOC_Os04g35930.1	OsFBX134 - F-box domain containing protein, expressed	hypothetical protein OsI_16009 [Oryza sativa Indica Group]
down|AEGTA13416	52.6639	18.2853	1.5261	0.00023317	0.0023971	TRUE	AEGTA13416	LOC_Os04g55100.1	expressed protein	predicted protein [Hordeum vulgare subsp. vulgare]
up|AEGTA15775	18.0166	42.6658	-1.2438	0.00023603	0.0024238	TRUE	AEGTA15775	LOC_Os01g16146.1	phenazine biosynthesis protein, putative, expressed	PREDICTED: uncharacterized isomerase BH0283-like [Brachypodium distachyon]
up|AEGTA42610	56.8215	20.6556	1.4599	0.00023643	0.0024262	TRUE	AEGTA42610	LOC_Os09g21450.1	cyclin, putative, expressed	PREDICTED: cyclin-D2-1-like [Brachypodium distachyon]
down|AEGTA30411	4.85062	21.6715	-2.1596	0.00023819	0.0024367	TRUE	AEGTA30411	LOC_Os04g44830.1	thioredoxin, putative, expressed	predicted protein [Hordeum vulgare subsp. vulgare]
down|Contig47655	17.3236	41.6499	-1.2656	0.00023814	0.0024367	TRUE	Contig47655	--	--	--
trans|AEGTA06930	17.3236	41.6499	-1.2656	0.00023814	0.0024367	TRUE	AEGTA06930	LOC_Os11g47970.1	AAA-type ATPase family protein, putative, expressed	ribulose bisphosphate carboxylase activase B [Triticum aestivum]
up|AEGTA24746	4.85062	21.6715	-2.1596	0.00023819	0.0024367	TRUE	AEGTA24746	--	--	--
down|AEGTA16528	103.942	49.7767	1.0622	0.00024005	0.0024518	TRUE	AEGTA16528	LOC_Os04g39660.1	OsFBDUF22 - F-box and DUF domain containing protein, expressed	PREDICTED: uncharacterized protein LOC100838142 isoform 1 [Brachypodium distachyon] >gi|357164120|ref|XP_003579955.1| PREDICTED: uncharacterized protein LOC100838142 isoform 2 [Brachypodium distachyon]
down|AEGTA17152	10.3942	31.1528	-1.5836	0.00024304	0.0024797	TRUE	AEGTA17152	LOC_Os01g43760.1	cytochrome P450 72A1, putative, expressed	hypothetical protein OsJ_02683 [Oryza sativa Japonica Group]
trans|AEGTA00161	69.9875	28.4438	1.299	0.00024413	0.0024882	TRUE	AEGTA00161	LOC_Os03g02210.1	expressed protein	predicted protein [Hordeum vulgare subsp. vulgare]
down|AEGTA02841	24.946	52.147	-1.0638	0.00024877	0.00253	TRUE	AEGTA02841	LOC_Os02g40600.1	expressed protein	hypothetical protein [Oryza sativa Japonica Group] >gi|47847780|dbj|BAD21556.1| hypothetical protein [Oryza sativa Japonica Group] >gi|125582904|gb|EAZ23835.1| hypothetical protein OsJ_07552 [Oryza sativa Japonica Group]
down|AEGTA32510	21.4813	47.4064	-1.142	0.00024947	0.0025345	TRUE	AEGTA32510	LOC_Os12g26290.1	alpha-DOX2, putative, expressed	fatty acid alpha-dioxygenase [Triticum aestivum]
trans|AEGTA42882	45.0415	14.2219	1.6631	0.0002506	0.0025446	TRUE	AEGTA42882	LOC_Os02g35970.1	BTBN2 - Bric-a-Brac, Tramtrack, Broad Complex BTB domain with non-phototropic hypocotyl 3 NPH3 and coiled-coil domains, expressed	predicted protein [Hordeum vulgare subsp. vulgare]
up|AEGTA42913	11.0871	32.1686	-1.5368	0.00025281	0.0025634	TRUE	AEGTA42913	LOC_Os10g22050.1	expressed protein	predicted protein [Hordeum vulgare subsp. vulgare]
up|AEGTA26620	50.585	17.2695	1.5505	0.0002557	0.0025881	TRUE	AEGTA26620	LOC_Os12g33954.1	ribosomal protein S2, putative, expressed	rps2 [Triticum aestivum]
up|AEGTA28912	106.714	51.8084	1.0425	0.00026172	0.002642	TRUE	AEGTA28912	LOC_Os11g36470.1	ubiquitin carboxyl-terminal hydrolase 21, putative, expressed	putative ubiquitin-specific protease [Oryza sativa Japonica Group]
down|AEGTA32656	27.0249	5.41787	2.3185	0.00026201	0.0026436	TRUE	AEGTA32656	LOC_Os07g44350.1	sec20 domain containing protein, expressed	NPSN13 [Triticum aestivum]
down|AEGTA02621	58.2074	21.6715	1.4254	0.00026996	0.0027177	TRUE	AEGTA02621	LOC_Os08g39810.1	retrotransposon protein, putative, unclassified, expressed	predicted protein [Hordeum vulgare subsp. vulgare]
up|AEGTA05115	13.166	35.2162	-1.4194	0.00027229	0.0027386	TRUE	AEGTA05115	LOC_Os02g50020.1	expressed protein	microtubule motor [Zea mays] >gi|195648372|gb|ACG43654.1| microtubule motor [Zea mays] >gi|195650257|gb|ACG44596.1| microtubule motor [Zea mays] >gi|413923889|gb|AFW63821.1| putative dynein light chain type 1 family protein [Zea mays]
up|AEGTA22465	21.4813	47.0678	-1.1317	0.00028604	0.0028692	TRUE	AEGTA22465	--	--	uncharacterized protein LOC100278091 [Zea mays] >gi|195649089|gb|ACG44012.1| hypothetical protein [Zea mays]
down|AEGTA43416	27.0249	54.5174	-1.0124	0.0002909	0.0029134	TRUE	AEGTA43416	--	--	PREDICTED: uncharacterized protein LOC100833242 [Brachypodium distachyon]
down|AEGTA10189	77.6099	33.5231	1.2111	0.00030121	0.0030087	TRUE	AEGTA10189	LOC_Os06g37560.1	beta-galactosidase precursor, putative, expressed	predicted protein [Hordeum vulgare subsp. vulgare]
up|AEGTA05512	69.2945	28.4438	1.2846	0.0003035	0.00303	TRUE	AEGTA05512	LOC_Os04g31390.1	vacuolar protein sorting-associated protein 11, putative, expressed	predicted protein [Hordeum vulgare subsp. vulgare]
trans|AEGTA15244	63.058	24.7191	1.3511	0.00030472	0.0030406	TRUE	AEGTA15244	LOC_Os04g43800.1	phenylalanine ammonia-lyase, putative, expressed	predicted protein [Hordeum vulgare subsp. vulgare]
up|AEGTA00577	19.4025	44.0202	-1.1819	0.00030488	0.0030406	TRUE	AEGTA00577	LOC_Os12g40080.1	B3 DNA binding domain containing protein, expressed	PREDICTED: LOW QUALITY PROTEIN: B3 domain-containing protein Os12g0591400-like [Brachypodium distachyon]
down|AEGTA09930	11.7801	32.8459	-1.4794	0.00030647	0.0030511	TRUE	AEGTA09930	LOC_Os05g41200.1	OsCML9 - Calmodulin-related calcium sensor protein, expressed	unknown [Hordeum vulgare] >gi|326512718|dbj|BAK03266.1| predicted protein [Hordeum vulgare subsp. vulgare]
down|Contig117122	9.00829	28.4438	-1.6588	0.00030794	0.0030631	TRUE	Contig117122	--	--	--
down|AEGTA30306	35.3402	9.48128	1.8982	0.0003094	0.0030744	TRUE	AEGTA30306	LOC_Os02g17880.1	glycosyl hydrolases family 16, putative, expressed	PREDICTED: probable xyloglucan endotransglucosylase/hydrolase protein 26-like [Brachypodium distachyon]
down|AEGTA00742	12.473	33.8617	-1.4408	0.0003133	0.0031067	TRUE	AEGTA00742	LOC_Os01g46932.1	vacuolar protein-sorting-associated protein 25, putative, expressed	hypothetical protein SORBIDRAFT_03g030020 [Sorghum bicolor] >gi|241930230|gb|EES03375.1| hypothetical protein SORBIDRAFT_03g030020 [Sorghum bicolor]
up|AEGTA22085	18.0166	41.9885	-1.2207	0.00031471	0.0031174	TRUE	AEGTA22085	LOC_Os04g20260.1	UDP-glucoronosyl and UDP-glucosyl transferase, putative, expressed	Os04g0270900 [Oryza sativa Japonica Group] >gi|38347037|emb|CAD39889.2| OSJNBb0067G11.12 [Oryza sativa Japonica Group] >gi|125589673|gb|EAZ30023.1| hypothetical protein OsJ_14081 [Oryza sativa Japonica Group] >gi|255675265|dbj|BAH92551.1| Os04g0270900 [Oryza sativa Japonica Group]
down|Contig13162	86.6182	39.2796	1.1409	0.00031581	0.0031267	TRUE	Contig13162	LOC_Os04g39160.1	RNA-dependent RNA polymerase, putative, expressed	predicted protein [Hordeum vulgare subsp. vulgare]
up|Contig111268	16.6307	39.9568	-1.2646	0.00032142	0.0031799	TRUE	Contig111268	--	--	--
down|AEGTA27794	73.4522	31.1528	1.2374	0.00033127	0.0032662	TRUE	AEGTA27794	LOC_Os11g39020.1	ABC transporter, ATP-binding protein, putative, expressed	PREDICTED: ABC transporter F family member 5-like [Brachypodium distachyon]
down|AEGTA27091	10.3942	30.4755	-1.5519	0.0003387	0.003336	TRUE	AEGTA27091	LOC_Os10g17680.1	profilin domain containing protein, expressed	predicted protein [Hordeum vulgare subsp. vulgare]
up|AEGTA29590	60.9792	23.7032	1.3632	0.00034283	0.0033714	TRUE	AEGTA29590	LOC_Os01g50200.1	UDP-glucoronosyl and UDP-glucosyl transferase domain containing protein, expressed	predicted protein [Hordeum vulgare subsp. vulgare]
down|AEGTA30848	67.2157	27.428	1.2931	0.00034379	0.0033791	TRUE	AEGTA30848	LOC_Os06g46410.2	auxin response factor, putative, expressed	PREDICTED: auxin response factor 17-like [Brachypodium distachyon]
up|AEGTA25462	23.5601	49.4381	-1.0693	0.0003443	0.0033806	TRUE	AEGTA25462	LOC_Os07g38690.1	ubiquitin-like protein SMT3, putative, expressed	di-SUMO-like protein [Triticum aestivum]
down|AEGTA07420	69.9875	29.1211	1.265	0.00034613	0.0033963	TRUE	AEGTA07420	LOC_Os10g38060.2	phospholipase D, putative, expressed	predicted protein [Hordeum vulgare subsp. vulgare]
up|Contig123206	53.3568	19.3012	1.467	0.00034626	0.0033963	TRUE	Contig123206	LOC_Os08g01880.1	synaptobrevin-related family protein, putative, expressed	predicted protein [Hordeum vulgare subsp. vulgare] >gi|326521608|dbj|BAK00380.1| predicted protein [Hordeum vulgare subsp. vulgare] >gi|326528015|dbj|BAJ89059.1| predicted protein [Hordeum vulgare subsp. vulgare]
down|AEGTA06255	6.92945	24.7191	-1.8348	0.0003498	0.0034276	TRUE	AEGTA06255	LOC_Os02g53780.2	expressed protein	predicted protein [Hordeum vulgare subsp. vulgare]
down|AEGTA27716	63.751	25.3963	1.3278	0.00035237	0.003451	TRUE	AEGTA27716	LOC_Os01g14940.1	invertase/pectin methylesterase inhibitor family protein, putative, expressed	hypothetical protein [Oryza sativa Japonica Group] >gi|125569758|gb|EAZ11273.1| hypothetical protein OsJ_01127 [Oryza sativa Japonica Group]
down|Contig79687	18.0166	41.6499	-1.209	0.00036302	0.0035426	TRUE	Contig79687	LOC_Os03g15960.1	hsp20/alpha crystallin family protein, putative, expressed	predicted protein [Hordeum vulgare subsp. vulgare]
down|AEGTA42570	22.1743	47.4064	-1.0962	0.0003652	0.0035614	TRUE	AEGTA42570	LOC_Os11g23750.1	retrotransposon protein, putative, Ty1-copia subclass, expressed	PREDICTED: putative disease resistance protein RGA1-like [Brachypodium distachyon]
up|AEGTA02585	40.1908	12.1902	1.7211	0.00037347	0.0036277	TRUE	AEGTA02585	LOC_Os09g33830.1	solute carrier family 35 member F1, putative, expressed	PREDICTED: solute carrier family 35 member F1-like isoform 2 [Brachypodium distachyon]
up|Contig64429	2.07884	15.2378	-2.8738	0.0003796	0.0036798	TRUE	Contig64429	--	--	--
down|AEGTA10186	39.4979	11.8516	1.7367	0.00038037	0.0036835	TRUE	AEGTA10186	LOC_Os02g39550.2	calcium-binding mitochondrial protein anon-60Da, putative, expressed	PREDICTED: LETM1 and EF-hand domain-containing protein 1, mitochondrial-like [Brachypodium distachyon]
trans|Contig90178	38.8049	11.513	1.753	0.00038693	0.0037413	TRUE	Contig90178	LOC_Os07g09520.1	expressed protein	predicted protein [Hordeum vulgare subsp. vulgare]
down|Contig23109	88.0041	40.6341	1.1149	0.00038757	0.0037457	TRUE	Contig23109	LOC_Os11g48090.5	helicase conserved C-terminal domain containing protein, expressed	PREDICTED: ATP-dependent DNA helicase Q-like 2-like [Brachypodium distachyon]
up|Contig63936	27.7178	6.09511	2.1851	0.00038931	0.0037605	TRUE	Contig63936	LOC_Os10g38710.1	glutathione S-transferase, putative, expressed	predicted protein [Hordeum vulgare subsp. vulgare] >gi|326530694|dbj|BAK01145.1| predicted protein [Hordeum vulgare subsp. vulgare]
up|Contig111357	10.3942	30.1369	-1.5358	0.0003994	0.0038482	TRUE	Contig111357	LOC_Os03g39432.2	CPuORF31 - conserved peptide uORF-containing transcript, expressed	Helix-loop-helix DNA-binding domain containing protein, expressed [Oryza sativa Japonica Group] >gi|125544695|gb|EAY90834.1| hypothetical protein OsI_12439 [Oryza sativa Indica Group] >gi|125586994|gb|EAZ27658.1| hypothetical protein OsJ_11606 [Oryza sativa Japonica Group] >gi|215678773|dbj|BAG95210.1| unnamed protein product [Oryza sativa Japonica Group]
down|AEGTA31820	25.639	51.8084	-1.0148	0.00040349	0.0038798	TRUE	AEGTA31820	LOC_Os12g41680.1	No apical meristem protein, putative, expressed	NAC transcription factor [Hordeum vulgare subsp. vulgare]
up|AEGTA14806	25.639	51.8084	-1.0148	0.00040349	0.0038798	TRUE	AEGTA14806	LOC_Os12g08780.1	flavin monooxygenase, putative, expressed	PREDICTED: flavin-containing monooxygenase YUCCA10-like [Brachypodium distachyon]
down|AEGTA21049	36.7261	10.4971	1.8068	0.00040402	0.0038829	TRUE	AEGTA21049	LOC_Os05g37700.1	periplasmic beta-glucosidase precursor, putative, expressed	predicted protein [Hordeum vulgare subsp. vulgare] >gi|326502242|dbj|BAJ95184.1| predicted protein [Hordeum vulgare subsp. vulgare]
down|Contig61841	49.8921	17.6081	1.5026	0.00040987	0.0039272	TRUE	Contig61841	LOC_Os08g01490.1	cytochrome P450, putative, expressed	predicted protein [Hordeum vulgare subsp. vulgare]
up|AEGTA31114	35.3402	9.8199	1.8475	0.00041261	0.0039495	TRUE	AEGTA31114	LOC_Os02g09420.1	cyclase family protein, putative, expressed	PREDICTED: kynurenine formamidase-like [Brachypodium distachyon]
down|AEGTA28242	82.4605	37.2479	1.1465	0.00041294	0.0039507	TRUE	AEGTA28242	LOC_Os09g32410.1	OsFBX333 - F-box domain containing protein, expressed	PREDICTED: uncharacterized protein LOC100840517 [Brachypodium distachyon]
down|AEGTA05401	22.1743	47.0678	-1.0859	0.00041743	0.0039896	TRUE	AEGTA05401	LOC_Os01g56860.1	WD domain, G-beta repeat domain containing protein, expressed	PREDICTED: WD repeat-containing protein 13-like [Brachypodium distachyon]
down|AEGTA17606	101.17	49.4381	1.0331	0.00042921	0.004094	TRUE	AEGTA17606	LOC_Os04g53410.1	MBTB7 - Bric-a-Brac, Tramtrack, Broad Complex BTB domain with Meprin and TRAF Homology MATH domain, expressed	PREDICTED: BTB/POZ and MATH domain-containing protein 2-like [Brachypodium distachyon]
up|AEGTA18675	15.2448	37.2479	-1.2888	0.00043676	0.0041515	TRUE	AEGTA18675	LOC_Os08g44590.1	gibberellin 20 oxidase 2, putative, expressed	predicted protein [Hordeum vulgare subsp. vulgare]
trans|AEGTA20265	48.5062	16.9309	1.5185	0.00043731	0.0041547	TRUE	AEGTA20265	LOC_Os04g11450.1	OsFBX118 - F-box domain containing protein, expressed	predicted protein [Hordeum vulgare subsp. vulgare] >gi|326534376|dbj|BAJ89538.1| predicted protein [Hordeum vulgare subsp. vulgare]
up|Contig60163	14.5519	36.232	-1.3161	0.00043778	0.0041549	TRUE	Contig60163	LOC_Os02g41680.1	phenylalanine ammonia-lyase, putative, expressed	predicted protein [Hordeum vulgare subsp. vulgare] >gi|326532124|dbj|BAK01438.1| predicted protein [Hordeum vulgare subsp. vulgare]
down|AEGTA22323	20.7884	45.0361	-1.1153	0.00044115	0.0041707	TRUE	AEGTA22323	LOC_Os05g43860.1	expressed protein	predicted protein [Hordeum vulgare subsp. vulgare]
up|AEGTA11571	52.6639	19.3012	1.4481	0.0004413	0.0041707	TRUE	AEGTA11571	--	--	PREDICTED: agamous-like MADS-box protein AGL80-like [Brachypodium distachyon]
trans|AEGTA16661	23.5601	48.7609	-1.0494	0.00044759	0.0042166	TRUE	AEGTA16661	LOC_Os08g05370.1	conserved hypothetical protein	hypothetical protein [Oryza sativa Japonica Group] >gi|50726271|dbj|BAD33847.1| hypothetical protein [Oryza sativa Japonica Group]
trans|AEGTA10762	81.0746	36.5707	1.1486	0.00045157	0.0042519	TRUE	AEGTA10762	LOC_Os09g39190.2	OsFBO22 - F-box and other domain containing protein, expressed	PREDICTED: uncharacterized protein LOC100832849 [Brachypodium distachyon]
up|AEGTA14501	9.70124	28.7825	-1.5689	0.00045366	0.0042673	TRUE	AEGTA14501	LOC_Os07g36530.1	OsFBX249 - F-box domain containing protein, expressed	hypothetical protein SORBIDRAFT_02g033260 [Sorghum bicolor] >gi|241924069|gb|EER97213.1| hypothetical protein SORBIDRAFT_02g033260 [Sorghum bicolor]
up|AEGTA28311	6.23651	23.026	-1.8845	0.00045583	0.0042856	TRUE	AEGTA28311	LOC_Os06g01780.1	ethylene-responsive element-binding protein, putative, expressed	hypothetical protein [Oryza sativa Japonica Group]
up|AEGTA43350	25.639	51.4698	-1.0054	0.00045829	0.0043024	TRUE	AEGTA43350	LOC_Os05g43252.1	expressed protein	Chain A, Crystal Structure Of Barley Thioredoxin H Isoform 2 In The Oxidized State >gi|186972809|pdb|2VLT|B Chain B, Crystal Structure Of Barley Thioredoxin H Isoform 2 In The Oxidized State >gi|186972810|pdb|2VLU|A Chain A, Crystal Structure Of Barley Thioredoxin H Isoform 2 In Partially Radiation-Reduced State >gi|186972811|pdb|2VLU|B Chain B, Crystal Structure Of Barley Thioredoxin H Isoform 2…
up|AEGTA14351	73.4522	31.83	1.2064	0.00045999	0.0043141	TRUE	AEGTA14351	LOC_Os04g47390.1	GDSL-like lipase/acylhydrolase, putative, expressed	PREDICTED: GDSL esterase/lipase At1g33811-like [Brachypodium distachyon]
up|Contig22883	2.07884	14.8992	-2.8414	0.00047151	0.00442	TRUE	Contig22883	LOC_Os12g41920.2	single myb histone, putative, expressed	MYB-related protein [Triticum aestivum]
up|AEGTA20276	75.5311	33.1845	1.1866	0.00047304	0.0044256	TRUE	AEGTA20276	LOC_Os08g07720.1	transferase family protein, putative, expressed	PREDICTED: anthocyanin 5-aromatic acyltransferase-like [Brachypodium distachyon]
trans|AEGTA42598	24.2531	4.74064	2.355	0.00047437	0.0044358	TRUE	AEGTA42598	LOC_Os05g28730.1	zinc finger, C3HC4 type domain containing protein, expressed	PREDICTED: uncharacterized protein LOC100839394 isoform 1 [Brachypodium distachyon]
trans|AEGTA08403	46.4273	15.915	1.5446	0.00048035	0.004483	TRUE	AEGTA08403	LOC_Os01g66920.1	Ser/Thr protein phosphatase family protein, putative, expressed	PREDICTED: putative metallophosphoesterase At3g03305-like [Brachypodium distachyon]
down|Contig59552	64.4439	26.4121	1.2868	0.00048443	0.0045144	TRUE	Contig59552	--	--	predicted protein [Hordeum vulgare subsp. vulgare]
up|AEGTA31977	17.3236	39.9568	-1.2057	0.00049013	0.0045631	TRUE	AEGTA31977	LOC_Os06g09560.1	heat shock protein DnaJ, putative, expressed	predicted protein [Hordeum vulgare subsp. vulgare]
down|Contig110536	1.38589	13.2061	-3.2523	0.00049671	0.0046137	TRUE	Contig110536	LOC_Os03g11790.2	OsFBX79 - F-box domain containing protein, expressed	hypothetical protein SORBIDRAFT_05g000850 [Sorghum bicolor] >gi|241934722|gb|EES07867.1| hypothetical protein SORBIDRAFT_05g000850 [Sorghum bicolor]
up|AEGTA20356	16.6307	38.941	-1.2274	0.00049702	0.0046137	TRUE	AEGTA20356	LOC_Os05g45990.1	OsFBX171 - F-box domain containing protein, expressed	predicted protein [Hordeum vulgare subsp. vulgare]
down|Contig39587	6.92945	24.0418	-1.7947	0.00050154	0.0046533	TRUE	Contig39587	LOC_Os08g37874.1	2-nitropropane dioxygenase family, putative, expressed	PREDICTED: probable nitronate monooxygenase-like [Brachypodium distachyon]
up|AEGTA12682	15.9377	37.9251	-1.2507	0.00050254	0.0046558	TRUE	AEGTA12682	LOC_Os07g45195.1	expressed protein	predicted protein [Hordeum vulgare subsp. vulgare]
up|AEGTA22528	57.5145	22.3487	1.3637	0.00050418	0.0046687	TRUE	AEGTA22528	LOC_Os12g18729.5	expressed protein	PREDICTED: uncharacterized protein LOC100828184 [Brachypodium distachyon]
down|AEGTA30441	63.751	26.0735	1.2899	0.00050507	0.0046726	TRUE	AEGTA30441	LOC_Os07g09140.1	expressed protein	PREDICTED: uncharacterized protein At4g14100-like [Brachypodium distachyon]
up|AEGTA01700	20.7884	44.6975	-1.1044	0.00050509	0.0046726	TRUE	AEGTA01700	LOC_Os01g08280.1	expressed protein	PREDICTED: uncharacterized protein LOC100822625 [Brachypodium distachyon]
trans|AEGTA11450	49.8921	17.9467	1.4751	0.00050751	0.0046904	TRUE	AEGTA11450	LOC_Os09g20810.1	strictosidine synthase, putative, expressed	predicted protein [Hordeum vulgare subsp. vulgare]
down|AEGTA30095	23.5601	48.4223	-1.0393	0.00050985	0.0047098	TRUE	AEGTA30095	LOC_Os12g05000.1	expressed protein	predicted protein [Hordeum vulgare subsp. vulgare]
down|AEGTA18776	74.1452	32.5072	1.1896	0.00051669	0.0047637	TRUE	AEGTA18776	LOC_Os07g47450.1	flowering promoting factor-like 1, putative, expressed	predicted protein [Hordeum vulgare subsp. vulgare] >gi|326514856|dbj|BAJ99789.1| predicted protein [Hordeum vulgare subsp. vulgare] >gi|326523677|dbj|BAJ93009.1| predicted protein [Hordeum vulgare subsp. vulgare]
up|AEGTA19872	53.3568	19.9784	1.4172	0.00052145	0.004803	TRUE	AEGTA19872	LOC_Os10g34902.1	RIPER9 - Ripening-related family protein precursor, putative, expressed	hypothetical protein ZEAMMB73_209635 [Zea mays]
up|AEGTA30658	22.8672	47.4064	-1.0518	0.00052712	0.0048435	TRUE	AEGTA30658	LOC_Os04g33740.1	glycosyl hydrolases, putative, expressed	cell wall invertase [Triticum aestivum]
up|Contig55642	19.4025	42.6658	-1.1368	0.0005315	0.004879	TRUE	Contig55642	--	--	--
up|Contig22372	3.46473	17.6081	-2.3454	0.00053591	0.0049171	TRUE	Contig22372	--	--	--
trans|AEGTA26030	24.946	50.1153	-1.0064	0.00054007	0.0049482	TRUE	AEGTA26030	LOC_Os04g55480.2	BRCA1-associated protein, putative, expressed	predicted protein [Hordeum vulgare subsp. vulgare]
up|AEGTA33085	24.946	50.1153	-1.0064	0.00054007	0.0049482	TRUE	AEGTA33085	LOC_Os12g09240.1	NBS-LRR disease resistance protein, putative, expressed	predicted protein [Hordeum vulgare subsp. vulgare]
up|AEGTA01086	43.6556	14.5605	1.5841	0.0005404	0.0049488	TRUE	AEGTA01086	LOC_Os03g60190.1	oxidoreductase, 2OG-Fe oxygenase family protein, putative, expressed	PREDICTED: uncharacterized protein LOC100841984 [Brachypodium distachyon]
up|Contig97061	18.7095	41.6499	-1.1545	0.00054366	0.0049691	TRUE	Contig97061	--	--	--
down|AEGTA43006	34.6473	9.8199	1.819	0.00055184	0.0050366	TRUE	AEGTA43006	LOC_Os01g44120.1	expressed protein	predicted protein [Hordeum vulgare subsp. vulgare]
trans|AEGTA31686	34.6473	9.8199	1.819	0.00055184	0.0050366	TRUE	AEGTA31686	LOC_Os07g16970.2	rab GDP dissociation inhibitor alpha, putative, expressed	predicted protein [Hordeum vulgare subsp. vulgare]
up|AEGTA01265	18.0166	40.6341	-1.1734	0.00055491	0.0050622	TRUE	AEGTA01265	LOC_Os03g47949.1	HECT-domain domain containing protein, expressed	hypothetical protein OsJ_12135 [Oryza sativa Japonica Group]
down|AEGTA15371	33.9543	9.48128	1.8404	0.00055756	0.005084	TRUE	AEGTA15371	LOC_Os08g02250.1	IQ calmodulin-binding motif domain containing protein, expressed	predicted protein [Hordeum vulgare subsp. vulgare]
down|AEGTA08957	24.2531	49.0995	-1.0175	0.00056016	0.0051029	TRUE	AEGTA08957	LOC_Os07g28840.1	SET domain containing protein, expressed	predicted protein [Hordeum vulgare subsp. vulgare]
down|AEGTA06550	61.6721	25.0577	1.2994	0.00057216	0.0051873	TRUE	AEGTA06550	LOC_Os12g38000.1	60S ribosomal protein L8, putative, expressed	predicted protein [Hordeum vulgare subsp. vulgare] >gi|326499466|dbj|BAJ86044.1| predicted protein [Hordeum vulgare subsp. vulgare] >gi|326511275|dbj|BAJ87651.1| predicted protein [Hordeum vulgare subsp. vulgare]
down|Contig81065	20.7884	44.3588	-1.0934	0.00057791	0.0052344	TRUE	Contig81065	--	--	--
down|AEGTA09025	15.9377	37.5865	-1.2378	0.00058128	0.0052624	TRUE	AEGTA09025	LOC_Os07g48830.1	glycosyl transferase 8 domain containing protein, putative, expressed	galactinol synthase [Triticum aestivum]
up|AEGTA23717	20.0954	43.343	-1.1089	0.0005941	0.0053657	TRUE	AEGTA23717	--	--	--
up|AEGTA00961	69.2945	29.7983	1.2175	0.00059783	0.0053934	TRUE	AEGTA00961	LOC_Os02g44530.1	expressed protein	PREDICTED: uncharacterized protein LOC100840940 [Brachypodium distachyon]
down|AEGTA18570	6.92945	23.7032	-1.7743	0.00059987	0.0054076	TRUE	AEGTA18570	LOC_Os01g66850.1	pectinacetylesterase domain containing protein, expressed	predicted protein [Hordeum vulgare subsp. vulgare]
down|AEGTA04438	40.8838	13.2061	1.6303	0.00060169	0.0054214	TRUE	AEGTA04438	LOC_Os02g32590.1	HSF-type DNA-binding domain containing protein, expressed	PREDICTED: heat stress transcription factor A-3-like [Brachypodium distachyon]
down|AEGTA30665	95.6265	46.7292	1.0331	0.00061799	0.0055525	TRUE	AEGTA30665	LOC_Os12g10200.1	SAM-dependent methyltransferase, putative, expressed	PREDICTED: uncharacterized protein At1g22800-like [Brachypodium distachyon]
down|AEGTA06411	45.7344	15.915	1.5229	0.00061913	0.0055575	TRUE	AEGTA06411	LOC_Os08g28540.1	resistance protein LR10, putative, expressed	predicted protein [Hordeum vulgare subsp. vulgare]
down|AEGTA06678	85.2323	39.9568	1.093	0.00061889	0.0055575	TRUE	AEGTA06678	--	--	predicted protein [Hordeum vulgare subsp. vulgare]
down|AEGTA10120	4.85062	19.9784	-2.0422	0.00062617	0.0056128	TRUE	AEGTA10120	LOC_Os05g29974.1	lipase, putative, expressed	PREDICTED: monoglyceride lipase-like isoform 1 [Brachypodium distachyon]
up|AEGTA23411	4.85062	19.9784	-2.0422	0.00062617	0.0056128	TRUE	AEGTA23411	LOC_Os02g26630.1	transposon protein, putative, unclassified, expressed	hypothetical protein OsI_11378 [Oryza sativa Indica Group]
down|AEGTA04022	63.058	26.0735	1.2741	0.00062782	0.0056249	TRUE	AEGTA04022	LOC_Os01g03270.1	expressed protein	hypothetical protein OsI_00190 [Oryza sativa Indica Group] >gi|222617655|gb|EEE53787.1| hypothetical protein OsJ_00191 [Oryza sativa Japonica Group]
trans|AEGTA31615	78.3028	35.5548	1.139	0.00062816	0.0056253	TRUE	AEGTA31615	LOC_Os11g11780.1	cysteine-rich receptor-like protein kinase 21 precursor, putative, expressed	serine/threonine protein kinase [Hordeum vulgare subsp. vulgare]
down|AEGTA25358	21.4813	45.0361	-1.068	0.00064099	0.0057294	TRUE	AEGTA25358	LOC_Os04g59360.1	csAtPR5, putative, expressed	PREDICTED: uncharacterized protein LOC100823959 [Brachypodium distachyon]
up|AEGTA28504	4.15767	18.6239	-2.1633	0.00065028	0.0057989	TRUE	AEGTA28504	LOC_Os01g57940.1	tyrosine protein kinase domain containing protein, putative, expressed	PREDICTED: serine/threonine-protein kinase PBS1-like [Brachypodium distachyon]
down|AEGTA25309	17.3236	39.2796	-1.181	0.00065099	0.0058025	TRUE	AEGTA25309	LOC_Os09g27240.1	mitochondrial carrier protein, putative, expressed	--
trans|AEGTA22809	3.46473	17.2695	-2.3174	0.00065647	0.0058431	TRUE	AEGTA22809	LOC_Os02g47150.1	DNA topoisomerase 2, putative, expressed	PREDICTED: DNA topoisomerase 2-like [Brachypodium distachyon]
up|AEGTA21283	77.6099	35.2162	1.14	0.00065706	0.0058456	TRUE	AEGTA21283	--	--	predicted protein [Hordeum vulgare subsp. vulgare]
up|AEGTA25944	79.6887	36.5707	1.1237	0.00066603	0.0059116	TRUE	AEGTA25944	--	--	predicted protein [Hordeum vulgare subsp. vulgare]
trans|AEGTA00857	11.0871	30.1369	-1.4426	0.00066708	0.0059154	TRUE	AEGTA00857	LOC_Os03g17000.3	NAD dependent epimerase/dehydratase family domain containing protein, expressed	predicted protein [Hordeum vulgare subsp. vulgare]
up|AEGTA00503	23.5601	4.74064	2.3132	0.00066676	0.0059154	TRUE	AEGTA00503	--	--	predicted protein [Hordeum vulgare subsp. vulgare]
down|AEGTA00360	15.2448	36.232	-1.2489	0.00067954	0.0060091	TRUE	AEGTA00360	LOC_Os12g40840.2	expressed protein	predicted protein [Hordeum vulgare subsp. vulgare]
up|AEGTA27799	92.1618	44.6975	1.044	0.00068015	0.0060117	TRUE	AEGTA27799	LOC_Os02g42950.1	YABBY domain containing protein, putative, expressed	PREDICTED: protein YABBY 4-like [Brachypodium distachyon]
down|AEGTA17944	67.2157	28.7825	1.2236	0.00068134	0.0060194	TRUE	AEGTA17944	LOC_Os10g31910.1	pectate lyase precursor, putative, expressed	PREDICTED: probable pectate lyase 12-like [Brachypodium distachyon]
up|AEGTA12241	55.4356	21.6715	1.355	0.00068612	0.0060561	TRUE	AEGTA12241	LOC_Os05g47520.1	expressed protein	PREDICTED: uncharacterized protein LOC100834379 [Brachypodium distachyon]
down|AEGTA28186	47.8132	17.2695	1.4692	0.00069508	0.0061238	TRUE	AEGTA28186	LOC_Os08g13920.1	glycosyl hydrolases family 16, putative, expressed	endotransglucosylase/hydrolase XTH4 [Triticum aestivum]
up|AEGTA08240	5.54356	20.9943	-1.9211	0.00071151	0.0062483	TRUE	AEGTA08240	LOC_Os07g27480.1	ELMO/CED-12 family protein, putative, expressed	predicted protein [Hordeum vulgare subsp. vulgare]
down|AEGTA11625	21.4813	44.6975	-1.0571	0.00073153	0.0063976	TRUE	AEGTA11625	LOC_Os06g29470.1	peroxidase precursor, putative, expressed	predicted protein [Hordeum vulgare subsp. vulgare]
up|AEGTA22921	9.70124	27.7666	-1.5171	0.00074535	0.0065064	TRUE	AEGTA22921	LOC_Os03g42230.1	B3 DNA binding domain containing protein, expressed	PREDICTED: B3 domain-containing protein Os03g0619600-like [Brachypodium distachyon]
down|AEGTA17405	63.058	26.4121	1.2555	0.00074623	0.0065111	TRUE	AEGTA17405	LOC_Os10g17940.1	OsFBX382 - F-box domain containing protein, expressed	predicted protein [Hordeum vulgare subsp. vulgare]
up|AEGTA16319	20.7884	43.6816	-1.0712	0.000755	0.006575	TRUE	AEGTA16319	--	--	predicted protein [Hordeum vulgare subsp. vulgare]
up|AEGTA42832	27.0249	6.43373	2.0706	0.00075502	0.006575	TRUE	AEGTA42832	LOC_Os09g20850.1	expressed protein	hypothetical protein SORBIDRAFT_02g023510 [Sorghum bicolor] >gi|241923529|gb|EER96673.1| hypothetical protein SORBIDRAFT_02g023510 [Sorghum bicolor]
up|AEGTA24220	98.3983	49.0995	1.0029	0.00075801	0.0065868	TRUE	AEGTA24220	LOC_Os08g27824.1	NOL1/NOP2/sun family protein, putative, expressed	PREDICTED: putative methyltransferase NSUN6-like [Brachypodium distachyon]
trans|AEGTA11333	0	10.8357	-3.9669	0.0007586	0.0065889	TRUE	AEGTA11333	LOC_Os04g23440.1	helix-loop-helix DNA-binding domain containing protein, expressed	predicted protein [Hordeum vulgare subsp. vulgare]
up|AEGTA21437	10.3942	28.7825	-1.4694	0.00076643	0.0066477	TRUE	AEGTA21437	LOC_Os08g42420.2	expressed protein	TPA: hypothetical protein ZEAMMB73_759317 [Zea mays]
up|AEGTA28767	90.0829	43.6816	1.0442	0.00078012	0.0067481	TRUE	AEGTA28767	LOC_Os05g31420.1	GRAS family transcription factor containing protein, expressed	predicted protein [Hordeum vulgare subsp. vulgare]
up|AEGTA07905	40.1908	13.2061	1.6057	0.00078467	0.0067843	TRUE	AEGTA07905	LOC_Os09g19900.1	WD domain, G-beta repeat domain containing protein, expressed	--
trans|AEGTA31362	6.23651	22.0101	-1.8194	0.00078844	0.0068108	TRUE	AEGTA31362	LOC_Os04g38330.1	radical SAM enzyme, putative, expressed	predicted protein [Hordeum vulgare subsp. vulgare]
up|AEGTA08447	6.23651	22.0101	-1.8194	0.00078844	0.0068108	TRUE	AEGTA08447	LOC_Os11g42810.1	expressed protein	hypothetical protein OsI_38293 [Oryza sativa Indica Group]
trans|AEGTA33015	69.9875	30.8142	1.1835	0.00078962	0.0068179	TRUE	AEGTA33015	LOC_Os08g44960.1	AP2 domain containing protein, expressed	PREDICTED: ethylene-responsive transcription factor ERF098-like [Brachypodium distachyon]
trans|AEGTA29877	4.15767	18.2853	-2.1368	0.00079144	0.0068274	TRUE	AEGTA29877	LOC_Os03g11960.1	copper/zinc superoxide dismutase, putative, expressed	predicted protein [Hordeum vulgare subsp. vulgare]
up|AEGTA12684	13.166	32.8459	-1.3189	0.0008007	0.0068947	TRUE	AEGTA12684	LOC_Os11g39490.1	jacalin-like lectin domain containing protein, expressed	PREDICTED: uncharacterized protein LOC100842254 [Brachypodium distachyon]
trans|AEGTA31790	22.1743	45.3747	-1.033	0.00080636	0.0069404	TRUE	AEGTA31790	LOC_Os10g23100.1	ras-related protein, putative, expressed	predicted protein [Hordeum vulgare subsp. vulgare]
up|AEGTA27743	64.4439	27.428	1.2324	0.00081077	0.0069752	TRUE	AEGTA27743	LOC_Os04g32680.1	POEI20 - Pollen Ole e I allergen and extensin family protein precursor, expressed	pollen-specific protein F8-4 [Secale cereale x Triticum durum] >gi|365769169|gb|AEW90947.1| pollen-specific protein F8-5 [Secale cereale x Triticum durum]
down|Contig93820	8.31535	25.3963	-1.6108	0.00081274	0.0069889	TRUE	Contig93820	--	--	--
down|Contig125537	69.2945	30.4755	1.1851	0.00082548	0.0070921	TRUE	Contig125537	LOC_Os01g22010.4	S-adenosylmethionine synthetase, putative, expressed	PREDICTED: S-adenosylmethionine synthase 3-like [Brachypodium distachyon]
up|AEGTA28350	18.0166	39.6182	-1.1368	0.00084282	0.0072313	TRUE	AEGTA28350	LOC_Os12g06870.1	OsNucAP2 - Putative Nucleoporin Autopeptidase homologue, expressed	predicted protein [Hordeum vulgare subsp. vulgare]
down|AEGTA29129	5.54356	20.6556	-1.8977	0.00085692	0.0073489	TRUE	AEGTA29129	LOC_Os04g47310.1	expressed protein	predicted protein [Hordeum vulgare subsp. vulgare]
up|AEGTA02303	37.4191	11.8516	1.6587	0.00086839	0.0074406	TRUE	AEGTA02303	LOC_Os04g25360.2	tRNA methyltransferase complex GCD14 subunit, putative, expressed	PREDICTED: tRNA (adenine-N(1)-)-methyltransferase catalytic subunit TRMT61A-like [Brachypodium distachyon]
down|Contig88751	22.8672	46.0519	-1.01	0.00088523	0.0075679	TRUE	Contig88751	--	--	--
up|AEGTA12862	20.0954	42.3271	-1.0747	0.00088948	0.0075974	TRUE	AEGTA12862	LOC_Os08g37250.1	patatin, putative, expressed	predicted protein [Hordeum vulgare subsp. vulgare] >gi|326528407|dbj|BAJ93392.1| predicted protein [Hordeum vulgare subsp. vulgare]
up|AEGTA00047	79.6887	37.2479	1.0972	0.00089062	0.0076037	TRUE	AEGTA00047	LOC_Os02g30790.1	SAR DNA-binding protein-like, putative, expressed	hypothetical protein OsI_36590 [Oryza sativa Indica Group]
up|AEGTA00655	15.2448	35.5548	-1.2217	0.00090901	0.0077364	TRUE	AEGTA00655	LOC_Os05g23530.1	expressed protein	predicted protein [Hordeum vulgare subsp. vulgare]
up|AEGTA21047	15.2448	35.5548	-1.2217	0.00090901	0.0077364	TRUE	AEGTA21047	LOC_Os08g30770.1	ABC transporter, ATP-binding protein, putative, expressed	PREDICTED: ABC transporter A family member 7-like [Brachypodium distachyon]
up|AEGTA01049	19.4025	41.3113	-1.0903	0.00091633	0.0077953	TRUE	AEGTA01049	LOC_Os03g11690.1	PPR repeat containing protein, expressed	PREDICTED: pentatricopeptide repeat-containing protein At1g62590-like [Brachypodium distachyon]
up|AEGTA14868	69.9875	31.1528	1.1677	0.0009239	0.0078492	TRUE	AEGTA14868	LOC_Os02g56600.1	no apical meristem protein, putative, expressed	predicted protein [Hordeum vulgare subsp. vulgare]
up|AEGTA07829	91.4688	45.0361	1.0222	0.00092677	0.00787	TRUE	AEGTA07829	LOC_Os05g33514.2	expressed protein	--
up|AEGTA08361	89.39	43.6816	1.0331	0.00093274	0.0079136	TRUE	AEGTA08361	LOC_Os04g37540.1	expressed protein	predicted protein [Hordeum vulgare subsp. vulgare]
up|AEGTA43914	22.8672	4.74064	2.2701	0.00093493	0.0079251	TRUE	AEGTA43914	--	--	--
up|Contig115689	4.15767	17.9467	-2.1099	0.00096258	0.0081342	TRUE	Contig115689	--	--	--
up|AEGTA31056	86.6182	41.9885	1.0447	0.00098088	0.0082851	TRUE	AEGTA31056	LOC_Os06g39870.1	26S protease regulatory subunit 8, putative, expressed	predicted protein [Hordeum vulgare subsp. vulgare] >gi|326520663|dbj|BAJ92695.1| predicted protein [Hordeum vulgare subsp. vulgare]
down|Contig118273	3.46473	16.5922	-2.2597	0.00098328	0.008298	TRUE	Contig118273	LOC_Os02g14530.1	protein kinase domain containing protein, expressed	PREDICTED: uncharacterized protein LOC100826354 [Brachypodium distachyon]
down|Contig1675	3.46473	16.5922	-2.2597	0.00098328	0.008298	TRUE	Contig1675	LOC_Os07g02140.1	flavin-containing monooxygenase family protein, putative, expressed	putative protein [Triticum aestivum]
down|AEGTA12322	66.5228	29.1211	1.1918	0.00098587	0.0083162	TRUE	AEGTA12322	LOC_Os01g15470.1	protein kinase, putative, expressed	predicted protein [Hordeum vulgare subsp. vulgare]
down|AEGTA10198	24.2531	5.41787	2.1624	0.00098958	0.0083438	TRUE	AEGTA10198	LOC_Os10g27174.1	40S ribosomal protein S28, putative, expressed	unknown [Zea mays]
up|AEGTA03323	17.3236	38.2637	-1.1432	0.00099102	0.0083523	TRUE	AEGTA03323	LOC_Os04g43050.1	Dicer, putative, expressed	hypothetical protein ZEAMMB73_649074, partial [Zea mays]
down|AEGTA06900	40.1908	13.5447	1.5691	0.00099156	0.0083531	TRUE	AEGTA06900	LOC_Os03g51430.2	SEC14 cytosolic factor family protein, putative, expressed	PREDICTED: phosphatidylinositol transfer protein PDR17-like [Brachypodium distachyon]
down|AEGTA29688	55.4356	22.3487	1.3106	0.00099454	0.0083745	TRUE	AEGTA29688	LOC_Os10g28230.1	Core histone H2A/H2B/H3/H4 domain containing protein, putative, expressed	PREDICTED: probable histone H2A variant 3-like [Brachypodium distachyon]
down|AEGTA42991	92.1618	45.7133	1.0116	0.0010074	0.0084717	TRUE	AEGTA42991	LOC_Os10g36848.1	cytochrome P450, putative, expressed	putative aldehyde 5-hydroxylase [Oryza sativa Japonica Group]
trans|AEGTA07083	24.946	5.75649	2.1155	0.0010094	0.0084849	TRUE	AEGTA07083	LOC_Os10g25130.1	aminotransferase, classes I and II, domain containing protein, expressed	RecName: Full=Alanine aminotransferase 2; Short=ALAAT-2; AltName: Full=Glutamate pyruvate transaminase 2; Short=GPT; AltName: Full=Glutamic--alanine transaminase 2; AltName: Full=Glutamic--pyruvic transaminase 2 >gi|469148|emb|CAA81231.1| alanine aminotransferase [Hordeum vulgare subsp. vulgare]
up|AEGTA11935	30.4896	8.46543	1.8487	0.0010302	0.0086446	TRUE	AEGTA11935	LOC_Os07g31770.1	chalcone synthase, putative, expressed	hypothetical protein SORBIDRAFT_04g022860 [Sorghum bicolor] >gi|241933831|gb|EES06976.1| hypothetical protein SORBIDRAFT_04g022860 [Sorghum bicolor]
down|Contig120243	9.70124	27.0894	-1.4815	0.0010336	0.0086558	TRUE	Contig120243	LOC_Os06g03110.1	expressed protein	hypothetical protein [Oryza sativa Japonica Group] >gi|125553848|gb|EAY99453.1| hypothetical protein OsI_21420 [Oryza sativa Indica Group] >gi|125595869|gb|EAZ35649.1| hypothetical protein OsJ_19936 [Oryza sativa Japonica Group]
trans|AEGTA10733	9.70124	27.0894	-1.4815	0.0010336	0.0086558	TRUE	AEGTA10733	LOC_Os01g67630.2	peptide transporter PTR2, putative, expressed	predicted protein [Hordeum vulgare subsp. vulgare]
up|AEGTA17212	15.9377	36.232	-1.1848	0.0010328	0.0086558	TRUE	AEGTA17212	LOC_Os06g10350.1	MYB family transcription factor, putative, expressed	predicted protein [Hordeum vulgare subsp. vulgare]
up|Contig91341	9.70124	27.0894	-1.4815	0.0010336	0.0086558	TRUE	Contig91341	LOC_Os08g44940.1	DUF260 domain containing protein, putative, expressed	Os08g0563400 [Oryza sativa Japonica Group] >gi|42408445|dbj|BAD09627.1| putative LOB domain protein 17 [Oryza sativa Japonica Group] >gi|113624495|dbj|BAF24440.1| Os08g0563400 [Oryza sativa Japonica Group] >gi|125562584|gb|EAZ08032.1| hypothetical protein OsI_30297 [Oryza sativa Indica Group] >gi|125604352|gb|EAZ43677.1| hypothetical protein OsJ_28302 [Oryza sativa Japonica Group]
up|AEGTA11074	27.0249	6.77234	1.9966	0.0010428	0.0087191	TRUE	AEGTA11074	LOC_Os06g36090.1	ABC-2 type transporter, putative, expressed	PREDICTED: pleiotropic drug resistance protein 12-like [Vitis vinifera]
trans|AEGTA23439	27.7178	7.11096	1.9627	0.0010463	0.0087443	TRUE	AEGTA23439	--	--	hypothetical protein SORBIDRAFT_03g026062 [Sorghum bicolor] >gi|241930017|gb|EES03162.1| hypothetical protein SORBIDRAFT_03g026062 [Sorghum bicolor]
down|AEGTA11631	11.0871	29.1211	-1.3932	0.0010723	0.0089304	TRUE	AEGTA11631	LOC_Os01g71180.1	pentatricopeptide repeat protein PPR1106-17, putative, expressed	PREDICTED: pentatricopeptide repeat-containing protein At4g19220, mitochondrial-like [Brachypodium distachyon]
down|AEGTA31790	11.0871	29.1211	-1.3932	0.0010723	0.0089304	TRUE	AEGTA31790	LOC_Os10g23100.1	ras-related protein, putative, expressed	predicted protein [Hordeum vulgare subsp. vulgare]
up|AEGTA11795	11.0871	29.1211	-1.3932	0.0010723	0.0089304	TRUE	AEGTA11795	LOC_Os02g12450.1	receptor-like protein kinase 2 precursor, putative, expressed	PREDICTED: uncharacterized protein LOC100840629 [Brachypodium distachyon]
down|Contig88483	18.7095	39.9568	-1.0947	0.0010794	0.0089854	TRUE	Contig88483	LOC_Os02g56680.1	dehydrogenase, putative, expressed	predicted protein [Hordeum vulgare subsp. vulgare]
up|AEGTA03961	0	9.8199	-4.2957	0.0010819	0.0090027	TRUE	AEGTA03961	LOC_Os03g31150.3	expressed protein	PREDICTED: uncharacterized protein LOC100844423 [Brachypodium distachyon]
up|AEGTA03123	56.8215	23.3646	1.2821	0.0010945	0.0090991	TRUE	AEGTA03123	LOC_Os05g49530.1	F-box domain containing protein, expressed	hypothetical protein OsI_21049 [Oryza sativa Indica Group]
down|AEGTA20892	2.07884	13.5447	-2.7039	0.0011192	0.0092844	TRUE	AEGTA20892	LOC_Os05g10830.1	proteophosphoglycan ppg4, putative, expressed	predicted protein [Hordeum vulgare subsp. vulgare]
trans|Contig86439	2.07884	13.5447	-2.7039	0.0011192	0.0092844	TRUE	Contig86439	LOC_Os01g24090.1	TPR repeat, putative, expressed	hypothetical protein OsI_01794 [Oryza sativa Indica Group]
down|AEGTA10059	20.0954	3.72479	2.4316	0.0011548	0.0095553	TRUE	AEGTA10059	LOC_Os06g44610.1	membrane associated DUF588 domain containing protein, putative, expressed	predicted protein [Hordeum vulgare subsp. vulgare]
down|AEGTA05537	66.5228	29.4597	1.1751	0.0011556	0.0095573	TRUE	AEGTA05537	LOC_Os04g53050.1	disease resistance RPP13-like protein 1, putative, expressed	predicted protein [Hordeum vulgare subsp. vulgare]
down|Contig29066	20.0954	41.6499	-1.0514	0.0011599	0.009589	TRUE	Contig29066	LOC_Os01g15470.1	protein kinase, putative, expressed	predicted protein [Hordeum vulgare subsp. vulgare]
trans|AEGTA09494	4.15767	17.6081	-2.0824	0.0011699	0.0096547	TRUE	AEGTA09494	LOC_Os01g70130.2	protein kinase domain containing protein, expressed	predicted protein [Hordeum vulgare subsp. vulgare]
up|AEGTA17677	4.15767	17.6081	-2.0824	0.0011699	0.0096547	TRUE	AEGTA17677	LOC_Os10g32050.1	ankyrin repeat domain containing protein, expressed	predicted protein [Hordeum vulgare subsp. vulgare]
down|AEGTA00754	45.7344	16.9309	1.4336	0.0011727	0.0096696	TRUE	AEGTA00754	LOC_Os09g38730.1	26S protease regulatory subunit 6B, putative, expressed	hypothetical protein [Oryza sativa Japonica Group] >gi|125553848|gb|EAY99453.1| hypothetical protein OsI_21420 [Oryza sativa Indica Group] >gi|125595869|gb|EAZ35649.1| hypothetical protein OsJ_19936 [Oryza sativa Japonica Group]
down|AEGTA21223	52.6639	20.9943	1.3268	0.0011723	0.0096696	TRUE	AEGTA21223	--	--	predicted protein [Hordeum vulgare subsp. vulgare]
down|AEGTA30652	35.3402	11.1744	1.6611	0.0011947	0.009824	TRUE	AEGTA30652	LOC_Os09g20400.1	expressed protein	predicted protein [Hordeum vulgare subsp. vulgare]
down|AEGTA21179	19.4025	40.6341	-1.0664	0.001198	0.0098437	TRUE	AEGTA21179	LOC_Os10g38470.1	glutathione S-transferase, putative, expressed	predicted protein [Hordeum vulgare subsp. vulgare] >gi|326511859|dbj|BAJ92074.1| predicted protein [Hordeum vulgare subsp. vulgare] >gi|326520810|dbj|BAJ92768.1| predicted protein [Hordeum vulgare subsp. vulgare] >gi|326523835|dbj|BAJ96928.1| predicted protein [Hordeum vulgare subsp. vulgare]

## Sheet: Table S5(b)
Table S5(b) Differential expression of 24-nt siRNAs pulled down by AGO4a antibody in Y2280
sRNA	Dr.12h.4aD	Dr.0h.4aD	log2.Fold_change.	p.value	q.value.Storey.et.al..2003.	Signature	geneid	osa	osa description	NR description
down|AEGTA00239	3436.89	343.599	3.3223	0	0	TRUE	AEGTA00239	LOC_Os03g17000.3	NAD dependent epimerase/dehydratase family domain containing protein, expressed	PREDICTED: probable rhamnose biosynthetic enzyme 2-like isoform 1 [Brachypodium distachyon] >gi|357135083|ref|XP_003569141.1| PREDICTED: probable rhamnose biosynthetic enzyme 2-like isoform 2 [Brachypodium distachyon]
down|AEGTA01250	3213.84	480.499	2.7417	0	0	TRUE	AEGTA01250	LOC_Os07g45360.1	DEAD/DEAH box helicase domain containing protein, expressed	PREDICTED: DEAD-box ATP-dependent RNA helicase 57-like [Brachypodium distachyon]
down|AEGTA03304	32317.9	3327.38	3.2799	0	0	TRUE	AEGTA03304	LOC_Os10g25110.1	pumilio-family RNA binding repeat containing protein, expressed	predicted protein [Hordeum vulgare subsp. vulgare]
down|AEGTA06580	8753.31	996.032	3.1356	0	0	TRUE	AEGTA06580	LOC_Os09g02810.1	CCAAT/enhancer-binding protein, putative, expressed	PREDICTED: CCAAT/enhancer-binding protein zeta-like [Brachypodium distachyon]
down|AEGTA10102	2648.79	207.776	3.6722	0	0	TRUE	AEGTA10102	LOC_Os09g36020.1	EAP30/Vps36 family domain containing protein, expressed	predicted protein [Hordeum vulgare subsp. vulgare]
down|AEGTA10127	12714.6	1503.75	3.0799	0	0	TRUE	AEGTA10127	--	--	--
down|AEGTA11935	2515.96	240.115	3.3893	0	0	TRUE	AEGTA11935	LOC_Os07g31770.1	chalcone synthase, putative, expressed	hypothetical protein SORBIDRAFT_04g022860 [Sorghum bicolor] >gi|241933831|gb|EES06976.1| hypothetical protein SORBIDRAFT_04g022860 [Sorghum bicolor]
down|AEGTA25462	3226.73	230.144	3.8095	0	0	TRUE	AEGTA25462	LOC_Os07g38690.1	ubiquitin-like protein SMT3, putative, expressed	di-SUMO-like protein [Triticum aestivum]
down|AEGTA43280	6363.25	1205.16	2.4005	0	0	TRUE	AEGTA43280	LOC_Os03g19427.1	nicotianamine synthase, putative, expressed	RecName: Full=Probable nicotianamine synthase 3; AltName: Full=HvNAS3; AltName: Full=S-adenosyl-L-methionine:S-adenosyl-L-methionine:S-adenosyl-methionine 3-amino-3-carboxypropyltransferase 3 >gi|4220594|dbj|BAA74581.1| nicochianamine synthase 3 [Hordeum vulgare subsp. vulgare]
down|Contig106138	467.901	1891.01	-2.0149	0	0	TRUE	Contig106138	LOC_Os10g22510.1	MLA1, putative, expressed	predicted protein [Hordeum vulgare subsp. vulgare]
down|Contig37612	395.535	1802.61	-2.1882	0	0	TRUE	Contig37612	--	--	predicted protein [Hordeum vulgare subsp. vulgare]
trans|AEGTA04378	15019.4	1352.57	3.4731	0	0	TRUE	AEGTA04378	--	--	predicted protein [Hordeum vulgare subsp. vulgare]
trans|AEGTA11074	5022.99	482.655	3.3795	0	0	TRUE	AEGTA11074	LOC_Os06g36090.1	ABC-2 type transporter, putative, expressed	PREDICTED: pleiotropic drug resistance protein 12-like [Vitis vinifera]
trans|AEGTA18809	6726.07	811.971	3.0503	0	0	TRUE	AEGTA18809	LOC_Os03g46610.1	DEAD-box ATP-dependent RNA helicase, putative, expressed	predicted protein [Hordeum vulgare subsp. vulgare] >gi|326508600|dbj|BAJ95822.1| predicted protein [Hordeum vulgare subsp. vulgare]
trans|AEGTA42769	3465.64	406.929	3.0903	0	0	TRUE	AEGTA42769	LOC_Os09g24820.1	ZF-HD protein dimerisation region containing protein, expressed	predicted protein [Hordeum vulgare subsp. vulgare]
up|AEGTA04748	10364.2	1784.83	2.5378	0	0	TRUE	AEGTA04748	LOC_Os06g06930.1	receptor-like protein kinase, putative, expressed	predicted protein [Hordeum vulgare subsp. vulgare]
up|AEGTA09688	6649.74	524.156	3.6652	0	0	TRUE	AEGTA09688	LOC_Os11g47320.2	protein transporter, putative, expressed	predicted protein [Hordeum vulgare subsp. vulgare]
up|AEGTA15682	18854.8	1729.58	3.4464	0	0	TRUE	AEGTA15682	LOC_Os08g29770.1	endoglucanase, putative, expressed	PREDICTED: endoglucanase 20-like [Brachypodium distachyon]
up|AEGTA19166	2181.88	170.317	3.6793	0	0	TRUE	AEGTA19166	LOC_Os12g41490.1	cysteine-rich receptor-like protein kinase 8 precursor, putative, expressed	hypothetical protein SORBIDRAFT_01g013650 [Sorghum bicolor] >gi|241920616|gb|EER93760.1| hypothetical protein SORBIDRAFT_01g013650 [Sorghum bicolor]
up|AEGTA23610	2468.37	236.072	3.3863	0	0	TRUE	AEGTA23610	--	--	hypothetical protein SORBIDRAFT_06g002075 [Sorghum bicolor] >gi|241938687|gb|EES11832.1| hypothetical protein SORBIDRAFT_06g002075 [Sorghum bicolor]
up|AEGTA23617	3147.43	469.72	2.7443	0	0	TRUE	AEGTA23617	LOC_Os06g29450.1	expressed protein	PREDICTED: uncharacterized protein LOC100844581 [Brachypodium distachyon]
up|AEGTA24108	14807.3	1117.57	3.7279	0	0	TRUE	AEGTA24108	LOC_Os01g63580.1	glycerol-3-phosphate acyltransferase, putative, expressed	--
up|AEGTA25087	4219.04	693.395	2.6052	0	0	TRUE	AEGTA25087	--	--	--
up|AEGTA28983	1599.98	4843.26	-1.5979	0	0	TRUE	AEGTA28983	--	--	predicted protein [Hordeum vulgare subsp. vulgare]
up|AEGTA29656	432.213	2375.01	-2.4581	0	0	TRUE	AEGTA29656	--	--	--
up|Contig40512	11231.6	2034.1	2.4651	0	0	TRUE	Contig40512	LOC_Os08g36150.1	activator of 90 kDa heat shock protein ATPase homolog, putative, expressed	PREDICTED: LOW QUALITY PROTEIN: activator of 90 kDa heat shock protein ATPase homolog 1-like [Glycine max]
up|Contig82892	3589.55	366.236	3.293	0	0	TRUE	Contig82892	--	--	--
up|AEGTA20554	3321.9	573.742	2.5335	1.7642e-304	6.5304e-302	TRUE	AEGTA20554	--	--	predicted protein [Hordeum vulgare subsp. vulgare]
up|AEGTA23849	2225.5	221.52	3.3286	1.225e-299	4.3833e-297	TRUE	AEGTA23849	LOC_Os07g33370.1	IQ calmodulin-binding motif family protein, expressed	PREDICTED: abnormal spindle-like microcephaly-associated protein homolog [Brachypodium distachyon]
up|Contig107530	580.911	1922.8	-1.7268	9.2726e-281	3.2109e-278	TRUE	Contig107530	--	--	PREDICTED: uncharacterized protein LOC100821650 [Brachypodium distachyon]
up|AEGTA18451	1870.61	147.68	3.663	1.3567e-280	4.5512e-278	TRUE	AEGTA18451	LOC_Os11g24374.1	OsSCP55 - Putative Serine Carboxypeptidase homologue, expressed	predicted protein [Hordeum vulgare subsp. vulgare]
up|AEGTA42880	4554.1	1121.07	2.0223	1.7455e-279	5.6781e-277	TRUE	AEGTA42880	LOC_Os06g01410.1	glutamine cyclotransferase precursor, putative, expressed	Os06g0103700 [Oryza sativa Japonica Group] >gi|55296762|dbj|BAD67954.1| putative glutamine cyclotransferase precursor [Oryza sativa Japonica Group] >gi|113594584|dbj|BAF18458.1| Os06g0103700 [Oryza sativa Japonica Group] >gi|215687230|dbj|BAG91795.1| unnamed protein product [Oryza sativa Japonica Group]
up|AEGTA09833	1227.25	2717.53	-1.1469	7.5081e-266	2.3705e-263	TRUE	AEGTA09833	LOC_Os09g14520.1	integral membrane protein, putative, expressed	predicted protein [Hordeum vulgare subsp. vulgare]
up|AEGTA17329	804.948	2147.02	-1.4154	1.0791e-258	3.3096e-256	TRUE	AEGTA17329	LOC_Os12g05960.1	expressed protein	predicted protein [Hordeum vulgare subsp. vulgare]
down|Contig117449	2653.75	444.388	2.5781	1.8728e-250	5.5845e-248	TRUE	Contig117449	LOC_Os07g05084.1	expressed protein	--
down|AEGTA03700	2028.23	243.888	3.0559	2.0446e-245	5.9319e-243	TRUE	AEGTA03700	LOC_Os11g09478.1	OsFBX402 - F-box domain containing protein, expressed	PREDICTED: F-box/LRR-repeat protein At4g14103-like [Brachypodium distachyon]
up|AEGTA09304	3180.14	664.83	2.258	4.4589e-240	1.2596e-237	TRUE	AEGTA09304	--	--	--
down|Contig65118	4064.39	1037.26	1.9703	3.6865e-237	1.0147e-234	TRUE	Contig65118	LOC_Os07g04690.2	UDP-arabinose 4-epimerase 1, putative, expressed	UDP-D-xylose epimerase 1 [Hordeum vulgare]
trans|AEGTA03850	1585.11	134.475	3.5592	6.3618e-231	1.7073e-228	TRUE	AEGTA03850	LOC_Os02g57200.1	expressed protein	Os02g0817000 [Oryza sativa Japonica Group] >gi|47847740|dbj|BAD21518.1| unknown protein [Oryza sativa Japonica Group] >gi|47848192|dbj|BAD22019.1| unknown protein [Oryza sativa Japonica Group] >gi|113538049|dbj|BAF10432.1| Os02g0817000 [Oryza sativa Japonica Group]
up|AEGTA42618	2923.39	603.117	2.2771	3.7917e-224	9.9276e-222	TRUE	AEGTA42618	LOC_Os04g57750.1	plastocyanin-like domain containing protein, putative, expressed	PREDICTED: lamin-like protein-like [Brachypodium distachyon]
down|AEGTA02089	1776.44	227.179	2.9671	7.7865e-207	1.9901e-204	TRUE	AEGTA02089	LOC_Os06g08032.1	flavonol synthase/flavanone 3-hydroxylase, putative, expressed	predicted protein [Hordeum vulgare subsp. vulgare]
trans|AEGTA06216	1952.89	306.14	2.6733	1.8284e-195	4.5645e-193	TRUE	AEGTA06216	LOC_Os02g03950.1	zinc finger, C3HC4 type family protein, expressed	predicted protein [Hordeum vulgare subsp. vulgare]
up|AEGTA13347	2732.06	599.074	2.1892	2.3676e-195	5.7762e-193	TRUE	AEGTA13347	LOC_Os10g34760.1	RIPER3 - Ripening-related family protein precursor, putative, expressed	TPA: hypothetical protein ZEAMMB73_437030 [Zea mays]
trans|AEGTA22214	2272.09	421.481	2.4305	3.5442e-195	8.4546e-193	TRUE	AEGTA22214	LOC_Os07g45050.1	expressed protein	PREDICTED: uncharacterized protein LOC100839039 [Brachypodium distachyon]
up|AEGTA29181	1406.68	137.978	3.3498	1.4817e-191	3.4578e-189	TRUE	AEGTA29181	LOC_Os12g16690.1	zinc finger, C3HC4 type domain containing protein, expressed	predicted protein [Hordeum vulgare subsp. vulgare]
up|AEGTA20465	1341.25	119.923	3.4834	3.9697e-191	9.0669e-189	TRUE	AEGTA20465	LOC_Os04g47970.2	ORM1, putative, expressed	predicted protein [Hordeum vulgare subsp. vulgare]
up|AEGTA06828	1188.59	87.3145	3.7669	3.5893e-184	8.0271e-182	TRUE	AEGTA06828	LOC_Os11g03920.1	expressed protein	predicted protein [Hordeum vulgare subsp. vulgare]
up|Contig102598	2034.18	359.768	2.4993	3.9948e-183	8.7518e-181	TRUE	Contig102598	--	--	PREDICTED: uncharacterized protein LOC100827872 [Brachypodium distachyon]
up|AEGTA10362	3210.87	841.615	1.9317	1.8005e-180	3.8656e-178	TRUE	AEGTA10362	LOC_Os11g31550.1	BRASSINOSTEROID INSENSITIVE 1-associated receptor kinase 1 precursor, putative, expressed	PREDICTED: somatic embryogenesis receptor kinase 1-like isoform 3 [Brachypodium distachyon]
down|AEGTA07105	3013.6	765.349	1.9773	1.5394e-177	3.2403e-175	TRUE	AEGTA07105	LOC_Os03g43670.1	TKL_IRAK_CR4L.1 - The CR4L subfamily has homology with Crinkly4, expressed	predicted protein [Hordeum vulgare subsp. vulgare]
down|AEGTA32254	1521.67	198.344	2.9396	3.3234e-175	6.8607e-173	TRUE	AEGTA32254	LOC_Os11g05100.1	nucleolar GTPase, putative, expressed	predicted protein [Hordeum vulgare subsp. vulgare] >gi|326533054|dbj|BAJ93499.1| predicted protein [Hordeum vulgare subsp. vulgare]
down|AEGTA19715	557.119	1460.09	-1.39	1.9327e-173	3.9146e-171	TRUE	AEGTA19715	LOC_Os08g43815.1	expressed protein	PREDICTED: uncharacterized protein LOC100842779 [Brachypodium distachyon]
up|AEGTA26053	1288.71	131.241	3.2956	2.76e-172	5.4866e-170	TRUE	AEGTA26053	LOC_Os08g40250.1	expressed protein	PREDICTED: uncharacterized protein LOC100833823 [Brachypodium distachyon]
up|AEGTA24228	2067.88	398.844	2.3743	5.7267e-171	1.1177e-168	TRUE	AEGTA24228	--	--	--
up|AEGTA04093	1283.75	136.092	3.2377	5.7096e-168	1.0945e-165	TRUE	AEGTA04093	LOC_Os06g12850.1	expressed protein	leaf senescence protein-like [Oryza sativa Japonica Group] >gi|51535842|dbj|BAD37926.1| leaf senescence protein-like [Oryza sativa Japonica Group] >gi|125554677|gb|EAZ00283.1| hypothetical protein OsI_22298 [Oryza sativa Indica Group] >gi|125596618|gb|EAZ36398.1| hypothetical protein OsJ_20728 [Oryza sativa Japonica Group]
up|AEGTA05667	998.254	57.9402	4.1068	8.8054e-168	1.6583e-165	TRUE	AEGTA05667	--	--	predicted protein [Hordeum vulgare subsp. vulgare]
down|AEGTA20244	1292.68	140.134	3.2055	4.8273e-167	8.9345e-165	TRUE	AEGTA20244	LOC_Os02g54960.1	carboxyl-terminal proteinase, putative, expressed	predicted protein [Hordeum vulgare subsp. vulgare]
up|AEGTA20810	2315.71	511.221	2.1794	1.59e-164	2.8929e-162	TRUE	AEGTA20810	LOC_Os11g45750.1	WRKY125, expressed	Os11g0686900 [Oryza sativa Japonica Group] >gi|255680377|dbj|BAF28842.2| Os11g0686900 [Oryza sativa Japonica Group]
up|AEGTA15930	587.85	1457.67	-1.3101	1.9952e-163	3.5697e-161	TRUE	AEGTA15930	LOC_Os11g02389.1	protease inhibitor/seed storage/LTP family, putative, expressed	non-specific lipid transfer protein 1 precursor [Triticum aestivum] >gi|94315723|gb|ABF14724.1| non-specific lipid transfer protein 1 precursor [Triticum aestivum]
up|AEGTA08232	2421.78	559.19	2.1147	1.1305e-162	1.9895e-160	TRUE	AEGTA08232	--	--	--
down|AEGTA25562	1063.68	81.6552	3.7034	3.0858e-162	5.3429e-160	TRUE	AEGTA25562	LOC_Os10g01750.1	retrotransposon protein, putative, unclassified, expressed	PREDICTED: peroxidase 54-like [Brachypodium distachyon]
up|AEGTA25567	1195.53	122.348	3.2886	1.4686e-159	2.5024e-157	TRUE	AEGTA25567	LOC_Os11g46100.1	NBS-LRR type disease resistance protein, putative, expressed	hypothetical protein SORBIDRAFT_06g000340 [Sorghum bicolor] >gi|241937185|gb|EES10330.1| hypothetical protein SORBIDRAFT_06g000340 [Sorghum bicolor]
up|AEGTA18242	1379.91	181.366	2.9276	3.5763e-158	5.9985e-156	TRUE	AEGTA18242	LOC_Os04g47970.2	ORM1, putative, expressed	PREDICTED: uncharacterized protein C119.09c-like isoform 1 [Brachypodium distachyon] >gi|357165326|ref|XP_003580345.1| PREDICTED: uncharacterized protein C119.09c-like isoform 2 [Brachypodium distachyon]
up|AEGTA09381	1223.28	137.17	3.1567	3.6267e-155	5.9895e-153	TRUE	AEGTA09381	--	--	PREDICTED: uncharacterized protein LOC100824863 [Brachypodium distachyon]
down|AEGTA00578	1326.38	172.473	2.9431	3.2151e-153	5.2293e-151	TRUE	AEGTA00578	LOC_Os01g14932.1	NAK-like ser/thr protein kinase, putative, expressed	predicted protein [Hordeum vulgare subsp. vulgare]
down|AEGTA32491	1050.79	94.0517	3.4819	4.2694e-150	6.8404e-148	TRUE	AEGTA32491	LOC_Os03g11010.1	natural resistance-associated macrophage protein, putative, expressed	predicted protein [Hordeum vulgare subsp. vulgare]
down|Contig72925	1343.23	184.331	2.8653	1.8189e-149	2.8715e-147	TRUE	Contig72925	LOC_Os09g32526.1	peptidyl-prolyl cis-trans isomerase, FKBP-type, putative, expressed	putative immunophilin [Hordeum vulgare subsp. vulgare] >gi|326488971|dbj|BAJ98097.1| predicted protein [Hordeum vulgare subsp. vulgare] >gi|326511687|dbj|BAJ91988.1| predicted protein [Hordeum vulgare subsp. vulgare]
up|AEGTA10964	984.376	77.3434	3.6699	6.742e-149	1.0489e-146	TRUE	AEGTA10964	LOC_Os08g09450.1	OsFBL41 - F-box domain and LRR containing protein, expressed	predicted protein [Hordeum vulgare subsp. vulgare]
up|AEGTA42941	402.474	1147.75	-1.5118	2.4289e-148	3.7249e-146	TRUE	AEGTA42941	LOC_Os09g15540.1	OsFBX312 - F-box domain containing protein, expressed	predicted protein [Hordeum vulgare subsp. vulgare]
down|AEGTA04912	1858.72	372.164	2.3203	6.0385e-148	9.1298e-146	TRUE	AEGTA04912	LOC_Os12g36490.1	expressed protein	Os12g0551200 [Oryza sativa Japonica Group] >gi|113649486|dbj|BAF29998.1| Os12g0551200 [Oryza sativa Japonica Group]
up|AEGTA16846	2320.67	563.771	2.0414	6.7919e-146	1.0126e-143	TRUE	AEGTA16846	LOC_Os07g25590.1	decarboxylase, putative, expressed	PREDICTED: tyrosine decarboxylase 1-like [Brachypodium distachyon]
down|AEGTA15312	351.917	1063.13	-1.595	8.581e-145	1.2618e-142	TRUE	AEGTA15312	LOC_Os03g22620.1	terpene synthase family, metal binding domain containing protein, expressed	Os03g0347900 [Oryza sativa Japonica Group] >gi|255674498|dbj|BAH92142.1| Os03g0347900, partial [Oryza sativa Japonica Group]
up|AEGTA32014	2707.28	741.365	1.8686	1.6927e-142	2.4556e-140	TRUE	AEGTA32014	LOC_Os04g48270.2	OsFBX148 - F-box domain containing protein, expressed	OSIGBa0127A14.1 [Oryza sativa Indica Group] >gi|218195399|gb|EEC77826.1| hypothetical protein OsI_17038 [Oryza sativa Indica Group]
down|AEGTA42756	1074.59	112.646	3.2539	8.7258e-142	1.2489e-139	TRUE	AEGTA42756	LOC_Os03g28040.1	zinc finger, C3HC4 type domain containing protein, expressed	predicted protein [Hordeum vulgare subsp. vulgare]
up|AEGTA32798	1089.46	118.845	3.1965	1.3439e-140	1.8982e-138	TRUE	AEGTA32798	LOC_Os03g09080.1	ubiquitin carboxyl-terminal hydrolase domain containing protein, expressed	predicted protein [Hordeum vulgare subsp. vulgare]
down|Contig26288	932.828	75.1875	3.633	9.8286e-140	1.3702e-137	TRUE	Contig26288	LOC_Os09g27500.1	cytochrome P450, putative, expressed	PREDICTED: LOW QUALITY PROTEIN: cytochrome P450 76C1-like [Brachypodium distachyon]
down|AEGTA03059	1184.62	150.644	2.9752	4.2586e-139	5.8609e-137	TRUE	AEGTA03059	LOC_Os03g55030.1	UDP-glucoronosyl and UDP-glucosyl transferase domain containing protein, expressed	PREDICTED: UDP-glycosyltransferase 83A1-like [Brachypodium distachyon]
up|Contig97267	82.2792	606.081	-2.8809	1.3197e-137	1.7933e-135	TRUE	Contig97267	--	--	--
trans|AEGTA08313	2247.31	557.303	2.0117	2.0971e-137	2.814e-135	TRUE	AEGTA08313	LOC_Os02g57910.1	OsFBX73 - F-box domain containing protein, expressed	predicted protein [Hordeum vulgare subsp. vulgare]
up|AEGTA16521	1343.23	220.712	2.6055	7.8218e-130	1.0366e-127	TRUE	AEGTA16521	LOC_Os04g27400.1	terpene synthase, putative, expressed	PREDICTED: LOW QUALITY PROTEIN: (-)-germacrene D synthase-like [Brachypodium distachyon]
up|AEGTA29066	2365.28	637.342	1.8919	6.3497e-128	8.3125e-126	TRUE	AEGTA29066	LOC_Os08g06200.1	stomatin-like protein 2, putative, expressed	PREDICTED: stomatin-like protein 2-like [Brachypodium distachyon]
down|AEGTA06014	383.639	1029.72	-1.4244	7.8551e-126	1.0159e-123	TRUE	AEGTA06014	LOC_Os11g40210.1	remorin C-terminal domain containing protein, putative, expressed	PREDICTED: uncharacterized protein LOC100837115 [Brachypodium distachyon]
down|Contig107189	1118.2	157.921	2.8239	3.3626e-122	4.2467e-120	TRUE	Contig107189	LOC_Os12g40279.1	protein kinase domain containing protein, expressed	PREDICTED: uncharacterized protein LOC100840359 [Brachypodium distachyon]
up|AEGTA12184	970.498	112.377	3.1104	3.3555e-121	4.1884e-119	TRUE	AEGTA12184	LOC_Os11g10770.1	disease resistance protein RGA3, putative, expressed	PREDICTED: putative disease resistance protein RGA1-like [Brachypodium distachyon]
down|Contig74327	960.584	112.646	3.0921	4.4871e-119	5.5365e-117	TRUE	Contig74327	LOC_Os02g42810.1	oxidoreductase, short chain dehydrogenase/reductase family domain containing protein, expressed	hypothetical protein SORBIDRAFT_04g033730 [Sorghum bicolor] >gi|241934407|gb|EES07552.1| hypothetical protein SORBIDRAFT_04g033730 [Sorghum bicolor]
up|AEGTA29753	1291.68	224.754	2.5228	9.4379e-119	1.1513e-116	TRUE	AEGTA29753	LOC_Os05g38940.1	expressed protein	Os05g0464300 [Oryza sativa Japonica Group] >gi|49328076|gb|AAT58775.1| hypothetical protein [Oryza sativa Japonica Group] >gi|53749324|gb|AAU90183.1| hypothetical protein [Oryza sativa Japonica Group] >gi|113579330|dbj|BAF17693.1| Os05g0464300 [Oryza sativa Japonica Group] >gi|125552640|gb|EAY98349.1| hypothetical protein OsI_20258 [Oryza sativa Indica Group] >gi|222631879|gb|EEE64011.1| hypothet…
down|AEGTA28008	1464.17	296.977	2.3017	2.4887e-115	3.0017e-113	TRUE	AEGTA28008	LOC_Os06g42430.3	expressed protein	predicted protein [Hordeum vulgare subsp. vulgare]
up|AEGTA29995	114.001	587.217	-2.3648	7.6882e-115	9.1701e-113	TRUE	AEGTA29995	LOC_Os03g21840.1	reticulon domain containing protein, putative, expressed	predicted protein [Hordeum vulgare subsp. vulgare]
up|AEGTA19585	184.385	699.863	-1.9244	3.0867e-114	3.6412e-112	TRUE	AEGTA19585	LOC_Os03g46510.1	OsFBX103 - F-box domain containing protein, expressed	PREDICTED: uncharacterized protein LOC100824463 [Brachypodium distachyon]
up|AEGTA31035	488.718	1114.88	-1.1898	3.5476e-114	4.1394e-112	TRUE	AEGTA31035	LOC_Os09g36300.4	OsLonP4 - Putative Lon protease homologue, expressed	LON1 protease [Triticum aestivum]
up|AEGTA11448	203.22	723.309	-1.8316	8.3556e-113	9.6447e-111	TRUE	AEGTA11448	LOC_Os10g09620.1	OsWAK108 - OsWAK receptor-like protein kinase, expressed	predicted protein [Hordeum vulgare subsp. vulgare]
up|AEGTA11741	1696.14	398.035	2.0913	3.8342e-112	4.3786e-110	TRUE	AEGTA11741	LOC_Os09g20090.1	L-ascorbate oxidase precursor, putative, expressed	predicted protein [Hordeum vulgare subsp. vulgare]
up|AEGTA05055	169.515	665.099	-1.9722	4.4328e-111	5.0089e-109	TRUE	AEGTA05055	LOC_Os07g46720.1	nucleolar protein 5A, putative, expressed	predicted protein [Hordeum vulgare subsp. vulgare]
up|AEGTA18567	659.225	41.2318	3.9989	6.1039e-109	6.8254e-107	TRUE	AEGTA18567	LOC_Os11g37110.1	expressed protein	hypothetical protein SORBIDRAFT_05g022570 [Sorghum bicolor] >gi|241936854|gb|EES09999.1| hypothetical protein SORBIDRAFT_05g022570 [Sorghum bicolor]
down|AEGTA21303	1202.47	216.4	2.4742	2.8411e-107	3.1441e-105	TRUE	AEGTA21303	LOC_Os01g55280.1	expressed protein	predicted protein [Hordeum vulgare subsp. vulgare] >gi|326519104|dbj|BAJ96551.1| predicted protein [Hordeum vulgare subsp. vulgare]
up|AEGTA26737	183.393	665.099	-1.8586	2.7718e-105	3.0362e-103	TRUE	AEGTA26737	LOC_Os09g33650.1	expressed protein	predicted protein [Hordeum vulgare subsp. vulgare]
down|AEGTA24983	1372.97	291.048	2.238	4.4218e-103	4.7467e-101	TRUE	AEGTA24983	--	--	--
up|AEGTA18929	878.305	114.533	2.939	6.4228e-102	6.8265e-100	TRUE	AEGTA18929	LOC_Os06g43384.1	cytochrome P450, putative, expressed	PREDICTED: cytochrome P450 71D7-like [Brachypodium distachyon]
down|AEGTA24966	366.787	904.944	-1.3029	1.2591e-101	1.3251e-99	TRUE	AEGTA24966	LOC_Os09g24250.1	ubiquitin carboxyl-terminal hydrolase domain containing protein, expressed	--
up|AEGTA14657	78.3139	476.996	-2.6066	4.2596e-101	4.4394e-99	TRUE	AEGTA14657	LOC_Os04g41759.1	expressed protein	OSIGBa0159F11.2 [Oryza sativa Indica Group] >gi|116634844|emb|CAH67294.1| OSIGBa0103O01.12 [Oryza sativa Indica Group] >gi|125548856|gb|EAY94678.1| hypothetical protein OsI_16457 [Oryza sativa Indica Group]
down|AEGTA22581	1058.72	178.402	2.5691	1.6122e-100	1.6641e-98	TRUE	AEGTA22581	--	--	putative cyclin A3.1 [Oryza sativa Japonica Group]
up|Contig65225	623.537	43.9267	3.8273	4.575e-99	4.6773e-97	TRUE	Contig65225	LOC_Os01g70520.1	Os1bglu5 - beta-glucosidase homologue, similar to G. max isohydroxyurate hydrolase, expressed	TPA: hypothetical protein ZEAMMB73_868021 [Zea mays]
up|AEGTA14745	1753.64	461.365	1.9264	7.569e-99	7.6652e-97	TRUE	AEGTA14745	LOC_Os12g17550.1	expressed protein	hypothetical protein SORBIDRAFT_05g004935 [Sorghum bicolor] >gi|241936257|gb|EES09402.1| hypothetical protein SORBIDRAFT_05g004935 [Sorghum bicolor]
up|AEGTA31609	897.14	126.121	2.8305	9.5077e-99	9.5386e-97	TRUE	AEGTA31609	LOC_Os02g44132.1	expressed protein	predicted protein [Hordeum vulgare subsp. vulgare]
down|AEGTA42518	584.876	35.8421	4.0284	1.695e-97	1.6848e-95	TRUE	AEGTA42518	LOC_Os11g47770.1	selT/selW/selH selenoprotein domain containing protein, expressed	predicted protein [Hordeum vulgare subsp. vulgare]
up|AEGTA18653	209.168	671.028	-1.6817	8.2889e-97	8.1633e-95	TRUE	AEGTA18653	LOC_Os10g33130.1	leucine-rich repeat receptor protein kinase EXS precursor, putative, expressed	predicted protein [Hordeum vulgare subsp. vulgare]
up|AEGTA05905	1833.93	504.214	1.8628	1.65e-96	1.6102e-94	TRUE	AEGTA05905	LOC_Os05g25580.1	OsFBX165 - F-box domain containing protein, expressed	predicted protein [Hordeum vulgare subsp. vulgare]
up|AEGTA16552	88.2271	477.804	-2.4371	4.2092e-96	4.0707e-94	TRUE	AEGTA16552	LOC_Os04g36910.2	expressed protein	hypothetical protein SORBIDRAFT_07g025780 [Sorghum bicolor] >gi|241942136|gb|EES15281.1| hypothetical protein SORBIDRAFT_07g025780 [Sorghum bicolor]
down|Contig91846	553.154	30.1828	4.1959	1.6479e-95	1.5795e-93	TRUE	Contig91846	LOC_Os11g47770.1	selT/selW/selH selenoprotein domain containing protein, expressed	predicted protein [Hordeum vulgare subsp. vulgare]
up|AEGTA21992	1599.98	408.007	1.9714	1.4357e-94	1.3639e-92	TRUE	AEGTA21992	LOC_Os01g10130.1	RNA-dependent RNA polymerase, putative, expressed	hypothetical protein SORBIDRAFT_03g002800 [Sorghum bicolor] >gi|241926977|gb|EES00122.1| hypothetical protein SORBIDRAFT_03g002800 [Sorghum bicolor]
down|AEGTA04129	1167.77	232.569	2.328	3.4672e-94	3.2649e-92	TRUE	AEGTA04129	LOC_Os08g19330.1	expressed protein	hypothetical protein ZEAMMB73_139415, partial [Zea mays]
up|AEGTA17609	1573.22	398.844	1.9798	8.4881e-94	7.9233e-92	TRUE	AEGTA17609	LOC_Os03g24430.1	cytokinin-O-glucosyltransferase 3, putative, expressed	predicted protein [Hordeum vulgare subsp. vulgare]
up|AEGTA04438	671.12	64.6774	3.3752	3.1674e-93	2.9311e-91	TRUE	AEGTA04438	LOC_Os02g32590.1	HSF-type DNA-binding domain containing protein, expressed	PREDICTED: heat stress transcription factor A-3-like [Brachypodium distachyon]
up|AEGTA11855	91.201	468.911	-2.3622	5.2492e-92	4.8161e-90	TRUE	AEGTA11855	LOC_Os04g53400.1	MBTB6 - Bric-a-Brac, Tramtrack, Broad Complex BTB domain with Meprin and TRAF Homology MATH domain, expressed	hypothetical protein OsI_17487 [Oryza sativa Indica Group]
trans|Contig102781	1019.07	182.714	2.4796	1.6069e-91	1.4619e-89	TRUE	Contig102781	--	--	--
up|AEGTA01777	277.568	743.251	-1.421	3.8565e-91	3.4789e-89	TRUE	AEGTA01777	LOC_Os01g66610.1	serine/threonine-protein kinase receptor precursor, putative, expressed	PREDICTED: G-type lectin S-receptor-like serine/threonine-protein kinase At2g19130-like [Brachypodium distachyon]
up|AEGTA01987	990.324	174.629	2.5036	2.2234e-90	1.989e-88	TRUE	AEGTA01987	LOC_Os04g10400.1	electron transfer flavoprotein subunit beta, putative, expressed	RecName: Full=Electron transfer flavoprotein subunit beta, mitochondrial; Short=Beta-ETF; Flags: Precursor >gi|125547392|gb|EAY93214.1| hypothetical protein OsI_15020 [Oryza sativa Indica Group]
up|AEGTA08221	739.521	91.0873	3.0213	2.2889e-89	2.0307e-87	TRUE	AEGTA08221	LOC_Os05g23940.1	transcription initiation factor IIB, putative, expressed	PREDICTED: uncharacterized protein LOC100840180 [Brachypodium distachyon]
up|AEGTA02223	1503.83	389.142	1.9503	3.9257e-87	3.4261e-85	TRUE	AEGTA02223	LOC_Os08g34450.1	expressed protein	hypothetical protein [Oryza sativa Japonica Group] >gi|125603575|gb|EAZ42900.1| hypothetical protein OsJ_27494 [Oryza sativa Japonica Group]
down|AEGTA03680	824.774	124.504	2.7278	3.339e-86	2.8906e-84	TRUE	AEGTA03680	LOC_Os05g01060.1	expressed protein	predicted protein [Hordeum vulgare subsp. vulgare]
up|AEGTA31438	864.427	140.673	2.6194	6.3842e-85	5.4826e-83	TRUE	AEGTA31438	LOC_Os10g36703.1	CPuORF40 - conserved peptide uORF-containing transcript, expressed	predicted protein [Hordeum vulgare subsp. vulgare]
up|AEGTA01463	192.315	599.883	-1.6412	8.8072e-85	7.5035e-83	TRUE	AEGTA01463	LOC_Os01g40250.1	down-regulated in metastasis family protein, expressed	hypothetical protein OsJ_02376 [Oryza sativa Japonica Group]
up|Contig70212	956.619	174.629	2.4537	1.4219e-84	1.2018e-82	TRUE	Contig70212	LOC_Os11g24374.1	OsSCP55 - Putative Serine Carboxypeptidase homologue, expressed	predicted protein [Hordeum vulgare subsp. vulgare]
up|AEGTA01319	403.465	866.677	-1.103	7.4596e-83	6.2075e-81	TRUE	AEGTA01319	LOC_Os08g01690.1	retrotransposon protein, putative, unclassified, expressed	PREDICTED: uncharacterized protein LOC100829209 [Brachypodium distachyon]
up|Contig42472	782.148	116.689	2.7448	1.3628e-82	1.1253e-80	TRUE	Contig42472	LOC_Os05g05950.1	TOC159, putative, expressed	predicted protein [Hordeum vulgare subsp. vulgare]
down|Contig27772	806.931	125.851	2.6807	3.1657e-82	2.5941e-80	TRUE	Contig27772	LOC_Os07g43316.2	SAP domain-containing protein, putative, expressed	PREDICTED: uncharacterized protein LOC100828438 [Brachypodium distachyon]
up|AEGTA27628	989.333	192.146	2.3643	3.375e-82	2.7447e-80	TRUE	AEGTA27628	LOC_Os03g42100.1	helix-loop-helix DNA-binding domain containing protein, expressed	PREDICTED: uncharacterized protein LOC100838948 [Brachypodium distachyon]
up|AEGTA23112	990.324	193.763	2.3536	1.176e-81	9.4916e-80	TRUE	AEGTA23112	--	--	hypothetical protein SORBIDRAFT_03g014140 [Sorghum bicolor] >gi|241927586|gb|EES00731.1| hypothetical protein SORBIDRAFT_03g014140 [Sorghum bicolor]
down|Contig8479	1121.18	247.391	2.1801	1.1397e-80	9.1305e-79	TRUE	Contig8479	--	--	predicted protein [Hordeum vulgare subsp. vulgare]
trans|AEGTA32198	1004.2	204.542	2.2956	2.5157e-79	2.0004e-77	TRUE	AEGTA32198	LOC_Os11g06420.1	OsFBT13 - F-box and tubby domain containing protein, expressed	putative transcription factor [Triticum aestivum]
up|AEGTA43308	910.027	170.587	2.4154	1.6794e-78	1.3256e-76	TRUE	AEGTA43308	LOC_Os09g12660.2	glucose-1-phosphate adenylyltransferase large subunit, chloroplast precursor, putative, expressed	hypothetical protein CHLNCDRAFT_56519 [Chlorella variabilis]
down|AEGTA12117	589.833	62.252	3.2441	2.108e-78	1.6518e-76	TRUE	AEGTA12117	LOC_Os06g05580.2	OsFBDUF30 - F-box and DUF domain containing protein, expressed	hypothetical protein OsI_21670 [Oryza sativa Indica Group]
down|Contig9228	848.566	148.758	2.5121	3.9734e-78	3.0908e-76	TRUE	Contig9228	LOC_Os02g07050.1	pentatricopeptide, putative, expressed	PREDICTED: pentatricopeptide repeat-containing protein At4g20770-like [Brachypodium distachyon]
down|AEGTA05611	905.071	171.934	2.3962	4.648e-77	3.5896e-75	TRUE	AEGTA05611	LOC_Os06g06180.1	transferase family protein, putative, expressed	Os06g0155500 [Oryza sativa Japonica Group] >gi|55296693|dbj|BAD69411.1| putative elicitor inducible gene product EIG-I24 [Oryza sativa Japonica Group] >gi|55297448|dbj|BAD69299.1| putative elicitor inducible gene product EIG-I24 [Oryza sativa Japonica Group] >gi|113594891|dbj|BAF18765.1| Os06g0155500 [Oryza sativa Japonica Group] >gi|125554145|gb|EAY99750.1| hypothetical protein OsI_21735 [Oryza …
trans|AEGTA26697	211.15	595.301	-1.4954	4.8609e-77	3.7272e-75	TRUE	AEGTA26697	LOC_Os04g43040.3	expressed protein	PREDICTED: coiled-coil domain-containing protein 115-like [Brachypodium distachyon]
down|AEGTA08727	572.98	61.174	3.2275	9.6562e-76	7.3516e-74	TRUE	AEGTA08727	LOC_Os01g40750.1	expressed protein	PREDICTED: uncharacterized protein LOC100838444 [Brachypodium distachyon]
up|AEGTA29410	634.442	81.3857	2.9626	5.9494e-75	4.4976e-73	TRUE	AEGTA29410	LOC_Os02g21260.1	OsFBL8 - F-box domain and LRR containing protein, expressed	predicted protein [Hordeum vulgare subsp. vulgare]
up|AEGTA11732	1583.13	465.408	1.7662	8.9284e-75	6.7024e-73	TRUE	AEGTA11732	LOC_Os05g49860.1	Core histone H2A/H2B/H3/H4 domain containing protein, putative, expressed	predicted protein [Hordeum vulgare subsp. vulgare]
down|AEGTA28018	1682.26	511.49	1.7176	1.0134e-74	7.5549e-73	TRUE	AEGTA28018	LOC_Os02g14430.1	peroxidase precursor, putative, expressed	predicted protein [Hordeum vulgare subsp. vulgare]
down|AEGTA43452	577.937	64.4079	3.1656	1.4068e-74	1.0415e-72	TRUE	AEGTA43452	LOC_Os03g56160.1	lectin-like receptor kinase 7, putative, expressed	predicted protein [Hordeum vulgare subsp. vulgare]
up|AEGTA31889	865.418	165.466	2.3869	2.7397e-73	2.0143e-71	TRUE	AEGTA31889	LOC_Os05g46480.1	late embryogenesis abundant protein, group 3, putative, expressed	predicted protein [Hordeum vulgare subsp. vulgare]
up|AEGTA02195	994.289	220.442	2.1733	2.4267e-71	1.7601e-69	TRUE	AEGTA02195	LOC_Os09g24440.1	expressed protein	PREDICTED: uncharacterized protein LOC100821849 [Brachypodium distachyon]
up|AEGTA15449	190.333	539.517	-1.5031	2.4301e-70	1.7508e-68	TRUE	AEGTA15449	LOC_Os03g29470.1	transcription initiation factor IID, putative, expressed	predicted protein [Hordeum vulgare subsp. vulgare]
up|AEGTA19870	883.262	179.48	2.299	3.5678e-70	2.5533e-68	TRUE	AEGTA19870	LOC_Os01g48640.1	expressed protein	predicted protein [Hordeum vulgare subsp. vulgare]
down|Contig102022	158.61	492.896	-1.6358	8.9318e-70	6.3497e-68	TRUE	Contig102022	LOC_Os07g03240.1	RNA recognition motif containing protein, putative, expressed	PREDICTED: DAZ-associated protein 1-like [Brachypodium distachyon]
down|AEGTA28943	742.495	128.007	2.5362	1.2399e-69	8.7567e-68	TRUE	AEGTA28943	LOC_Os06g08041.1	iron/ascorbate-dependent oxidoreductase, putative, expressed	predicted protein [Hordeum vulgare subsp. vulgare]
down|Contig26033	673.103	105.101	2.6791	7.8395e-69	5.5003e-67	TRUE	Contig26033	LOC_Os12g10720.1	glutathione S-transferase, putative, expressed	predicted protein [Hordeum vulgare subsp. vulgare]
down|AEGTA22631	655.259	100.25	2.7085	3.7667e-68	2.6256e-66	TRUE	AEGTA22631	LOC_Os05g23940.1	transcription initiation factor IIB, putative, expressed	hypothetical protein ZEAMMB73_136276 [Zea mays]
up|AEGTA18607	923.906	200.5	2.2041	4.082e-68	2.8271e-66	TRUE	AEGTA18607	LOC_Os03g60560.1	ZOS3-21 - C2H2 zinc finger protein, expressed	C2H2 zinc finger protein [Triticum aestivum]
up|AEGTA21069	711.764	120.462	2.5628	6.2824e-68	4.3231e-66	TRUE	AEGTA21069	LOC_Os04g02280.1	OsFBX114 - F-box domain containing protein, expressed	predicted protein [Hordeum vulgare subsp. vulgare]
up|Contig103816	110.036	409.893	-1.8973	7.8752e-67	5.3846e-65	TRUE	Contig103816	--	--	--
up|AEGTA27800	60.4702	328.238	-2.4404	1.1208e-66	7.6149e-65	TRUE	AEGTA27800	LOC_Os03g20730.1	chaperone protein dnaJ, putative, expressed	PREDICTED: chaperone protein dnaJ 20, chloroplastic-like [Brachypodium distachyon]
up|AEGTA43286	1356.12	390.49	1.7961	1.255e-66	8.4729e-65	TRUE	AEGTA43286	LOC_Os01g32300.2	expressed protein	--
down|AEGTA20056	274.594	630.874	-1.2001	5.8883e-66	3.9506e-64	TRUE	AEGTA20056	LOC_Os07g18560.1	OsFBLD6 - F-box, LRR and FBD domain containing protein, expressed	predicted protein [Hordeum vulgare subsp. vulgare]
down|AEGTA02429	905.071	199.152	2.1842	1.0896e-65	7.2651e-64	TRUE	AEGTA02429	LOC_Os04g24300.1	OsWAK35a - OsWAK short gene, expressed	hypothetical protein OsI_15267 [Oryza sativa Indica Group]
up|AEGTA07060	530.354	64.1384	3.0477	2.3521e-65	1.5586e-63	TRUE	AEGTA07060	LOC_Os07g43800.1	EF hand family protein, putative, expressed	predicted protein [Hordeum vulgare subsp. vulgare] >gi|326530894|dbj|BAK01245.1| predicted protein [Hordeum vulgare subsp. vulgare]
up|AEGTA31204	607.676	89.7399	2.7595	4.4019e-65	2.899e-63	TRUE	AEGTA31204	LOC_Os08g15040.2	ADP-ribosylation factor, putative, expressed	hypothetical protein ZEAMMB73_984643 [Zea mays]
up|AEGTA04329	107.062	397.496	-1.8925	1.0202e-64	6.6781e-63	TRUE	AEGTA04329	LOC_Os11g14070.1	expressed protein	Os11g0245500 [Oryza sativa Japonica Group] >gi|62701855|gb|AAX92928.1| hypothetical protein LOC_Os11g14070 [Oryza sativa Japonica Group] >gi|77549601|gb|ABA92398.1| expressed protein [Oryza sativa Japonica Group] >gi|113644824|dbj|BAF27965.1| Os11g0245500 [Oryza sativa Japonica Group] >gi|125533949|gb|EAY80497.1| hypothetical protein OsI_35677 [Oryza sativa Indica Group] >gi|215693345|dbj|BAG8872…
up|AEGTA42746	468.892	46.6216	3.3302	1.1044e-64	7.1848e-63	TRUE	AEGTA42746	LOC_Os01g14170.1	expressed protein	PREDICTED: uncharacterized protein LOC100832749 [Brachypodium distachyon]
up|AEGTA08729	102.105	388.873	-1.9292	1.8774e-64	1.2141e-62	TRUE	AEGTA08729	LOC_Os11g17380.1	protein kinase domain containing protein, expressed	PREDICTED: uncharacterized protein LOC100829658 [Brachypodium distachyon]
up|AEGTA31050	344.978	707.409	-1.036	5.488e-64	3.5277e-62	TRUE	AEGTA31050	LOC_Os03g50440.1	ubiquitin-conjugating enzyme, putative, expressed	predicted protein [Hordeum vulgare subsp. vulgare]
down|AEGTA08460	642.372	103.753	2.6303	5.5617e-64	3.5538e-62	TRUE	AEGTA08460	LOC_Os09g37280.1	peroxisomal multifunctional enzyme type 2, putative, expressed	predicted protein [Hordeum vulgare subsp. vulgare]
up|AEGTA25212	222.055	552.992	-1.3163	1.9137e-63	1.2155e-61	TRUE	AEGTA25212	LOC_Os03g19120.1	MYB family transcription factor, putative, expressed	PREDICTED: myb-related protein P-like [Brachypodium distachyon]
down|AEGTA19685	578.928	83.5416	2.7928	3.6008e-63	2.2737e-61	TRUE	AEGTA19685	LOC_Os07g45195.1	expressed protein	predicted protein [Hordeum vulgare subsp. vulgare]
down|AEGTA31215	629.485	101.328	2.6351	6.5424e-63	4.1071e-61	TRUE	AEGTA31215	LOC_Os11g05080.1	powdery mildew resistant protein 5, putative, expressed	predicted protein [Hordeum vulgare subsp. vulgare]
down|AEGTA32474	775.208	154.956	2.3227	6.69e-63	4.1753e-61	TRUE	AEGTA32474	LOC_Os01g06470.1	expressed protein	PREDICTED: importin subunit alpha-2-like [Brachypodium distachyon]
up|AEGTA02779	841.627	181.097	2.2164	7.9664e-63	4.9432e-61	TRUE	AEGTA02779	LOC_Os08g06330.1	zinc finger C-x8-C-x5-C-x3-H type family protein, expressed	hypothetical protein OsJ_28001 [Oryza sativa Japonica Group]
down|AEGTA05024	436.179	39.8844	3.451	8.569e-63	5.2866e-61	TRUE	AEGTA05024	LOC_Os10g39440.1	transporter family protein, putative, expressed	hexose transporter [Hordeum vulgare subsp. vulgare]
up|AEGTA07358	289.464	634.647	-1.1326	9.7857e-63	5.9686e-61	TRUE	AEGTA07358	LOC_Os03g12010.1	expressed protein	predicted protein [Hordeum vulgare subsp. vulgare]
down|AEGTA18990	249.811	584.791	-1.2271	1.3332e-62	8.0857e-61	TRUE	AEGTA18990	LOC_Os02g25940.1	Core histone H2A/H2B/H3/H4 domain containing protein, putative, expressed	PREDICTED: histone H3.3-like [Brachypodium distachyon]
down|AEGTA25483	1112.26	295.899	1.9103	2.5578e-62	1.5425e-60	TRUE	AEGTA25483	LOC_Os10g09620.1	OsWAK108 - OsWAK receptor-like protein kinase, expressed	kinase R-like protein [Triticum aestivum]
trans|AEGTA23993	538.284	71.6841	2.9086	2.6746e-62	1.6039e-60	TRUE	AEGTA23993	--	--	--
up|AEGTA22103	167.532	474.57	-1.5022	4.6911e-62	2.7977e-60	TRUE	AEGTA22103	LOC_Os06g51200.1	lysine ketoglutarate reductase trans-splicing related 1, putative, expressed	PREDICTED: uncharacterized protein LOC100821456 [Brachypodium distachyon]
up|AEGTA02034	1048.81	269.489	1.9605	6.0232e-62	3.5722e-60	TRUE	AEGTA02034	LOC_Os04g28300.1	Rf1, mitochondrial precursor, putative, expressed	PREDICTED: protein Rf1, mitochondrial-like [Brachypodium distachyon]
up|Contig4013	267.655	603.656	-1.1734	7.8361e-62	4.6219e-60	TRUE	Contig4013	LOC_Os11g41780.1	transposon protein, putative, CACTA, En/Spm sub-class, expressed	transposon protein, putative, CACTA, En/Spm sub-class [Oryza sativa Japonica Group]
up|AEGTA42535	122.923	408.815	-1.7337	2.0903e-61	1.2262e-59	TRUE	AEGTA42535	LOC_Os01g62820.1	Transcription initiation factor TFIID subunit A containing protein, expressed	predicted protein [Hordeum vulgare subsp. vulgare]
up|AEGTA28542	31.7221	256.823	-3.0172	2.9607e-61	1.718e-59	TRUE	AEGTA28542	LOC_Os03g46640.1	deoxyuridine 5-triphosphate nucleotidohydrolase, putative, expressed	hypothetical protein SORBIDRAFT_01g012360 [Sorghum bicolor] >gi|241920544|gb|EER93688.1| hypothetical protein SORBIDRAFT_01g012360 [Sorghum bicolor]
up|AEGTA11018	598.754	96.2076	2.6377	5.1182e-60	2.9539e-58	TRUE	AEGTA11018	LOC_Os11g29050.1	NBS-LRR type disease resistance protein, putative, expressed	hypothetical protein SORBIDRAFT_02g011040 [Sorghum bicolor] >gi|241925326|gb|EER98470.1| hypothetical protein SORBIDRAFT_02g011040 [Sorghum bicolor]
up|AEGTA18616	155.636	447.891	-1.525	1.6441e-59	9.4382e-58	TRUE	AEGTA18616	--	--	predicted protein [Hordeum vulgare subsp. vulgare]
down|AEGTA02452	977.437	246.583	1.9869	2.244e-59	1.2813e-57	TRUE	AEGTA02452	LOC_Os05g45470.1	hypothetical protein	hypothetical protein [Oryza sativa Japonica Group]
up|AEGTA43067	1007.18	261.943	1.943	1.5856e-58	8.9585e-57	TRUE	AEGTA43067	LOC_Os02g44570.1	mitochondrial carrier protein, putative, expressed	predicted protein [Hordeum vulgare subsp. vulgare] >gi|326504402|dbj|BAJ91033.1| predicted protein [Hordeum vulgare subsp. vulgare]
up|AEGTA08391	117.967	389.681	-1.7239	2.5934e-58	1.45e-56	TRUE	AEGTA08391	LOC_Os05g49780.1	histone-like transcription factor and archaeal histone, putative, expressed	NF-YB4 [Hordeum vulgare]
up|Contig87870	85.2531	338.478	-1.9892	7.0032e-58	3.8952e-56	TRUE	Contig87870	--	--	--
up|AEGTA28607	297.395	620.903	-1.062	9.8456e-58	5.4479e-56	TRUE	AEGTA28607	LOC_Os09g17600.2	membrane protein, putative, expressed	predicted protein [Hordeum vulgare subsp. vulgare]
up|AEGTA17340	533.328	79.4993	2.746	6.1452e-57	3.3657e-55	TRUE	AEGTA17340	LOC_Os01g03040.1	expressed protein	conserved hypothetical protein, expressed [Triticum aestivum]
down|Contig111722	687.973	135.823	2.3406	9.3628e-57	5.1019e-55	TRUE	Contig111722	--	--	PREDICTED: uncharacterized protein LOC100835355 [Brachypodium distachyon]
down|AEGTA06538	993.298	261.674	1.9245	1.149e-56	6.2292e-55	TRUE	AEGTA06538	LOC_Os03g16790.2	DHHC zinc finger domain containing protein, expressed	PREDICTED: palmitoyltransferase ZDHHC17-like [Brachypodium distachyon]
up|AEGTA42604	604.702	105.101	2.5245	1.232e-56	6.6461e-55	TRUE	AEGTA42604	LOC_Os12g42120.1	PPR repeat containing protein, expressed	PREDICTED: pentatricopeptide repeat-containing protein At5g39710-like [Brachypodium distachyon]
up|AEGTA02260	62.4529	294.821	-2.239	4.9983e-56	2.6828e-54	TRUE	AEGTA02260	LOC_Os04g17130.1	retrotransposon protein, putative, unclassified, expressed	PREDICTED: uncharacterized protein LOC100833447 [Brachypodium distachyon]
trans|AEGTA15145	722.669	151.722	2.2519	1.0073e-55	5.3795e-54	TRUE	AEGTA15145	LOC_Os04g08390.1	Leucine Rich Repeat family protein, expressed	PREDICTED: uncharacterized protein LOC100837245 [Brachypodium distachyon]
up|AEGTA21072	672.112	132.319	2.3447	1.1951e-55	6.3511e-54	TRUE	AEGTA21072	LOC_Os03g04990.1	expressed protein	predicted protein [Hordeum vulgare subsp. vulgare]
down|AEGTA16727	487.727	66.8333	2.8674	1.6136e-55	8.5329e-54	TRUE	AEGTA16727	LOC_Os12g18760.2	peptidase family C78 domain containing protein, expressed	PREDICTED: uncharacterized protein LOC100836425 [Brachypodium distachyon]
up|AEGTA03225	598.754	105.37	2.5065	1.8064e-55	9.5058e-54	TRUE	AEGTA03225	LOC_Os09g39430.1	GDSL-like lipase/acylhydrolase, putative, expressed	PREDICTED: GDSL esterase/lipase At5g03610-like [Brachypodium distachyon]
up|AEGTA06343	101.114	353.031	-1.8038	3.0857e-55	1.6158e-53	TRUE	AEGTA06343	LOC_Os02g50210.1	erwinia induced protein 2, putative, expressed	predicted protein [Hordeum vulgare subsp. vulgare]
down|AEGTA43946	505.571	74.1095	2.7702	9.3693e-55	4.8588e-53	TRUE	AEGTA43946	LOC_Os01g14700.1	expressed protein	predicted protein [Hordeum vulgare subsp. vulgare]
up|AEGTA22778	151.671	421.481	-1.4745	2.3818e-54	1.2292e-52	TRUE	AEGTA22778	LOC_Os01g37630.1	esterase, putative, expressed	predicted protein [Hordeum vulgare subsp. vulgare]
up|AEGTA26005	370.752	33.1472	3.4835	3.3539e-54	1.7226e-52	TRUE	AEGTA26005	LOC_Os09g39400.2	histidine-containing phosphotransfer protein, putative, expressed	TPA: histidine-containing phosphotransfer protein 2 [Triticum aestivum]
down|AEGTA15050	375.708	35.0336	3.4228	7.6134e-54	3.8918e-52	TRUE	AEGTA15050	LOC_Os03g41419.1	serpin domain containing protein, putative, expressed	RecName: Full=Serpin-ZX; AltName: Full=BSZx; AltName: Full=HorvuZx >gi|19071|emb|CAA78822.1| protein zx [Hordeum vulgare subsp. vulgare] >gi|444778|prf||1908213A protein Zx
trans|AEGTA25510	70.3834	299.402	-2.0888	1.2491e-53	6.3548e-52	TRUE	AEGTA25510	LOC_Os04g43730.1	OsWAK51 - OsWAK receptor-like protein kinase, expressed	PREDICTED: wall-associated receptor kinase 3-like [Brachypodium distachyon]
up|Contig112843	21.8089	212.088	-3.2817	1.3858e-53	7.0168e-52	TRUE	Contig112843	--	--	--
down|AEGTA23323	372.735	35.0336	3.4113	3.1204e-53	1.5726e-51	TRUE	AEGTA23323	--	--	hypothetical protein [Oryza sativa Japonica Group] >gi|47847786|dbj|BAD21562.1| hypothetical protein [Oryza sativa Japonica Group] >gi|125582908|gb|EAZ23839.1| hypothetical protein OsJ_07556 [Oryza sativa Japonica Group]
up|AEGTA03017	123.914	378.093	-1.6094	3.9131e-53	1.9604e-51	TRUE	AEGTA03017	LOC_Os01g52780.1	HVA22, putative, expressed	hypothetical protein OsI_03600 [Oryza sativa Indica Group]
up|AEGTA06546	160.593	428.488	-1.4158	3.9264e-53	1.9604e-51	TRUE	AEGTA06546	--	--	--
up|AEGTA28849	759.347	173.282	2.1316	4.9462e-53	2.4581e-51	TRUE	AEGTA28849	LOC_Os06g43800.1	methyltransferase domain containing protein, putative, expressed	predicted protein [Hordeum vulgare subsp. vulgare]
up|AEGTA25709	304.334	17.2473	4.1412	8.0415e-53	3.9598e-51	TRUE	AEGTA25709	LOC_Os01g47410.2	aspartic proteinase oryzasin-1 precursor, putative, expressed	PREDICTED: phytepsin-like [Brachypodium distachyon]
down|Contig10658	529.362	86.7755	2.6089	2.1586e-52	1.0581e-50	TRUE	Contig10658	--	--	--
down|AEGTA03326	1480.03	505.831	1.5489	2.9917e-52	1.4598e-50	TRUE	AEGTA03326	LOC_Os03g39980.1	expressed protein	hypothetical protein SORBIDRAFT_01g015230 [Sorghum bicolor] >gi|241920706|gb|EER93850.1| hypothetical protein SORBIDRAFT_01g015230 [Sorghum bicolor]
up|AEGTA18795	568.024	101.328	2.4869	4.591e-52	2.23e-50	TRUE	AEGTA18795	LOC_Os04g32560.1	ATP-dependent Clp protease ATP-binding subunit clpA homolog CD4B,chloroplast precursor, putative, expressed	PREDICTED: chaperone protein ClpC1, chloroplastic-like [Brachypodium distachyon]
down|AEGTA22493	1000.24	280.808	1.8327	1.031e-51	4.9855e-50	TRUE	AEGTA22493	LOC_Os11g40320.1	expressed protein	PREDICTED: uncharacterized protein LOC100823453 [Brachypodium distachyon]
down|AEGTA43151	172.489	438.189	-1.3451	1.0602e-51	5.1035e-50	TRUE	AEGTA43151	--	--	--
up|AEGTA04711	339.03	27.7574	3.6105	1.2128e-51	5.8121e-50	TRUE	AEGTA04711	--	--	PREDICTED: GDSL esterase/lipase At5g03610-like [Brachypodium distachyon]
trans|AEGTA22197	100.123	337.67	-1.7538	1.4168e-51	6.7595e-50	TRUE	AEGTA22197	LOC_Os11g30770.1	expressed protein	hypothetical protein LOC_Os11g11650 [Oryza sativa Japonica Group] >gi|77549358|gb|ABA92155.1| expressed protein [Oryza sativa Japonica Group]
up|AEGTA04921	141.758	395.88	-1.4816	2.1703e-51	1.0309e-49	TRUE	AEGTA04921	LOC_Os02g39260.1	cyclin, putative, expressed	PREDICTED: putative cyclin-F2-1-like [Brachypodium distachyon]
down|Contig115233	69.3921	289.701	-2.0617	2.2687e-51	1.0728e-49	TRUE	Contig115233	--	--	--
up|AEGTA14350	175.463	440.345	-1.3275	2.686e-51	1.2646e-49	TRUE	AEGTA14350	LOC_Os04g47390.1	GDSL-like lipase/acylhydrolase, putative, expressed	OSJNBa0084K11.17 [Oryza sativa Japonica Group] >gi|125591280|gb|EAZ31630.1| hypothetical protein OsJ_15775 [Oryza sativa Japonica Group]
trans|AEGTA42345	1347.2	447.891	1.5887	1.3329e-50	6.248e-49	TRUE	AEGTA42345	LOC_Os08g02230.1	FAD-binding and arabino-lactone oxidase domains containing protein, putative, expressed	predicted protein [Hordeum vulgare subsp. vulgare]
up|Contig77286	103.097	334.436	-1.6977	1.3481e-49	6.2645e-48	TRUE	Contig77286	LOC_Os09g27040.1	GEX1, putative, expressed	--
trans|AEGTA30795	469.883	71.6841	2.7126	1.7245e-49	7.9793e-48	TRUE	AEGTA30795	LOC_Os03g08020.1	elongation factor Tu, putative, expressed	RecName: Full=Elongation factor 1-alpha; Short=EF-1-alpha >gi|170776|gb|AAA34306.1| translation elongation factor 1 alpha-subunit [Triticum aestivum] >gi|949878|emb|CAA90651.1| elongation factor 1-alpha [Hordeum vulgare subsp. vulgare] >gi|326493962|dbj|BAJ85443.1| predicted protein [Hordeum vulgare subsp. vulgare] >gi|326511240|dbj|BAJ87634.1| predicted protein [Hordeum vulgare subsp. vulgare]
down|AEGTA01823	51.5484	253.32	-2.297	2.0373e-49	9.3861e-48	TRUE	AEGTA01823	LOC_Os01g67830.1	B3 DNA binding domain containing protein, expressed	Os01g0905400 [Oryza sativa Japonica Group] >gi|75321160|sp|Q5N6V0.1|Y1054_ORYSJ RecName: Full=B3 domain-containing protein Os01g0905400 >gi|56784544|dbj|BAD82806.1| unknown protein [Oryza sativa Japonica Group] >gi|113534659|dbj|BAF07042.1| Os01g0905400 [Oryza sativa Japonica Group] >gi|125573024|gb|EAZ14539.1| hypothetical protein OsJ_04461 [Oryza sativa Japonica Group] >gi|215693372|dbj|BAG8875…
trans|Contig33697	47.5831	246.044	-2.3704	2.7714e-49	1.266e-47	TRUE	Contig33697	--	--	--
up|AEGTA04816	556.128	104.023	2.4185	8.8841e-49	4.0411e-47	TRUE	AEGTA04816	LOC_Os02g08500.1	two-component response regulator, putative, expressed	hypothetical protein OsI_21925 [Oryza sativa Indica Group]
up|AEGTA21341	82.2792	299.941	-1.8661	1.1618e-48	5.2624e-47	TRUE	AEGTA21341	LOC_Os05g45990.1	OsFBX171 - F-box domain containing protein, expressed	predicted protein [Hordeum vulgare subsp. vulgare]
up|Contig116674	223.046	488.314	-1.1305	1.3514e-48	6.0954e-47	TRUE	Contig116674	LOC_Os02g18830.1	ribosome biogenesis protein NEP1, putative, expressed	predicted protein [Hordeum vulgare subsp. vulgare]
down|AEGTA15879	172.489	423.637	-1.2963	2.61e-48	1.1723e-46	TRUE	AEGTA15879	LOC_Os04g45140.1	DTA2, putative, expressed	predicted protein [Hordeum vulgare subsp. vulgare]
up|AEGTA03416	655.259	143.907	2.1869	3.6892e-48	1.6501e-46	TRUE	AEGTA03416	LOC_Os04g52200.1	RNA recognition motif containing protein, putative, expressed	PREDICTED: probable RNA-binding protein 19-like [Brachypodium distachyon]
up|AEGTA11777	898.132	248.469	1.8539	1.0302e-47	4.5887e-46	TRUE	AEGTA11777	LOC_Os05g43950.1	expressed protein	predicted protein [Hordeum vulgare subsp. vulgare]
down|AEGTA27895	435.187	63.3299	2.7807	1.2329e-47	5.4691e-46	TRUE	AEGTA27895	LOC_Os03g49570.1	domain of unknown function, DUF250 domain containing protein, expressed	predicted protein [Hordeum vulgare subsp. vulgare]
up|Contig116393	101.114	323.656	-1.6785	1.4903e-47	6.5837e-46	TRUE	Contig116393	--	--	--
down|AEGTA32324	719.695	171.934	2.0655	1.5711e-47	6.9121e-46	TRUE	AEGTA32324	LOC_Os03g04270.1	OsFBL10 - F-box domain and LRR containing protein, expressed	predicted protein [Hordeum vulgare subsp. vulgare]
down|AEGTA28808	289.464	19.9422	3.8595	2.4351e-47	1.0669e-45	TRUE	AEGTA28808	LOC_Os06g08041.1	iron/ascorbate-dependent oxidoreductase, putative, expressed	predicted protein [Hordeum vulgare subsp. vulgare]
up|AEGTA05037	390.578	49.3165	2.9855	2.579e-47	1.1254e-45	TRUE	AEGTA05037	LOC_Os07g42950.1	40S ribosomal protein S6, putative, expressed	PREDICTED: 40S ribosomal protein S6-like [Brachypodium distachyon]
up|AEGTA43647	177.445	425.254	-1.2609	3.196e-47	1.389e-45	TRUE	AEGTA43647	--	--	--
up|AEGTA03269	401.483	53.0894	2.9188	3.8223e-47	1.6545e-45	TRUE	AEGTA03269	LOC_Os08g07730.1	transferase family protein, putative, expressed	predicted protein [Hordeum vulgare subsp. vulgare]
trans|AEGTA32212	247.829	511.221	-1.0446	4.2129e-47	1.8162e-45	TRUE	AEGTA32212	LOC_Os02g02400.1	catalase isozyme A, putative, expressed	catalase [Triticum aestivum]
up|Contig75001	185.376	433.877	-1.2268	6.7494e-47	2.8981e-45	TRUE	Contig75001	--	--	--
trans|AEGTA26895	424.283	61.174	2.794	8.3849e-47	3.5861e-45	TRUE	AEGTA26895	LOC_Os07g04240.1	succinate dehydrogenase flavoprotein subunit,mitochondrial precursor, putative, expressed	predicted protein [Hordeum vulgare subsp. vulgare]
trans|AEGTA18333	400.491	53.3588	2.908	8.5378e-47	3.637e-45	TRUE	AEGTA18333	LOC_Os10g38350.1	glutathione S-transferase, putative, expressed	predicted protein [Hordeum vulgare subsp. vulgare] >gi|326511859|dbj|BAJ92074.1| predicted protein [Hordeum vulgare subsp. vulgare] >gi|326520810|dbj|BAJ92768.1| predicted protein [Hordeum vulgare subsp. vulgare] >gi|326523835|dbj|BAJ96928.1| predicted protein [Hordeum vulgare subsp. vulgare]
up|AEGTA09791	647.329	144.985	2.1586	1.6586e-46	7.0374e-45	TRUE	AEGTA09791	LOC_Os01g36540.1	pentatricopeptide, putative, expressed	PREDICTED: putative pentatricopeptide repeat-containing protein At1g64310-like [Brachypodium distachyon]
up|AEGTA31642	995.28	297.246	1.7434	2.2072e-46	9.3281e-45	TRUE	AEGTA31642	LOC_Os04g44340.1	expressed protein	predicted protein [Hordeum vulgare subsp. vulgare] >gi|326532714|dbj|BAJ89202.1| predicted protein [Hordeum vulgare subsp. vulgare] >gi|326534366|dbj|BAJ89533.1| predicted protein [Hordeum vulgare subsp. vulgare]
down|AEGTA20565	1382.88	484.541	1.513	2.6346e-46	1.1091e-44	TRUE	AEGTA20565	LOC_Os06g23950.1	OsMADS59 - MADS-box family gene with MIKCc type-box	predicted protein [Hordeum vulgare subsp. vulgare]
up|AEGTA06404	119.949	344.677	-1.5228	3.8062e-46	1.596e-44	TRUE	AEGTA06404	LOC_Os11g41900.1	acyltransferase, putative, expressed	predicted protein [Hordeum vulgare subsp. vulgare]
up|AEGTA07499	127.88	354.917	-1.4727	5.422e-46	2.2647e-44	TRUE	AEGTA07499	LOC_Os05g50920.1	transmembrane amino acid transporter protein, putative, expressed	Os05g0586500 [Oryza sativa Japonica Group] >gi|48475084|gb|AAT44153.1| putative amino acid transporter family II [Oryza sativa Japonica Group] >gi|113580013|dbj|BAF18376.1| Os05g0586500 [Oryza sativa Japonica Group] >gi|125553510|gb|EAY99219.1| hypothetical protein OsI_21177 [Oryza sativa Indica Group] >gi|215741374|dbj|BAG97869.1| unnamed protein product [Oryza sativa Japonica Group]
up|AEGTA09574	981.402	293.474	1.7416	1.1698e-45	4.8673e-44	TRUE	AEGTA09574	LOC_Os03g30260.1	COBRA-like protein precursor, putative, expressed	predicted protein [Hordeum vulgare subsp. vulgare]
up|AEGTA08457	412.387	59.5571	2.7917	1.7429e-45	7.2238e-44	TRUE	AEGTA08457	LOC_Os01g54040.2	ATP-dependent protease La, putative, expressed	predicted protein [Hordeum vulgare subsp. vulgare]
down|AEGTA19724	849.557	234.456	1.8574	2.1127e-45	8.7227e-44	TRUE	AEGTA19724	LOC_Os10g04510.1	expressed protein	hypothetical protein OsI_32665 [Oryza sativa Indica Group]
up|AEGTA06604	354.891	41.2318	3.1055	2.1323e-45	8.77e-44	TRUE	AEGTA06604	LOC_Os01g11710.1	GDSL-like lipase/acylhydrolase, putative, expressed	predicted protein [Hordeum vulgare subsp. vulgare]
down|Contig55642	73.3573	273.262	-1.8973	3.764e-45	1.5363e-43	TRUE	Contig55642	--	--	--
down|AEGTA26348	612.633	135.014	2.1819	5.8686e-45	2.3863e-43	TRUE	AEGTA26348	LOC_Os09g08430.1	ribosomal protein L22, putative, expressed	predicted protein [Hordeum vulgare subsp. vulgare]
down|AEGTA10361	385.622	51.7419	2.8978	6.5759e-45	2.6638e-43	TRUE	AEGTA10361	LOC_Os02g31910.2	potassium transporter, putative, expressed	predicted protein [Hordeum vulgare subsp. vulgare]
down|AEGTA15185	364.804	45.2742	3.0104	8.5768e-45	3.4613e-43	TRUE	AEGTA15185	LOC_Os02g57910.1	OsFBX73 - F-box domain containing protein, expressed	predicted protein [Hordeum vulgare subsp. vulgare]
up|Contig9880	207.185	451.394	-1.1235	8.6789e-45	3.4894e-43	TRUE	Contig9880	LOC_Os07g41280.1	6-phosphogluconolactonase, putative, expressed	predicted protein [Hordeum vulgare subsp. vulgare]
up|AEGTA31739	1908.28	764.81	1.3191	1.0229e-44	4.0973e-43	TRUE	AEGTA31739	LOC_Os05g38930.1	hypothetical protein	hypothetical protein [Zea mays] >gi|414879830|tpg|DAA56961.1| TPA: hypothetical protein ZEAMMB73_274343 [Zea mays]
up|AEGTA06148	26.7655	192.415	-2.8458	1.4176e-44	5.6569e-43	TRUE	AEGTA06148	LOC_Os01g71100.1	expressed protein	putative blight resistance protein [Oryza sativa Japonica Group]
up|AEGTA01707	287.481	22.9066	3.6496	1.5102e-44	6.0044e-43	TRUE	AEGTA01707	--	--	PREDICTED: uncharacterized protein LOC100841492 [Brachypodium distachyon]
down|AEGTA27710	579.919	123.157	2.2354	1.7039e-44	6.7494e-43	TRUE	AEGTA27710	LOC_Os10g32060.1	retrotransposon protein, putative, Ty3-gypsy subclass, expressed	predicted protein [Hordeum vulgare subsp. vulgare]
up|AEGTA10896	128.871	348.719	-1.4361	3.6893e-44	1.456e-42	TRUE	AEGTA10896	LOC_Os03g14700.1	C2 domain containing protein, expressed	predicted protein [Hordeum vulgare subsp. vulgare]
down|AEGTA11737	394.543	56.0537	2.8153	4.1065e-44	1.6089e-42	TRUE	AEGTA11737	LOC_Os03g56944.1	lysine-rich arabinogalactan protein 19 precursor, putative, expressed	predicted protein [Hordeum vulgare subsp. vulgare]
trans|AEGTA21371	217.098	460.287	-1.0842	4.0961e-44	1.6089e-42	TRUE	AEGTA21371	LOC_Os04g44920.1	oxidoreductase, short chain dehydrogenase/reductase family domain containing protein, expressed	hypothetical protein OsI_16756 [Oryza sativa Indica Group] >gi|222629263|gb|EEE61395.1| hypothetical protein OsJ_15570 [Oryza sativa Japonica Group]
up|AEGTA29334	117.967	333.089	-1.4975	5.8809e-44	2.2956e-42	TRUE	AEGTA29334	LOC_Os11g11780.1	cysteine-rich receptor-like protein kinase 21 precursor, putative, expressed	serine/threonine protein kinase [Triticum aestivum]
up|AEGTA27359	209.168	449.238	-1.1028	8.4156e-44	3.2613e-42	TRUE	AEGTA27359	--	--	--
up|AEGTA13301	173.48	405.042	-1.2233	8.9191e-44	3.444e-42	TRUE	AEGTA13301	LOC_Os06g10930.1	xyloglucan fucosyltransferase, putative, expressed	hypothetical protein OsI_22129 [Oryza sativa Indica Group]
trans|AEGTA43371	591.815	130.702	2.1789	2.2101e-43	8.5034e-42	TRUE	AEGTA43371	--	--	--
down|AEGTA11319	240.89	485.08	-1.0099	2.2743e-43	8.7193e-42	TRUE	AEGTA11319	LOC_Os01g02930.1	glycosyltransferase protein, putative, expressed	hypothetical protein ZEAMMB73_417176 [Zea mays]
down|AEGTA31876	206.194	443.579	-1.1052	2.3252e-43	8.8826e-42	TRUE	AEGTA31876	LOC_Os01g40470.1	vacuolar ATP synthase subunit d, putative, expressed	vacuolar proton-ATPase D subunit [Triticum aestivum]
down|Contig67488	142.749	362.463	-1.3443	4.7603e-43	1.8121e-41	TRUE	Contig67488	LOC_Os03g11220.1	keratin, type I cytoskeletal 9, putative, expressed	predicted protein [Hordeum vulgare subsp. vulgare]
down|AEGTA18193	332.091	37.998	3.1276	5.6842e-43	2.1561e-41	TRUE	AEGTA18193	LOC_Os02g54960.1	carboxyl-terminal proteinase, putative, expressed	predicted protein [Hordeum vulgare subsp. vulgare]
down|AEGTA31472	151.671	372.703	-1.2971	9.7878e-43	3.6996e-41	TRUE	AEGTA31472	LOC_Os09g07830.2	acetyl-CoA acetyltransferase, cytosolic, putative, expressed	Os09g0252100 [Oryza sativa Japonica Group] >gi|113630918|dbj|BAF24599.1| Os09g0252100, partial [Oryza sativa Japonica Group]
up|Contig69107	347.952	43.6572	2.9946	1.6375e-42	6.1678e-41	TRUE	Contig69107	LOC_Os01g42410.1	pleiotropic drug resistance protein, putative, expressed	PREDICTED: pleiotropic drug resistance protein 4-like isoform 3 [Brachypodium distachyon]
up|AEGTA09357	112.019	318.536	-1.5077	2.2138e-42	8.3092e-41	TRUE	AEGTA09357	LOC_Os04g53580.1	P21-Rho-binding domain containing protein, putative, expressed	ROP interacting CRIB motif protein [Hordeum vulgare subsp. vulgare]
down|Contig25846	154.645	374.59	-1.2764	2.7332e-42	1.0223e-40	TRUE	Contig25846	LOC_Os04g41570.1	ethylene-responsive protein related, putative, expressed	predicted protein [Hordeum vulgare subsp. vulgare]
down|AEGTA28527	400.491	61.4435	2.7044	2.9576e-42	1.1024e-40	TRUE	AEGTA28527	LOC_Os09g17730.2	proton pump interactor, putative, expressed	PREDICTED: uncharacterized protein LOC100828335 [Brachypodium distachyon]
up|AEGTA43337	32.7134	195.38	-2.5783	3.8524e-42	1.4309e-40	TRUE	AEGTA43337	LOC_Os04g58160.2	fiber protein Fb34, putative, expressed	--
up|Contig22759	340.021	41.7708	3.0251	3.9119e-42	1.448e-40	TRUE	Contig22759	LOC_Os06g46770.3	ubiquitin family protein, putative, expressed	Os05g0504766 [Oryza sativa Japonica Group] >gi|242096828|ref|XP_002438904.1| hypothetical protein SORBIDRAFT_10g028020 [Sorghum bicolor] >gi|4809266|gb|AAD30173.1|AF148448_1 polyubiquitin [Sporobolus stapfianus] >gi|57863866|gb|AAW56906.1| polyubiquitin [Oryza sativa Japonica Group] >gi|125552905|gb|EAY98614.1| hypothetical protein OsI_20535 [Oryza sativa Indica Group] >gi|222632152|gb|EEE64284.1…
up|Contig113845	284.507	25.332	3.4894	4.418e-42	1.6242e-40	TRUE	Contig113845	LOC_Os06g03380.1	expressed protein	PREDICTED: uncharacterized protein LOC100844629 [Brachypodium distachyon]
up|AEGTA11226	910.027	274.07	1.7314	6.177e-42	2.2631e-40	TRUE	AEGTA11226	LOC_Os08g38740.1	glycosyl transferase 8 domain containing protein, putative, expressed	PREDICTED: probable galacturonosyltransferase 4-like [Brachypodium distachyon]
up|AEGTA27238	82.2792	274.34	-1.7374	7.1588e-42	2.6139e-40	TRUE	AEGTA27238	LOC_Os07g10840.1	uncharacterized glycosyltransferase, putative, expressed	seed imbibition protein [Triticum aestivum]
up|Contig83099	124.906	333.628	-1.4174	8.395e-42	3.0549e-40	TRUE	Contig83099	LOC_Os09g27040.1	GEX1, putative, expressed	--
down|AEGTA42677	291.447	27.7574	3.3923	9.5652e-42	3.4689e-40	TRUE	AEGTA42677	LOC_Os05g48640.1	ATROPGEF7/ROPGEF7, putative, expressed	predicted protein [Hordeum vulgare subsp. vulgare]
down|AEGTA13407	135.81	347.641	-1.356	1.0641e-41	3.8459e-40	TRUE	AEGTA13407	LOC_Os05g11140.2	CK1_CaseinKinase_1a.5 - CK1 includes the casein kinase 1 kinases, expressed	PREDICTED: uncharacterized protein LOC100836999 [Brachypodium distachyon]
down|AEGTA07102	3010.62	1398.38	1.1063	1.0838e-41	3.9042e-40	TRUE	AEGTA07102	LOC_Os08g05630.1	expressed protein	predicted protein [Hordeum vulgare subsp. vulgare]
down|AEGTA07039	456.005	82.7332	2.4625	1.7192e-41	6.1724e-40	TRUE	AEGTA07039	LOC_Os03g12110.1	homocysteine S-methyltransferase protein, putative, expressed	predicted protein [Hordeum vulgare subsp. vulgare] >gi|326527989|dbj|BAJ89046.1| predicted protein [Hordeum vulgare subsp. vulgare]
up|AEGTA06846	383.639	57.1317	2.7474	1.7519e-41	6.2689e-40	TRUE	AEGTA06846	LOC_Os03g46730.3	expressed protein	predicted protein [Hordeum vulgare subsp. vulgare]
trans|AEGTA16077	340.021	42.8488	2.9883	1.8108e-41	6.4581e-40	TRUE	AEGTA16077	LOC_Os06g12100.1	mTERF family protein, expressed	predicted protein [Hordeum vulgare subsp. vulgare]
up|Contig40572	157.619	374.32	-1.2478	2.3176e-41	8.2381e-40	TRUE	Contig40572	LOC_Os04g44920.1	oxidoreductase, short chain dehydrogenase/reductase family domain containing protein, expressed	PREDICTED: salutaridine reductase-like [Brachypodium distachyon]
down|AEGTA04668	99.1315	296.438	-1.5803	2.4689e-41	8.7469e-40	TRUE	AEGTA04668	LOC_Os05g13950.1	eukaryotic translation initiation factor 3 subunit E-interacting protein, putative, expressed	predicted protein [Hordeum vulgare subsp. vulgare]
up|Contig3021	161.584	377.015	-1.2223	7.7625e-41	2.7411e-39	TRUE	Contig3021	LOC_Os01g40730.1	expressed protein	predicted protein [Hordeum vulgare subsp. vulgare]
up|AEGTA19928	22.8002	171.395	-2.9102	1.6722e-40	5.8662e-39	TRUE	AEGTA19928	LOC_Os11g44580.1	go35 NBS-LRR, putative, expressed	predicted protein [Hordeum vulgare subsp. vulgare]
up|AEGTA06589	430.231	75.457	2.5114	1.7824e-40	6.2325e-39	TRUE	AEGTA06589	--	--	--
down|AEGTA19300	444.109	80.5772	2.4625	1.8777e-40	6.5443e-39	TRUE	AEGTA19300	LOC_Os08g05490.1	tRNA synthetase, putative, expressed	unknown [Zea mays]
up|AEGTA25430	410.404	68.9892	2.5726	3.7515e-40	1.3033e-38	TRUE	AEGTA25430	LOC_Os04g15630.1	xa21, putative, expressed	predicted protein [Hordeum vulgare subsp. vulgare]
down|Contig11030	1010.15	328.507	1.6206	3.9856e-40	1.3802e-38	TRUE	Contig11030	LOC_Os01g22390.3	WD domain containing protein, putative, expressed	PREDICTED: uncharacterized protein LOC100837771 [Brachypodium distachyon]
up|AEGTA05877	368.769	54.9758	2.7459	6.5491e-40	2.2533e-38	TRUE	AEGTA05877	LOC_Os01g24480.1	DUF1399 containing protein, putative, expressed	hypothetical protein OsI_01806 [Oryza sativa Indica Group]
down|AEGTA13450	72.366	251.972	-1.7999	7.5118e-40	2.5763e-38	TRUE	AEGTA13450	LOC_Os12g32190.1	expressed protein	predicted protein [Hordeum vulgare subsp. vulgare]
down|AEGTA04438	273.603	25.332	3.4331	8.0402e-40	2.7487e-38	TRUE	AEGTA04438	LOC_Os02g32590.1	HSF-type DNA-binding domain containing protein, expressed	PREDICTED: heat stress transcription factor A-3-like [Brachypodium distachyon]
down|AEGTA23174	125.897	324.465	-1.3658	2.6593e-39	9.0624e-38	TRUE	AEGTA23174	LOC_Os08g02300.1	no apical meristem protein, putative, expressed	PREDICTED: protein BEARSKIN1-like [Brachypodium distachyon]
down|Contig2168	157.619	365.158	-1.2121	2.7289e-39	9.2702e-38	TRUE	Contig2168	LOC_Os05g30640.1	leucine zipper protein-like, putative, expressed	predicted protein [Hordeum vulgare subsp. vulgare]
up|AEGTA09864	759.347	214.783	1.8219	3.3281e-39	1.127e-37	TRUE	AEGTA09864	LOC_Os05g35170.3	no apical meristem protein, putative, expressed	predicted protein [Hordeum vulgare subsp. vulgare]
down|AEGTA26800	211.15	429.566	-1.0246	3.9017e-39	1.3171e-37	TRUE	AEGTA26800	LOC_Os01g65260.1	amidophosphoribosyltransferase, chloroplast precursor, putative, expressed	predicted protein [Hordeum vulgare subsp. vulgare] >gi|326506052|dbj|BAJ91265.1| predicted protein [Hordeum vulgare subsp. vulgare]
up|AEGTA13139	155.636	361.654	-1.2164	4.6091e-39	1.551e-37	TRUE	AEGTA13139	LOC_Os08g04540.1	decarboxylase, putative, expressed	tryptophan decarboxylase [Hordeum vulgare]
up|Contig110613	367.778	56.3232	2.707	5.3318e-39	1.7886e-37	TRUE	Contig110613	--	--	--
up|Contig71423	397.517	66.8333	2.5724	6.1099e-39	2.0433e-37	TRUE	Contig71423	--	--	--
down|AEGTA01911	319.203	40.4234	2.9812	6.4851e-39	2.162e-37	TRUE	AEGTA01911	LOC_Os12g21850.1	OsMADS73 - MADS-box family gene with M-alpha type-box, expressed	PREDICTED: uncharacterized protein LOC100828204 [Brachypodium distachyon]
down|AEGTA23325	519.449	113.455	2.1949	8.7651e-39	2.9131e-37	TRUE	AEGTA23325	LOC_Os03g32620.1	pentatricopeptide, putative, expressed	hypothetical protein SORBIDRAFT_09g004870 [Sorghum bicolor] >gi|241944631|gb|EES17776.1| hypothetical protein SORBIDRAFT_09g004870 [Sorghum bicolor]
up|Contig16251	330.108	44.1962	2.9009	9.4566e-39	3.1332e-37	TRUE	Contig16251	--	--	--
down|Contig15535	458.979	90.0094	2.3503	1.0374e-38	3.4265e-37	TRUE	Contig15535	LOC_Os03g10900.1	disease resistance protein, putative, expressed	PREDICTED: probable disease resistance protein At1g52660-like [Brachypodium distachyon]
trans|AEGTA29259	184.385	395.341	-1.1004	1.1329e-38	3.7304e-37	TRUE	AEGTA29259	LOC_Os06g45120.1	ATP synthase, putative, expressed	vacuolar proton-ATPase subunit A [Triticum aestivum]
down|AEGTA10540	47.5831	208.854	-2.134	1.2416e-38	4.0758e-37	TRUE	AEGTA10540	LOC_Os02g29150.1	OsFBO11 - F-box and other domain containing protein, expressed	PREDICTED: F-box/LRR-repeat protein At3g59200-like [Brachypodium distachyon]
up|AEGTA04648	257.742	22.6371	3.5092	1.6184e-38	5.2806e-37	TRUE	AEGTA04648	LOC_Os01g03570.1	transcription factor X1, putative, expressed	predicted protein [Hordeum vulgare subsp. vulgare]
down|AEGTA09406	100.123	286.197	-1.5152	1.9691e-38	6.4053e-37	TRUE	AEGTA09406	LOC_Os12g04290.1	PP2A regulatory subunit TAP46, putative, expressed	PREDICTED: PP2A regulatory subunit TAP46-like [Brachypodium distachyon]
down|Contig55294	933.819	299.402	1.6411	2.8302e-38	9.1787e-37	TRUE	Contig55294	LOC_Os03g24410.1	expressed protein	PREDICTED: uncharacterized protein LOC100823453 [Brachypodium distachyon]
up|AEGTA30572	207.185	420.673	-1.0218	2.9229e-38	9.4507e-37	TRUE	AEGTA30572	LOC_Os01g55510.1	dynein light chain type 1 domain containing protein, expressed	PREDICTED: dynein light chain LC6, flagellar outer arm-like [Brachypodium distachyon]
down|Contig47703	165.55	370.009	-1.1603	3.5744e-38	1.1522e-36	TRUE	Contig47703	LOC_Os11g37080.1	h/ACA ribonucleoprotein complex subunit 1-like protein 1, putative, expressed	predicted protein [Hordeum vulgare subsp. vulgare]
up|AEGTA22232	210.159	423.098	-1.0095	4.9001e-38	1.5702e-36	TRUE	AEGTA22232	LOC_Os01g03070.1	transposon protein, putative, unclassified, expressed	eukaryotic translation initiation factor,putative, expressed [Triticum aestivum]
up|Contig1689	161.584	364.08	-1.172	6.0101e-38	1.9201e-36	TRUE	Contig1689	LOC_Os12g27520.1	serine/threonine-protein kinase AFC2, putative, expressed	Os12g0460800 [Oryza sativa Japonica Group] >gi|113649245|dbj|BAF29757.1| Os12g0460800, partial [Oryza sativa Japonica Group]
trans|AEGTA00059	643.364	167.622	1.9404	6.4068e-38	2.0408e-36	TRUE	AEGTA00059	LOC_Os02g57760.1	O-methyltransferase, putative, expressed	predicted protein [Hordeum vulgare subsp. vulgare] >gi|326519705|dbj|BAK00225.1| predicted protein [Hordeum vulgare subsp. vulgare]
up|Contig25269	95.1663	277.035	-1.5415	7.3791e-38	2.3436e-36	TRUE	Contig25269	LOC_Os11g13980.1	hsp20/alpha crystallin family protein, putative, expressed	predicted protein [Hordeum vulgare subsp. vulgare] >gi|326533628|dbj|BAK05345.1| predicted protein [Hordeum vulgare subsp. vulgare]
up|AEGTA09067	23.7916	164.388	-2.7886	8.3763e-38	2.6524e-36	TRUE	AEGTA09067	LOC_Os05g23530.1	expressed protein	PREDICTED: uncharacterized protein LOC100843373 [Brachypodium distachyon]
down|AEGTA13213	358.856	55.5148	2.6925	8.4848e-38	2.6789e-36	TRUE	AEGTA13213	LOC_Os07g47400.1	SRC2 protein, putative, expressed	predicted protein [Hordeum vulgare subsp. vulgare]
up|Contig22731	80.2965	255.745	-1.6713	8.6011e-38	2.7076e-36	TRUE	Contig22731	LOC_Os02g33610.1	metallo-beta-lactamase, putative, expressed	--
down|AEGTA09494	151.671	350.336	-1.2078	1.224e-37	3.842e-36	TRUE	AEGTA09494	LOC_Os01g70130.2	protein kinase domain containing protein, expressed	predicted protein [Hordeum vulgare subsp. vulgare]
down|AEGTA04447	185.376	391.568	-1.0788	1.3123e-37	4.1072e-36	TRUE	AEGTA04447	LOC_Os08g29809.1	resistance protein LR10, putative, expressed	PREDICTED: probable disease resistance protein RDL6/RF9-like [Brachypodium distachyon]
down|Contig43013	120.94	310.721	-1.3613	1.3612e-37	4.2476e-36	TRUE	Contig43013	LOC_Os01g37800.1	ras-related protein, putative, expressed	hypothetical protein OsI_08312 [Oryza sativa Indica Group]
up|AEGTA22809	88.2271	266.255	-1.5935	1.3725e-37	4.2706e-36	TRUE	AEGTA22809	LOC_Os02g47150.1	DNA topoisomerase 2, putative, expressed	PREDICTED: DNA topoisomerase 2-like [Brachypodium distachyon]
down|AEGTA32365	126.888	317.189	-1.3218	2.7568e-37	8.5531e-36	TRUE	AEGTA32365	LOC_Os08g40430.1	mTERF domain containing protein, expressed	predicted protein [Hordeum vulgare subsp. vulgare]
trans|AEGTA13757	412.387	75.7264	2.4451	2.8881e-37	8.9345e-36	TRUE	AEGTA13757	LOC_Os03g61360.1	hydrolase, alpha/beta fold family domain containing protein, expressed	epoxide hydrolase 2 [Zea mays] >gi|195644986|gb|ACG41961.1| epoxide hydrolase 2 [Zea mays]
down|AEGTA19430	49.5658	206.698	-2.0601	3.9668e-37	1.2201e-35	TRUE	AEGTA19430	LOC_Os08g43334.2	HSF-type DNA-binding domain containing protein, expressed	predicted protein [Hordeum vulgare subsp. vulgare]
up|AEGTA11318	195.289	401	-1.038	4.2609e-37	1.3068e-35	TRUE	AEGTA11318	LOC_Os10g28660.1	type I inositol-1,4,5-trisphosphate 5-phosphatase, putative, expressed	hypothetical protein OsJ_09496 [Oryza sativa Japonica Group]
up|AEGTA29863	91.201	268.411	-1.5573	4.4092e-37	1.3485e-35	TRUE	AEGTA29863	LOC_Os01g08450.1	ras-related protein, putative, expressed	PREDICTED: GTP-binding protein YPTM2-like [Brachypodium distachyon]
up|Contig30692	324.16	45.2742	2.8399	5.3804e-37	1.6362e-35	TRUE	Contig30692	LOC_Os12g24540.1	PHD-finger family protein, expressed	hypothetical protein OsJ_35943 [Oryza sativa Japonica Group]
down|AEGTA11634	181.411	383.752	-1.0809	5.8402e-37	1.771e-35	TRUE	AEGTA11634	LOC_Os11g32620.1	chalcone synthase, putative, expressed	predicted protein [Hordeum vulgare subsp. vulgare]
trans|AEGTA31682	185.376	387.795	-1.0648	8.3127e-37	2.5136e-35	TRUE	AEGTA31682	LOC_Os09g17630.1	receptor-like protein kinase 2, putative, expressed	hypothetical protein OsI_30981 [Oryza sativa Indica Group]
down|AEGTA02149	189.341	391.837	-1.0493	1.1667e-36	3.5181e-35	TRUE	AEGTA02149	LOC_Os07g08160.1	early light-induced protein, chloroplast precursor, putative, expressed	predicted protein [Hordeum vulgare subsp. vulgare]
up|AEGTA27212	401.483	73.0316	2.4587	1.2002e-36	3.6089e-35	TRUE	AEGTA27212	LOC_Os08g45140.1	OsGrx_S12 - glutaredoxin subgroup I, expressed	predicted protein [Hordeum vulgare subsp. vulgare]
up|AEGTA11163	82.2792	253.859	-1.6254	1.4003e-36	4.1988e-35	TRUE	AEGTA11163	LOC_Os07g45010.1	expressed protein	PREDICTED: uncharacterized protein LOC100835586 [Brachypodium distachyon]
trans|AEGTA18217	339.03	51.2029	2.7271	1.7995e-36	5.3658e-35	TRUE	AEGTA18217	LOC_Os07g47000.1	expressed protein	PREDICTED: uncharacterized protein LOC100844157 [Brachypodium distachyon]
trans|AEGTA12704	53.531	210.471	-1.9752	1.9762e-36	5.8763e-35	TRUE	AEGTA12704	LOC_Os11g37759.1	stripe rust resistance protein Yr10, putative, expressed	TPA: hypothetical protein ZEAMMB73_835530 [Zea mays]
down|AEGTA12330	381.656	66.2943	2.5253	2.0717e-36	6.1434e-35	TRUE	AEGTA12330	LOC_Os02g47090.1	peptide transporter PTR2, putative, expressed	predicted protein [Hordeum vulgare subsp. vulgare]
up|Contig46354	75.34	243.079	-1.6899	2.2667e-36	6.7031e-35	TRUE	Contig46354	LOC_Os06g06080.1	serine esterase family protein, putative, expressed	PREDICTED: putative lipase YDR444W-like [Brachypodium distachyon]
up|AEGTA07982	97.1489	273.531	-1.4934	2.5891e-36	7.6356e-35	TRUE	AEGTA07982	LOC_Os08g08220.2	EDA16, putative, expressed	predicted protein [Hordeum vulgare subsp. vulgare]
up|AEGTA03369	365.795	60.9045	2.5864	2.8785e-36	8.4657e-35	TRUE	AEGTA03369	LOC_Os07g02130.1	flavin-containing monooxygenase family protein, putative, expressed	PREDICTED: flavin-containing monooxygenase FMO GS-OX-like 8-like [Brachypodium distachyon]
down|AEGTA01465	176.454	374.32	-1.085	3.1979e-36	9.3794e-35	TRUE	AEGTA01465	LOC_Os10g21020.1	expressed protein	PREDICTED: uncharacterized protein LOC100823167 [Brachypodium distachyon]
down|AEGTA09594	48.5744	201.847	-2.055	3.2093e-36	9.3871e-35	TRUE	AEGTA09594	LOC_Os10g35450.1	serine/threonine-protein kinase, putative, expressed	predicted protein [Hordeum vulgare subsp. vulgare]
up|AEGTA24132	129.862	316.111	-1.2834	3.8129e-36	1.1122e-34	TRUE	AEGTA24132	LOC_Os01g47610.1	lipase class 3 family protein, putative, expressed	Os01g0666400 [Oryza sativa Japonica Group] >gi|20161573|dbj|BAB90494.1| lipase class 3-like [Oryza sativa Japonica Group] >gi|113533331|dbj|BAF05714.1| Os01g0666400 [Oryza sativa Japonica Group]
up|AEGTA43689	106.071	284.311	-1.4224	5.3611e-36	1.5554e-34	TRUE	AEGTA43689	--	--	--
down|AEGTA06957	159.602	352.761	-1.1442	5.3884e-36	1.5591e-34	TRUE	AEGTA06957	LOC_Os04g42130.1	integral membrane transporter family protein, putative, expressed	predicted protein [Hordeum vulgare subsp. vulgare]
up|Contig19292	520.44	121.27	2.1015	5.8197e-36	1.6794e-34	TRUE	Contig19292	LOC_Os01g41310.1	OsFBX18 - F-box domain containing protein, expressed	PREDICTED: F-box/FBD/LRR-repeat protein At2g26030-like [Brachypodium distachyon]
trans|AEGTA12945	405.448	75.9959	2.4155	5.8404e-36	1.6808e-34	TRUE	AEGTA12945	LOC_Os01g72320.1	FYVE zinc finger domain containing protein, expressed	PREDICTED: uncharacterized protein LOC100248282 isoform 1 [Vitis vinifera]
up|AEGTA13501	41.6352	189.181	-2.1839	7.7368e-36	2.2206e-34	TRUE	AEGTA13501	LOC_Os02g08500.1	two-component response regulator, putative, expressed	predicted protein [Hordeum vulgare subsp. vulgare]
down|AEGTA18713	132.836	317.458	-1.2569	1.3942e-35	3.9909e-34	TRUE	AEGTA18713	LOC_Os03g38980.3	tRNA synthetases class II domain containing protein, expressed	PREDICTED: lysyl-tRNA synthetase-like [Brachypodium distachyon]
up|AEGTA23175	91.201	262.213	-1.5236	1.5491e-35	4.4227e-34	TRUE	AEGTA23175	--	--	hypothetical protein SORBIDRAFT_02g026850 [Sorghum bicolor] >gi|241923732|gb|EER96876.1| hypothetical protein SORBIDRAFT_02g026850 [Sorghum bicolor]
up|AEGTA16164	314.247	44.7352	2.8124	1.9523e-35	5.5591e-34	TRUE	AEGTA16164	LOC_Os02g28220.1	transferase family protein, putative, expressed	predicted protein [Hordeum vulgare subsp. vulgare]
down|AEGTA11484	238.907	21.5591	3.4701	2.1205e-35	6.0219e-34	TRUE	AEGTA11484	LOC_Os05g48840.1	expressed protein	predicted protein [Hordeum vulgare subsp. vulgare]
up|AEGTA06416	170.506	362.732	-1.0891	2.8072e-35	7.9512e-34	TRUE	AEGTA06416	--	--	--
down|AEGTA32399	164.558	355.187	-1.11	3.3213e-35	9.3825e-34	TRUE	AEGTA32399	LOC_Os02g04650.1	activator of 90 kDa heat shock protein ATPase homolog, putative, expressed	predicted protein [Hordeum vulgare subsp. vulgare]
up|AEGTA31401	109.045	284.581	-1.3839	4.1105e-35	1.1582e-33	TRUE	AEGTA31401	LOC_Os09g08660.1	4-nitrophenylphosphatase, putative, expressed	predicted protein [Hordeum vulgare subsp. vulgare]
up|AEGTA04895	122.923	302.367	-1.2985	4.9471e-35	1.3902e-33	TRUE	AEGTA04895	LOC_Os09g38772.1	MOSC domain-containing protein, mitochondrial precursor, putative, expressed	mo-molybdopterin cofactor sulfurase [Zea mays] >gi|195620298|gb|ACG31979.1| mo-molybdopterin cofactor sulfurase [Zea mays] >gi|414590195|tpg|DAA40766.1| TPA: mo-molybdopterin cofactor sulfurase [Zea mays]
down|AEGTA29291	493.675	112.916	2.1283	5.4879e-35	1.5381e-33	TRUE	AEGTA29291	LOC_Os03g09090.1	expressed protein	predicted protein [Hordeum vulgare subsp. vulgare]
trans|AEGTA28183	171.498	362.463	-1.0796	5.7714e-35	1.6134e-33	TRUE	AEGTA28183	LOC_Os03g53600.1	HTH DNA-binding protein, putative, expressed	predicted protein [Hordeum vulgare subsp. vulgare] >gi|326509737|dbj|BAJ87084.1| predicted protein [Hordeum vulgare subsp. vulgare]
up|AEGTA17451	77.3226	240.384	-1.6364	6.0665e-35	1.6915e-33	TRUE	AEGTA17451	LOC_Os09g25190.1	protein binding protein, putative, expressed	PREDICTED: uncharacterized protein LOC100827708 [Brachypodium distachyon]
down|Contig84653	54.5223	206.429	-1.9207	6.648e-35	1.8488e-33	TRUE	Contig84653	LOC_Os01g41730.1	serine/threonine-protein kinase, putative, expressed	predicted protein [Hordeum vulgare subsp. vulgare]
up|AEGTA42489	98.1402	268.95	-1.4544	7.3264e-35	2.0322e-33	TRUE	AEGTA42489	LOC_Os05g32420.1	expressed protein	hypothetical protein ZEAMMB73_831028 [Zea mays]
down|AEGTA12156	30.7308	167.083	-2.4428	7.8439e-35	2.1702e-33	TRUE	AEGTA12156	LOC_Os12g37939.1	unc-93 homolog A, putative, expressed	PREDICTED: UNC93-like protein-like [Brachypodium distachyon]
up|AEGTA09193	536.302	131.511	2.0279	1.1644e-34	3.2134e-33	TRUE	AEGTA09193	LOC_Os03g02020.2	stress responsive A/B Barrel domain containing protein, expressed	PREDICTED: uncharacterized protein LOC100832376 [Brachypodium distachyon]
up|AEGTA05259	317.221	47.1606	2.7498	1.2144e-34	3.3426e-33	TRUE	AEGTA05259	LOC_Os01g48980.1	GPI transamidase component family protein, putative, expressed	PREDICTED: glycosylphosphatidylinositol anchor attachment 1 protein-like [Brachypodium distachyon]
up|Contig19872	133.828	313.955	-1.2302	1.6841e-34	4.6237e-33	TRUE	Contig19872	LOC_Os10g35800.1	expressed protein	predicted protein [Hordeum vulgare subsp. vulgare]
up|AEGTA42277	50.5571	198.613	-1.974	1.8635e-34	5.1031e-33	TRUE	AEGTA42277	LOC_Os03g37290.1	cytochrome P450, putative, expressed	hypothetical protein SORBIDRAFT_01g001200 [Sorghum bicolor] >gi|5915822|sp|Q43135.3|C79A1_SORBI RecName: Full=Tyrosine N-monooxygenase; AltName: Full=Cytochrome P450 79A1; AltName: Full=Cytochrome P450Tyr >gi|984543|gb|AAA85440.1| cytochrome P-450 [Sorghum bicolor] >gi|241919953|gb|EER93097.1| hypothetical protein SORBIDRAFT_01g001200 [Sorghum bicolor]
down|AEGTA43407	316.23	47.4301	2.7371	2.5987e-34	7.0984e-33	TRUE	AEGTA43407	LOC_Os03g26650.1	heavy metal-associated domain containing protein, expressed	PREDICTED: uncharacterized protein LOC100837356 [Brachypodium distachyon]
down|AEGTA18564	45.6005	189.72	-2.0568	3.5926e-34	9.7884e-33	TRUE	AEGTA18564	LOC_Os02g14430.1	peroxidase precursor, putative, expressed	PREDICTED: peroxidase 70-like [Brachypodium distachyon]
down|AEGTA13710	276.577	34.7641	2.992	4.1726e-34	1.134e-32	TRUE	AEGTA13710	LOC_Os01g11760.1	GDSL-like lipase/acylhydrolase, putative, expressed	PREDICTED: GDSL esterase/lipase At1g28600-like [Brachypodium distachyon]
up|AEGTA22541	78.3139	238.498	-1.6066	4.1932e-34	1.1354e-32	TRUE	AEGTA22541	LOC_Os12g09739.1	pollen signalling protein with adenylyl cyclase activity, putative, expressed	PREDICTED: putative disease resistance protein RGA4-like [Brachypodium distachyon]
up|AEGTA12660	127.88	304.523	-1.2518	4.5441e-34	1.2256e-32	TRUE	AEGTA12660	LOC_Os06g48270.1	expressed protein	predicted protein [Hordeum vulgare subsp. vulgare]
trans|AEGTA42343	368.769	66.5638	2.4699	4.84e-34	1.3022e-32	TRUE	AEGTA42343	--	--	hypothetical protein OsJ_03981 [Oryza sativa Japonica Group]
up|AEGTA20608	505.571	120.462	2.0693	5.1395e-34	1.3793e-32	TRUE	AEGTA20608	--	--	predicted protein [Hordeum vulgare subsp. vulgare]
up|AEGTA14647	106.071	275.687	-1.378	6.2339e-34	1.6681e-32	TRUE	AEGTA14647	LOC_Os08g13090.1	BTB/POZ domain containing protein, expressed	predicted protein [Hordeum vulgare subsp. vulgare]
up|Contig35328	81.2878	242.001	-1.5739	6.2469e-34	1.6681e-32	TRUE	Contig35328	LOC_Os06g06080.1	serine esterase family protein, putative, expressed	PREDICTED: putative lipase YDR444W-like [Brachypodium distachyon]
up|AEGTA32061	237.916	23.4456	3.3431	7.8224e-34	2.0785e-32	TRUE	AEGTA32061	--	--	thioredoxin H-type 5 [Zea mays]
up|AEGTA01971	106.071	274.879	-1.3738	9.7045e-34	2.5722e-32	TRUE	AEGTA01971	LOC_Os04g30490.1	MATE efflux family protein, putative, expressed	predicted protein [Hordeum vulgare subsp. vulgare]
up|AEGTA32321	117.967	290.24	-1.2989	1.0556e-33	2.7911e-32	TRUE	AEGTA32321	LOC_Os04g57220.4	ubiquitin-conjugating enzyme, putative, expressed	PREDICTED: ubiquitin-conjugating enzyme E2 28-like [Brachypodium distachyon] >gi|52548244|gb|AAU82109.1| ubiquitin-conjugating enzyme [Triticum aestivum]
up|AEGTA09936	454.022	100.25	2.1792	1.0914e-33	2.8786e-32	TRUE	AEGTA09936	LOC_Os08g43010.1	disease resistance RPP13-like protein 1, putative, expressed	PREDICTED: putative disease resistance protein RGA1-like [Brachypodium distachyon]
up|AEGTA22484	260.716	30.9912	3.0725	2.3288e-33	6.1271e-32	TRUE	AEGTA22484	LOC_Os01g15229.1	expressed protein	hypothetical protein OsI_01105 [Oryza sativa Indica Group]
trans|AEGTA29409	183.393	368.931	-1.0084	2.3795e-33	6.2453e-32	TRUE	AEGTA29409	LOC_Os12g29660.1	DEAD-box ATP-dependent RNA helicase, putative, expressed	PREDICTED: DEAD-box ATP-dependent RNA helicase 28-like isoform 2 [Brachypodium distachyon]
up|Contig113144	251.794	28.2964	3.1536	2.4757e-33	6.4661e-32	TRUE	Contig113144	--	--	--
trans|Contig37410	161.584	342.521	-1.0839	2.9455e-33	7.6745e-32	TRUE	Contig37410	--	--	--
down|AEGTA04351	70.3834	223.676	-1.6681	3.295e-33	8.5438e-32	TRUE	AEGTA04351	LOC_Os01g65700.1	expressed protein	hypothetical protein precursor [Zea mays] >gi|195649625|gb|ACG44280.1| hypothetical protein [Zea mays] >gi|414879416|tpg|DAA56547.1| TPA: hypothetical protein ZEAMMB73_456451 [Zea mays]
down|AEGTA12610	146.715	323.926	-1.1427	3.7851e-33	9.7907e-32	TRUE	AEGTA12610	LOC_Os01g10504.3	OsMADS3 - MADS-box family gene with MIKCc type-box, expressed	PREDICTED: agamous-like MADS-box protein AGL80-like [Brachypodium distachyon]
up|AEGTA24727	1143.98	427.41	1.4204	3.82e-33	9.8573e-32	TRUE	AEGTA24727	--	--	--
down|AEGTA27549	181.411	364.619	-1.0071	6.105e-33	1.5716e-31	TRUE	AEGTA27549	LOC_Os09g19560.1	methyltransferase, putative, expressed	PREDICTED: probable protein arginine N-methyltransferase 1-like [Brachypodium distachyon]
up|AEGTA29274	168.524	348.719	-1.0491	8.3005e-33	2.1266e-31	TRUE	AEGTA29274	LOC_Os01g66560.1	signal recognition particle 72 kDa protein, putative, expressed	predicted protein [Hordeum vulgare subsp. vulgare]
down|AEGTA27871	1220.31	468.911	1.3799	8.7772e-33	2.2434e-31	TRUE	AEGTA27871	LOC_Os05g45810.1	calcineurin B, putative, expressed	calcineurin B-like protein 4 [Hordeum vulgare] >gi|320090223|gb|ADW08760.1| calcineurin B-like protein 4 [Hordeum vulgare]
down|AEGTA26973	66.4181	216.13	-1.7023	9.6615e-33	2.4635e-31	TRUE	AEGTA26973	LOC_Os12g29220.1	nodulin MtN3 family protein, putative, expressed	predicted protein [Hordeum vulgare subsp. vulgare]
down|AEGTA20633	245.846	27.4879	3.1609	1.1193e-32	2.8472e-31	TRUE	AEGTA20633	LOC_Os06g18900.1	cadmium tolerance factor, putative, expressed	PREDICTED: uncharacterized protein LOC100825164 [Brachypodium distachyon]
down|AEGTA28013	467.901	108.874	2.1035	1.4716e-32	3.7257e-31	TRUE	AEGTA28013	LOC_Os04g43800.1	phenylalanine ammonia-lyase, putative, expressed	predicted protein [Hordeum vulgare subsp. vulgare]
down|AEGTA42664	300.369	45.5437	2.7214	2.0788e-32	5.2507e-31	TRUE	AEGTA42664	LOC_Os01g08150.1	expressed protein	predicted protein [Hordeum vulgare subsp. vulgare]
down|AEGTA25378	308.299	48.508	2.668	2.7822e-32	6.9943e-31	TRUE	AEGTA25378	LOC_Os10g41910.1	expressed protein	hypothetical protein SORBIDRAFT_04g007890 [Sorghum bicolor] >gi|241933383|gb|EES06528.1| hypothetical protein SORBIDRAFT_04g007890 [Sorghum bicolor]
up|AEGTA17378	18.835	136.631	-2.8588	3.0021e-32	7.5296e-31	TRUE	AEGTA17378	LOC_Os11g40570.1	plant viral response family protein, putative, expressed	predicted protein [Hordeum vulgare subsp. vulgare] >gi|326521576|dbj|BAK00364.1| predicted protein [Hordeum vulgare subsp. vulgare]
up|AEGTA27990	214.124	18.8642	3.5047	3.0379e-32	7.6016e-31	TRUE	AEGTA27990	LOC_Os12g42250.1	ZOS12-10 - C2H2 zinc finger protein, expressed	hypothetical protein OsI_39131 [Oryza sativa Indica Group]
up|AEGTA31738	478.805	114.263	2.0671	3.0689e-32	7.6612e-31	TRUE	AEGTA31738	--	--	hypothetical protein OsJ_06240 [Oryza sativa Japonica Group]
trans|AEGTA21883	81.2878	234.995	-1.5315	3.547e-32	8.8345e-31	TRUE	AEGTA21883	LOC_Os06g09120.1	glutamate receptor 2.8 precursor, putative, expressed	PREDICTED: glutamate receptor 2.6-like [Brachypodium distachyon]
trans|Contig93541	175.463	353.57	-1.0108	4.2e-32	1.0412e-30	TRUE	Contig93541	--	--	--
trans|AEGTA06154	262.699	33.6861	2.9632	4.5069e-32	1.1148e-30	TRUE	AEGTA06154	LOC_Os03g57050.1	expressed protein	unknown [Aegilops tauschii]
trans|Contig2168	174.471	351.683	-1.0113	5.9173e-32	1.4569e-30	TRUE	Contig2168	LOC_Os05g30640.1	leucine zipper protein-like, putative, expressed	predicted protein [Hordeum vulgare subsp. vulgare]
trans|AEGTA16856	97.1489	255.476	-1.3949	6.2632e-32	1.5385e-30	TRUE	AEGTA16856	LOC_Os07g46350.1	OsSCP40 - Putative Serine Carboxypeptidase homologue, expressed	predicted protein [Hordeum vulgare subsp. vulgare]
up|AEGTA31499	99.1315	257.632	-1.3779	8.1124e-32	1.9882e-30	TRUE	AEGTA31499	LOC_Os02g33149.1	OR, putative, expressed	PREDICTED: uncharacterized protein LOC100822046 [Brachypodium distachyon]
down|AEGTA12710	356.873	67.3723	2.4052	1.2302e-31	3.0082e-30	TRUE	AEGTA12710	--	--	predicted protein [Hordeum vulgare subsp. vulgare]
down|Contig71660	350.926	65.4859	2.4219	1.7481e-31	4.2648e-30	TRUE	Contig71660	LOC_Os07g42400.2	transposon protein, putative, unclassified, expressed	PREDICTED: protein FAR1-RELATED SEQUENCE 5-like [Brachypodium distachyon]
up|AEGTA14231	42.6266	175.168	-2.0389	1.907e-31	4.6419e-30	TRUE	AEGTA14231	LOC_Os04g49870.1	expressed protein	PREDICTED: poly(A) polymerase-like [Brachypodium distachyon]
up|AEGTA03489	123.914	287.814	-1.2158	2.0336e-31	4.939e-30	TRUE	AEGTA03489	LOC_Os04g51680.1	expressed protein	PREDICTED: uncharacterized protein LOC100823946 [Brachypodium distachyon]
up|AEGTA23585	92.1923	246.583	-1.4194	2.2161e-31	5.37e-30	TRUE	AEGTA23585	LOC_Os05g49450.1	OsFBX177 - F-box domain containing protein, expressed	hypothetical protein SORBIDRAFT_06g026910 [Sorghum bicolor] >gi|241939604|gb|EES12749.1| hypothetical protein SORBIDRAFT_06g026910 [Sorghum bicolor]
down|AEGTA18682	34.696	161.963	-2.2228	2.2444e-31	5.4264e-30	TRUE	AEGTA18682	LOC_Os05g41030.1	LTPL67 - Protease inhibitor/seed storage/LTP family protein precursor, expressed	predicted protein [Hordeum vulgare subsp. vulgare]
down|Contig96386	219.081	21.5591	3.3451	2.6115e-31	6.2856e-30	TRUE	Contig96386	--	--	--
down|AEGTA11769	243.864	29.1048	3.0667	3.082e-31	7.3976e-30	TRUE	AEGTA11769	--	--	predicted protein [Hordeum vulgare subsp. vulgare]
down|AEGTA11802	82.2792	232.569	-1.4991	3.0873e-31	7.3976e-30	TRUE	AEGTA11802	LOC_Os11g39450.1	cysteine-rich receptor-like protein kinase 7 precursor, putative, expressed	PREDICTED: uncharacterized protein LOC100837417 [Brachypodium distachyon]
up|AEGTA03153	89.2184	241.193	-1.4348	4.8316e-31	1.1552e-29	TRUE	AEGTA03153	LOC_Os02g35560.1	OsFBX53 - F-box domain containing protein, expressed	PREDICTED: putative F-box protein At2g02030-like [Brachypodium distachyon]
down|Contig35994	17.8437	130.163	-2.8668	7.3523e-31	1.7539e-29	TRUE	Contig35994	--	--	--
down|AEGTA22715	79.3052	226.91	-1.5166	7.5599e-31	1.7994e-29	TRUE	AEGTA22715	LOC_Os06g41830.1	SMP-30/Gluconolaconase/LRE-like region containing protein, expressed	PREDICTED: strictosidine synthase 1-like [Brachypodium distachyon]
down|Contig15615	306.316	50.664	2.596	8.1616e-31	1.9383e-29	TRUE	Contig15615	--	--	--
trans|AEGTA22632	25.7742	144.177	-2.4838	1.1256e-30	2.6673e-29	TRUE	AEGTA22632	LOC_Os09g19800.1	aminopeptidase, putative, expressed	predicted protein [Hordeum vulgare subsp. vulgare]
down|AEGTA09661	247.829	31.2607	2.9869	1.143e-30	2.7017e-29	TRUE	AEGTA09661	LOC_Os09g12770.1	Myb-like DNA-binding domain containing protein, putative, expressed	predicted protein [Hordeum vulgare subsp. vulgare] >gi|326532246|dbj|BAK05052.1| predicted protein [Hordeum vulgare subsp. vulgare]
down|AEGTA18647	92.1923	243.349	-1.4003	1.3277e-30	3.1186e-29	TRUE	AEGTA18647	LOC_Os01g44120.1	expressed protein	predicted protein [Hordeum vulgare subsp. vulgare]
down|AEGTA26494	311.273	53.0894	2.5517	1.7421e-30	4.0653e-29	TRUE	AEGTA26494	LOC_Os03g25350.1	LTPL36 - Protease inhibitor/seed storage/LTP family protein precursor, expressed	endosperm transfer cell specific PR60 precursor [Triticum aestivum]
trans|Contig113761	839.644	287.006	1.5487	2.2729e-30	5.2927e-29	TRUE	Contig113761	--	--	--
up|AEGTA09170	276.577	41.2318	2.7459	2.3408e-30	5.4391e-29	TRUE	AEGTA09170	LOC_Os07g13280.1	RNA recognition motif containing protein, putative, expressed	PREDICTED: RNA and export factor-binding protein 2-like [Brachypodium distachyon]
down|AEGTA32006	277.568	41.7708	2.7323	3.018e-30	6.9972e-29	TRUE	AEGTA32006	LOC_Os02g03560.1	expressed protein	predicted protein [Hordeum vulgare subsp. vulgare]
up|AEGTA03342	60.4702	197.805	-1.7098	3.155e-30	7.2993e-29	TRUE	AEGTA03342	LOC_Os10g03600.2	OsFBX343 - F-box domain containing protein, expressed	Os10g0124500 [Oryza sativa Japonica Group] >gi|14028986|gb|AAK52527.1|AC079128_10 Unknown protein [Oryza sativa Japonica Group] >gi|22711543|gb|AAN04518.1| Unknown protein [Oryza sativa Japonica Group] >gi|31429972|gb|AAP51949.1| F-box domain containing protein, expressed [Oryza sativa Japonica Group] >gi|113638682|dbj|BAF25987.1| Os10g0124500 [Oryza sativa Japonica Group] >gi|125573883|gb|EAZ151…
up|AEGTA15419	225.029	25.0625	3.1665	4.0674e-30	9.3697e-29	TRUE	AEGTA15419	LOC_Os09g35010.1	dehydration-responsive element-binding protein, putative, expressed	AP2 domain CBF protein [Triticum aestivum]
up|AEGTA25197	62.4529	200.23	-1.6808	4.1375e-30	9.5107e-29	TRUE	AEGTA25197	LOC_Os06g51150.1	catalase isozyme B, putative, expressed	RecName: Full=Catalase >gi|1149554|emb|CAA64077.1| catalase [Triticum aestivum]
up|AEGTA07999	212.141	21.2896	3.3168	4.4331e-30	1.0168e-28	TRUE	AEGTA07999	LOC_Os08g25010.1	TBC domain containing protein, expressed	predicted protein [Hordeum vulgare subsp. vulgare] >gi|326528443|dbj|BAJ93410.1| predicted protein [Hordeum vulgare subsp. vulgare]
down|AEGTA00637	775.208	257.093	1.5923	5.4649e-30	1.2482e-28	TRUE	AEGTA00637	LOC_Os01g53390.1	glucosyltransferase, putative, expressed	PREDICTED: anthocyanidin 5,3-O-glucosyltransferase-like [Brachypodium distachyon]
up|Contig37272	14.8697	121.54	-3.031	5.4647e-30	1.2482e-28	TRUE	Contig37272	--	--	--
up|AEGTA26746	31.7221	151.992	-2.2604	5.9707e-30	1.3608e-28	TRUE	AEGTA26746	LOC_Os09g21470.1	expressed protein	PREDICTED: uncharacterized protein LOC100821864 [Brachypodium distachyon]
up|AEGTA27513	114.993	270.028	-1.2316	6.1215e-30	1.3922e-28	TRUE	AEGTA27513	LOC_Os05g32110.1	COBRA, putative, expressed	phytochelatin synthetase [Triticum monococcum]
down|AEGTA22847	80.2965	224.484	-1.4832	6.5006e-30	1.4753e-28	TRUE	AEGTA22847	LOC_Os09g37880.1	serine/threonine-protein kinase receptor precursor, putative, expressed	predicted protein [Hordeum vulgare subsp. vulgare]
up|Contig71374	60.4702	196.458	-1.6999	7.0735e-30	1.6019e-28	TRUE	Contig71374	LOC_Os06g14670.1	ODORANT1, putative, expressed	A-type R2R3 Myb protein [Sorghum bicolor]
up|AEGTA23554	126.888	284.581	-1.1653	7.198e-30	1.6267e-28	TRUE	AEGTA23554	LOC_Os06g05600.1	OsFBDUF31 - F-box and DUF domain containing protein, expressed	hypothetical protein OsI_21677 [Oryza sativa Indica Group]
down|AEGTA42870	346.96	67.6418	2.3588	7.5169e-30	1.6952e-28	TRUE	AEGTA42870	LOC_Os07g22850.1	chalcone and stilbene synthases, putative, expressed	unnamed protein product [Aegilops tauschii]
down|AEGTA12020	70.3834	210.471	-1.5803	7.7073e-30	1.7345e-28	TRUE	AEGTA12020	--	--	chymotrypsin inhibitor-2 [Hordeum vulgare f. agriocrithon]
trans|AEGTA26507	26.7655	142.829	-2.4158	9.1569e-30	2.0564e-28	TRUE	AEGTA26507	LOC_Os03g01880.1	possible lysine decarboxylase domain containing protein, expressed	predicted protein [Hordeum vulgare subsp. vulgare]
down|AEGTA09607	137.793	297.246	-1.1092	1.0251e-29	2.2973e-28	TRUE	AEGTA09607	LOC_Os03g42130.1	gibberellin 20 oxidase 2, putative, expressed	predicted protein [Hordeum vulgare subsp. vulgare]
down|Contig47658	348.943	68.7197	2.3442	1.0405e-29	2.3269e-28	TRUE	Contig47658	LOC_Os10g34150.1	nodulin, putative, expressed	PREDICTED: flotillin-like protein 2-like [Brachypodium distachyon]
up|AEGTA10347	587.85	170.317	1.7872	1.4727e-29	3.2799e-28	TRUE	AEGTA10347	LOC_Os01g36640.1	disease resistance protein RPM1, putative, expressed	predicted protein [Hordeum vulgare subsp. vulgare]
up|AEGTA11716	352.908	70.8756	2.3159	1.9565e-29	4.3484e-28	TRUE	AEGTA11716	LOC_Os03g28310.1	dnaJ domain containing protein, expressed	PREDICTED: uncharacterized protein LOC100826999 [Brachypodium distachyon]
down|AEGTA27799	24.7829	137.709	-2.4742	2.748e-29	6.0949e-28	TRUE	AEGTA27799	LOC_Os02g42950.1	YABBY domain containing protein, putative, expressed	PREDICTED: protein YABBY 4-like [Brachypodium distachyon]
down|AEGTA07879	31.7221	149.566	-2.2372	2.9649e-29	6.5623e-28	TRUE	AEGTA07879	LOC_Os09g28830.1	OsSCP42 - Putative Serine Carboxypeptidase homologue, expressed	PREDICTED: serine carboxypeptidase-like 40-like [Brachypodium distachyon]
down|AEGTA24877	105.079	254.398	-1.2756	3.0039e-29	6.635e-28	TRUE	AEGTA24877	LOC_Os11g32980.1	transposon protein, putative, unclassified, expressed	hypothetical protein OsJ_22042 [Oryza sativa Japonica Group]
down|AEGTA07179	125.897	279.73	-1.1518	4.5382e-29	1.0003e-27	TRUE	AEGTA07179	LOC_Os04g59150.1	peroxidase precursor, putative, expressed	predicted protein [Hordeum vulgare subsp. vulgare]
trans|AEGTA07520	138.784	295.36	-1.0896	4.737e-29	1.042e-27	TRUE	AEGTA07520	LOC_Os01g70240.1	expressed protein	hypothetical protein OsI_05024 [Oryza sativa Indica Group]
up|Contig100964	24.7829	136.9	-2.4657	4.7558e-29	1.044e-27	TRUE	Contig100964	LOC_Os08g38110.1	cytokinin-O-glucosyltransferase 1, putative, expressed	putative flavonoid glucosyl-transferase [Oryza sativa Japonica Group] >gi|42408467|dbj|BAD09647.1| putative flavonoid glucosyl-transferase [Oryza sativa Japonica Group]
trans|AEGTA07914	1172.73	464.869	1.335	5.1841e-29	1.1334e-27	TRUE	AEGTA07914	--	--	putative proteinase inhibitor I13, potato inhibitor I [Saccharum hybrid cultivar R570] >gi|300681387|emb|CAZ96171.1| putative proteinase inhibitor I13, potato inhibitor I [Saccharum hybrid cultivar R570]
trans|AEGTA11462	66.4181	201.578	-1.6017	5.2972e-29	1.1558e-27	TRUE	AEGTA11462	LOC_Os03g02210.1	expressed protein	PREDICTED: uncharacterized protein LOC100839592 [Brachypodium distachyon]
up|AEGTA17682	626.511	190.259	1.7194	5.6853e-29	1.2379e-27	TRUE	AEGTA17682	LOC_Os04g05470.1	protein kinase, putative, expressed	hypothetical protein OsI_14712 [Oryza sativa Indica Group]
up|AEGTA00136	5.94789	100.25	-4.0751	5.7077e-29	1.2403e-27	TRUE	AEGTA00136	LOC_Os02g26850.1	rRNA-processing protein FCF, putative, expressed	predicted protein [Hordeum vulgare subsp. vulgare] >gi|326496807|dbj|BAJ98430.1| predicted protein [Hordeum vulgare subsp. vulgare]
trans|AEGTA27839	312.264	56.8622	2.4572	7.5371e-29	1.6345e-27	TRUE	AEGTA27839	LOC_Os03g14510.1	immature colon carcinoma transcript 1 protein precursor, putative, expressed	predicted protein [Hordeum vulgare subsp. vulgare] >gi|326520732|dbj|BAJ92729.1| predicted protein [Hordeum vulgare subsp. vulgare]
down|AEGTA00105	670.129	211.549	1.6634	9.0143e-29	1.9509e-27	TRUE	AEGTA00105	LOC_Os11g10640.1	protein kinase domain containing protein, expressed	PREDICTED: uncharacterized protein LOC100845829 [Brachypodium distachyon]
up|AEGTA20889	264.681	40.1539	2.7206	9.581e-29	2.0694e-27	TRUE	AEGTA20889	LOC_Os10g04750.1	OsFBX362 - F-box domain containing protein, expressed	predicted protein [Hordeum vulgare subsp. vulgare]
down|AEGTA02497	37.67	157.382	-2.0628	1.056e-28	2.2763e-27	TRUE	AEGTA02497	LOC_Os10g04674.2	disease resistance protein RPM1, putative, expressed	Putative disease resistance protein RPR1 [Oryza sativa] >gi|31430073|gb|AAP52037.1| NB-ARC domain containing protein, expressed [Oryza sativa Japonica Group]
down|AEGTA17681	659.225	206.698	1.6732	1.0872e-28	2.3341e-27	TRUE	AEGTA17681	LOC_Os10g03950.1	legume lectins beta domain containing protein, putative, expressed	Hypothetical protein [Oryza sativa Japonica Group] >gi|31430000|gb|AAP51977.1| Legume lectins beta domain containing protein [Oryza sativa Japonica Group]
up|AEGTA19969	37.67	157.112	-2.0603	1.2557e-28	2.6852e-27	TRUE	AEGTA19969	LOC_Os11g01320.1	expressed protein	predicted protein [Hordeum vulgare subsp. vulgare]
down|AEGTA01177	29.7395	143.907	-2.2747	1.3708e-28	2.9255e-27	TRUE	AEGTA01177	LOC_Os06g43910.1	two-component response regulator, putative, expressed	PREDICTED: two-component response regulator ARR12-like [Brachypodium distachyon]
down|Contig11032	355.882	74.1095	2.2637	1.4631e-28	3.1163e-27	TRUE	Contig11032	LOC_Os09g23540.1	dehydrogenase, putative, expressed	predicted protein [Hordeum vulgare subsp. vulgare]
up|AEGTA15703	329.117	63.8689	2.3654	1.5718e-28	3.3411e-27	TRUE	AEGTA15703	LOC_Os02g17760.1	cytochrome P450, putative, expressed	PREDICTED: cytochrome P450 71D7-like [Brachypodium distachyon]
down|AEGTA10347	342.004	68.9892	2.3096	1.9022e-28	4.0355e-27	TRUE	AEGTA10347	LOC_Os01g36640.1	disease resistance protein RPM1, putative, expressed	predicted protein [Hordeum vulgare subsp. vulgare]
down|Contig615	479.797	125.851	1.9307	1.969e-28	4.169e-27	TRUE	Contig615	--	--	--
down|AEGTA06130	82.2792	220.981	-1.4253	2.0918e-28	4.4116e-27	TRUE	AEGTA06130	--	--	--
up|AEGTA26622	66.4181	199.152	-1.5842	2.1795e-28	4.5801e-27	TRUE	AEGTA26622	LOC_Os06g04240.1	expressed protein	predicted protein [Hordeum vulgare subsp. vulgare]
up|AEGTA28014	622.546	190.798	1.7061	2.4704e-28	5.1796e-27	TRUE	AEGTA28014	LOC_Os04g43800.1	phenylalanine ammonia-lyase, putative, expressed	predicted protein [Hordeum vulgare subsp. vulgare]
up|AEGTA01152	378.682	83.8111	2.1758	2.6766e-28	5.5899e-27	TRUE	AEGTA01152	LOC_Os07g31680.1	OsFBL38 - F-box domain and LRR containing protein, expressed	hypothetical protein OsJ_24351 [Oryza sativa Japonica Group]
trans|AEGTA14434	68.4007	201.308	-1.5573	3.1231e-28	6.5099e-27	TRUE	AEGTA14434	LOC_Os12g01250.1	csAtPR5, putative, expressed	predicted protein [Hordeum vulgare subsp. vulgare]
trans|AEGTA02641	210.159	23.4456	3.1641	3.2777e-28	6.8188e-27	TRUE	AEGTA02641	--	--	hypothetical protein SORBIDRAFT_02g005845 [Sorghum bicolor] >gi|241925015|gb|EER98159.1| hypothetical protein SORBIDRAFT_02g005845 [Sorghum bicolor]
trans|AEGTA14407	64.4355	195.649	-1.6023	3.2952e-28	6.842e-27	TRUE	AEGTA14407	LOC_Os07g33200.1	expressed protein	hypothetical protein OsI_26190 [Oryza sativa Indica Group]
down|AEGTA14122	1178.67	472.953	1.3174	3.6558e-28	7.5615e-27	TRUE	AEGTA14122	LOC_Os06g35700.1	reticuline oxidase-like protein precursor, putative, expressed	putative FAD-binding Berberine family protein [Zea mays]
down|AEGTA08709	265.672	42.0403	2.6598	6.3493e-28	1.3082e-26	TRUE	AEGTA08709	LOC_Os07g06600.1	glutaredoxin, putative, expressed	predicted protein [Hordeum vulgare subsp. vulgare]
up|AEGTA06133	265.672	42.3098	2.6506	8.7776e-28	1.8016e-26	TRUE	AEGTA06133	LOC_Os12g33210.1	OsFBL59 - F-box domain and LRR containing protein, expressed	predicted protein [Hordeum vulgare subsp. vulgare]
down|AEGTA05467	901.106	330.124	1.4487	9.3811e-28	1.9218e-26	TRUE	AEGTA05467	LOC_Os07g43540.1	ORC6 - Putative origin recognition complex subunit 6, expressed	predicted protein [Hordeum vulgare subsp. vulgare]
down|AEGTA23843	140.767	291.318	-1.0493	1.0996e-27	2.2483e-26	TRUE	AEGTA23843	--	--	--
up|AEGTA06440	91.201	229.335	-1.3303	1.3738e-27	2.8036e-26	TRUE	AEGTA06440	LOC_Os01g14870.1	zinc finger matrin-type protein 5, putative, expressed	hypothetical protein SORBIDRAFT_03g009590 [Sorghum bicolor] >gi|241927354|gb|EES00499.1| hypothetical protein SORBIDRAFT_03g009590 [Sorghum bicolor]
up|AEGTA32801	97.1489	236.611	-1.2843	1.7155e-27	3.4944e-26	TRUE	AEGTA32801	LOC_Os03g16580.1	expressed protein	PREDICTED: uncharacterized protein LOC100833116 [Brachypodium distachyon]
up|AEGTA02361	133.828	281.886	-1.0747	1.9043e-27	3.8715e-26	TRUE	AEGTA02361	--	--	--
down|AEGTA16528	371.743	83.2721	2.1584	2.0021e-27	4.055e-26	TRUE	AEGTA16528	LOC_Os04g39660.1	OsFBDUF22 - F-box and DUF domain containing protein, expressed	PREDICTED: uncharacterized protein LOC100838142 isoform 1 [Brachypodium distachyon] >gi|357164120|ref|XP_003579955.1| PREDICTED: uncharacterized protein LOC100838142 isoform 2 [Brachypodium distachyon]
up|Contig84290	73.3573	204.812	-1.4813	2.099e-27	4.2434e-26	TRUE	Contig84290	--	--	--
down|AEGTA21498	46.5918	166.275	-1.8354	2.4578e-27	4.9594e-26	TRUE	AEGTA21498	--	--	hypothetical protein SORBIDRAFT_06g019930 [Sorghum bicolor] >gi|241937838|gb|EES10983.1| hypothetical protein SORBIDRAFT_06g019930 [Sorghum bicolor]
up|AEGTA16732	52.5397	174.898	-1.735	2.8358e-27	5.7113e-26	TRUE	AEGTA16732	LOC_Os04g57130.1	dirigent-like protein pDIR17, putative, expressed	predicted protein [Hordeum vulgare subsp. vulgare]
up|AEGTA20300	465.918	123.426	1.9164	2.8815e-27	5.7926e-26	TRUE	AEGTA20300	LOC_Os02g29000.1	Cupin domain containing protein, expressed	PREDICTED: putative germin-like protein 2-1-like [Brachypodium distachyon]
down|AEGTA06868	357.865	78.1518	2.1951	3.024e-27	6.0676e-26	TRUE	AEGTA06868	--	--	PREDICTED: uncharacterized membrane protein At1g75140-like [Brachypodium distachyon]
up|AEGTA02989	80.2965	213.435	-1.4104	3.1693e-27	6.3473e-26	TRUE	AEGTA02989	LOC_Os08g06240.1	MYB family transcription factor, putative, expressed	MYB-related protein [Aegilops speltoides]
down|AEGTA27219	322.177	64.4079	2.3225	3.8365e-27	7.6692e-26	TRUE	AEGTA27219	LOC_Os12g09300.1	amino acid transporter, putative, expressed	Os12g0194900 [Oryza sativa Japonica Group] >gi|108862289|gb|ABA96080.2| amino acid permease I, putative, expressed [Oryza sativa Japonica Group] >gi|113648860|dbj|BAF29372.1| Os12g0194900 [Oryza sativa Japonica Group] >gi|125536049|gb|EAY82537.1| hypothetical protein OsI_37760 [Oryza sativa Indica Group]
down|AEGTA26709	40.6439	156.304	-1.9432	4.1838e-27	8.348e-26	TRUE	AEGTA26709	LOC_Os01g63270.1	alpha-glucan phosphorylast isozyme, putative, expressed	alpha-glucan phosphorylase, H isozyme,expressed [Triticum aestivum]
down|AEGTA06079	1236.17	510.412	1.2761	4.4731e-27	8.9087e-26	TRUE	AEGTA06079	LOC_Os10g09620.1	OsWAK108 - OsWAK receptor-like protein kinase, expressed	predicted protein [Hordeum vulgare subsp. vulgare]
up|AEGTA30607	236.924	33.9556	2.8027	5.3307e-27	1.0577e-25	TRUE	AEGTA30607	LOC_Os11g09329.1	VHS and GAT domain containing protein, expressed	seed protein B32E [Triticum aestivum]
up|Contig18177	166.541	12.666	3.7168	5.3865e-27	1.0668e-25	TRUE	Contig18177	LOC_Os09g39590.1	metallo-beta-lactamase, putative, expressed	PREDICTED: cleavage and polyadenylation specificity factor subunit 2-like [Brachypodium distachyon]
down|AEGTA12976	91.201	226.64	-1.3133	5.8681e-27	1.1601e-25	TRUE	AEGTA12976	LOC_Os05g05200.1	O-acyltransferase, putative, expressed	predicted protein [Hordeum vulgare subsp. vulgare] >gi|326533258|dbj|BAJ93601.1| predicted protein [Hordeum vulgare subsp. vulgare]
up|AEGTA18561	78.3139	209.393	-1.4189	6.866e-27	1.3524e-25	TRUE	AEGTA18561	LOC_Os06g37010.1	metal cation transporter, putative, expressed	predicted protein [Hordeum vulgare subsp. vulgare] >gi|326527907|dbj|BAJ89005.1| predicted protein [Hordeum vulgare subsp. vulgare]
down|Contig93700	101.114	239.037	-1.2412	6.8836e-27	1.3534e-25	TRUE	Contig93700	LOC_Os12g32850.1	cytochrome P450, putative, expressed	P450 [Triticum aestivum]
down|AEGTA16654	87.2357	220.712	-1.3392	8.8976e-27	1.7461e-25	TRUE	AEGTA16654	LOC_Os12g28040.1	NBS-LRR disease resistance protein, putative, expressed	PREDICTED: disease resistance protein RPM1-like [Brachypodium distachyon]
up|AEGTA12294	828.74	298.324	1.474	9.7292e-27	1.9058e-25	TRUE	AEGTA12294	LOC_Os01g43350.1	protein kinase family protein, putative, expressed	predicted protein [Hordeum vulgare subsp. vulgare] >gi|326524916|dbj|BAK04394.1| predicted protein [Hordeum vulgare subsp. vulgare]
up|AEGTA02961	186.367	18.5947	3.3252	1.0571e-26	2.0632e-25	TRUE	AEGTA02961	LOC_Os06g20120.1	CND41, chloroplast nucleoid DNA binding protein, putative, expressed	hypothetical protein SORBIDRAFT_10g011140 [Sorghum bicolor] >gi|241915150|gb|EER88294.1| hypothetical protein SORBIDRAFT_10g011140 [Sorghum bicolor]
down|AEGTA42643	114.993	254.937	-1.1486	1.4324e-26	2.7907e-25	TRUE	AEGTA42643	LOC_Os02g14430.1	peroxidase precursor, putative, expressed	hypothetical protein SORBIDRAFT_10g021610 [Sorghum bicolor] >gi|241915351|gb|EER88495.1| hypothetical protein SORBIDRAFT_10g021610 [Sorghum bicolor]
up|Contig98926	59.4789	182.175	-1.6149	1.4464e-26	2.8129e-25	TRUE	Contig98926	LOC_Os03g55890.1	ternary complex factor MIP1, putative, expressed	--
up|AEGTA03161	356.873	79.4993	2.1664	1.4534e-26	2.8212e-25	TRUE	AEGTA03161	LOC_Os04g01950.1	legume lectins beta domain containing protein, putative, expressed	predicted protein [Hordeum vulgare subsp. vulgare]
up|AEGTA15879	26.7655	131.78	-2.2997	1.5057e-26	2.9176e-25	TRUE	AEGTA15879	LOC_Os04g45140.1	DTA2, putative, expressed	predicted protein [Hordeum vulgare subsp. vulgare]
down|AEGTA05519	330.108	68.9892	2.2585	1.6459e-26	3.1835e-25	TRUE	AEGTA05519	LOC_Os01g11520.1	RING-H2 finger protein, putative, expressed	predicted protein [Hordeum vulgare subsp. vulgare]
down|AEGTA22713	22.8002	124.504	-2.4491	1.9693e-26	3.8022e-25	TRUE	AEGTA22713	LOC_Os04g51090.1	tRNA-splicing endonuclease positive effector-related, putative, expressed	PREDICTED: probable helicase senataxin-like [Brachypodium distachyon]
up|Contig38376	100.123	235.533	-1.2342	2.2336e-26	4.3047e-25	TRUE	Contig38376	LOC_Os06g06080.1	serine esterase family protein, putative, expressed	hypothetical protein OsI_21726 [Oryza sativa Indica Group]
up|AEGTA07762	443.118	116.689	1.925	3.0908e-26	5.946e-25	TRUE	AEGTA07762	LOC_Os03g18720.1	RNA recognition motif containing protein, putative, expressed	predicted protein [Hordeum vulgare subsp. vulgare]
up|Contig75213	21.8089	122.079	-2.4848	3.1007e-26	5.9544e-25	TRUE	Contig75213	--	--	--
down|AEGTA07499	112.019	249.547	-1.1556	3.4356e-26	6.5764e-25	TRUE	AEGTA07499	LOC_Os05g50920.1	transmembrane amino acid transporter protein, putative, expressed	Os05g0586500 [Oryza sativa Japonica Group] >gi|48475084|gb|AAT44153.1| putative amino acid transporter family II [Oryza sativa Japonica Group] >gi|113580013|dbj|BAF18376.1| Os05g0586500 [Oryza sativa Japonica Group] >gi|125553510|gb|EAY99219.1| hypothetical protein OsI_21177 [Oryza sativa Indica Group] >gi|215741374|dbj|BAG97869.1| unnamed protein product [Oryza sativa Japonica Group]
up|Contig22145	330.108	69.7977	2.2417	3.5286e-26	6.7399e-25	TRUE	Contig22145	--	--	--
down|AEGTA16489	196.28	22.3676	3.1334	3.794e-26	7.2341e-25	TRUE	AEGTA16489	LOC_Os08g01940.2	non-lysosomal glucosylceramidase, putative, expressed	predicted protein [Hordeum vulgare subsp. vulgare]
down|AEGTA22552	41.6352	154.148	-1.8884	4.2215e-26	8.0348e-25	TRUE	AEGTA22552	--	--	predicted protein [Hordeum vulgare subsp. vulgare]
trans|AEGTA28342	39.6526	150.914	-1.9282	4.7179e-26	8.9639e-25	TRUE	AEGTA28342	LOC_Os10g35980.1	tetraspanin family protein, putative, expressed	predicted protein [Hordeum vulgare subsp. vulgare]
up|AEGTA24060	249.811	40.1539	2.6372	4.966e-26	9.4186e-25	TRUE	AEGTA24060	--	--	predicted protein [Hordeum vulgare subsp. vulgare]
up|AEGTA09249	68.4007	192.415	-1.4921	5.1013e-26	9.658e-25	TRUE	AEGTA09249	LOC_Os02g01030.2	tetratricopeptide repeat domain containing protein, expressed	Os02g0100300 [Oryza sativa Japonica Group] >gi|41053216|dbj|BAD08177.1| putative tetratricopeptide repeat (TPR)-containing protein [Oryza sativa Japonica Group] >gi|51535306|dbj|BAD38567.1| putative tetratricopeptide repeat (TPR)-containing protein [Oryza sativa Japonica Group] >gi|113535112|dbj|BAF07495.1| Os02g0100300 [Oryza sativa Japonica Group] >gi|222621984|gb|EEE56116.1| hypothetical prote…
down|AEGTA27987	390.578	94.8602	2.0417	5.1382e-26	9.7108e-25	TRUE	AEGTA27987	LOC_Os12g43950.3	homeobox domain containing protein, expressed	PREDICTED: BEL1-like homeodomain protein 6-like [Brachypodium distachyon]
up|AEGTA16228	109.045	244.696	-1.1661	6.2517e-26	1.1794e-24	TRUE	AEGTA16228	LOC_Os11g07225.1	expressed protein	hypothetical protein OsJ_33133 [Oryza sativa Japonica Group]
down|AEGTA32233	632.459	205.081	1.6248	6.8195e-26	1.2843e-24	TRUE	AEGTA32233	LOC_Os08g10400.1	expressed protein	PREDICTED: uncharacterized protein LOC100841996 [Brachypodium distachyon]
up|AEGTA21388	23.7916	124.234	-2.3845	7.632e-26	1.4348e-24	TRUE	AEGTA21388	--	--	PREDICTED: uncharacterized protein LOC100826867 [Brachypodium distachyon]
up|AEGTA20467	58.4876	177.863	-1.6046	7.9526e-26	1.4925e-24	TRUE	AEGTA20467	LOC_Os03g22620.1	terpene synthase family, metal binding domain containing protein, expressed	PREDICTED: LOW QUALITY PROTEIN: (S)-beta-macrocarpene synthase-like [Brachypodium distachyon]
up|AEGTA13743	474.84	132.05	1.8464	8.175e-26	1.5315e-24	TRUE	AEGTA13743	LOC_Os02g35347.1	RING-H2 finger protein ATL3F, putative	predicted protein [Hordeum vulgare subsp. vulgare]
down|AEGTA15070	106.071	240.384	-1.1803	8.5987e-26	1.6081e-24	TRUE	AEGTA15070	--	--	predicted protein [Hordeum vulgare subsp. vulgare]
down|AEGTA12353	153.654	10.7796	3.8333	9.1477e-26	1.7048e-24	TRUE	AEGTA12353	LOC_Os07g14820.1	expressed protein	predicted protein [Hordeum vulgare subsp. vulgare]
down|AEGTA03093	131.845	270.837	-1.0386	1.3082e-25	2.4296e-24	TRUE	AEGTA03093	LOC_Os01g42130.1	expressed protein	predicted protein [Hordeum vulgare subsp. vulgare]
up|Contig125679	124.906	262.482	-1.0714	1.3506e-25	2.504e-24	TRUE	Contig125679	--	--	--
down|AEGTA25580	75.34	199.961	-1.4082	1.4207e-25	2.6295e-24	TRUE	AEGTA25580	LOC_Os07g35060.2	OsFBX238 - F-box domain containing protein, expressed	predicted protein [Hordeum vulgare subsp. vulgare]
down|AEGTA08059	37.67	146.063	-1.9551	1.4361e-25	2.6534e-24	TRUE	AEGTA08059	LOC_Os07g44970.1	XPA-binding protein 2, putative, expressed	predicted protein [Hordeum vulgare subsp. vulgare]
up|AEGTA08986	128.871	266.525	-1.0483	1.9022e-25	3.5025e-24	TRUE	AEGTA08986	--	--	--
down|AEGTA03174	905.071	344.138	1.395	2.031e-25	3.7332e-24	TRUE	AEGTA03174	LOC_Os08g34490.1	retrotransposon protein, putative, Ty1-copia subclass, expressed	hypothetical protein OsI_29397 [Oryza sativa Indica Group]
up|AEGTA13517	254.768	43.1183	2.5628	2.044e-25	3.7507e-24	TRUE	AEGTA13517	LOC_Os06g13040.1	glycosyl hydrolases family 16, putative, expressed	predicted protein [Hordeum vulgare subsp. vulgare]
up|AEGTA20415	720.686	250.355	1.5254	2.0955e-25	3.8387e-24	TRUE	AEGTA20415	LOC_Os12g17550.1	expressed protein	hypothetical protein OsI_19030 [Oryza sativa Indica Group]
up|Contig102022	15.861	108.335	-2.7719	2.2237e-25	4.0666e-24	TRUE	Contig102022	LOC_Os07g03240.1	RNA recognition motif containing protein, putative, expressed	PREDICTED: DAZ-associated protein 1-like [Brachypodium distachyon]
up|AEGTA01924	57.4963	174.629	-1.6028	2.3244e-25	4.2436e-24	TRUE	AEGTA01924	LOC_Os09g03570.1	retrotransposon, putative, centromere-specific, expressed	hypothetical protein ZEAMMB73_025977 [Zea mays]
up|AEGTA04075	579.919	182.175	1.6705	2.3915e-25	4.3586e-24	TRUE	AEGTA04075	LOC_Os07g48450.1	no apical meristem protein, putative, expressed	TPA: NAC transcription factor [Hordeum vulgare subsp. vulgare]
up|AEGTA33137	480.788	136.361	1.818	2.5176e-25	4.5806e-24	TRUE	AEGTA33137	LOC_Os03g58810.1	DEAD-box ATP-dependent RNA helicase, putative, expressed	predicted protein [Hordeum vulgare subsp. vulgare]
down|AEGTA12932	126.888	263.56	-1.0546	2.5453e-25	4.6231e-24	TRUE	AEGTA12932	LOC_Os05g06480.1	inorganic H+ pyrophosphatase, putative, expressed	group 3 grass pollen allergen [Secale cereale x Triticum durum]
up|Contig1813	266.664	47.6996	2.483	2.7933e-25	5.0651e-24	TRUE	Contig1813	--	--	--
trans|AEGTA43880	54.5223	170.048	-1.641	2.8626e-25	5.1819e-24	TRUE	AEGTA43880	LOC_Os03g11614.1	OsMADS1 - MADS-box family gene with MIKCc type-box, expressed	MADS-box protein [Triticum aestivum]
down|AEGTA14708	50.5571	164.119	-1.6988	3.2505e-25	5.8743e-24	TRUE	AEGTA14708	LOC_Os01g08330.1	aspartic proteinase nepenthesin-1 precursor, putative, expressed	predicted protein [Hordeum vulgare subsp. vulgare]
down|Contig69906	42.6266	152.261	-1.8367	3.4732e-25	6.2662e-24	TRUE	Contig69906	LOC_Os09g16520.1	cytochrome b5-like Heme/Steroid binding domain containing protein, expressed	PREDICTED: cytochrome b5 isoform 1-like [Brachypodium distachyon]
up|AEGTA17349	149.689	10.5101	3.8321	3.9014e-25	7.0152e-24	TRUE	AEGTA17349	LOC_Os12g07580.1	dirigent, putative, expressed	PREDICTED: uncharacterized protein LOC100829750 [Brachypodium distachyon]
up|AEGTA43439	239.898	38.5369	2.6381	4.4879e-25	8.0562e-24	TRUE	AEGTA43439	LOC_Os01g65950.1	thioesterase family protein, putative, expressed	hypothetical protein OsI_04677 [Oryza sativa Indica Group]
down|AEGTA10876	82.2792	206.968	-1.3308	4.5797e-25	8.2074e-24	TRUE	AEGTA10876	--	--	predicted protein [Hordeum vulgare subsp. vulgare]
down|AEGTA01265	51.5484	164.927	-1.6778	4.7316e-25	8.4655e-24	TRUE	AEGTA01265	LOC_Os03g47949.1	HECT-domain domain containing protein, expressed	hypothetical protein OsJ_12135 [Oryza sativa Japonica Group]
down|AEGTA26875	1036.92	415.822	1.3183	5.1538e-25	9.2054e-24	TRUE	AEGTA26875	LOC_Os10g38720.1	glutathione S-transferase, putative, expressed	glutathione transferase [Triticum aestivum]
up|AEGTA31782	643.364	214.244	1.5864	5.8369e-25	1.0408e-23	TRUE	AEGTA31782	LOC_Os04g51630.1	60S ribosomal protein L7, putative, expressed	Chain e, Localization Of The Large Subunit Ribosomal Proteins Into A 5.5 A Cryo-Em Map Of Triticum Aestivum Translating 80s Ribosome >gi|57471716|gb|AAW50989.1| ribosomal protein L7 [Triticum aestivum]
down|AEGTA09639	485.744	139.865	1.7962	5.8576e-25	1.0428e-23	TRUE	AEGTA09639	LOC_Os12g38430.1	SR repressor protein, putative, expressed	PREDICTED: uncharacterized protein LOC100826288 [Brachypodium distachyon]
up|AEGTA28149	176.454	18.3253	3.2674	7.2208e-25	1.2791e-23	TRUE	AEGTA28149	LOC_Os06g46380.1	rab geranylgeranyl transferase like protein, putative, expressed	predicted protein [Hordeum vulgare subsp. vulgare]
down|AEGTA01223	495.658	144.716	1.7761	7.2834e-25	1.2881e-23	TRUE	AEGTA01223	LOC_Os08g39570.1	Leucine Rich Repeat family protein, expressed	hypothetical protein SORBIDRAFT_07g001185 [Sorghum bicolor] >gi|241940091|gb|EES13236.1| hypothetical protein SORBIDRAFT_07g001185 [Sorghum bicolor]
up|AEGTA23328	81.2878	204.812	-1.3332	7.3098e-25	1.2906e-23	TRUE	AEGTA23328	LOC_Os04g31840.1	expressed protein	PREDICTED: E3 ubiquitin-protein ligase SINA-like 4-like [Brachypodium distachyon]
down|AEGTA00182	74.3486	195.649	-1.3959	7.4371e-25	1.3109e-23	TRUE	AEGTA00182	LOC_Os02g40420.1	expressed protein	hypothetical protein OsJ_07536 [Oryza sativa Japonica Group]
trans|AEGTA12005	253.777	43.9267	2.5304	7.6454e-25	1.3454e-23	TRUE	AEGTA12005	LOC_Os09g37400.1	OsSAUR45 - Auxin-responsive SAUR gene family member, expressed	PREDICTED: uncharacterized protein LOC100820959 [Brachypodium distachyon]
up|AEGTA10381	54.5223	168.161	-1.6249	8.7096e-25	1.5277e-23	TRUE	AEGTA10381	LOC_Os05g42020.1	UDP-glucoronosyl and UDP-glucosyl transferase domain containing protein, expressed	UDP-glucosyltransferase [Triticum aestivum]
up|Contig4386	88.2271	213.435	-1.2745	8.7649e-25	1.5349e-23	TRUE	Contig4386	--	--	--
down|AEGTA12711	66.4181	184.6	-1.4748	9.2346e-25	1.6119e-23	TRUE	AEGTA12711	LOC_Os08g36630.1	bifunctional monodehydroascorbate reductase and carbonic anhydrasenectarin-3 precursor, putative, expressed	predicted protein [Hordeum vulgare subsp. vulgare]
trans|AEGTA06814	86.2444	210.74	-1.289	9.4996e-25	1.6554e-23	TRUE	AEGTA06814	LOC_Os02g11830.2	coatomer subunit beta, putative, expressed	predicted protein [Hordeum vulgare subsp. vulgare]
down|AEGTA28148	186.367	21.5591	3.1118	1.0626e-24	1.8487e-23	TRUE	AEGTA28148	LOC_Os06g46372.1	dehydrogenase, putative, expressed	predicted protein [Hordeum vulgare subsp. vulgare] >gi|326503152|dbj|BAJ99201.1| predicted protein [Hordeum vulgare subsp. vulgare]
up|AEGTA05889	29.7395	130.163	-2.1299	1.1468e-24	1.9919e-23	TRUE	AEGTA05889	LOC_Os01g56780.1	plus-3 domain containing protein, expressed	predicted protein [Hordeum vulgare subsp. vulgare]
up|Contig117856	72.366	191.876	-1.4068	1.3927e-24	2.4114e-23	TRUE	Contig117856	LOC_Os07g49260.1	importin subunit beta, putative, expressed	PREDICTED: importin-11-like [Brachypodium distachyon]
down|AEGTA31893	48.5744	158.729	-1.7083	1.4601e-24	2.5239e-23	TRUE	AEGTA31893	LOC_Os06g51370.1	OsSCP38 - Putative Serine Carboxypeptidase homologue, expressed	PREDICTED: LOW QUALITY PROTEIN: serine carboxypeptidase-like 34-like [Brachypodium distachyon]
up|AEGTA12994	34.696	137.439	-1.986	1.7669e-24	3.0493e-23	TRUE	AEGTA12994	LOC_Os01g40050.1	peptidyl-prolyl cis-trans isomerase, putative, expressed	predicted protein [Hordeum vulgare subsp. vulgare]
trans|AEGTA43743	88.2271	212.088	-1.2654	1.7897e-24	3.0838e-23	TRUE	AEGTA43743	LOC_Os04g39040.1	UBA and UBX domain-containing protein, putative, expressed	UBA and UBX domain-containing protein [Zea mays] >gi|195629900|gb|ACG36591.1| UBA and UBX domain-containing protein [Zea mays]
up|AEGTA31809	285.499	56.5927	2.3348	1.9054e-24	3.2778e-23	TRUE	AEGTA31809	LOC_Os03g52880.1	BTBN9 - Bric-a-Brac, Tramtrack, Broad Complex BTB domain with non-phototropic hypocotyl 3 NPH3 and coiled-coil domains, expressed	predicted protein [Hordeum vulgare subsp. vulgare]
down|AEGTA24724	353.9	84.3501	2.0689	2.6886e-24	4.6105e-23	TRUE	AEGTA24724	LOC_Os01g49470.1	E3 ubiquitin ligase, putative, expressed	TPA: hypothetical protein ZEAMMB73_698657 [Zea mays]
down|AEGTA24523	594.789	193.493	1.6201	2.7072e-24	4.635e-23	TRUE	AEGTA24523	--	--	--
trans|AEGTA27011	113.01	242.001	-1.0986	2.7887e-24	4.7669e-23	TRUE	AEGTA27011	LOC_Os04g34450.1	expressed protein	predicted protein [Hordeum vulgare subsp. vulgare]
down|AEGTA20203	249.811	43.6572	2.5165	2.8099e-24	4.7879e-23	TRUE	AEGTA20203	LOC_Os03g02380.1	major facilitator superfamily domain-containing protein 5, putative, expressed	PREDICTED: major facilitator superfamily domain-containing protein 5-like [Brachypodium distachyon]
trans|AEGTA24479	441.135	122.079	1.8534	2.8096e-24	4.7879e-23	TRUE	AEGTA24479	LOC_Os02g35220.1	expressed protein	predicted protein [Hordeum vulgare subsp. vulgare]
up|Contig75242	128.871	260.865	-1.0174	2.9195e-24	4.9667e-23	TRUE	Contig75242	LOC_Os02g06640.4	ubiquitin family protein, putative, expressed	unnamed protein product [Vitis vinifera]
up|AEGTA18886	31.7221	131.78	-2.0546	3.2124e-24	5.4564e-23	TRUE	AEGTA18886	LOC_Os06g43810.1	expressed protein	--
up|AEGTA02995	310.282	66.8333	2.2149	3.2958e-24	5.5892e-23	TRUE	AEGTA02995	LOC_Os02g18640.1	OsFBX45 - F-box domain containing protein, expressed	predicted protein [Hordeum vulgare subsp. vulgare]
down|AEGTA27633	366.787	90.0094	2.0268	3.3286e-24	5.636e-23	TRUE	AEGTA27633	LOC_Os03g11370.1	B3 DNA binding domain containing protein, expressed	Os03g0212300 [Oryza sativa Japonica Group] >gi|122247382|sp|Q10Q26.1|Y3123_ORYSJ RecName: Full=B3 domain-containing protein Os03g0212300 >gi|108706813|gb|ABF94608.1| B3 DNA binding domain containing protein, expressed [Oryza sativa Japonica Group] >gi|113547825|dbj|BAF11268.1| Os03g0212300 [Oryza sativa Japonica Group] >gi|215678524|dbj|BAG92179.1| unnamed protein product [Oryza sativa Japonica G…
up|Contig29460	495.658	147.141	1.7521	3.4851e-24	5.8917e-23	TRUE	Contig29460	--	--	--
up|AEGTA23516	84.2618	205.351	-1.2851	4.3209e-24	7.2702e-23	TRUE	AEGTA23516	LOC_Os07g08070.1	transmembrane BAX inhibitor motif-containing protein, putative, expressed	predicted protein [Hordeum vulgare subsp. vulgare]
trans|AEGTA13926	289.464	59.0181	2.2942	4.614e-24	7.7391e-23	TRUE	AEGTA13926	LOC_Os05g16200.1	blight resistance protein T118, putative, expressed	PREDICTED: disease resistance protein RGA2-like [Brachypodium distachyon]
up|AEGTA25031	20.8176	112.916	-2.4394	4.7327e-24	7.9259e-23	TRUE	AEGTA25031	LOC_Os07g49110.1	D-alanine--D-alanine ligase family, putative, expressed	PREDICTED: uncharacterized protein LOC100840063 [Brachypodium distachyon]
up|AEGTA00072	394.543	102.406	1.9459	5.0504e-24	8.4446e-23	TRUE	AEGTA00072	LOC_Os06g07650.1	myb-like DNA-binding domain, SHAQKYF class family protein, expressed	PREDICTED: uncharacterized protein LOC100829132 [Brachypodium distachyon]
up|AEGTA18153	77.3226	195.919	-1.3413	5.4855e-24	9.1579e-23	TRUE	AEGTA18153	LOC_Os02g55050.2	OsFBX64 - F-box domain containing protein, expressed	predicted protein [Hordeum vulgare subsp. vulgare]
up|AEGTA12329	44.6092	150.644	-1.7557	5.7395e-24	9.567e-23	TRUE	AEGTA12329	LOC_Os02g33840.1	OsFBX52 - F-box domain containing protein, expressed	hypothetical protein OsJ_35093 [Oryza sativa Japonica Group]
down|Contig22846	104.088	229.605	-1.1413	5.9625e-24	9.9234e-23	TRUE	Contig22846	--	--	predicted protein [Hordeum vulgare subsp. vulgare]
down|AEGTA16318	447.083	125.851	1.8288	6.05e-24	1.0053e-22	TRUE	AEGTA16318	--	--	--
up|AEGTA17787	39.6526	143.099	-1.8515	6.1986e-24	1.0284e-22	TRUE	AEGTA17787	LOC_Os01g65950.1	thioesterase family protein, putative, expressed	hypothetical protein OsJ_04306 [Oryza sativa Japonica Group]
up|AEGTA16369	279.551	55.5148	2.3322	6.2995e-24	1.0436e-22	TRUE	AEGTA16369	LOC_Os10g20450.1	MATE efflux family protein, putative, expressed	predicted protein [Hordeum vulgare subsp. vulgare]
up|AEGTA13220	67.4094	182.175	-1.4343	7.6741e-24	1.2693e-22	TRUE	AEGTA13220	LOC_Os05g07300.1	serine/threonine-protein kinase receptor precursor, putative, expressed	Os04g0103500 [Oryza sativa Japonica Group] >gi|38346199|emb|CAE04487.2| OSJNBa0094O15.4 [Oryza sativa Japonica Group] >gi|113563571|dbj|BAF13914.1| Os04g0103500 [Oryza sativa Japonica Group]
trans|AEGTA43565	766.287	280.808	1.4483	7.8886e-24	1.3028e-22	TRUE	AEGTA43565	--	--	--
down|Contig22970	34.696	134.745	-1.9574	9.7541e-24	1.6084e-22	TRUE	Contig22970	LOC_Os05g45890.1	tRNAHis guanylyltransferase family protein, expressed	PREDICTED: probable tRNA(His) guanylyltransferase-like [Brachypodium distachyon]
down|AEGTA16300	57.4963	168.161	-1.5483	9.9862e-24	1.6442e-22	TRUE	AEGTA16300	LOC_Os05g01370.1	polygalacturonase inhibitor precursor, putative, expressed	predicted protein [Hordeum vulgare subsp. vulgare]
up|AEGTA03123	198.263	26.9489	2.8791	1.0601e-23	1.7426e-22	TRUE	AEGTA03123	LOC_Os05g49530.1	F-box domain containing protein, expressed	hypothetical protein OsI_21049 [Oryza sativa Indica Group]
up|AEGTA19687	219.081	33.9556	2.6897	1.0908e-23	1.7905e-22	TRUE	AEGTA19687	LOC_Os05g50170.2	ATPCME, putative, expressed	predicted protein [Hordeum vulgare subsp. vulgare]
up|Contig71580	67.4094	181.097	-1.4257	1.4008e-23	2.2923e-22	TRUE	Contig71580	--	--	--
up|AEGTA15759	84.2618	202.925	-1.268	1.5672e-23	2.5607e-22	TRUE	AEGTA15759	LOC_Os02g19200.1	OsFBX46 - F-box domain containing protein, expressed	PREDICTED: uncharacterized protein LOC100824088 [Brachypodium distachyon]
up|AEGTA09292	70.3834	184.6	-1.3911	1.8112e-23	2.9548e-22	TRUE	AEGTA09292	LOC_Os06g36270.3	receptor-like protein kinase 5 precursor, putative, expressed	putative leucine-rich repeat receptor-like protein kinase family protein [Zea mays]
down|AEGTA10109	286.49	59.2876	2.2727	1.8276e-23	2.977e-22	TRUE	AEGTA10109	LOC_Os01g56330.1	TKL_IRAK_CrRLK1L-1.5 - The CrRLK1L-1 subfamily has homology to the CrRLK1L homolog, expressed	hypothetical protein SORBIDRAFT_01g033865 [Sorghum bicolor] >gi|241919051|gb|EER92195.1| hypothetical protein SORBIDRAFT_01g033865 [Sorghum bicolor]
up|Contig20679	120.94	247.391	-1.0325	2.0901e-23	3.3944e-22	TRUE	Contig20679	LOC_Os02g04660.1	arginine N-methyltransferase 5, putative, expressed	--
up|AEGTA00060	304.334	66.5638	2.1928	2.2547e-23	3.6505e-22	TRUE	AEGTA00060	LOC_Os03g07970.1	expressed protein	expressed protein [Oryza sativa Japonica Group] >gi|215737358|dbj|BAG96287.1| unnamed protein product [Oryza sativa Japonica Group] >gi|218192189|gb|EEC74616.1| hypothetical protein OsI_10232 [Oryza sativa Indica Group] >gi|222624293|gb|EEE58425.1| hypothetical protein OsJ_09626 [Oryza sativa Japonica Group]
up|AEGTA11193	324.16	74.6485	2.1185	2.3741e-23	3.8381e-22	TRUE	AEGTA11193	LOC_Os01g63980.1	ZOS1-17 - C2H2 zinc finger protein, expressed	predicted protein [Hordeum vulgare subsp. vulgare]
down|AEGTA24428	297.395	63.8689	2.2192	2.403e-23	3.879e-22	TRUE	AEGTA24428	--	--	--
down|AEGTA32133	341.012	81.6552	2.0622	2.4606e-23	3.9661e-22	TRUE	AEGTA32133	LOC_Os03g05980.1	40S ribosomal protein S9-2, putative, expressed	40S ribosomal protein S9 [Zea mays] >gi|195622330|gb|ACG32995.1| 40S ribosomal protein S9 [Zea mays] >gi|195625718|gb|ACG34689.1| 40S ribosomal protein S9 [Zea mays] >gi|219885117|gb|ACL52933.1| unknown [Zea mays] >gi|414878287|tpg|DAA55418.1| TPA: 40S ribosomal protein S9 isoform 1 [Zea mays] >gi|414878288|tpg|DAA55419.1| TPA: 40S ribosomal protein S9 isoform 2 [Zea mays]
up|Contig65693	224.037	36.381	2.6225	2.5404e-23	4.0885e-22	TRUE	Contig65693	--	--	--
up|Contig19894	122.923	249.008	-1.0184	2.9688e-23	4.7637e-22	TRUE	Contig19894	LOC_Os08g14190.1	flavonol sulfotransferase, putative, expressed	Os08g0240000 [Oryza sativa Japonica Group] >gi|40253319|dbj|BAD05253.1| putative flavonol 3-sulfotransferase [Oryza sativa Japonica Group] >gi|113623300|dbj|BAF23245.1| Os08g0240000 [Oryza sativa Japonica Group] >gi|125560678|gb|EAZ06126.1| hypothetical protein OsI_28360 [Oryza sativa Indica Group] >gi|125602667|gb|EAZ41992.1| hypothetical protein OsJ_26542 [Oryza sativa Japonica Group] >gi|21569…
up|AEGTA33039	792.061	296.977	1.4153	3.0122e-23	4.8262e-22	TRUE	AEGTA33039	LOC_Os11g01460.1	expressed protein	hypothetical protein OsI_00297 [Oryza sativa Indica Group]
down|AEGTA18171	125.897	252.242	-1.0026	3.3752e-23	5.3917e-22	TRUE	AEGTA18171	LOC_Os02g18614.1	expressed protein	PREDICTED: uncharacterized protein LOC100836110 [Brachypodium distachyon]
up|AEGTA42730	50.5571	156.304	-1.6284	3.3862e-23	5.4012e-22	TRUE	AEGTA42730	--	--	--
down|AEGTA12648	242.872	43.3877	2.4848	3.3923e-23	5.4029e-22	TRUE	AEGTA12648	LOC_Os10g04540.1	expressed protein	PREDICTED: putative disease resistance RPP13-like protein 1-like [Brachypodium distachyon]
up|AEGTA11816	169.515	18.8642	3.1677	4.2146e-23	6.7026e-22	TRUE	AEGTA11816	LOC_Os02g29150.1	OsFBO11 - F-box and other domain containing protein, expressed	PREDICTED: F-box/FBD/LRR-repeat protein At1g16930-like [Brachypodium distachyon]
up|AEGTA05536	114.001	237.42	-1.0584	4.7887e-23	7.5819e-22	TRUE	AEGTA05536	LOC_Os04g53160.1	NBS-LRR disease resistance protein, putative, expressed	predicted protein [Hordeum vulgare subsp. vulgare]
up|AEGTA18756	34.696	132.05	-1.9282	5.3398e-23	8.4421e-22	TRUE	AEGTA18756	LOC_Os12g37260.1	lipoxygenase 2.1, chloroplast precursor, putative, expressed	predicted protein [Hordeum vulgare subsp. vulgare]
up|AEGTA10343	170.506	19.4032	3.1355	6.0489e-23	9.5351e-22	TRUE	AEGTA10343	LOC_Os10g22484.2	RGH2B, putative, expressed	predicted protein [Hordeum vulgare subsp. vulgare]
down|AEGTA26400	55.5137	162.232	-1.5471	6.232e-23	9.8092e-22	TRUE	AEGTA26400	LOC_Os03g54900.1	phytosulfokine receptor precursor, putative, expressed	predicted protein [Hordeum vulgare subsp. vulgare]
down|AEGTA43900	99.1315	218.825	-1.1424	6.3889e-23	1.0041e-21	TRUE	AEGTA43900	LOC_Os01g07200.1	staphylococcal nuclease homologue, putative, expressed	predicted protein [Hordeum vulgare subsp. vulgare] >gi|326508614|dbj|BAJ95829.1| predicted protein [Hordeum vulgare subsp. vulgare]
down|AEGTA32410	41.6352	142.021	-1.7702	7.4846e-23	1.1729e-21	TRUE	AEGTA32410	LOC_Os04g43200.1	caleosin related protein, putative, expressed	caleosin 2 [Hordeum vulgare] >gi|34538479|gb|AAQ74240.1| caleosin 2 [Hordeum vulgare]
up|AEGTA29574	47.5831	150.644	-1.6626	7.7707e-23	1.216e-21	TRUE	AEGTA29574	LOC_Os10g14020.1	TPD1, putative, expressed	predicted protein [Hordeum vulgare subsp. vulgare]
trans|AEGTA02501	137.793	10.2406	3.7501	8.3055e-23	1.2959e-21	TRUE	AEGTA02501	LOC_Os02g14870.1	expressed protein	Hypothetical protein [Oryza sativa] >gi|31430135|gb|AAP52093.1| hypothetical protein LOC_Os10g05440 [Oryza sativa Japonica Group]
up|AEGTA32003	346.96	85.6975	2.0174	8.6349e-23	1.3434e-21	TRUE	AEGTA32003	LOC_Os01g50760.1	polyprenyl synthetase, putative, expressed	farnesyl pyrophosphate synthase [Triticum aestivum] >gi|440550832|gb|AGC11809.1| farnesyl pyrophosphate synthase D1 [Triticum aestivum]
down|AEGTA29276	118.958	242.001	-1.0246	9.0533e-23	1.4064e-21	TRUE	AEGTA29276	LOC_Os04g08450.1	expressed protein	PREDICTED: uncharacterized protein LOC100843116 [Brachypodium distachyon]
down|Contig88743	21.8089	110.221	-2.3374	9.3001e-23	1.4427e-21	TRUE	Contig88743	LOC_Os02g29190.1	ankyrin, putative, expressed	predicted protein [Hordeum vulgare subsp. vulgare]
down|AEGTA31827	276.577	57.1317	2.2753	9.432e-23	1.461e-21	TRUE	AEGTA31827	LOC_Os10g37240.3	expressed protein	PREDICTED: uncharacterized protein LOC100824930 [Brachypodium distachyon]
down|AEGTA00247	90.2097	206.968	-1.1981	9.6407e-23	1.4912e-21	TRUE	AEGTA00247	LOC_Os12g40200.1	expressed protein	predicted protein [Hordeum vulgare subsp. vulgare]
up|AEGTA04294	59.4789	166.814	-1.4878	1.0337e-22	1.5966e-21	TRUE	AEGTA04294	LOC_Os02g47150.1	DNA topoisomerase 2, putative, expressed	PREDICTED: DNA topoisomerase 2-like [Brachypodium distachyon]
down|AEGTA01054	71.3747	182.714	-1.3561	1.0456e-22	1.6127e-21	TRUE	AEGTA01054	LOC_Os05g08620.1	expressed protein	PREDICTED: uncharacterized protein LOC100840918 [Brachypodium distachyon]
down|AEGTA13497	82.2792	196.727	-1.2576	1.0912e-22	1.6805e-21	TRUE	AEGTA13497	LOC_Os03g38800.1	AAA family ATPase, putative, expressed	PREDICTED: probable mitochondrial chaperone BCS1-B-like [Brachypodium distachyon]
down|AEGTA30501	73.3573	185.139	-1.3356	1.1463e-22	1.763e-21	TRUE	AEGTA30501	LOC_Os02g09780.1	phytoene dehydrogenase-like, putative, expressed	predicted protein [Hordeum vulgare subsp. vulgare]
up|AEGTA01877	376.7	98.9025	1.9293	1.2147e-22	1.8654e-21	TRUE	AEGTA01877	LOC_Os01g39380.3	SCD1, putative, expressed	PREDICTED: myotubularin-related protein 5-like isoform 2 [Brachypodium distachyon]
trans|AEGTA20639	18.835	104.562	-2.4729	1.2726e-22	1.9515e-21	TRUE	AEGTA20639	LOC_Os07g38930.2	glucan endo-1,3-beta-glucosidase precursor, putative, expressed	PREDICTED: glucan endo-1,3-beta-glucosidase 4-like [Brachypodium distachyon]
down|AEGTA19798	113.01	234.186	-1.0512	1.301e-22	1.9923e-21	TRUE	AEGTA19798	LOC_Os08g39210.1	OsWAK74 - OsWAK receptor-like protein kinase, expressed	PREDICTED: wall-associated receptor kinase 5-like [Brachypodium distachyon]
trans|AEGTA14278	363.813	93.5127	1.96	1.4021e-22	2.1441e-21	TRUE	AEGTA14278	LOC_Os11g39450.1	cysteine-rich receptor-like protein kinase 7 precursor, putative, expressed	PREDICTED: cysteine-rich receptor-like protein kinase 41-like [Brachypodium distachyon]
up|AEGTA00757	61.4615	168.7	-1.4567	1.6339e-22	2.495e-21	TRUE	AEGTA00757	LOC_Os05g14370.1	WRKY82, expressed	hypothetical protein SORBIDRAFT_05g001220 [Sorghum bicolor] >gi|241935996|gb|EES09141.1| hypothetical protein SORBIDRAFT_05g001220 [Sorghum bicolor]
down|AEGTA31878	577.937	192.954	1.5827	1.8109e-22	2.7613e-21	TRUE	AEGTA31878	LOC_Os04g40860.1	transposon protein, putative, unclassified, expressed	Os04g0485100 [Oryza sativa Japonica Group] >gi|38345343|emb|CAE03154.2| OSJNBa0081L15.16 [Oryza sativa Japonica Group] >gi|38346052|emb|CAD41393.2| OJ000223_09.6 [Oryza sativa Japonica Group] >gi|113564701|dbj|BAF15044.1| Os04g0485100 [Oryza sativa Japonica Group] >gi|125548776|gb|EAY94598.1| hypothetical protein OsI_16375 [Oryza sativa Indica Group] >gi|125590794|gb|EAZ31144.1| hypothetical prot…
up|AEGTA28791	183.393	24.254	2.9186	1.9244e-22	2.926e-21	TRUE	AEGTA28791	LOC_Os05g10420.1	expressed protein	hypothetical protein OsI_06626 [Oryza sativa Indica Group]
down|Contig81399	14.8697	96.7466	-2.7018	1.9405e-22	2.9422e-21	TRUE	Contig81399	--	--	--
trans|AEGTA06476	14.8697	96.7466	-2.7018	1.9405e-22	2.9422e-21	TRUE	AEGTA06476	LOC_Os06g41590.1	YIF1B, putative, expressed	predicted protein [Hordeum vulgare subsp. vulgare]
up|AEGTA24455	342.004	84.8891	2.0104	2.4147e-22	3.656e-21	TRUE	AEGTA24455	--	--	--
down|Contig22606	30.7308	123.426	-2.0059	2.466e-22	3.7285e-21	TRUE	Contig22606	LOC_Os01g08110.1	flavonol-3-O-glycoside-7-O-glucosyltransferase 1, putative, expressed	UDP-glucosyl transferase [Triticum aestivum]
down|AEGTA19058	176.454	22.3676	2.9798	3.0696e-22	4.6281e-21	TRUE	AEGTA19058	LOC_Os05g27304.1	peptide transporter PTR2, putative, expressed	predicted protein [Hordeum vulgare subsp. vulgare]
down|AEGTA13501	28.7481	119.653	-2.0573	3.6549e-22	5.5028e-21	TRUE	AEGTA13501	LOC_Os02g08500.1	two-component response regulator, putative, expressed	predicted protein [Hordeum vulgare subsp. vulgare]
trans|AEGTA12730	189.341	26.6794	2.8272	3.6701e-22	5.5179e-21	TRUE	AEGTA12730	LOC_Os04g54080.1	serine/threonine-protein kinase receptor precursor, putative, expressed	S-locus receptor-like kinase RLK14 [Oryza sativa]
up|AEGTA10591	43.6179	142.29	-1.7058	3.7102e-22	5.5704e-21	TRUE	AEGTA10591	--	--	hypothetical protein SORBIDRAFT_02g038250 [Sorghum bicolor] >gi|241926501|gb|EER99645.1| hypothetical protein SORBIDRAFT_02g038250 [Sorghum bicolor]
up|AEGTA27918	218.089	36.6505	2.573	4.0507e-22	6.073e-21	TRUE	AEGTA27918	LOC_Os07g07270.1	MBTB13 - Bric-a-Brac, Tramtrack, Broad Complex BTB domain with Meprin and TRAF Homology MATH domain, expressed	speckle-type POZ, partial [Triticum aestivum]
trans|AEGTA03738	69.3921	177.593	-1.3557	4.1331e-22	6.1793e-21	TRUE	AEGTA03738	LOC_Os06g47880.1	cell division control protein 2 homolog 3, putative, expressed	hypothetical protein OsI_24294 [Oryza sativa Indica Group]
up|AEGTA17150	30.7308	122.618	-1.9964	4.1299e-22	6.1793e-21	TRUE	AEGTA17150	LOC_Os07g27110.1	RNA recognition motif containing protein, expressed	predicted protein [Hordeum vulgare subsp. vulgare]
up|AEGTA01649	83.2705	195.38	-1.2304	4.2878e-22	6.4017e-21	TRUE	AEGTA01649	--	--	PREDICTED: uncharacterized protein LOC100837372 [Brachypodium distachyon]
up|AEGTA19872	161.584	18.0558	3.1618	4.7813e-22	7.1287e-21	TRUE	AEGTA19872	LOC_Os10g34902.1	RIPER9 - Ripening-related family protein precursor, putative, expressed	hypothetical protein ZEAMMB73_209635 [Zea mays]
up|AEGTA01450	304.334	70.0672	2.1188	5.0086e-22	7.4572e-21	TRUE	AEGTA01450	--	--	--
up|AEGTA01144	334.073	82.4637	2.0183	5.0773e-22	7.5386e-21	TRUE	AEGTA01144	LOC_Os11g35840.1	expressed protein	Cf2/Cf5 disease resistance protein homolog [Hordeum vulgare subsp. vulgare]
down|AEGTA19464	12.8871	91.6263	-2.8298	5.1121e-22	7.5797e-21	TRUE	AEGTA19464	LOC_Os05g03884.1	homeobox protein knotted-1-like 6, putative, expressed	predicted protein [Hordeum vulgare subsp. vulgare]
up|Contig110661	36.6787	131.241	-1.8392	5.8792e-22	8.6931e-21	TRUE	Contig110661	LOC_Os03g01880.1	possible lysine decarboxylase domain containing protein, expressed	predicted protein [Hordeum vulgare subsp. vulgare]
down|AEGTA02711	15.861	96.7466	-2.6087	6.8723e-22	1.0147e-20	TRUE	AEGTA02711	LOC_Os01g21870.1	expressed protein	hypothetical protein SORBIDRAFT_04g025280 [Sorghum bicolor] >gi|241932245|gb|EES05390.1| hypothetical protein SORBIDRAFT_04g025280 [Sorghum bicolor]
down|Contig107009	66.4181	172.204	-1.3745	9.2703e-22	1.3669e-20	TRUE	Contig107009	--	--	--
up|AEGTA28101	155.636	16.7083	3.2195	9.4361e-22	1.3895e-20	TRUE	AEGTA28101	LOC_Os06g20630.1	SAM dependent carboxyl methyltransferase, putative, expressed	PREDICTED: salicylate O-methyltransferase-like isoform 1 [Brachypodium distachyon]
down|AEGTA26482	273.603	58.4791	2.2261	1.0169e-21	1.4954e-20	TRUE	AEGTA26482	LOC_Os12g12360.1	transposon protein, putative, Mutator sub-class, expressed	PREDICTED: uncharacterized protein LOC100829244 [Brachypodium distachyon]
up|AEGTA01754	60.4702	163.849	-1.4381	1.175e-21	1.7207e-20	TRUE	AEGTA01754	LOC_Os10g41749.2	crcB-like protein, expressed	PREDICTED: uncharacterized protein LOC100829212 [Brachypodium distachyon]
down|AEGTA10941	262.699	54.4368	2.2708	1.2813e-21	1.8738e-20	TRUE	AEGTA10941	LOC_Os11g36830.1	expressed protein	predicted protein [Hordeum vulgare subsp. vulgare]
up|Contig18187	80.2965	189.451	-1.2384	1.3355e-21	1.9506e-20	TRUE	Contig18187	LOC_Os01g63190.3	laccase precursor protein, putative, expressed	L-ascorbate oxidase precursor, putative,expressed [Triticum aestivum]
up|AEGTA32101	95.1663	207.776	-1.1265	1.4488e-21	2.113e-20	TRUE	AEGTA32101	LOC_Os01g47540.1	NLI interacting factor-like phosphatase, putative, expressed	CTD-phosphatase-like protein [Hordeum vulgare subsp. vulgare] >gi|37538062|gb|AAQ92972.1| CTD-phosphatase-like protein [Hordeum vulgare subsp. vulgare]
down|AEGTA17150	39.6526	134.206	-1.759	1.4603e-21	2.127e-20	TRUE	AEGTA17150	LOC_Os07g27110.1	RNA recognition motif containing protein, expressed	predicted protein [Hordeum vulgare subsp. vulgare]
up|AEGTA24322	881.279	353.3	1.3187	1.6149e-21	2.349e-20	TRUE	AEGTA24322	--	--	--
up|AEGTA24693	33.7047	125.043	-1.8914	1.6592e-21	2.4102e-20	TRUE	AEGTA24693	--	--	--
up|Contig17487	63.4442	167.083	-1.397	1.7776e-21	2.5751e-20	TRUE	Contig17487	--	--	ribosome-inactivating protein [Zea mays] >gi|7331166|gb|AAF60304.1|AF233881_1 ribosome-inactivating protein [Zea mays]
down|AEGTA24123	10.9045	85.967	-2.9789	1.8639e-21	2.6929e-20	TRUE	AEGTA24123	--	--	PREDICTED: glucan endo-1,3-beta-glucosidase 2-like [Brachypodium distachyon]
down|AEGTA30029	416.352	120.462	1.7892	1.8622e-21	2.6929e-20	TRUE	AEGTA30029	LOC_Os05g30800.1	26S proteasome non-ATPase regulatory subunit 14, putative, expressed	PREDICTED: 26S proteasome non-ATPase regulatory subunit 14-like [Brachypodium distachyon]
down|AEGTA29635	71.3747	177.324	-1.3129	1.943e-21	2.8034e-20	TRUE	AEGTA29635	LOC_Os04g39040.1	UBA and UBX domain-containing protein, putative, expressed	PREDICTED: UBA and UBX domain-containing protein At4g15410-like [Brachypodium distachyon]
down|AEGTA13301	42.6266	137.978	-1.6946	2.0784e-21	2.9907e-20	TRUE	AEGTA13301	LOC_Os06g10930.1	xyloglucan fucosyltransferase, putative, expressed	hypothetical protein OsI_22129 [Oryza sativa Indica Group]
down|Contig15158	26.7655	113.724	-2.0871	2.1374e-21	3.0716e-20	TRUE	Contig15158	LOC_Os07g06590.1	ML domain protein, putative, expressed	PREDICTED: phosphatidylglycerol/phosphatidylinositol transfer protein-like isoform 1 [Brachypodium distachyon] >gi|357111558|ref|XP_003557579.1| PREDICTED: phosphatidylglycerol/phosphatidylinositol transfer protein-like isoform 2 [Brachypodium distachyon]
up|AEGTA17981	549.189	183.522	1.5813	2.1638e-21	3.1053e-20	TRUE	AEGTA17981	LOC_Os05g41270.1	CAMK_CAMK_like.4 - CAMK includes calcium/calmodulin depedent protein kinases, expressed	predicted protein [Hordeum vulgare subsp. vulgare]
up|AEGTA06455	38.6613	132.05	-1.7721	2.2198e-21	3.1814e-20	TRUE	AEGTA06455	LOC_Os12g37530.3	expressed protein	predicted protein [Hordeum vulgare subsp. vulgare]
up|AEGTA20918	265.672	56.3232	2.2378	2.5338e-21	3.6267e-20	TRUE	AEGTA20918	LOC_Os02g58660.1	ATCHX15, putative, expressed	PREDICTED: cation/H(+) antiporter 2-like [Brachypodium distachyon]
down|AEGTA00434	31.7221	121.27	-1.9347	2.5956e-21	3.7102e-20	TRUE	AEGTA00434	LOC_Os01g05860.1	PPR repeat domain containing protein, putative, expressed	predicted protein [Hordeum vulgare subsp. vulgare]
down|AEGTA08501	745.469	282.964	1.3975	2.6019e-21	3.7141e-20	TRUE	AEGTA08501	LOC_Os02g14680.1	UDP-glucoronosyl and UDP-glucosyl transferase domain containing protein, expressed	predicted protein [Hordeum vulgare subsp. vulgare]
up|AEGTA16975	159.602	18.5947	3.1015	2.68e-21	3.8206e-20	TRUE	AEGTA16975	LOC_Os06g39390.1	transferase family protein, putative, expressed	predicted protein [Hordeum vulgare subsp. vulgare]
down|AEGTA01924	41.6352	136.092	-1.7087	2.714e-21	3.864e-20	TRUE	AEGTA01924	LOC_Os09g03570.1	retrotransposon, putative, centromere-specific, expressed	hypothetical protein ZEAMMB73_025977 [Zea mays]
up|AEGTA08584	35.6873	127.199	-1.8336	2.8358e-21	4.032e-20	TRUE	AEGTA08584	LOC_Os03g17840.1	expressed protein	PREDICTED: uncharacterized protein LOC100825763 [Brachypodium distachyon]
up|AEGTA00642	189.341	28.2964	2.7423	2.9439e-21	4.1802e-20	TRUE	AEGTA00642	LOC_Os10g30180.1	hsp20/alpha crystallin family protein, putative, expressed	PREDICTED: uncharacterized protein LOC100822447 [Brachypodium distachyon]
up|AEGTA11325	56.505	156.843	-1.4729	2.9621e-21	4.2005e-20	TRUE	AEGTA11325	LOC_Os09g26670.1	expressed protein	predicted protein [Hordeum vulgare subsp. vulgare]
[truncated: 3,756 more rows]
