# Supplementary material for: DNA methylation dynamics during the interaction of wheat progenitor Aegilops tauschii with the obligate biotrophic fungus Blumeria graminis f. sp. tritici
Source: New Phytol. 2018 Sep 6;221(2):1023–35. doi: 10.1111/nph.15432 (PMC6586159; doi:10.1111/nph.15432)
Supplement: Supplementary file 4 [file NPH-221-1023-s004.xls]

## Sheet: Article information
New Phytologist Supporting Information Tables S7
Article title: DNA methylation dynamics during the interaction of wheat progenitor Aegilops tauschii with the obligate biotrophic fungus Blumeria graminis f. sp. tritici
Authors: Shuaifeng Geng, Xingchen Kong, Gaoyuan Song, Meiling Jia, Jiantao Guan, Fang Wang, Zhengrui Qin, Liang Wu, Xiujin Lan, Aili Li, and Long Mao
Article acceptance date: 6 August 2018
The following Supporting Information Tables S7 is available:

## Sheet: Table S7(a) 
Table S7(a) List of DMRs in CG hyper-methylation contexts
DMR id	chrom	DMR start	DMR end	B12 methyLevel	M12 methyLevel	methyLevel ratio	methyLevel difference	pvalue	Gene id	Regions	osa	osa description	NR description
DMR_scaffold66660_16851	scaffold66660	16851	16937	0.93617	0.37931	2.46809	0.55686	2.00613e-07	AEGTA02117	downstream	--	--	predicted protein [Hordeum vulgare subsp. vulgare]
DMR_scaffold17226_20564	scaffold17226	20564	20638	0.670886	0.121951	5.50127	0.548935	7.18514e-09	AEGTA24895	exon	LOC_Os02g32280.1	expressed protein	predicted protein [Hordeum vulgare subsp. vulgare]
DMR_scaffold7600_81598	scaffold7600	81598	81637	0.947368	0.176471	5.36842	0.770898	1.62433e-08	AEGTA31779	downstream	LOC_Os11g08670.1	NAD kinase, putative, expressed	predicted protein [Hordeum vulgare subsp. vulgare]
DMR_scaffold6305_42298	scaffold6305	42298	42396	0.895833	0.358974	2.49554	0.536859	2.05729e-07	AEGTA08066	intron	LOC_Os08g42440.1	CCT/B-box zinc finger protein, putative, expressed	predicted protein [Hordeum vulgare subsp. vulgare]
DMR_scaffold62584_5834	scaffold62584	5834	5930	0.845238	0.428571	1.97222	0.416667	7.05817e-08	AEGTA26544	exon	LOC_Os12g34154.1	ribosomal protein S2, putative, expressed	rps2 [Triticum aestivum]
DMR_scaffold23529_106223	scaffold23529	106223	106312	0.62069	0.152542	4.06897	0.468147	1.1755e-08	AEGTA22095	downstream	LOC_Os06g39650.1	pentatricopeptide, putative, expressed	predicted protein [Hordeum vulgare subsp. vulgare]
DMR_scaffold150984_29699	scaffold150984	29699	29790	0.5	0.025641	19.5	0.474359	2.82004e-07	AEGTA21801	exon	--	--	PREDICTED: uncharacterized protein LOC100845967 [Brachypodium distachyon]

## Sheet: Table S7(b) 
Table S7(b) List of DMRs in CHG hyper-methylation contexts
DMR id	chrom	DMR start	DMR end	B12 methyLevel	M12 methyLevel	methyLevel ratio	methyLevel difference	pvalue	Stat	Gene id	Regions	osa	osa description	NR description
DMR_scaffold127522_6036	scaffold127522	6036	6135	0.526316	0.0217391	24.2105	0.504577	4.8087e-08	Hyper	AEGTA15899	exon	LOC_Os06g18990.1	embryogenesis transmembrane protein, putative, expressed	Os06g0294000 [Oryza sativa Japonica Group] >gi|53792474|dbj|BAD53439.1| embryogenesis transmembrane protein-like [Oryza sativa Japonica Group] >gi|113595467|dbj|BAF19341.1| Os06g0294000 [Oryza sativa Japonica Group] >gi|125596916|gb|EAZ36696.1| hypothetical protein OsJ_21035 [Oryza sativa Japonica Group] >gi|215695243|dbj|BAG90434.1| unnamed protein product [Oryza sativa Japonica Group]

## Sheet: Table S7(c) 
Table S7(c) List of DMRs in CHH hyper-methylation contexts
DMR id	chrom	DMR start	DMR end	B12 methyLevel	M12 methyLevel	methyLevel ratio	methyLevel difference	pvalue	Stat	Gene id	Regions	osa	osa description	NR description
DMR_scaffold29386_20398	scaffold29386	20398	20497	0.347328	0.14359	2.41889	0.203739	6.21604e-07	Hyper	AEGTA07821	promoter	LOC_Os01g66710.1	polygalacturonase, putative, expressed	PREDICTED: polygalacturonase-like [Brachypodium distachyon]
DMR_scaffold93631_21921	scaffold93631	21921	22019	0.597765	0.403061	1.48306	0.194704	1.29605e-07	Hyper	AEGTA08101	promoter	--	--	--
DMR_scaffold37092_23084	scaffold37092	23084	23179	0.380952	0.233032	1.63477	0.147921	4.50302e-06	Hyper	AEGTA02507	intron	LOC_Os01g39260.1	OsFtsH5 FtsH protease, homologue of AtFtsH4, expressed	predicted protein [Hordeum vulgare subsp. vulgare]
DMR_scaffold2932_221783	scaffold2932	221783	221865	0.392593	0.0989011	3.96955	0.293691	7.18172e-07	Hyper	AEGTA24825	promoter	LOC_Os06g05050.1	OsWAK61 - OsWAK receptor-like protein kinase, expressed	wall-associated kinase 3 [Triticum aestivum]
DMR_scaffold40023_37435	scaffold40023	37435	37510	0.376344	0.025641	14.6774	0.350703	4.04283e-09	Hyper	AEGTA20662	promoter	LOC_Os03g02100.1	valyl-tRNA synthetase, putative, expressed	hypothetical protein SORBIDRAFT_07g004420 [Sorghum bicolor] >gi|241941469|gb|EES14614.1| hypothetical protein SORBIDRAFT_07g004420 [Sorghum bicolor]
DMR_scaffold7166_31155	scaffold7166	31155	31246	0.112821	0.00555556	20.3077	0.107265	4.40725e-06	Hyper	AEGTA32221	downstream	LOC_Os09g06464.1	CCT/B-box zinc finger protein, putative, expressed	CONSTANS-like protein [Hordeum vulgare subsp. vulgare]
DMR_scaffold27984_34099	scaffold27984	34099	34198	0.235714	0.0467836	5.03839	0.188931	1.00963e-06	Hyper	AEGTA25464	promoter	LOC_Os01g58890.2	cysteine proteinase inhibitor precursor protein, putative, expressed	cystatin WC-1 [Triticum aestivum] >gi|82503157|gb|ABB80380.1| cystatin WC-1 [Triticum aestivum]
DMR_scaffold84777_121637	scaffold84777	121637	121734	0.232558	0.0567823	4.09561	0.175776	7.1369e-11	Hyper	AEGTA19794	intron	LOC_Os04g09900.2	ent-kaurene synthase, chloroplast precursor, putative, expressed	ent-copalyl diphosphate synthase [Triticum aestivum]
DMR_scaffold187297_6215	scaffold187297	6215	6313	0.25779	0.0982456	2.62394	0.159545	2.26209e-07	Hyper	AEGTA28726	downstream	LOC_Os08g33440.1	2-oxo acid dehydrogenases acyltransferase domain containing protein, expressed	predicted protein [Hordeum vulgare subsp. vulgare]
DMR_scaffold3920_179892	scaffold3920	179892	179990	0.197368	0.0487805	4.04605	0.148588	7.63019e-07	Hyper	AEGTA09743	promoter	LOC_Os03g60580.1	actin-depolymerizing factor, putative, expressed	Adf2 [Hordeum vulgare subsp. vulgare] >gi|197621222|gb|ACH70383.1| actin depolymerization factor-like protein [Hordeum vulgare subsp. vulgare]
DMR_scaffold150336_20153	scaffold150336	20153	20249	0.152542	0.0136519	11.1737	0.13889	6.03594e-09	Hyper	AEGTA03450	downstream	--	--	PREDICTED: uncharacterized protein LOC100838363 [Brachypodium distachyon]
DMR_scaffold306_13323	scaffold306	13323	13422	0.320574	0.133621	2.39914	0.186953	3.49133e-06	Hyper	AEGTA20996	downstream	LOC_Os11g10640.1	protein kinase domain containing protein, expressed	PREDICTED: G-type lectin S-receptor-like serine/threonine-protein kinase SD1-13-like [Brachypodium distachyon]
DMR_scaffold1077_21397	scaffold1077	21397	21495	0.206349	0.0755396	2.73167	0.13081	6.66431e-06	Hyper	AEGTA26487	downstream	LOC_Os02g38300.1	SNF7 domain containing protein, putative, expressed	predicted protein [Hordeum vulgare subsp. vulgare]
DMR_scaffold49806_26658	scaffold49806	26658	26757	0.15534	0	-	0.15534	4.02107e-07	Hyper	AEGTA06031	intron	LOC_Os12g36000.1	expressed protein	predicted protein [Hordeum vulgare subsp. vulgare]
DMR_scaffold57505_31923	scaffold57505	31923	32022	0.43125	0.119205	3.61771	0.312045	6.07659e-10	Hyper	AEGTA15038	promoter	LOC_Os01g72220.1	WD domain, G-beta repeat domain containing protein, expressed	predicted protein [Hordeum vulgare subsp. vulgare]
DMR_scaffold44479_66719	scaffold44479	66719	66818	0.131016	0.0247934	5.28431	0.106223	1.94284e-06	Hyper	AEGTA05538	intron	LOC_Os09g38920.1	thiol protease SEN102 precursor, putative, expressed	predicted protein [Populus trichocarpa] >gi|224106329|ref|XP_002333698.1| predicted protein [Populus trichocarpa] >gi|222837984|gb|EEE76349.1| predicted protein [Populus trichocarpa] >gi|222848038|gb|EEE85585.1| predicted protein [Populus trichocarpa]
DMR_scaffold54716_24123	scaffold54716	24123	24218	0.411067	0.184615	2.22661	0.226452	1.74595e-08	Hyper	AEGTA00057	promoter	LOC_Os11g17430.1	retrotransposon protein, putative, unclassified, expressed	PREDICTED: protein FAR1-RELATED SEQUENCE 5-like [Brachypodium distachyon]
DMR_scaffold17369_17823	scaffold17369	17823	17922	0.133333	0	-	0.133333	3.95574e-07	Hyper	AEGTA20715	downstream	LOC_Os01g66590.2	DUF260 domain containing protein, putative, expressed	AS2 [Triticum aestivum]
DMR_scaffold106250_10825	scaffold106250	10825	10918	0.389831	0.161157	2.41895	0.228673	3.03897e-06	Hyper	AEGTA42926	intron	LOC_Os01g08130.1	phototropic-responsive NPH3 family protein, putative, expressed	predicted protein [Hordeum vulgare subsp. vulgare]
DMR_scaffold19883_144854	scaffold19883	144854	144952	0.221277	0.0397727	5.56353	0.181504	5.81948e-08	Hyper	AEGTA05585	promoter	LOC_Os05g48570.1	expressed protein	hypothetical protein OsI_20951 [Oryza sativa Indica Group]
DMR_scaffold54913_131361	scaffold54913	131361	131460	0.146552	0.0342205	4.28257	0.112331	9.07394e-06	Hyper	AEGTA02385	downstream	LOC_Os07g48370.1	glycosyl transferase, family 8, putative, expressed	PREDICTED: probable galacturonosyltransferase 7-like [Brachypodium distachyon]
DMR_scaffold42847_62856	scaffold42847	62856	62955	0.242188	0.00996678	24.2995	0.232221	8.02407e-15	Hyper	AEGTA15508	downstream	LOC_Os04g55760.1	OsWAK55 - OsWAK receptor-like protein kinase, expressed	PREDICTED: wall-associated receptor kinase 2-like [Brachypodium distachyon]
DMR_scaffold154554_2994	scaffold154554	2994	3089	0.201258	0.0236486	8.51033	0.177609	3.56956e-10	Hyper	AEGTA18282	promoter	LOC_Os08g13920.1	glycosyl hydrolases family 16, putative, expressed	xyloglucan xyloglucosyl transferase [Hordeum vulgare]
DMR_scaffold9176_170255	scaffold9176	170255	170352	0.169014	0	-	0.169014	9.49569e-06	Hyper	AEGTA21393	downstream	--	--	hypothetical protein OsI_11897 [Oryza sativa Indica Group]
DMR_scaffold9622_163695	scaffold9622	163695	163794	0.119658	0.00613497	19.5043	0.113523	4.77791e-06	Hyper	AEGTA18968	intron	LOC_Os02g12670.1	protein kinase family protein, putative, expressed	putative U-box domain protein kinase family [Zea mays]
DMR_scaffold265_254821	scaffold265	254821	254920	0.123333	0.00392157	31.45	0.119412	1.5127e-09	Hyper	AEGTA00472	downstream	LOC_Os06g01460.1	expressed protein	PREDICTED: uncharacterized protein LOC100840178 [Brachypodium distachyon]
DMR_scaffold7795_14355	scaffold7795	14355	14454	0.25	0.0457143	5.46875	0.204286	9.50589e-08	Hyper	AEGTA05672	downstream	LOC_Os09g33650.1	expressed protein	predicted protein [Hordeum vulgare subsp. vulgare]
DMR_scaffold106310_23121	scaffold106310	23121	23220	0.393678	0.238771	1.64877	0.154907	5.10967e-06	Hyper	AEGTA26795	promoter	LOC_Os09g33810.2	ankyrin repeat domain containing protein, putative, expressed	predicted protein [Hordeum vulgare subsp. vulgare]
DMR_scaffold103014_6492	scaffold103014	6492	6585	0.560209	0.293651	1.90774	0.266559	3.27064e-11	Hyper	AEGTA18394	promoter	LOC_Os07g41140.1	receptor-like protein kinase precursor, putative, expressed	predicted protein [Hordeum vulgare subsp. vulgare]
DMR_scaffold1132_48496	scaffold1132	48496	48595	0.149038	0.0334572	4.45459	0.115581	7.65184e-06	Hyper	AEGTA05451	promoter	LOC_Os02g30974.1	expressed protein	PREDICTED: uncharacterized protein LOC100823427 [Brachypodium distachyon]
DMR_scaffold28847_15344	scaffold28847	15344	15442	0.291262	0.110048	2.64669	0.181214	5.0983e-07	Hyper	AEGTA05256	promoter	LOC_Os09g25430.1	ZOS9-07 - C2H2 zinc finger protein, expressed	PREDICTED: uncharacterized protein LOC100829225 [Brachypodium distachyon]
DMR_scaffold74838_31443	scaffold74838	31443	31541	0.414286	0.239884	1.72702	0.174401	3.57217e-07	Hyper	AEGTA11002	promoter	LOC_Os10g23820.1	transferase family protein, putative, expressed	predicted protein [Hordeum vulgare subsp. vulgare]
DMR_scaffold55555_16357	scaffold55555	16357	16449	0.248447	0.0540541	4.59627	0.194393	2.22777e-07	Hyper	AEGTA22237	downstream	LOC_Os11g10550.1	NBS-LRR disease resistance protein, putative, expressed	hypothetical protein SORBIDRAFT_06g000350 [Sorghum bicolor] >gi|241938584|gb|EES11729.1| hypothetical protein SORBIDRAFT_06g000350 [Sorghum bicolor]
DMR_scaffold115921_76884	scaffold115921	76884	76982	0.281437	0.048583	5.79291	0.232854	3.76175e-11	Hyper	AEGTA14156	downstream	LOC_Os09g38840.1	OsWAK90 - OsWAK receptor-like protein kinase, expressed	PREDICTED: wall-associated receptor kinase 5-like [Brachypodium distachyon]
DMR_scaffold55742_34316	scaffold55742	34316	34412	0.42963	0.153257	2.80333	0.276373	4.01075e-09	Hyper	AEGTA42586	intron	LOC_Os07g04130.1	expressed protein	Os07g0133100 [Oryza sativa Japonica Group] >gi|34393409|dbj|BAC82943.1| putative receptor kinase [Oryza sativa Japonica Group] >gi|215769392|dbj|BAH01621.1| unnamed protein product [Oryza sativa Japonica Group] >gi|255677494|dbj|BAH93771.1| Os07g0133100 [Oryza sativa Japonica Group]
DMR_scaffold55742_34316	scaffold55742	34316	34412	0.42963	0.153257	2.80333	0.276373	4.01075e-09	Hyper	AEGTA18710	downstream	LOC_Os06g12100.1	mTERF family protein, expressed	predicted protein [Hordeum vulgare subsp. vulgare]
DMR_scaffold16905_19730	scaffold16905	19730	19825	0.137931	0	-	0.137931	1.61678e-06	Hyper	AEGTA23269	promoter	LOC_Os01g28510.1	expressed protein	predicted protein [Hordeum vulgare subsp. vulgare]
DMR_scaffold2970_34591	scaffold2970	34591	34690	0.323636	0.142857	2.26545	0.180779	2.21933e-07	Hyper	AEGTA03421	promoter	--	--	Tuftelin interacting protein 11 domain containing protein [Triticum aestivum]
DMR_scaffold14670_40878	scaffold14670	40878	40975	0.120301	0.00555556	21.6541	0.114745	6.97395e-06	Hyper	AEGTA26992	downstream	LOC_Os12g03500.2	expressed protein	predicted protein [Hordeum vulgare subsp. vulgare]
DMR_scaffold4785_16088	scaffold4785	16088	16186	0.240409	0.0853081	2.81813	0.155101	1.73791e-06	Hyper	AEGTA20875	exon,downstream	LOC_Os05g04750.1	OsFBX157 - F-box domain containing protein, expressed	predicted protein [Hordeum vulgare subsp. vulgare]
DMR_scaffold107362_2410	scaffold107362	2410	2509	0.243094	0.0717703	3.38711	0.171324	3.542e-06	Hyper	AEGTA20686	downstream	LOC_Os04g38790.1	expressed protein	PREDICTED: cell number regulator 2-like [Brachypodium distachyon]
DMR_scaffold88323_31462	scaffold88323	31462	31540	0.107914	0	-	0.107914	1.69223e-06	Hyper	AEGTA15980	intron	LOC_Os01g11750.1	GDSL-like lipase/acylhydrolase, putative, expressed	predicted protein [Hordeum vulgare subsp. vulgare]
DMR_scaffold35075_26792	scaffold35075	26792	26887	0.163265	0.026178	6.23673	0.137087	1.79352e-10	Hyper	AEGTA42637	downstream	LOC_Os06g11860.1	ethylene-responsive transcription factor, putative, expressed	predicted protein [Hordeum vulgare subsp. vulgare]
DMR_scaffold8269_52522	scaffold8269	52522	52599	0.171053	0	-	0.171053	3.69407e-06	Hyper	AEGTA12161	downstream	LOC_Os02g55050.2	OsFBX64 - F-box domain containing protein, expressed	predicted protein [Hordeum vulgare subsp. vulgare]
DMR_scaffold28990_14021	scaffold28990	14021	14078	0.241935	0.0243902	9.91935	0.217545	7.60932e-06	Hyper	AEGTA22694	intron	LOC_Os07g49120.1	sex determination protein tasselseed-2, putative, expressed	tasselseed2-like short-chain dehydrogenase/reductase, partial [Hordeum vulgare]
DMR_scaffold4117_68227	scaffold4117	68227	68325	0.151899	0.0133333	11.3924	0.138565	5.48158e-06	Hyper	AEGTA22563	promoter	LOC_Os10g10980.1	OsFBX379 - F-box domain containing protein, expressed	predicted protein [Hordeum vulgare subsp. vulgare]
DMR_scaffold7169_140321	scaffold7169	140321	140367	0.152318	0	-	0.152318	1.74e-06	Hyper	AEGTA42626	promoter	--	--	--
DMR_scaffold9607_20965	scaffold9607	20965	21063	0.513158	0.277533	1.849	0.235625	4.68199e-06	Hyper	AEGTA02156	downstream	LOC_Os10g40490.1	U-box domain containing protein, expressed	hypothetical protein OsI_34591 [Oryza sativa Indica Group]
DMR_scaffold14449_96469	scaffold14449	96469	96566	0.122977	0.0189573	6.48706	0.10402	5.58295e-06	Hyper	AEGTA18687	promoter	LOC_Os12g08780.1	flavin monooxygenase, putative, expressed	PREDICTED: flavin-containing monooxygenase YUCCA10-like [Brachypodium distachyon]
DMR_scaffold89314_17083	scaffold89314	17083	17179	0.141104	0.02	7.05521	0.121104	7.69373e-08	Hyper	AEGTA12950	promoter	LOC_Os02g18630.1	OsFBX44 - F-box domain containing protein, expressed	predicted protein [Hordeum vulgare subsp. vulgare] >gi|326514696|dbj|BAJ99709.1| predicted protein [Hordeum vulgare subsp. vulgare]
DMR_scaffold8334_206807	scaffold8334	206807	206902	0.151436	0.0381356	3.97099	0.1133	3.9934e-06	Hyper	AEGTA04114	downstream	LOC_Os08g05480.1	OsFBX261 - F-box domain containing protein, expressed	PREDICTED: F-box protein PP2-B10-like [Brachypodium distachyon]
DMR_scaffold12257_103818	scaffold12257	103818	103911	0.158845	0.0202703	7.83634	0.138574	2.72758e-06	Hyper	AEGTA10496	downstream	LOC_Os08g26850.1	plant protein of unknown function domain containing protein, expressed	predicted protein [Hordeum vulgare subsp. vulgare]
DMR_scaffold2953_58867	scaffold2953	58867	58964	0.165563	0.0147059	11.2583	0.150857	6.93067e-06	Hyper	AEGTA24479	intron	LOC_Os02g35220.1	expressed protein	predicted protein [Hordeum vulgare subsp. vulgare]
DMR_scaffold95165_36412	scaffold95165	36412	36498	0.300885	0.127232	2.36485	0.173653	1.05581e-07	Hyper	AEGTA11821	promoter	LOC_Os02g14680.1	UDP-glucoronosyl and UDP-glucosyl transferase domain containing protein, expressed	predicted protein [Hordeum vulgare subsp. vulgare]
DMR_scaffold69900_22813	scaffold69900	22813	22911	0.227848	0.028169	8.08861	0.199679	4.31144e-06	Hyper	AEGTA19574	downstream	LOC_Os08g04190.1	homeobox and START domains containing protein, putative, expressed	RecName: Full=Homeobox-leucine zipper protein ROC7; AltName: Full=GLABRA 2-like homeobox protein 7; AltName: Full=HD-ZIP protein ROC7; AltName: Full=Homeodomain transcription factor ROC7; AltName: Full=Protein RICE OUTERMOST CELL-SPECIFIC 7
DMR_scaffold95901_67194	scaffold95901	67194	67291	0.3	0	-	0.3	2.13474e-06	Hyper	AEGTA29418	downstream	LOC_Os07g07194.1	MAC/Perforin domain containing protein, putative, expressed	predicted protein [Hordeum vulgare subsp. vulgare]
DMR_scaffold87878_34028	scaffold87878	34028	34124	0.434483	0.171674	2.53086	0.262809	5.69933e-08	Hyper	AEGTA11714	downstream	LOC_Os03g03470.1	expressed protein	predicted protein [Hordeum vulgare subsp. vulgare]
DMR_scaffold2459_13583	scaffold2459	13583	13663	0.145455	0.00645161	22.5455	0.139003	4.2956e-06	Hyper	AEGTA26834	intron	LOC_Os01g43870.1	NLI interacting factor-like phosphatase, putative, expressed	PREDICTED: uncharacterized protein LOC100830008 [Brachypodium distachyon]
DMR_scaffold120250_3224	scaffold120250	3224	3322	0.164634	0.0186047	8.84909	0.146029	2.00315e-07	Hyper	AEGTA20703	downstream	LOC_Os12g33090.1	zinc finger family protein, putative, expressed	predicted protein [Hordeum vulgare subsp. vulgare]
DMR_scaffold76904_20439	scaffold76904	20439	20523	0.107981	0	-	0.107981	9.16771e-10	Hyper	AEGTA26282	intron	LOC_Os08g04440.1	RNA recognition motif containing protein, putative, expressed	predicted protein [Hordeum vulgare subsp. vulgare] >gi|326517426|dbj|BAK00080.1| predicted protein [Hordeum vulgare subsp. vulgare]
DMR_scaffold70642_81836	scaffold70642	81836	81931	0.102857	0	-	0.102857	5.77473e-06	Hyper	AEGTA11633	downstream	LOC_Os01g03190.1	expressed protein	predicted protein [Hordeum vulgare subsp. vulgare]
DMR_scaffold70642_81836	scaffold70642	81836	81931	0.102857	0	-	0.102857	5.77473e-06	Hyper	AEGTA05599	downstream	LOC_Os01g03210.1	expressed protein	predicted protein [Hordeum vulgare subsp. vulgare]
DMR_scaffold128673_17819	scaffold128673	17819	17910	0.342342	0.110599	3.09535	0.231743	1.03153e-06	Hyper	AEGTA28550	downstream	LOC_Os04g17100.1	heavy metal-associated domain containing protein, expressed	farnesylated protein 1 [Hordeum vulgare subsp. vulgare]
DMR_scaffold7166_34202	scaffold7166	34202	34299	0.557047	0.283654	1.96383	0.273393	2.2948e-07	Hyper	AEGTA32221	promoter	LOC_Os09g06464.1	CCT/B-box zinc finger protein, putative, expressed	CONSTANS-like protein [Hordeum vulgare subsp. vulgare]
DMR_scaffold28715_47802	scaffold28715	47802	47895	0.164557	0.0344828	4.77215	0.130074	5.59088e-06	Hyper	AEGTA31001	downstream	LOC_Os04g32560.1	ATP-dependent Clp protease ATP-binding subunit clpA homolog CD4B,chloroplast precursor, putative, expressed	Os04g0397100 [Oryza sativa Japonica Group] >gi|113564236|dbj|BAF14579.1| Os04g0397100, partial [Oryza sativa Japonica Group]
DMR_scaffold43889_22019	scaffold43889	22019	22100	0.198276	0.00606061	32.7155	0.192215	5.56104e-09	Hyper	AEGTA16385	downstream	LOC_Os10g04120.1	powdery mildew resistance protein PM3b, putative, expressed	hypothetical protein OsJ_30621 [Oryza sativa Japonica Group]
DMR_scaffold29138_9296	scaffold29138	9296	9392	0.113924	0	-	0.113924	7.23293e-08	Hyper	AEGTA30552	intron	LOC_Os11g48030.1	skp1 family, tetramerisation domain containing protein, expressed	PREDICTED: transcription elongation factor B polypeptide 1-like [Brachypodium distachyon]
DMR_scaffold131370_39762	scaffold131370	39762	39849	0.15534	0	-	0.15534	3.30429e-06	Hyper	AEGTA21754	downstream	LOC_Os03g36530.1	FAD-binding and arabino-lactone oxidase domains containing protein, putative, expressed	predicted protein [Hordeum vulgare subsp. vulgare]
DMR_scaffold29234_111009	scaffold29234	111009	111072	0.254545	0	-	0.254545	6.06292e-07	Hyper	AEGTA18075	promoter	LOC_Os09g09330.1	expressed protein	Os09g0246700 [Oryza sativa Japonica Group] >gi|113630894|dbj|BAF24575.1| Os09g0246700 [Oryza sativa Japonica Group]
DMR_scaffold76279_31580	scaffold76279	31580	31676	0.164912	0.0503356	3.27626	0.114577	6.4655e-06	Hyper	AEGTA30280	promoter	LOC_Os06g02220.1	MTA/SAH nucleosidase, putative, expressed	predicted protein [Hordeum vulgare subsp. vulgare] >gi|326534118|dbj|BAJ89409.1| predicted protein [Hordeum vulgare subsp. vulgare]
DMR_scaffold83823_41130	scaffold83823	41130	41229	0.108696	0	-	0.108696	2.591e-06	Hyper	AEGTA25546	promoter	LOC_Os08g04350.1	plastocyanin-like domain containing protein, putative, expressed	predicted protein [Hordeum vulgare subsp. vulgare]
DMR_scaffold41302_63131	scaffold41302	63131	63229	0.141892	0	-	0.141892	3.3415e-08	Hyper	AEGTA06591	intron	LOC_Os12g02080.1	peroxidase precursor, putative, expressed	predicted protein [Hordeum vulgare subsp. vulgare]
DMR_scaffold127341_6244	scaffold127341	6244	6341	0.150538	0.00591716	25.4409	0.14462	7.93974e-08	Hyper	AEGTA14668	downstream	LOC_Os04g57850.1	AMP-binding enzyme, putative, expressed	predicted protein [Hordeum vulgare subsp. vulgare]
DMR_scaffold1976_16032	scaffold1976	16032	16128	0.104235	0	-	0.104235	5.13021e-09	Hyper	AEGTA42455	promoter	--	--	hypothetical protein OsI_16635 [Oryza sativa Indica Group] >gi|222629203|gb|EEE61335.1| hypothetical protein OsJ_15456 [Oryza sativa Japonica Group]
DMR_scaffold76095_57721	scaffold76095	57721	57818	0.159509	0.0436508	3.65421	0.115858	5.83731e-06	Hyper	AEGTA06154	downstream	LOC_Os03g57050.1	expressed protein	unknown [Aegilops tauschii]
DMR_scaffold28279_40284	scaffold28279	40284	40382	0.211009	0.0691057	3.05343	0.141903	9.81128e-06	Hyper	AEGTA16286	downstream	LOC_Os05g24780.1	OsCML21 - Calmodulin-related calcium sensor protein, expressed	hypothetical protein OsI_19419 [Oryza sativa Indica Group]
DMR_scaffold29859_22265	scaffold29859	22265	22299	0.336	0.0175439	19.152	0.318456	3.13572e-07	Hyper	AEGTA07500	downstream	LOC_Os05g50910.1	extra-large G-protein-related, putative, expressed	predicted protein [Hordeum vulgare subsp. vulgare]
DMR_scaffold29859_22265	scaffold29859	22265	22299	0.336	0.0175439	19.152	0.318456	3.13572e-07	Hyper	AEGTA43669	intron	LOC_Os01g43320.1	transmembrane amino acid transporter protein, putative, expressed	predicted protein [Hordeum vulgare subsp. vulgare]
DMR_scaffold9581_9337	scaffold9581	9337	9435	0.613139	0.462264	1.32638	0.150875	2.8918e-06	Hyper	AEGTA42424	promoter	LOC_Os06g50350.1	expressed protein	PREDICTED: uncharacterized protein LOC100827627 [Brachypodium distachyon]
DMR_scaffold9581_9337	scaffold9581	9337	9435	0.613139	0.462264	1.32638	0.150875	2.8918e-06	Hyper	AEGTA29839	downstream	LOC_Os09g07350.1	fasciclin-like arabinogalactan protein 8 precursor, putative, expressed	fasciclin-like protein FLA28 [Triticum aestivum]
DMR_scaffold48562_84524	scaffold48562	84524	84621	0.364583	0.0982143	3.71212	0.266369	4.2259e-06	Hyper	AEGTA26607	promoter	LOC_Os07g08430.1	indole-3-glycerol phosphate lyase, chloroplast precursor, putative, expressed	tryptophan synthase alpha subunit, partial [Secale cereale]
DMR_scaffold57317_14282	scaffold57317	14282	14377	0.22335	0.0943396	2.36751	0.129011	4.0414e-06	Hyper	AEGTA43192	downstream	LOC_Os04g38880.1	dynein light chain type 1 domain containing protein, expressed	--
DMR_scaffold2836_1930	scaffold2836	1930	2018	0.323529	0.0965909	3.34948	0.226939	1.59659e-07	Hyper	AEGTA22482	downstream	LOC_Os04g35930.1	OsFBX134 - F-box domain containing protein, expressed	H0525C06.11 [Oryza sativa Indica Group]
DMR_scaffold2836_1930	scaffold2836	1930	2018	0.323529	0.0965909	3.34948	0.226939	1.59659e-07	Hyper	AEGTA15864	promoter	LOC_Os05g49350.1	DUF1645 domain containing protein, putative, expressed	Os07g0499900 [Oryza sativa Japonica Group] >gi|50509434|dbj|BAD31053.1| unknown protein [Oryza sativa Japonica Group] >gi|113611253|dbj|BAF21631.1| Os07g0499900 [Oryza sativa Japonica Group] >gi|215766654|dbj|BAG98882.1| unnamed protein product [Oryza sativa Japonica Group]
DMR_scaffold1072_27816	scaffold1072	27816	27907	0.370861	0.123596	3.0006	0.247265	1.47145e-07	Hyper	AEGTA26172	intron	LOC_Os04g42010.1	RNA binding protein, putative, expressed	predicted protein [Hordeum vulgare subsp. vulgare]
DMR_scaffold55444_48200	scaffold55444	48200	48299	0.160221	0.0246305	6.50497	0.13559	2.47793e-06	Hyper	AEGTA23022	intron	LOC_Os05g04914.1	expressed protein	hypothetical protein OsI_18403 [Oryza sativa Indica Group]
DMR_scaffold51302_83776	scaffold51302	83776	83874	0.115207	0.0138408	8.32373	0.101367	9.97344e-07	Hyper	AEGTA42421	downstream	LOC_Os01g16200.1	serpin domain containing protein, putative, expressed	hypothetical protein SORBIDRAFT_03g010570 [Sorghum bicolor] >gi|241927400|gb|EES00545.1| hypothetical protein SORBIDRAFT_03g010570 [Sorghum bicolor]
DMR_scaffold14138_19513	scaffold14138	19513	19594	0.17	0.0164835	10.3133	0.153516	3.40491e-06	Hyper	AEGTA32528	promoter	LOC_Os03g31230.2	MYB family transcription factor, putative, expressed	PREDICTED: uncharacterized protein LOC100830553 [Brachypodium distachyon]
DMR_scaffold7344_29861	scaffold7344	29861	29957	0.169231	0	-	0.169231	8.87629e-07	Hyper	AEGTA18199	downstream	--	--	predicted protein [Hordeum vulgare subsp. vulgare]
DMR_scaffold48633_7648	scaffold48633	7648	7726	0.33195	0.104651	3.17197	0.227299	4.371e-08	Hyper	AEGTA10346	downstream	LOC_Os05g31740.1	cytochrome P450 86A2, putative, expressed	putative cytochrome P450 [Oryza sativa Japonica Group] >gi|215741445|dbj|BAG97940.1| unnamed protein product [Oryza sativa Japonica Group]
DMR_scaffold9849_47598	scaffold9849	47598	47684	0.569087	0.39886	1.42678	0.170226	2.69615e-06	Hyper	AEGTA15958	promoter	LOC_Os02g53180.2	1-aminocyclopropane-1-carboxylate oxidase protein, putative, expressed	predicted protein [Hordeum vulgare subsp. vulgare]
DMR_scaffold16824_100011	scaffold16824	100011	100104	0.316017	0.0812183	3.89096	0.234799	1.02737e-09	Hyper	AEGTA42976	intron	LOC_Os10g05210.2	OsFBX368 - F-box domain containing protein, expressed	uncharacterized protein LOC100191208 [Zea mays] >gi|194688330|gb|ACF78249.1| unknown [Zea mays] >gi|194700990|gb|ACF84579.1| unknown [Zea mays] >gi|413946846|gb|AFW79495.1| hypothetical protein ZEAMMB73_868160 [Zea mays]
DMR_Scaffold8497_1007	Scaffold8497	1007	1106	0.2	0.0405405	4.93333	0.159459	3.96577e-07	Hyper	AEGTA14980	promoter	LOC_Os03g44880.1	Cupin domain containing protein, expressed	hypothetical protein SORBIDRAFT_03g045980 [Sorghum bicolor] >gi|241928915|gb|EES02060.1| hypothetical protein SORBIDRAFT_03g045980 [Sorghum bicolor]
DMR_scaffold31282_22681	scaffold31282	22681	22725	0.27907	0	-	0.27907	8.58507e-08	Hyper	AEGTA03907	promoter	LOC_Os01g40830.1	transposon protein, putative, Mutator sub-class, expressed	PREDICTED: uncharacterized protein LOC100836740 [Brachypodium distachyon]
DMR_scaffold54916_95959	scaffold54916	95959	96057	0.140351	0.00609756	23.0175	0.134253	3.62578e-06	Hyper	AEGTA19753	promoter	LOC_Os04g33360.1	gibberellin 2-beta-dioxygenase 7, putative, expressed	PREDICTED: gibberellin 2-beta-dioxygenase 8-like [Brachypodium distachyon]
DMR_scaffold4119_16793	scaffold4119	16793	16887	0.147727	0.0184049	8.02652	0.129322	9.8639e-06	Hyper	AEGTA43894	intron	LOC_Os04g38070.1	retrotransposon protein, putative, unclassified, expressed	--
DMR_scaffold104106_34345	scaffold104106	34345	34437	0.123596	0.0232558	5.31461	0.10034	2.17269e-06	Hyper	AEGTA07992	promoter	LOC_Os07g48570.1	expressed protein	predicted protein [Hordeum vulgare subsp. vulgare]
DMR_scaffold148142_36978	scaffold148142	36978	37076	0.633333	0.29902	2.11803	0.334314	4.58555e-10	Hyper	AEGTA23772	promoter	LOC_Os04g54940.1	ATEB1A-like microtubule associated protein, putative, expressed	PREDICTED: uncharacterized protein LOC100830367 [Brachypodium distachyon]
DMR_scaffold7892_90742	scaffold7892	90742	90840	0.232932	0.0613333	3.7978	0.171598	7.90319e-10	Hyper	AEGTA27400	promoter	LOC_Os02g26700.1	cation transport regulator-like protein 1, putative, expressed	PREDICTED: cation transport regulator-like protein 2-like [Brachypodium distachyon]
DMR_scaffold297_31079	scaffold297	31079	31167	0.106838	0.00352113	30.3419	0.103316	1.72981e-08	Hyper	AEGTA26483	promoter	LOC_Os02g07060.1	tubulin/FtsZ domain containing protein, putative, expressed	beta tubulin 2 [Hordeum vulgare subsp. vulgare]
DMR_scaffold37770_95551	scaffold37770	95551	95649	0.125	0.00430108	29.0625	0.120699	1.42802e-14	Hyper	AEGTA21556	downstream	LOC_Os09g34230.1	UDP-glucoronosyl/UDP-glucosyl transferase, putative, expressed	PREDICTED: UDP-glycosyltransferase 74F1-like [Brachypodium distachyon]
DMR_scaffold14234_55201	scaffold14234	55201	55270	0.342342	0.0289855	11.8108	0.313357	2.03547e-07	Hyper	AEGTA26050	downstream	LOC_Os07g44499.1	peroxidase, putative, expressed	hypothetical protein OsI_27036 [Oryza sativa Indica Group]
DMR_scaffold47166_14569	scaffold47166	14569	14665	0.26087	0.0592105	4.4058	0.201659	2.55266e-07	Hyper	AEGTA02784	intron	LOC_Os12g02130.1	expressed protein	PREDICTED: uncharacterized protein LOC100828235 [Brachypodium distachyon]
DMR_scaffold91259_12849	scaffold91259	12849	12946	0.268139	0.0957447	2.80056	0.172394	2.10591e-06	Hyper	AEGTA25853	downstream	LOC_Os11g40680.1	MBTB64 - Bric-a-Brac, Tramtrack, Broad Complex BTB domain with Meprin and TRAF Homology MATH domain, expressed	PREDICTED: BTB/POZ and MATH domain-containing protein 2-like [Brachypodium distachyon]
DMR_scaffold51694_899	scaffold51694	899	989	0.534031	0.209302	2.55148	0.324729	4.50875e-09	Hyper	AEGTA33127	promoter	LOC_Os04g46710.1	thioesterase family protein, putative, expressed	TPA: hypothetical protein ZEAMMB73_216875 [Zea mays]
DMR_scaffold194154_15632	scaffold194154	15632	15728	0.428571	0.175	2.44898	0.253571	9.9407e-07	Hyper	AEGTA10841	intron	LOC_Os12g36170.1	HEAT repeat family protein, putative, expressed	predicted protein [Hordeum vulgare subsp. vulgare]
DMR_scaffold117465_40969	scaffold117465	40969	41013	0.367925	0	-	0.367925	2.11858e-07	Hyper	AEGTA16482	downstream	LOC_Os01g18440.1	OsMADS89 - MADS-box family gene with M-gamma type-box, expressed	PREDICTED: agamous-like MADS-box protein AGL80-like [Brachypodium distachyon]
DMR_scaffold49665_139430	scaffold49665	139430	139527	0.178138	0.0391061	4.55523	0.139032	6.91099e-06	Hyper	AEGTA13900	downstream	LOC_Os03g27210.1	LOL3, putative, expressed	predicted protein [Hordeum vulgare subsp. vulgare]
DMR_scaffold15217_106110	scaffold15217	106110	106198	0.206897	0	-	0.206897	3.41399e-08	Hyper	AEGTA03733	promoter	--	--	PREDICTED: probable polygalacturonase At3g15720-like [Brachypodium distachyon]
DMR_scaffold11342_41883	scaffold11342	41883	41982	0.1875	0.0204082	9.1875	0.167092	4.79759e-07	Hyper	AEGTA05424	promoter	LOC_Os02g14490.1	MYB family transcription factor, putative, expressed	myb family transcription factor-like [Oryza sativa Japonica Group] >gi|125581445|gb|EAZ22376.1| hypothetical protein OsJ_06034 [Oryza sativa Japonica Group]
DMR_scaffold43499_7356	scaffold43499	7356	7448	0.142857	0	-	0.142857	4.41336e-06	Hyper	AEGTA18327	downstream	LOC_Os04g30030.1	cysteine-rich receptor-like protein kinase 12 precursor, putative, expressed	predicted protein [Hordeum vulgare subsp. vulgare]
DMR_scaffold23839_89044	scaffold23839	89044	89140	0.263804	0.0728477	3.62131	0.190956	5.38932e-06	Hyper	AEGTA43709	intron	LOC_Os10g36420.1	YABBY domain containing protein, putative, expressed	YABBY protein [Triticum aestivum]
DMR_scaffold35059_41850	scaffold35059	41850	41948	0.224806	0.0752212	2.9886	0.149585	4.3834e-06	Hyper	AEGTA02278	downstream	LOC_Os07g46210.1	LTPL2 - Protease inhibitor/seed storage/LTP family protein precursor, expressed	--
DMR_scaffold61607_93474	scaffold61607	93474	93570	0.281046	0.0816327	3.44281	0.199413	1.16848e-06	Hyper	AEGTA26065	downstream	LOC_Os06g01210.1	plastocyanin, chloroplast precursor, putative, expressed	PREDICTED: plastocyanin, chloroplastic-like [Brachypodium distachyon]
DMR_scaffold207502_22913	scaffold207502	22913	23000	0.166667	0	-	0.166667	5.26117e-06	Hyper	AEGTA07095	downstream	LOC_Os03g53800.4	periplasmic beta-glucosidase precursor, putative, expressed	PREDICTED: lysosomal beta glucosidase-like [Brachypodium distachyon]
DMR_scaffold37014_69519	scaffold37014	69519	69615	0.144118	0.0189873	7.5902	0.12513	1.38998e-09	Hyper	AEGTA26777	intron	LOC_Os03g17490.1	expressed protein	predicted protein [Hordeum vulgare subsp. vulgare]
DMR_scaffold83033_24862	scaffold83033	24862	24959	0.267606	0.09375	2.85446	0.173856	5.77743e-06	Hyper	AEGTA42900	intron	LOC_Os02g51680.1	uncharacterized glycosyl hydrolase Rv2006/MT2062, putative, expressed	predicted protein [Hordeum vulgare subsp. vulgare]
DMR_scaffold90977_30610	scaffold90977	30610	30691	0.139535	0	-	0.139535	7.9011e-06	Hyper	AEGTA19521	promoter	LOC_Os04g12220.1	DUF domain containing protein, expressed	predicted protein [Hordeum vulgare subsp. vulgare]
DMR_scaffold27308_43789	scaffold27308	43789	43880	0.124183	0.00595238	20.8627	0.118231	6.11063e-06	Hyper	AEGTA19557	promoter	--	--	predicted protein [Hordeum vulgare subsp. vulgare]
DMR_scaffold58847_109329	scaffold58847	109329	109427	0.352941	0.0506329	6.97059	0.302308	3.67608e-06	Hyper	AEGTA28137	downstream	LOC_Os07g23110.1	poly synthetase 1, putative, expressed	PREDICTED: poly [ADP-ribose] polymerase 1-like isoform 2 [Brachypodium distachyon]
DMR_scaffold30791_49089	scaffold30791	49089	49181	0.130435	0.0187793	6.94565	0.111655	1.28744e-06	Hyper	AEGTA12086	downstream	LOC_Os06g19530.1	oxidoreductase, short chain dehydrogenase/reductase family, putative, expressed	predicted protein [Hordeum vulgare subsp. vulgare]
DMR_scaffold165531_11500	scaffold165531	11500	11595	0.479401	0.264631	1.81158	0.21477	2.17956e-08	Hyper	AEGTA11382	downstream	LOC_Os01g70080.1	NB-ARC domain containing protein, expressed	hypothetical protein SORBIDRAFT_08g023030 [Sorghum bicolor] >gi|241943308|gb|EES16453.1| hypothetical protein SORBIDRAFT_08g023030 [Sorghum bicolor]
DMR_scaffold8076_74016	scaffold8076	74016	74112	0.253247	0.0653595	3.87468	0.187887	7.79326e-06	Hyper	AEGTA22323	promoter	LOC_Os05g43860.1	expressed protein	predicted protein [Hordeum vulgare subsp. vulgare]
DMR_scaffold44821_26844	scaffold44821	26844	26916	0.282609	0.0151515	18.6522	0.267457	8.4364e-07	Hyper	AEGTA16318	downstream	--	--	--
DMR_scaffold69949_30153	scaffold69949	30153	30249	0.422907	0.185629	2.27824	0.237279	4.72745e-07	Hyper	AEGTA16049	promoter	LOC_Os03g14080.1	transmembrane amino acid transporter protein, putative, expressed	TPA: hypothetical protein ZEAMMB73_133151 [Zea mays]
DMR_scaffold46114_51558	scaffold46114	51558	51657	0.385488	0.192623	2.00125	0.192865	1.43286e-07	Hyper	AEGTA04288	promoter	LOC_Os10g41870.1	expressed protein	Os10g0568300 [Oryza sativa Japonica Group] >gi|113639973|dbj|BAF27278.1| Os10g0568300 [Oryza sativa Japonica Group]
DMR_scaffold63931_10969	scaffold63931	10969	11068	0.24359	0.107463	2.26674	0.136127	6.28349e-06	Hyper	AEGTA24970	intron	LOC_Os10g35470.1	oxidoreductase, putative, expressed	predicted protein [Hordeum vulgare subsp. vulgare]
DMR_scaffold8501_149612	scaffold8501	149612	149699	0.106918	0	-	0.106918	7.5018e-07	Hyper	AEGTA24665	downstream	LOC_Os04g30030.1	cysteine-rich receptor-like protein kinase 12 precursor, putative, expressed	PREDICTED: cysteine-rich receptor-like protein kinase 41-like [Brachypodium distachyon]
DMR_scaffold8501_149612	scaffold8501	149612	149699	0.106918	0	-	0.106918	7.5018e-07	Hyper	AEGTA17496	promoter	LOC_Os03g28980.1	WD40-like Beta Propeller Repeat family protein, expressed	hypothetical protein SORBIDRAFT_06g000930 [Sorghum bicolor] >gi|241937228|gb|EES10373.1| hypothetical protein SORBIDRAFT_06g000930 [Sorghum bicolor]
DMR_scaffold94797_30440	scaffold94797	30440	30537	0.165829	0.0219298	7.56181	0.143899	9.47977e-08	Hyper	AEGTA21793	promoter	LOC_Os02g52930.1	integral membrane protein DUF6 containing protein, expressed	predicted protein [Hordeum vulgare subsp. vulgare]
DMR_scaffold16997_30207	scaffold16997	30207	30296	0.229508	0.0422535	5.43169	0.187255	1.09585e-06	Hyper	AEGTA16001	promoter	LOC_Os08g06170.1	berberine and berberine like domain containing protein, expressed	predicted protein [Hordeum vulgare subsp. vulgare]
DMR_scaffold62012_80869	scaffold62012	80869	80922	0.236486	0.0431034	5.48649	0.193383	8.39454e-06	Hyper	AEGTA09355	downstream	LOC_Os09g31502.1	dehydrogenase, putative, expressed	predicted protein [Hordeum vulgare subsp. vulgare]
DMR_scaffold187_38549	scaffold187	38549	38646	0.178862	0	-	0.178862	1.28728e-09	Hyper	AEGTA25589	promoter	LOC_Os09g38920.1	thiol protease SEN102 precursor, putative, expressed	papain-like cysteine proteinase [Hordeum vulgare subsp. vulgare]
DMR_scaffold81609_24840	scaffold81609	24840	24939	0.125	0.0119048	10.5	0.113095	1.9024e-06	Hyper	AEGTA00225	downstream	LOC_Os02g51090.1	RWP-RK domain-containing protein, putative, expressed	hypothetical protein OsI_08918 [Oryza sativa Indica Group]
DMR_scaffold31529_24818	scaffold31529	24818	24907	0.466981	0.241228	1.93585	0.225753	8.39595e-07	Hyper	AEGTA11964	intron	--	--	predicted protein [Hordeum vulgare subsp. vulgare]
DMR_scaffold80345_49746	scaffold80345	49746	49845	0.225191	0.0433437	5.19547	0.181847	2.41227e-11	Hyper	AEGTA02844	downstream	LOC_Os01g01770.1	ZOS1-01 - C2H2 zinc finger protein, expressed	PREDICTED: RNA exonuclease 4-like [Brachypodium distachyon]
DMR_scaffold44071_102626	scaffold44071	102626	102725	0.206422	0.0548387	3.76417	0.151583	1.65723e-07	Hyper	AEGTA28897	exon,downstream	LOC_Os01g11070.1	Alg9-like mannosyltransferase protein, putative, expressed	PREDICTED: dol-P-Man:Man(6)GlcNAc(2)-PP-Dol alpha-1,2-mannosyltransferase-like [Brachypodium distachyon]
DMR_scaffold111446_6137	scaffold111446	6137	6223	0.174312	0	-	0.174312	7.42447e-06	Hyper	AEGTA01496	intron	LOC_Os03g48830.1	ribosomal protein-related, putative, expressed	TPA: hypothetical protein ZEAMMB73_605856 [Zea mays]
DMR_scaffold107431_29574	scaffold107431	29574	29668	0.262048	0.0537634	4.8741	0.208285	7.82901e-13	Hyper	AEGTA23205	downstream	--	--	hypothetical protein OsI_32345 [Oryza sativa Indica Group]
DMR_scaffold107196_17913	scaffold107196	17913	18000	0.198992	0.0766551	2.59595	0.122337	6.02517e-06	Hyper	AEGTA28455	promoter	LOC_Os02g09890.1	protein kinase PKN/PRK1, effector, putative, expressed	predicted protein [Hordeum vulgare subsp. vulgare]
DMR_scaffold22959_51097	scaffold22959	51097	51184	0.164557	0.0226537	7.26401	0.141903	5.20271e-08	Hyper	AEGTA44065	promoter	LOC_Os04g01874.1	protein kinase, putative, expressed	Os08g0514100 [Oryza sativa Japonica Group] >gi|113624198|dbj|BAF24143.1| Os08g0514100 [Oryza sativa Japonica Group]
DMR_scaffold5716_71178	scaffold5716	71178	71277	0.178922	0.060241	2.9701	0.118681	9.32226e-06	Hyper	AEGTA21855	promoter	LOC_Os03g20350.1	expressed protein	predicted protein [Hordeum vulgare subsp. vulgare] >gi|326517693|dbj|BAK03765.1| predicted protein [Hordeum vulgare subsp. vulgare]
DMR_scaffold23525_76473	scaffold23525	76473	76565	0.136364	0	-	0.136364	2.99351e-06	Hyper	AEGTA17297	promoter	LOC_Os06g10710.1	expressed protein	predicted protein [Hordeum vulgare subsp. vulgare]
DMR_scaffold6530_57754	scaffold6530	57754	57853	0.293878	0.114865	2.55846	0.179013	2.57084e-09	Hyper	AEGTA43174	promoter	LOC_Os09g15660.1	expressed protein	Os09g0341600 [Oryza sativa Japonica Group] >gi|50251592|dbj|BAD29158.1| unknown protein [Oryza sativa Japonica Group] >gi|50252770|dbj|BAD28993.1| unknown protein [Oryza sativa Japonica Group] >gi|113631157|dbj|BAF24838.1| Os09g0341600 [Oryza sativa Japonica Group]
DMR_scaffold18576_64533	scaffold18576	64533	64630	0.554348	0.260606	2.12715	0.293742	3.85739e-06	Hyper	AEGTA09274	downstream	LOC_Os01g74530.2	protein phosphatase 2C, putative, expressed	predicted protein [Hordeum vulgare subsp. vulgare] >gi|326530376|dbj|BAJ97614.1| predicted protein [Hordeum vulgare subsp. vulgare]
DMR_scaffold3213_11398	scaffold3213	11398	11497	0.253571	0.117096	2.1655	0.136475	3.63161e-06	Hyper	AEGTA09788	downstream	--	--	--
DMR_scaffold11827_31961	scaffold11827	31961	32058	0.551657	0.385932	1.42942	0.165725	8.75123e-08	Hyper	AEGTA17121	promoter	LOC_Os07g46830.1	sex determination protein tasselseed-2, putative, expressed	predicted protein [Hordeum vulgare subsp. vulgare]
DMR_scaffold34529_54658	scaffold34529	54658	54755	0.193878	0.0194175	9.98469	0.17446	3.24782e-07	Hyper	AEGTA43734	promoter	--	--	--
DMR_scaffold36259_13907	scaffold36259	13907	14006	0.285714	0.0909091	3.14286	0.194805	4.36148e-08	Hyper	AEGTA28594	downstream	LOC_Os05g46480.1	late embryogenesis abundant protein, group 3, putative, expressed	ABA-inducible protein WRAB1 [Triticum aestivum] >gi|7716954|gb|AAF68627.1|AF255052_1 cold-responsive LEA/RAB-related COR protein [Triticum aestivum]
DMR_scaffold1121_5164	scaffold1121	5164	5260	0.159794	0.0145985	10.9459	0.145195	2.64768e-09	Hyper	AEGTA23631	downstream	LOC_Os04g39080.1	OsFBX140 - F-box domain containing protein, expressed	hypothetical protein SORBIDRAFT_01g027490 [Sorghum bicolor] >gi|241918698|gb|EER91842.1| hypothetical protein SORBIDRAFT_01g027490 [Sorghum bicolor]
DMR_scaffold183798_3627	scaffold183798	3627	3723	0.324873	0.149296	2.17604	0.175577	2.3837e-06	Hyper	AEGTA42551	promoter	LOC_Os02g58270.1	metallo-beta-lactamase family protein, putative, expressed	predicted protein [Hordeum vulgare subsp. vulgare]
DMR_scaffold86594_29567	scaffold86594	29567	29662	0.168889	0.0424837	3.97538	0.126405	1.82106e-06	Hyper	AEGTA03432	intron	LOC_Os02g42190.1	OsWAK16 - OsWAK receptor-like protein kinase, expressed	hypothetical protein OsJ_07624 [Oryza sativa Japonica Group]
DMR_scaffold16860_53263	scaffold16860	53263	53357	0.395556	0.156863	2.52167	0.238693	4.11209e-07	Hyper	AEGTA18179	intron	LOC_Os12g04170.1	domain of unknown function, DUF250 domain containing protein, expressed	PREDICTED: probable sugar phosphate/phosphate translocator At5g25400-like [Brachypodium distachyon]
DMR_scaffold29034_59799	scaffold29034	59799	59891	0.138728	0	-	0.138728	2.90659e-06	Hyper	AEGTA27441	downstream	LOC_Os05g05160.1	CGMC_MAPKCGMC_2.1 - CGMC includes CDA, MAPK, GSK3, and CLKC kinases, expressed	mitogen-activated protein kinase 2 [Triticum aestivum]
DMR_scaffold29034_59799	scaffold29034	59799	59891	0.138728	0	-	0.138728	2.90659e-06	Hyper	AEGTA27440	promoter	LOC_Os05g05220.1	glioma tumor suppressor candidate region gene 2 protein, putative, expressed	PREDICTED: uncharacterized protein At2g40430-like [Brachypodium distachyon]
DMR_scaffold6263_21038	scaffold6263	21038	21338	0.317559	0.139222	2.28096	0.178338	3.98868e-16	Hyper	AEGTA12253	promoter	LOC_Os03g19530.1	DEAD-box ATP-dependent RNA helicase, putative, expressed	predicted protein [Hordeum vulgare subsp. vulgare]
DMR_scaffold54586_12814	scaffold54586	12814	12908	0.224719	0	-	0.224719	6.66042e-07	Hyper	AEGTA14703	promoter	LOC_Os04g42830.1	transferase family protein, putative, expressed	PREDICTED: benzyl alcohol O-benzoyltransferase-like [Brachypodium distachyon]
DMR_scaffold11021_3467	scaffold11021	3467	3566	0.162602	0.0425532	3.82114	0.120048	3.55109e-06	Hyper	AEGTA27396	promoter	LOC_Os10g29310.1	MBTB51 - Bric-a-Brac, Tramtrack, Broad Complex BTB domain with Meprin and TRAF Homology MATH domain, expressed	PREDICTED: LOW QUALITY PROTEIN: BTB/POZ and MATH domain-containing protein 2-like [Brachypodium distachyon]
DMR_scaffold65027_5546	scaffold65027	5546	5643	0.290323	0.0875	3.31797	0.202823	1.49622e-06	Hyper	AEGTA24423	exon,intron	LOC_Os03g46640.1	deoxyuridine 5-triphosphate nucleotidohydrolase, putative, expressed	hypothetical protein SORBIDRAFT_01g012360 [Sorghum bicolor] >gi|241920544|gb|EER93688.1| hypothetical protein SORBIDRAFT_01g012360 [Sorghum bicolor]
DMR_scaffold23365_51234	scaffold23365	51234	51333	0.264286	0.0853081	3.09802	0.178978	3.3118e-07	Hyper	AEGTA42466	downstream	LOC_Os02g39710.1	CCT/B-box zinc finger protein, putative, expressed	predicted protein [Hordeum vulgare subsp. vulgare]
DMR_scaffold74222_68396	scaffold74222	68396	68494	0.395349	0.131673	3.00251	0.263676	6.6652e-15	Hyper	AEGTA15194	downstream	LOC_Os03g58940.1	LTPL83 - Protease inhibitor/seed storage/LTP family protein precursor, putative, expressed	lipid transfer protein [Triticum aestivum]
DMR_scaffold42372_8233	scaffold42372	8233	8322	0.709302	0.472527	1.50108	0.236775	8.65101e-07	Hyper	AEGTA12969	downstream	LOC_Os01g12100.1	expressed protein	predicted protein [Hordeum vulgare subsp. vulgare]
DMR_scaffold28855_26289	scaffold28855	26289	26385	0.278481	0.0668524	4.16561	0.211629	4.62897e-10	Hyper	AEGTA10035	promoter	--	--	--
DMR_scaffold6408_79445	scaffold6408	79445	79513	0.64	0.271605	2.35636	0.368395	7.61016e-07	Hyper	AEGTA10031	promoter	LOC_Os04g46894.1	beige/BEACH domain containing protein, expressed	PREDICTED: uncharacterized protein LOC100825574 [Brachypodium distachyon]
DMR_scaffold46436_37448	scaffold46436	37448	37543	0.140244	0	-	0.140244	2.25929e-07	Hyper	AEGTA04379	downstream	LOC_Os04g01310.1	serine/threonine-protein kinase receptor precursor, putative, expressed	predicted protein [Hordeum vulgare subsp. vulgare]
DMR_scaffold13169_135850	scaffold13169	135850	135929	0.333333	0.0493827	6.75	0.283951	5.06022e-06	Hyper	AEGTA24180	promoter	LOC_Os06g49660.1	transferase family protein, putative, expressed	PREDICTED: benzyl alcohol O-benzoyltransferase-like [Brachypodium distachyon]
DMR_scaffold68274_50915	scaffold68274	50915	51014	0.181818	0.0348259	5.22078	0.146992	1.06042e-06	Hyper	AEGTA12801	promoter	LOC_Os07g48460.1	stress responsive protein, putative, expressed	hypothetical protein OsJ_25614 [Oryza sativa Japonica Group]
DMR_scaffold28_33188	scaffold28	33188	33238	0.178571	0	-	0.178571	4.68121e-06	Hyper	AEGTA01111	downstream	LOC_Os10g24010.1	OsFBX383 - F-box domain containing protein, expressed	hypothetical protein SORBIDRAFT_04g005540 [Sorghum bicolor] >gi|241931499|gb|EES04644.1| hypothetical protein SORBIDRAFT_04g005540 [Sorghum bicolor]
DMR_scaffold29735_27504	scaffold29735	27504	27598	0.25	0.0443038	5.64286	0.205696	7.59336e-08	Hyper	AEGTA04710	promoter	LOC_Os03g05490.1	ZOS3-02 - C2H2 zinc finger protein, expressed	hypothetical protein SORBIDRAFT_02g009930 [Sorghum bicolor] >gi|241923133|gb|EER96277.1| hypothetical protein SORBIDRAFT_02g009930 [Sorghum bicolor]
DMR_scaffold16929_57037	scaffold16929	57037	57133	0.472222	0	-	0.472222	7.04246e-06	Hyper	AEGTA12282	promoter	LOC_Os07g07410.1	oxidoreductase, 2OG-Fe oxygenase family protein, putative, expressed	predicted protein [Hordeum vulgare subsp. vulgare]
DMR_scaffold4361_1354	scaffold4361	1354	1452	0.536082	0.2	2.68041	0.336082	5.86392e-07	Hyper	AEGTA15760	promoter	--	--	predicted protein [Hordeum vulgare subsp. vulgare]
DMR_scaffold58472_72725	scaffold58472	72725	72823	0.103734	0	-	0.103734	9.05472e-07	Hyper	AEGTA14788	downstream	LOC_Os08g02230.1	FAD-binding and arabino-lactone oxidase domains containing protein, putative, expressed	predicted protein [Hordeum vulgare subsp. vulgare]
DMR_scaffold79895_52209	scaffold79895	52209	52305	0.11039	0.00534759	20.6429	0.105042	8.5561e-07	Hyper	AEGTA07313	downstream	LOC_Os08g44160.1	expressed protein	PREDICTED: uncharacterized protein LOC100823887 [Brachypodium distachyon]
DMR_scaffold79895_52209	scaffold79895	52209	52305	0.11039	0.00534759	20.6429	0.105042	8.5561e-07	Hyper	AEGTA15408	downstream	LOC_Os08g03990.1	expressed protein	PREDICTED: uncharacterized protein LOC100823887 [Brachypodium distachyon]
DMR_scaffold18391_60067	scaffold18391	60067	60161	0.148515	0	-	0.148515	8.85182e-06	Hyper	AEGTA21013	downstream	LOC_Os06g50940.1	GDSL-like lipase/acylhydrolase, putative, expressed	hypothetical protein SORBIDRAFT_10g030540 [Sorghum bicolor] >gi|241917272|gb|EER90416.1| hypothetical protein SORBIDRAFT_10g030540 [Sorghum bicolor]
DMR_scaffold18391_60067	scaffold18391	60067	60161	0.148515	0	-	0.148515	8.85182e-06	Hyper	AEGTA21014	promoter	LOC_Os06g18930.1	cadmium tolerance factor, putative, expressed	PREDICTED: uncharacterized protein LOC100834467 [Brachypodium distachyon]
DMR_scaffold23725_53489	scaffold23725	53489	53581	0.284672	0.08867	3.21046	0.196002	3.07412e-06	Hyper	AEGTA17570	downstream	LOC_Os01g71380.1	glycosyl hydrolases family 17, putative, expressed	predicted protein [Hordeum vulgare subsp. vulgare]
DMR_scaffold13671_118446	scaffold13671	118446	118537	0.188571	0.0265957	7.09029	0.161976	2.31592e-07	Hyper	AEGTA15420	promoter	LOC_Os10g37640.1	HIT zinc finger domain containing protein, expressed	predicted protein [Hordeum vulgare subsp. vulgare]
DMR_scaffold11352_84047	scaffold11352	84047	84130	0.183673	0.012987	14.1429	0.170686	1.69714e-07	Hyper	AEGTA18472	promoter	LOC_Os12g05440.1	cytochrome P450, putative, expressed	predicted protein [Hordeum vulgare subsp. vulgare]
DMR_scaffold20314_11269	scaffold20314	11269	11336	0.111607	0.00520833	21.4286	0.106399	1.74121e-06	Hyper	AEGTA06404	promoter	LOC_Os11g41900.1	acyltransferase, putative, expressed	predicted protein [Hordeum vulgare subsp. vulgare]
DMR_scaffold14949_17494	scaffold14949	17494	17591	0.427562	0.251678	1.69885	0.175884	7.52957e-06	Hyper	AEGTA13858	intron	LOC_Os02g56270.1	ENTH domain containing protein, expressed	predicted protein [Hordeum vulgare subsp. vulgare]
DMR_scaffold73223_120613	scaffold73223	120613	120711	0.601896	0.33913	1.77482	0.262765	5.96101e-06	Hyper	AEGTA25324	promoter	LOC_Os02g57010.1	RNA recognition motif containing protein, putative, expressed	predicted protein [Hordeum vulgare subsp. vulgare] >gi|326511469|dbj|BAJ87748.1| predicted protein [Hordeum vulgare subsp. vulgare] >gi|326511763|dbj|BAJ92026.1| predicted protein [Hordeum vulgare subsp. vulgare] >gi|326514088|dbj|BAJ92194.1| predicted protein [Hordeum vulgare subsp. vulgare] >gi|326527877|dbj|BAJ88990.1| predicted protein [Hordeum vulgare subsp. vulgare] >gi|326534068|dbj|BAJ893…
DMR_scaffold73223_120613	scaffold73223	120613	120711	0.601896	0.33913	1.77482	0.262765	5.96101e-06	Hyper	AEGTA04997	downstream	LOC_Os03g19420.2	nicotianamine synthase, putative, expressed	RecName: Full=Probable nicotianamine synthase 4; AltName: Full=HvNAS4; AltName: Full=S-adenosyl-L-methionine:S-adenosyl-L-methionine:S-adenosyl-methionine 3-amino-3-carboxypropyltransferase 4 >gi|4220598|dbj|BAA74583.1| nicotianamine Synthase 4 [Hordeum vulgare subsp. vulgare]
DMR_scaffold52843_9694	scaffold52843	9694	9788	0.163121	0	-	0.163121	4.55639e-07	Hyper	AEGTA18346	promoter	LOC_Os01g59570.1	senescence-induced receptor-like serine/threonine-protein kinase precursor, putative, expressed	PREDICTED: probable LRR receptor-like serine/threonine-protein kinase At1g51810-like [Brachypodium distachyon]
DMR_scaffold49044_47678	scaffold49044	47678	47771	0.129032	0	-	0.129032	1.70361e-06	Hyper	AEGTA18631	downstream	LOC_Os03g48760.1	Cupin domain containing protein, expressed	oxalate oxidase precursor [Triticum aestivum]
DMR_scaffold2929_92984	scaffold2929	92984	93080	0.131206	0.00813008	16.1383	0.123076	5.50244e-09	Hyper	AEGTA29263	promoter	LOC_Os09g28220.1	NFKB, putative, expressed	predicted protein [Hordeum vulgare subsp. vulgare]
DMR_scaffold80933_10767	scaffold80933	10767	10784	0.638889	0	-	0.638889	6.18603e-13	Hyper	AEGTA43091	downstream	LOC_Os01g51550.1	peroxidase family protein, expressed	predicted protein [Hordeum vulgare subsp. vulgare]
DMR_scaffold68655_116970	scaffold68655	116970	117068	0.11165	0	-	0.11165	9.40364e-07	Hyper	AEGTA05020	promoter	LOC_Os01g74152.1	haloacid dehalogenase-like hydrolase family protein, putative, expressed	PREDICTED: uncharacterized protein C24B11.05-like [Brachypodium distachyon]
DMR_scaffold11919_152329	scaffold11919	152329	152425	0.370968	0.0666667	5.56452	0.304301	5.96941e-06	Hyper	AEGTA42570	intron	LOC_Os11g23750.1	retrotransposon protein, putative, Ty1-copia subclass, expressed	PREDICTED: putative disease resistance protein RGA1-like [Brachypodium distachyon]
DMR_scaffold49264_57037	scaffold49264	57037	57131	0.25	0.0426829	5.85714	0.207317	1.59578e-08	Hyper	AEGTA16926	intron	LOC_Os12g36620.1	pentatricopeptide, putative, expressed	predicted protein [Hordeum vulgare subsp. vulgare]
DMR_scaffold123508_15174	scaffold123508	15174	15264	0.246269	0.0340136	7.2403	0.212255	1.15363e-07	Hyper	AEGTA21824	downstream	LOC_Os06g36590.1	transporter, monovalent cation:proton antiporter-2 family, putative, expressed	predicted protein [Hordeum vulgare subsp. vulgare] >gi|326516810|dbj|BAJ96397.1| predicted protein [Hordeum vulgare subsp. vulgare]
DMR_scaffold78156_5178	scaffold78156	5178	5275	0.109589	0	-	0.109589	8.98e-07	Hyper	AEGTA03149	intron	LOC_Os01g61440.1	expressed protein	PREDICTED: uncharacterized protein LOC100825187 [Brachypodium distachyon]
DMR_scaffold208786_10012	scaffold208786	10012	10095	0.21118	0.0128205	16.472	0.19836	8.14449e-06	Hyper	AEGTA14478	promoter	LOC_Os11g11790.1	NBS-LRR type disease resistance protein, putative, expressed	NBS-LRR type protein [Oryza sativa Japonica Group]
DMR_scaffold1939_78316	scaffold1939	78316	78412	0.151515	0.00649351	23.3333	0.145022	4.13257e-06	Hyper	AEGTA42832	promoter	LOC_Os09g20850.1	expressed protein	hypothetical protein SORBIDRAFT_02g023510 [Sorghum bicolor] >gi|241923529|gb|EER96673.1| hypothetical protein SORBIDRAFT_02g023510 [Sorghum bicolor]
DMR_scaffold41594_4831	scaffold41594	4831	4928	0.263473	0.0892019	2.95367	0.174271	6.79725e-06	Hyper	AEGTA19012	intron	LOC_Os01g17214.1	major facilitator superfamily antiporter, putative, expressed	predicted protein [Hordeum vulgare subsp. vulgare]
DMR_scaffold19457_20980	scaffold19457	20980	21076	0.322148	0.133758	2.40844	0.18839	9.03358e-06	Hyper	AEGTA20671	downstream	LOC_Os02g36590.1	CPuORF19 - conserved peptide uORF-containing transcript, expressed	predicted protein [Hordeum vulgare subsp. vulgare]
DMR_scaffold78066_39327	scaffold78066	39327	39425	0.547945	0.233871	2.34294	0.314074	1.46547e-07	Hyper	AEGTA23981	promoter	--	--	--
DMR_scaffold40100_13919	scaffold40100	13919	14011	0.536232	0.359712	1.49072	0.17652	1.23766e-06	Hyper	AEGTA17936	downstream	LOC_Os01g43130.1	DEAD/DEAH box helicase, putative, expressed	PREDICTED: DEAD-box ATP-dependent RNA helicase 25-like [Brachypodium distachyon]
DMR_scaffold28296_12255	scaffold28296	12255	12335	0.319149	0.0375	8.51064	0.281649	1.19152e-06	Hyper	AEGTA43000	promoter	LOC_Os01g58130.1	expressed protein	hypothetical protein OsI_04052 [Oryza sativa Indica Group]
DMR_scaffold26001_20125	scaffold26001	20125	20221	0.11828	0	-	0.11828	2.32534e-06	Hyper	AEGTA20339	promoter	LOC_Os05g35950.1	expressed protein	predicted protein [Hordeum vulgare subsp. vulgare] >gi|326529021|dbj|BAK00904.1| predicted protein [Hordeum vulgare subsp. vulgare]
DMR_scaffold63464_68657	scaffold63464	68657	68746	0.402778	0.0485437	8.29722	0.354234	6.36055e-09	Hyper	AEGTA43225	promoter	LOC_Os02g49630.1	tetraspanin family protein, putative, expressed	PREDICTED: uncharacterized protein LOC100831653 [Brachypodium distachyon]
DMR_scaffold49836_12448	scaffold49836	12448	12540	0.151515	0	-	0.151515	3.3764e-14	Hyper	AEGTA09365	promoter	--	--	--
DMR_scaffold59036_40574	scaffold59036	40574	40665	0.288043	0.0630631	4.56755	0.22498	1.1467e-06	Hyper	AEGTA14612	promoter	LOC_Os02g07360.1	pentatricopeptide containing protein, putative, expressed	PREDICTED: pentatricopeptide repeat-containing protein At2g35130-like [Brachypodium distachyon]
DMR_scaffold26931_12658	scaffold26931	12658	12756	0.526738	0.364045	1.4469	0.162693	3.07171e-06	Hyper	AEGTA18369	intron	LOC_Os02g17150.1	OsSub18 - Putative Subtilisin homologue, expressed	predicted protein [Hordeum vulgare subsp. vulgare]
DMR_scaffold41775_71967	scaffold41775	71967	72162	0.320843	0.100213	3.2016	0.22063	2.45781e-16	Hyper	AEGTA00709	downstream	LOC_Os12g06900.1	citrate-binding protein precursor, putative, expressed	hypothetical protein SORBIDRAFT_08g004150 [Sorghum bicolor] >gi|241943564|gb|EES16709.1| hypothetical protein SORBIDRAFT_08g004150 [Sorghum bicolor]
DMR_scaffold22025_59106	scaffold22025	59106	59204	0.121795	0	-	0.121795	1.59154e-08	Hyper	AEGTA00136	intron	LOC_Os02g26850.1	rRNA-processing protein FCF, putative, expressed	predicted protein [Hordeum vulgare subsp. vulgare] >gi|326496807|dbj|BAJ98430.1| predicted protein [Hordeum vulgare subsp. vulgare]
DMR_scaffold36062_4021	scaffold36062	4021	4119	0.204545	0.0625	3.27273	0.142045	3.65887e-06	Hyper	AEGTA19847	exon,intron	LOC_Os04g44354.1	UDP-glucoronosyl and UDP-glucosyl transferase domain containing protein, expressed	predicted protein [Hordeum vulgare subsp. vulgare]
DMR_scaffold98000_22362	scaffold98000	22362	22460	0.358974	0.108108	3.32051	0.250866	3.39667e-07	Hyper	AEGTA08706	intron	LOC_Os04g48760.1	leucine-rich repeat family protein, putative, expressed	predicted protein [Hordeum vulgare subsp. vulgare]
DMR_scaffold47079_60012	scaffold47079	60012	60085	0.133891	0.00694444	19.2803	0.126947	2.25881e-06	Hyper	AEGTA03794	downstream	--	--	--
DMR_scaffold29070_172451	scaffold29070	172451	172547	0.122449	0.00606061	20.2041	0.116388	3.42558e-06	Hyper	AEGTA18662	promoter	LOC_Os03g48750.1	Cupin domain containing protein, expressed	RecName: Full=Oxalate oxidase GF-2.8; AltName: Full=Germin GF-2.8; Flags: Precursor >gi|170694|gb|AAA34268.1| germin protein precursor [Triticum aestivum] >gi|170698|gb|AAA34270.1| germin [Triticum aestivum]
DMR_scaffold31034_10780	scaffold31034	10780	10879	0.226006	0.0733591	3.08082	0.152647	3.23956e-07	Hyper	AEGTA27079	downstream	LOC_Os09g10600.1	enoyl-acyl-carrier-protein reductase NADH, chloroplast precursor, expressed	predicted protein [Hordeum vulgare subsp. vulgare]
DMR_scaffold5772_42311	scaffold5772	42311	42404	0.315315	0.154062	2.04668	0.161254	5.851e-07	Hyper	AEGTA32666	promoter	LOC_Os10g25230.1	ZIM domain containing protein, putative, expressed	predicted protein [Hordeum vulgare subsp. vulgare]
DMR_scaffold16353_45773	scaffold16353	45773	45872	0.217391	0.0653846	3.32481	0.152007	1.88323e-06	Hyper	AEGTA33025	promoter	--	--	hypothetical protein OsI_37338 [Oryza sativa Indica Group]
DMR_scaffold41932_12255	scaffold41932	12255	12353	0.433333	0.235294	1.84167	0.198039	4.34407e-08	Hyper	AEGTA30889	downstream	LOC_Os06g43660.2	inorganic H+ pyrophosphatase, putative, expressed	vacuolar H+-pyrophosphatase [Triticum aestivum]
DMR_scaffold10924_64523	scaffold10924	64523	64620	0.309278	0.126168	2.45132	0.18311	3.31688e-07	Hyper	AEGTA03107	promoter	LOC_Os06g47280.1	expressed protein	predicted protein [Hordeum vulgare subsp. vulgare]
DMR_scaffold29138_8270	scaffold29138	8270	8367	0.175824	0.00961538	18.2857	0.166209	3.59653e-06	Hyper	AEGTA30552	intron	LOC_Os11g48030.1	skp1 family, tetramerisation domain containing protein, expressed	PREDICTED: transcription elongation factor B polypeptide 1-like [Brachypodium distachyon]
DMR_scaffold5451_42565	scaffold5451	42565	42661	0.668675	0.463542	1.44253	0.205133	3.43846e-08	Hyper	AEGTA25228	promoter	LOC_Os02g03120.1	endoglucanase, putative, expressed	unnamed protein product [Vitis vinifera]
DMR_scaffold14800_128686	scaffold14800	128686	128784	0.136364	0	-	0.136364	4.39362e-09	Hyper	AEGTA02158	promoter	LOC_Os12g08850.1	expressed protein	hypothetical protein ZEAMMB73_778461 [Zea mays]
DMR_scaffold46250_38626	scaffold46250	38626	38714	0.305344	0.0632184	4.82998	0.242125	2.15679e-08	Hyper	AEGTA10506	downstream	LOC_Os02g19450.1	ATPase, AAA family protein, expressed	hypothetical protein OsJ_06351 [Oryza sativa Japonica Group]
DMR_scaffold46250_38626	scaffold46250	38626	38714	0.305344	0.0632184	4.82998	0.242125	2.15679e-08	Hyper	AEGTA05057	intron	LOC_Os11g24510.1	OsSCP56 - Putative Serine Carboxypeptidase homologue, expressed	PREDICTED: serine carboxypeptidase-like 19-like [Brachypodium distachyon]
DMR_scaffold159011_36285	scaffold159011	36285	36384	0.277344	0.132812	2.08824	0.144531	8.3479e-06	Hyper	AEGTA18674	intron	LOC_Os09g39690.1	protein binding protein, putative, expressed	predicted protein [Hordeum vulgare subsp. vulgare]
DMR_scaffold47189_21567	scaffold47189	21567	21663	0.171875	0	-	0.171875	1.27589e-10	Hyper	AEGTA02296	intron	LOC_Os01g11130.1	RNA recognition motif containing protein, putative, expressed	Os01g0209500 [Oryza sativa Japonica Group] >gi|56201520|dbj|BAD73039.1| putative Not4-Np [Oryza sativa Japonica Group] >gi|113531894|dbj|BAF04277.1| Os01g0209500 [Oryza sativa Japonica Group]
DMR_scaffold13021_94702	scaffold13021	94702	94800	0.480952	0.26087	1.84365	0.220083	7.21696e-06	Hyper	AEGTA25908	promoter	LOC_Os05g37450.1	starch binding domain containing protein, putative, expressed	predicted protein [Hordeum vulgare subsp. vulgare]
DMR_scaffold1873_77030	scaffold1873	77030	77117	0.542601	0.341598	1.58842	0.201003	1.99161e-06	Hyper	AEGTA10409	promoter	LOC_Os05g31570.1	disease resistance protein RGA4, putative, expressed	hypothetical protein ZEAMMB73_341496 [Zea mays]
DMR_scaffold90751_15881	scaffold90751	15881	15969	0.14375	0.0121951	11.7875	0.131555	4.05552e-06	Hyper	AEGTA21500	downstream	LOC_Os10g29390.1	expressed protein	PREDICTED: BTB/POZ and MATH domain-containing protein 2-like [Brachypodium distachyon]
DMR_scaffold8091_98115	scaffold8091	98115	98210	0.157068	0.0198675	7.90576	0.137201	9.73674e-06	Hyper	AEGTA03319	downstream	LOC_Os10g05440.1	expressed protein	PREDICTED: uncharacterized protein LOC100837515 [Brachypodium distachyon]
DMR_scaffold8091_98115	scaffold8091	98115	98210	0.157068	0.0198675	7.90576	0.137201	9.73674e-06	Hyper	AEGTA03320	promoter	LOC_Os07g16600.1	expressed protein	hypothetical protein OsI_32727 [Oryza sativa Indica Group]
DMR_scaffold89829_130678	scaffold89829	130678	130735	0.352941	0.116022	3.04202	0.236919	1.24791e-06	Hyper	AEGTA20810	promoter	LOC_Os11g45750.1	WRKY125, expressed	Os11g0686900 [Oryza sativa Japonica Group] >gi|255680377|dbj|BAF28842.2| Os11g0686900 [Oryza sativa Japonica Group]
DMR_scaffold126081_17549	scaffold126081	17549	17646	0.226601	0.059126	3.83251	0.167475	8.91063e-09	Hyper	AEGTA00392	promoter	LOC_Os10g30150.2	universal stress protein domain containing protein, putative, expressed	hypothetical protein SORBIDRAFT_01g021200 [Sorghum bicolor] >gi|241921045|gb|EER94189.1| hypothetical protein SORBIDRAFT_01g021200 [Sorghum bicolor]
DMR_scaffold42404_28918	scaffold42404	28918	29016	0.167683	0.0306122	5.47764	0.137071	4.48187e-07	Hyper	AEGTA02541	downstream	LOC_Os03g55200.1	ORC5 - Putative origin recognition complex subunit 5, expressed	PREDICTED: origin recognition complex subunit 5-like [Brachypodium distachyon]
DMR_scaffold42404_28918	scaffold42404	28918	29016	0.167683	0.0306122	5.47764	0.137071	4.48187e-07	Hyper	AEGTA15489	downstream	LOC_Os03g55210.1	TKL_IRAK_CrRLK1L-1.1 - The CrRLK1L-1 subfamily has homology to the CrRLK1L homolog, expressed	putative protein kinase [Oryza sativa Japonica Group]
DMR_scaffold8530_2965	scaffold8530	2965	3062	0.5	0.025	20	0.475	1.31487e-06	Hyper	AEGTA05990	downstream	LOC_Os04g37550.1	aspartic proteinase nepenthesin-2 precursor, putative, expressed	Os12g0583300 [Oryza sativa Japonica Group] >gi|77556903|gb|ABA99699.1| Eukaryotic aspartyl protease family protein, expressed [Oryza sativa Japonica Group] >gi|113649652|dbj|BAF30164.1| Os12g0583300 [Oryza sativa Japonica Group] >gi|125537189|gb|EAY83677.1| hypothetical protein OsI_38901 [Oryza sativa Indica Group]
DMR_scaffold76511_55922	scaffold76511	55922	56014	0.303704	0.0442478	6.8637	0.259456	5.37859e-08	Hyper	AEGTA05932	promoter	LOC_Os02g48910.1	ubiquitin-conjugating enzyme, putative, expressed	predicted protein [Hordeum vulgare subsp. vulgare]
DMR_scaffold40033_38402	scaffold40033	38402	38481	0.105	0	-	0.105	2.21231e-07	Hyper	AEGTA17907	intron	LOC_Os04g52210.1	terpene synthase, putative, expressed	ent-kaurene synthase like 5 [Triticum aestivum]
DMR_scaffold25530_66608	scaffold25530	66608	66704	0.184783	0.012931	14.2899	0.171852	8.33074e-08	Hyper	AEGTA43431	downstream	LOC_Os10g34500.1	ZOS10-05 - C2H2 zinc finger protein, expressed	hypothetical protein SORBIDRAFT_01g018850 [Sorghum bicolor] >gi|241918314|gb|EER91458.1| hypothetical protein SORBIDRAFT_01g018850 [Sorghum bicolor]
DMR_scaffold42361_25459	scaffold42361	25459	25557	0.145349	0.0127389	11.4099	0.13261	4.0863e-06	Hyper	AEGTA06856	promoter	LOC_Os08g37030.1	gibberellin receptor GID1L2, putative, expressed	predicted protein [Hordeum vulgare subsp. vulgare]
DMR_scaffold720_45052	scaffold720	45052	45145	0.262687	0.0906344	2.89831	0.172052	4.36426e-09	Hyper	AEGTA24810	intron	LOC_Os12g32940.1	transporter family protein, putative, expressed	PREDICTED: polyol transporter 5-like [Brachypodium distachyon]
DMR_scaffold168421_18738	scaffold168421	18738	18831	0.342857	0.0483871	7.08571	0.29447	1.41111e-10	Hyper	AEGTA25069	promoter	LOC_Os07g13800.1	cytokinin-N-glucosyltransferase, putative, expressed	PREDICTED: UDP-glycosyltransferase 76C2-like [Brachypodium distachyon]
DMR_scaffold37677_53789	scaffold37677	53789	53887	0.197279	0.028169	7.0034	0.16911	3.7391e-06	Hyper	AEGTA11530	promoter	LOC_Os01g71250.1	expressed protein	hypothetical protein SORBIDRAFT_01g012540 [Sorghum bicolor] >gi|241917967|gb|EER91111.1| hypothetical protein SORBIDRAFT_01g012540 [Sorghum bicolor]
DMR_scaffold19900_1853	scaffold19900	1853	1941	0.233645	0.0344828	6.7757	0.199162	1.78359e-06	Hyper	AEGTA01331	promoter	LOC_Os11g10200.1	OsFBX413 - F-box domain containing protein, expressed	hypothetical protein OsJ_33314 [Oryza sativa Japonica Group]
DMR_scaffold13560_23281	scaffold13560	23281	23376	0.238095	0.0566038	4.20635	0.181491	7.33269e-08	Hyper	AEGTA05277	downstream	LOC_Os05g07840.1	expressed protein	--
DMR_scaffold36246_122126	scaffold36246	122126	122225	0.254753	0.0737705	3.45332	0.180982	2.72811e-08	Hyper	AEGTA31080	downstream	LOC_Os03g06390.1	expressed protein	predicted protein [Hordeum vulgare subsp. vulgare]
DMR_scaffold23576_103622	scaffold23576	103622	103721	0.197531	0.0588235	3.35802	0.138707	5.79597e-06	Hyper	AEGTA28808	promoter	LOC_Os06g08041.1	iron/ascorbate-dependent oxidoreductase, putative, expressed	predicted protein [Hordeum vulgare subsp. vulgare]
DMR_scaffold196090_17605	scaffold196090	17605	17702	0.371429	0.196364	1.89153	0.175065	3.14043e-06	Hyper	AEGTA20676	promoter	LOC_Os04g36610.1	endoglucanase, putative, expressed	PREDICTED: endoglucanase 11-like [Brachypodium distachyon]
DMR_scaffold61607_13166	scaffold61607	13166	13261	0.193182	0.0357143	5.40909	0.157468	3.02783e-06	Hyper	AEGTA10682	promoter	--	--	unnamed protein product [Vitis vinifera]
DMR_scaffold136708_27862	scaffold136708	27862	27950	0.16129	0.0125786	12.8226	0.148712	4.70128e-11	Hyper	AEGTA27001	downstream	LOC_Os02g35590.3	glutathione S-transferase, putative, expressed	glutathione S-transferase [Oryza sativa Japonica Group]
DMR_scaffold31411_24729	scaffold31411	24729	24826	0.109489	0	-	0.109489	4.5595e-06	Hyper	AEGTA29166	promoter	LOC_Os11g29630.1	expressed protein	PREDICTED: uncharacterized protein LOC100846130 [Brachypodium distachyon]
DMR_scaffold24815_76000	scaffold24815	76000	76093	0.218391	0.0227273	9.6092	0.195664	3.07002e-06	Hyper	AEGTA26561	downstream	LOC_Os03g23020.1	expressed protein	predicted protein [Hordeum vulgare subsp. vulgare] >gi|326527451|dbj|BAK08000.1| predicted protein [Hordeum vulgare subsp. vulgare]
DMR_scaffold62717_15387	scaffold62717	15387	15452	0.365517	0.142857	2.55862	0.22266	1.74605e-06	Hyper	AEGTA22705	promoter	--	--	hypothetical protein OsJ_12894 [Oryza sativa Japonica Group]
DMR_scaffold6022_35245	scaffold6022	35245	35344	0.195652	0	-	0.195652	5.27868e-09	Hyper	AEGTA43594	intron	LOC_Os07g05830.1	zinc-finger protein, putative, expressed	--
DMR_scaffold27623_9505	scaffold27623	9505	9601	0.371841	0.179669	2.06959	0.192172	1.87799e-08	Hyper	AEGTA27178	downstream	LOC_Os10g41490.3	CAMK_CAMK_like.41 - CAMK includes calcium/calmodulin depedent protein kinases, expressed	PREDICTED: serine/threonine-protein kinase SAPK3-like [Brachypodium distachyon]
DMR_scaffold77627_81248	scaffold77627	81248	81346	0.173684	0.0163934	10.5947	0.157291	7.40838e-08	Hyper	AEGTA20297	promoter	LOC_Os07g47284.1	DNA polymerase zeta catalytic subunit, putative, expressed	predicted protein [Hordeum vulgare subsp. vulgare]
DMR_scaffold46580_33628	scaffold46580	33628	33720	0.206107	0.0788644	2.61344	0.127243	9.87379e-06	Hyper	AEGTA04493	downstream	LOC_Os04g50050.1	retrotransposon protein, putative, unclassified, expressed	PREDICTED: uncharacterized protein LOC100824491 [Brachypodium distachyon]
DMR_scaffold13635_87086	scaffold13635	87086	87184	0.393939	0.0825688	4.77104	0.311371	7.39471e-08	Hyper	AEGTA08647	downstream	LOC_Os02g42850.2	MYB family transcription factor, putative, expressed	PREDICTED: transcription factor LAF1-like [Brachypodium distachyon]
DMR_scaffold93200_70136	scaffold93200	70136	70229	0.20354	0.0582524	3.4941	0.145287	8.01886e-06	Hyper	AEGTA13033	promoter	LOC_Os01g33810.1	disease resistance protein RPM1, putative, expressed	predicted protein [Hordeum vulgare subsp. vulgare]
DMR_scaffold93200_70136	scaffold93200	70136	70229	0.20354	0.0582524	3.4941	0.145287	8.01886e-06	Hyper	AEGTA13034	promoter	LOC_Os10g04674.2	disease resistance protein RPM1, putative, expressed	PREDICTED: disease resistance protein RPM1-like [Brachypodium distachyon]
DMR_scaffold93622_15902	scaffold93622	15902	15951	0.409091	0.11	3.71901	0.299091	3.15036e-06	Hyper	AEGTA11376	promoter	LOC_Os11g26760.1	dehydrin, putative, expressed	dehydrin [Hordeum vulgare subsp. vulgare]
DMR_scaffold67471_24816	scaffold67471	24816	24914	0.435986	0.234375	1.86021	0.201611	8.9708e-07	Hyper	AEGTA26362	promoter	LOC_Os01g41010.2	DUF581 domain containing protein, expressed	predicted protein [Hordeum vulgare subsp. vulgare]
DMR_scaffold23793_45338	scaffold23793	45338	45434	0.498567	0.282297	1.76611	0.216271	6.0207e-07	Hyper	AEGTA19798	downstream	LOC_Os08g39210.1	OsWAK74 - OsWAK receptor-like protein kinase, expressed	PREDICTED: wall-associated receptor kinase 5-like [Brachypodium distachyon]
DMR_scaffold28621_27015	scaffold28621	27015	27112	0.215278	0.0888325	2.42341	0.126445	4.18536e-06	Hyper	AEGTA12144	promoter	LOC_Os07g45510.1	expressed protein	PREDICTED: uncharacterized protein LOC100822712 [Brachypodium distachyon]
DMR_scaffold28621_27015	scaffold28621	27015	27112	0.215278	0.0888325	2.42341	0.126445	4.18536e-06	Hyper	AEGTA12143	downstream	LOC_Os07g45460.1	expressed protein	Os07g0649300 [Oryza sativa Japonica Group] >gi|255678020|dbj|BAF22391.2| Os07g0649300 [Oryza sativa Japonica Group]
DMR_scaffold3053_132918	scaffold3053	132918	133010	0.232877	0.0462428	5.03596	0.186634	2.40734e-08	Hyper	AEGTA05584	promoter	LOC_Os03g19970.1	CAS1 domain-containing protein 1 precursor, putative, expressed	PREDICTED: CAS1 domain-containing protein 1-like [Brachypodium distachyon]
DMR_scaffold17781_87382	scaffold17781	87382	87481	0.469484	0.264925	1.77214	0.204558	3.89791e-06	Hyper	AEGTA06219	downstream	LOC_Os03g55400.1	expressed protein	PREDICTED: uncharacterized protein LOC100843304 [Brachypodium distachyon]
DMR_scaffold49952_11657	scaffold49952	11657	11756	0.119266	0.0171429	6.95719	0.102123	5.33419e-07	Hyper	AEGTA01783	promoter	LOC_Os04g59120.1	auxin-induced protein 5NG4, putative, expressed	hypothetical protein OsI_19614 [Oryza sativa Indica Group]
DMR_scaffold24685_75612	scaffold24685	75612	75703	0.542056	0.24	2.25857	0.302056	9.68528e-06	Hyper	AEGTA30378	promoter	LOC_Os03g19220.2	expressed protein	hypothetical protein OsI_11220 [Oryza sativa Indica Group] >gi|125585978|gb|EAZ26642.1| hypothetical protein OsJ_10546 [Oryza sativa Japonica Group]
DMR_scaffold38697_81487	scaffold38697	81487	81585	0.288136	0.0729614	3.94915	0.215174	7.51066e-09	Hyper	AEGTA43671	intron	LOC_Os11g28990.1	TBC domain containing protein, expressed	--
DMR_scaffold92513_57081	scaffold92513	57081	57178	0.122271	0.004	30.5677	0.118271	9.85016e-09	Hyper	AEGTA09321	promoter	--	--	predicted protein [Hordeum vulgare subsp. vulgare]
DMR_scaffold86470_8447	scaffold86470	8447	8506	0.556701	0.188235	2.95747	0.368466	3.40375e-07	Hyper	AEGTA17981	promoter	LOC_Os05g41270.1	CAMK_CAMK_like.4 - CAMK includes calcium/calmodulin depedent protein kinases, expressed	predicted protein [Hordeum vulgare subsp. vulgare]
DMR_scaffold147046_5954	scaffold147046	5954	6044	0.340136	0.0955882	3.55835	0.244548	7.08375e-07	Hyper	AEGTA21724	downstream	LOC_Os05g47770.1	serine/threonine-protein kinase At1g18390 precursor, putative, expressed	putative WAK receptor-like protein kinase family protein [Zea mays]
DMR_scaffold28881_77692	scaffold28881	77692	77728	0.411765	0.02	20.5882	0.391765	4.82452e-06	Hyper	AEGTA17603	promoter	LOC_Os01g24240.1	expressed protein	hypothetical protein SORBIDRAFT_02g002190 [Sorghum bicolor] >gi|241924787|gb|EER97931.1| hypothetical protein SORBIDRAFT_02g002190 [Sorghum bicolor]
DMR_scaffold4416_98214	scaffold4416	98214	98310	0.154717	0.0265487	5.82767	0.128168	7.41583e-07	Hyper	AEGTA31068	downstream	LOC_Os01g15770.1	transmembrane protein 136, putative, expressed	predicted protein [Hordeum vulgare subsp. vulgare]
DMR_scaffold4416_98214	scaffold4416	98214	98310	0.154717	0.0265487	5.82767	0.128168	7.41583e-07	Hyper	AEGTA03810	downstream	LOC_Os01g15780.1	glycosyl transferase, group 1 domain containing protein, expressed	PREDICTED: uncharacterized protein LOC100834487 [Brachypodium distachyon]
DMR_scaffold30208_47512	scaffold30208	47512	47607	0.138889	0	-	0.138889	2.13317e-07	Hyper	AEGTA28919	promoter	--	--	predicted protein [Hordeum vulgare subsp. vulgare]
DMR_scaffold97375_25895	scaffold97375	25895	25983	0.524194	0.26506	1.97764	0.259133	9.08227e-06	Hyper	AEGTA07685	promoter	LOC_Os03g09020.1	dehydrogenase, putative, expressed	predicted protein [Hordeum vulgare subsp. vulgare] >gi|326522761|dbj|BAJ88426.1| predicted protein [Hordeum vulgare subsp. vulgare] >gi|326523195|dbj|BAJ88638.1| predicted protein [Hordeum vulgare subsp. vulgare]
DMR_scaffold98675_34118	scaffold98675	34118	34214	0.186335	0	-	0.186335	3.98425e-09	Hyper	AEGTA02961	promoter	LOC_Os06g20120.1	CND41, chloroplast nucleoid DNA binding protein, putative, expressed	hypothetical protein SORBIDRAFT_10g011140 [Sorghum bicolor] >gi|241915150|gb|EER88294.1| hypothetical protein SORBIDRAFT_10g011140 [Sorghum bicolor]
DMR_scaffold2466_95221	scaffold2466	95221	95320	0.209302	0.041958	4.98837	0.167344	8.59954e-06	Hyper	AEGTA04031	downstream	LOC_Os02g29150.1	OsFBO11 - F-box and other domain containing protein, expressed	PREDICTED: F-box/FBD/LRR-repeat protein At1g16930-like [Brachypodium distachyon]
DMR_scaffold112368_13640	scaffold112368	13640	13737	0.115646	0.0140351	8.2398	0.101611	3.01763e-07	Hyper	AEGTA17257	promoter	--	--	predicted protein [Hordeum vulgare subsp. vulgare]
DMR_scaffold86365_12918	scaffold86365	12918	13017	0.171717	0	-	0.171717	7.38948e-06	Hyper	AEGTA25204	intron	LOC_Os11g39450.1	cysteine-rich receptor-like protein kinase 7 precursor, putative, expressed	putative vesicle associated membrane protein [Triticum aestivum]
DMR_scaffold45489_188023	scaffold45489	188023	188122	0.197309	0.0404624	4.87636	0.156847	1.59414e-06	Hyper	AEGTA06102	downstream	LOC_Os03g59220.1	cytochrome b-c1 complex subunit 7, putative, expressed	PREDICTED: cytochrome b-c1 complex subunit 7-like [Brachypodium distachyon]
DMR_scaffold99274_667	scaffold99274	667	764	0.181034	0.00598802	30.2328	0.175046	8.19232e-10	Hyper	AEGTA19811	downstream	LOC_Os09g37840.1	carbohydrate binding protein, putative, expressed	PREDICTED: putative G-type lectin S-receptor-like serine/threonine-protein kinase At1g61610-like [Brachypodium distachyon]
DMR_scaffold13528_9157	scaffold13528	9157	9256	0.754342	0.588391	1.28204	0.165952	9.46714e-07	Hyper	AEGTA18886	downstream	LOC_Os06g43810.1	expressed protein	--
DMR_scaffold90604_22575	scaffold90604	22575	22673	0.348315	0.167832	2.07537	0.180482	1.44075e-06	Hyper	AEGTA42617	intron	--	--	--
DMR_scaffold58324_80189	scaffold58324	80189	80287	0.10101	0	-	0.10101	2.31564e-07	Hyper	AEGTA00697	promoter	--	--	--
DMR_scaffold30483_77813	scaffold30483	77813	77907	0.638655	0.455224	1.40295	0.183432	9.19452e-06	Hyper	AEGTA31645	promoter	LOC_Os04g57320.1	immutans protein, putative, expressed	TPA: ethylene-responsive transcription factor 3 [Zea mays]
DMR_scaffold1898_170880	scaffold1898	170880	170960	0.2	0	-	0.2	6.88117e-06	Hyper	AEGTA18940	exon	LOC_Os02g12910.1	receptor-like protein kinase 5 precursor, putative, expressed	hypothetical protein OsJ_05933 [Oryza sativa Japonica Group]
DMR_scaffold1898_170880	scaffold1898	170880	170960	0.2	0	-	0.2	6.88117e-06	Hyper	AEGTA18941	downstream	LOC_Os02g12900.1	cysteine synthase, putative, expressed	PREDICTED: LOW QUALITY PROTEIN: cysteine synthase, chloroplastic/chromoplastic-like [Brachypodium distachyon]
DMR_scaffold7477_66831	scaffold7477	66831	66924	0.332031	0.162055	2.04888	0.169976	9.13777e-06	Hyper	AEGTA14775	downstream	LOC_Os05g15720.1	expressed protein	PREDICTED: probable LRR receptor-like serine/threonine-protein kinase At1g51810-like [Brachypodium distachyon]
DMR_scaffold54236_31766	scaffold54236	31766	31853	0.238866	0.0921409	2.5924	0.146725	1.00335e-06	Hyper	AEGTA10600	intron	LOC_Os02g50040.1	endoglucanase, putative, expressed	predicted protein [Hordeum vulgare subsp. vulgare]
DMR_scaffold85654_38175	scaffold85654	38175	38273	0.162791	0.015748	10.3372	0.147043	8.73327e-06	Hyper	AEGTA12662	promoter	--	--	predicted protein [Hordeum vulgare subsp. vulgare]
DMR_scaffold47959_12811	scaffold47959	12811	12900	0.567568	0.269231	2.10811	0.298337	9.90998e-06	Hyper	AEGTA10573	downstream	LOC_Os02g35190.1	chloride channel protein, putative, expressed	predicted protein [Hordeum vulgare subsp. vulgare]
DMR_scaffold47959_12811	scaffold47959	12811	12900	0.567568	0.269231	2.10811	0.298337	9.90998e-06	Hyper	AEGTA33000	promoter	LOC_Os01g08110.1	flavonol-3-O-glycoside-7-O-glucosyltransferase 1, putative, expressed	UDP-glucoronosyl/UDP-glucosyl transferase protein [Triticum aestivum] >gi|224184727|gb|ACN39596.1| UDP-glycosyltransferase [Triticum aestivum]
DMR_scaffold26951_23893	scaffold26951	23893	23989	0.841584	0.644788	1.30521	0.196797	9.71404e-08	Hyper	AEGTA07358	promoter	LOC_Os03g12010.1	expressed protein	predicted protein [Hordeum vulgare subsp. vulgare]
DMR_scaffold56462_56576	scaffold56462	56576	56663	0.144068	0.0124224	11.5975	0.131645	1.32319e-06	Hyper	AEGTA10192	downstream	LOC_Os08g14830.1	NB-ARC domain containing protein, expressed	predicted protein [Hordeum vulgare subsp. vulgare]
DMR_scaffold24490_1818	scaffold24490	1818	1917	0.234375	0.0666667	3.51562	0.167708	2.12759e-07	Hyper	AEGTA24529	promoter	LOC_Os11g12620.1	receptor protein kinase CLAVATA1 precursor, putative, expressed	predicted protein [Hordeum vulgare subsp. vulgare] >gi|326498387|dbj|BAJ98621.1| predicted protein [Hordeum vulgare subsp. vulgare]
DMR_scaffold86826_43924	scaffold86826	43924	43958	0.744681	0.265306	2.80687	0.479375	4.81448e-06	Hyper	AEGTA43301	intron	LOC_Os02g32469.1	expressed protein	predicted protein [Hordeum vulgare subsp. vulgare] >gi|326531978|dbj|BAK01365.1| predicted protein [Hordeum vulgare subsp. vulgare]
DMR_scaffold20352_116310	scaffold20352	116310	116391	0.347107	0.0918367	3.77961	0.255271	4.13332e-08	Hyper	AEGTA10437	downstream	LOC_Os03g44270.1	retrotransposon protein, putative, Ty1-copia subclass, expressed	predicted protein [Hordeum vulgare subsp. vulgare]
DMR_scaffold41358_13009	scaffold41358	13009	13106	0.6	0.299213	2.00526	0.300787	1.64198e-08	Hyper	AEGTA31275	downstream	LOC_Os05g45420.2	CAMK_KIN1/SNF1/Nim1_like_AMPKh.3 - CAMK includes calcium/calmodulin depedent protein kinases, expressed	PREDICTED: SNF1-related protein kinase catalytic subunit alpha KIN10-like [Brachypodium distachyon]
DMR_scaffold41358_13009	scaffold41358	13009	13106	0.6	0.299213	2.00526	0.300787	1.64198e-08	Hyper	AEGTA09024	downstream	LOC_Os01g52890.1	expressed protein	hypothetical protein OsI_03609 [Oryza sativa Indica Group]
DMR_scaffold5856_15407	scaffold5856	15407	15481	0.168675	0	-	0.168675	4.36818e-06	Hyper	AEGTA12792	intron	LOC_Os08g42670.1	resistance protein, putative, expressed	putative resistance protein [Triticum monococcum]
DMR_scaffold14151_112659	scaffold14151	112659	112747	0.108696	0	-	0.108696	3.5982e-06	Hyper	AEGTA42405	intron	LOC_Os09g15540.1	OsFBX312 - F-box domain containing protein, expressed	predicted protein [Hordeum vulgare subsp. vulgare]
DMR_scaffold29493_27396	scaffold29493	27396	27439	0.458647	0.0576923	7.94987	0.400954	3.85065e-08	Hyper	AEGTA32647	intron	LOC_Os12g08700.1	expressed protein	PREDICTED: uncharacterized protein LOC100837303 [Brachypodium distachyon]
DMR_scaffold90607_26315	scaffold90607	26315	26412	0.301887	0.0173913	17.3585	0.284495	1.4638e-07	Hyper	AEGTA12126	promoter	LOC_Os11g41570.1	OsFBX428 - F-box domain containing protein, expressed	Os03g0668000 [Oryza sativa Japonica Group] >gi|31126721|gb|AAP44643.1| unknown protein [Oryza sativa Japonica Group] >gi|108710294|gb|ABF98089.1| F-box domain containing protein, expressed [Oryza sativa Japonica Group] >gi|113549327|dbj|BAF12770.1| Os03g0668000 [Oryza sativa Japonica Group] >gi|215767147|dbj|BAG99375.1| unnamed protein product [Oryza sativa Japonica Group] >gi|215767191|dbj|BAG99…
DMR_scaffold45875_135085	scaffold45875	135085	135184	0.178295	0.0295567	6.0323	0.148738	4.45423e-06	Hyper	AEGTA25594	downstream	LOC_Os01g02750.1	protein kinase domain containing protein, expressed	predicted protein [Hordeum vulgare subsp. vulgare]
DMR_scaffold30002_50603	scaffold30002	50603	50698	0.263889	0.03	8.7963	0.233889	6.72878e-08	Hyper	AEGTA25933	promoter	LOC_Os03g18530.1	ECAGL1 - ECA1 gametogenesis related family protein precursor, expressed	ECA1 protein [Hordeum vulgare subsp. vulgare] >gi|326489569|dbj|BAK01765.1| predicted protein [Hordeum vulgare subsp. vulgare]
DMR_scaffold45279_19461	scaffold45279	19461	19558	0.315589	0.156463	2.01703	0.159127	9.09176e-06	Hyper	AEGTA27875	downstream	LOC_Os03g07800.1	RNA recognition motif containing protein, putative, expressed	predicted protein [Hordeum vulgare subsp. vulgare]
DMR_scaffold21143_34780	scaffold21143	34780	34873	0.113565	0	-	0.113565	8.80913e-07	Hyper	AEGTA32599	promoter	LOC_Os03g19890.1	NADH dehydrogenase 1 alpha subcomplex subunit 5, putative, expressed	PREDICTED: probable NADH dehydrogenase [ubiquinone] 1 alpha subcomplex subunit 5, mitochondrial-like [Brachypodium distachyon]
DMR_scaffold21143_34780	scaffold21143	34780	34873	0.113565	0	-	0.113565	8.80913e-07	Hyper	AEGTA32598	downstream	LOC_Os03g19870.3	ATP binding protein, putative, expressed	PREDICTED: GPN-loop GTPase 1 homolog [Brachypodium distachyon]
DMR_scaffold36154_15363	scaffold36154	15363	15425	0.333333	0	-	0.333333	1.806e-08	Hyper	AEGTA42621	downstream	--	--	--
DMR_scaffold6626_12215	scaffold6626	12215	12312	0.166667	0	-	0.166667	4.4658e-06	Hyper	AEGTA11737	promoter	LOC_Os03g56944.1	lysine-rich arabinogalactan protein 19 precursor, putative, expressed	predicted protein [Hordeum vulgare subsp. vulgare]
DMR_scaffold21126_71179	scaffold21126	71179	71273	0.206522	0	-	0.206522	9.55962e-06	Hyper	AEGTA13946	intron	LOC_Os11g39450.1	cysteine-rich receptor-like protein kinase 7 precursor, putative, expressed	predicted protein [Hordeum vulgare subsp. vulgare]
DMR_scaffold19078_57324	scaffold19078	57324	57421	0.191638	0.0676157	2.83422	0.124022	1.0036e-05	Hyper	AEGTA06595	promoter	--	--	--
DMR_scaffold5627_35171	scaffold5627	35171	35260	0.10566	0	-	0.10566	3.52081e-09	Hyper	AEGTA14631	promoter	LOC_Os08g42610.1	pentatricopeptide, putative, expressed	hypothetical protein OsI_30067 [Oryza sativa Indica Group]
DMR_scaffold4785_54352	scaffold4785	54352	54450	0.288462	0.128415	2.24632	0.160046	1.14285e-06	Hyper	AEGTA42995	promoter	LOC_Os10g23820.2	transferase family protein, putative, expressed	predicted protein [Hordeum vulgare subsp. vulgare]
DMR_scaffold1177_197051	scaffold1177	197051	197150	0.405063	0.190722	2.12385	0.214342	3.52828e-07	Hyper	AEGTA13962	downstream	LOC_Os09g37976.1	cupin domain containing protein, expressed	predicted protein [Hordeum vulgare subsp. vulgare]
DMR_scaffold65901_42115	scaffold65901	42115	42214	0.479058	0.270732	1.76949	0.208326	1.39461e-09	Hyper	AEGTA29021	promoter	LOC_Os02g02990.1	translation initiation factor eIF3 subunit, putative, expressed	predicted protein [Hordeum vulgare subsp. vulgare]
DMR_scaffold21558_126261	scaffold21558	126261	126360	0.219048	0	-	0.219048	1.20146e-06	Hyper	AEGTA25648	downstream	--	--	PREDICTED: uncharacterized protein LOC100823959 [Brachypodium distachyon]
DMR_scaffold39804_20729	scaffold39804	20729	20823	0.185185	0	-	0.185185	8.64333e-10	Hyper	AEGTA14563	promoter	LOC_Os02g48590.1	expressed protein	hypothetical protein OsI_08697 [Oryza sativa Indica Group]
DMR_scaffold10897_54199	scaffold10897	54199	54294	0.133858	0.0245902	5.44357	0.109268	1.82344e-07	Hyper	AEGTA31034	promoter	LOC_Os09g36300.4	OsLonP4 - Putative Lon protease homologue, expressed	LON1 protease [Triticum aestivum]
DMR_scaffold34542_26642	scaffold34542	26642	26732	0.175824	0.0075188	23.3846	0.168305	2.63648e-06	Hyper	AEGTA00585	exon,downstream	LOC_Os03g07970.1	expressed protein	predicted protein [Hordeum vulgare subsp. vulgare]
DMR_scaffold65005_18602	scaffold65005	18602	18694	0.239362	0.08125	2.94599	0.158112	1.26369e-06	Hyper	AEGTA31477	promoter	LOC_Os10g38340.1	glutathione S-transferase GSTU6, putative, expressed	glutathione S-transferase [Aegilops tauschii]
DMR_scaffold47194_76840	scaffold47194	76840	76935	0.19305	0.0763723	2.52775	0.116678	9.83514e-06	Hyper	AEGTA09295	intron	--	--	--
DMR_scaffold3486_11224	scaffold3486	11224	11287	0.216867	0.025641	8.45783	0.191226	2.80126e-06	Hyper	AEGTA28613	promoter	LOC_Os06g31210.1	methionyl-tRNA synthetase, putative, expressed	predicted protein [Hordeum vulgare subsp. vulgare]
DMR_scaffold9734_77815	scaffold9734	77815	77913	0.257576	0.0542636	4.74675	0.203312	1.1678e-06	Hyper	AEGTA16239	promoter	LOC_Os08g38490.1	OsFBX301 - F-box domain containing protein, expressed	hypothetical protein SORBIDRAFT_01g034970 [Sorghum bicolor] >gi|241919104|gb|EER92248.1| hypothetical protein SORBIDRAFT_01g034970 [Sorghum bicolor]
DMR_scaffold29924_69204	scaffold29924	69204	69300	0.182482	0	-	0.182482	4.03455e-07	Hyper	AEGTA30940	promoter	LOC_Os03g02540.1	proteasome subunit, putative, expressed	predicted protein [Hordeum vulgare subsp. vulgare]
DMR_scaffold60809_43539	scaffold60809	43539	43638	0.294643	0.0926829	3.17904	0.20196	6.51382e-06	Hyper	AEGTA31082	promoter	LOC_Os10g42840.2	NADH dehydrogenase 1 alpha subcomplex subunit 12, putative, expressed	PREDICTED: probable NADH dehydrogenase [ubiquinone] 1 alpha subcomplex subunit 12-like [Brachypodium distachyon]
DMR_scaffold20104_137762	scaffold20104	137762	137859	0.133663	0	-	0.133663	1.23974e-07	Hyper	AEGTA03277	intron	LOC_Os09g10840.1	transcription factor, putative, expressed	PREDICTED: TGACG-sequence-specific DNA-binding protein TGA-2.1-like [Brachypodium distachyon]
DMR_scaffold19925_58780	scaffold19925	58780	58879	0.3	0.122137	2.45625	0.177863	4.90777e-07	Hyper	AEGTA26786	promoter	LOC_Os10g36350.1	MSP domain containing protein, putative, expressed	PREDICTED: vesicle-associated protein 1-1-like [Brachypodium distachyon]
DMR_scaffold7416_92124	scaffold7416	92124	92221	0.125461	0.0128755	9.74416	0.112586	4.22193e-07	Hyper	AEGTA25881	promoter	LOC_Os04g59150.1	peroxidase precursor, putative, expressed	predicted protein [Hordeum vulgare subsp. vulgare]
DMR_scaffold9080_180475	scaffold9080	180475	180500	0.541667	0	-	0.541667	9.50562e-06	Hyper	AEGTA07167	downstream	LOC_Os01g10930.1	peptide-N4-asparagine amidase A, putative, expressed	predicted protein [Hordeum vulgare subsp. vulgare]
DMR_scaffold28859_36775	scaffold28859	36775	36870	0.363636	0	-	0.363636	2.36094e-06	Hyper	AEGTA24519	promoter	LOC_Os09g25200.1	protein binding protein, putative, expressed	Os09g0419600 [Oryza sativa Japonica Group] >gi|50252485|dbj|BAD28663.1| zinc finger (C3HC4-type RING finger)-like protein [Oryza sativa Japonica Group] >gi|50725962|dbj|BAD33489.1| zinc finger (C3HC4-type RING finger)-like protein [Oryza sativa Japonica Group] >gi|113631425|dbj|BAF25106.1| Os09g0419600 [Oryza sativa Japonica Group] >gi|215766438|dbj|BAG98666.1| unnamed protein product [Oryza sati…
DMR_scaffold28859_36775	scaffold28859	36775	36870	0.363636	0	-	0.363636	2.36094e-06	Hyper	AEGTA25592	promoter	--	--	csAtPR5 [Triticum aestivum]
DMR_scaffold277_104379	scaffold277	104379	104462	0.347826	0.168067	2.06957	0.179759	3.65559e-06	Hyper	AEGTA28307	promoter	LOC_Os08g01930.1	KH domain-containing protein, putative, expressed	predicted protein [Hordeum vulgare subsp. vulgare]
DMR_scaffold62567_2909	scaffold62567	2909	3008	0.195652	0	-	0.195652	1.08634e-07	Hyper	AEGTA04847	promoter	LOC_Os10g32830.1	kinase, pfkB family, putative, expressed	PREDICTED: ketohexokinase-like [Brachypodium distachyon]
DMR_scaffold234255_8833	scaffold234255	8833	8922	0.202454	0.0114943	17.6135	0.19096	3.78336e-06	Hyper	AEGTA22469	downstream	LOC_Os04g19810.1	OsFBL12 - F-box domain and LRR containing protein, expressed	hypothetical protein OsJ_14069 [Oryza sativa Japonica Group]
DMR_scaffold77427_34707	scaffold77427	34707	34806	0.236641	0	-	0.236641	1.10227e-07	Hyper	AEGTA28031	promoter	LOC_Os07g35940.1	beta-amylase, putative, expressed	RecName: Full=Beta-amylase; AltName: Full=1,4-alpha-D-glucan maltohydrolase; AltName: Full=Beta-Amy1; Flags: Precursor
DMR_scaffold11181_155523	scaffold11181	155523	155622	0.212465	0.0578231	3.67439	0.154641	8.0939e-09	Hyper	AEGTA43794	promoter	LOC_Os12g14220.1	expressed protein	hypothetical protein ZEAMMB73_617483 [Zea mays]
DMR_scaffold19933_129329	scaffold19933	129329	129426	0.209169	0.0753012	2.77777	0.133868	6.07713e-07	Hyper	AEGTA09323	downstream	LOC_Os02g48060.1	helix-loop-helix DNA-binding domain containing protein, expressed	hypothetical protein SORBIDRAFT_04g030230 [Sorghum bicolor] >gi|241934236|gb|EES07381.1| hypothetical protein SORBIDRAFT_04g030230 [Sorghum bicolor]
DMR_scaffold14835_16135	scaffold14835	16135	16231	0.724638	0.408163	1.77536	0.316474	6.99588e-08	Hyper	AEGTA06333	downstream	LOC_Os01g73980.1	xylem cysteine proteinase 2 precursor, putative, expressed	papain-like cysteine proteinase [Hordeum vulgare subsp. vulgare] >gi|326514262|dbj|BAJ92281.1| predicted protein [Hordeum vulgare subsp. vulgare] >gi|326519402|dbj|BAJ96700.1| predicted protein [Hordeum vulgare subsp. vulgare] >gi|326524351|dbj|BAK00559.1| predicted protein [Hordeum vulgare subsp. vulgare] >gi|326531998|dbj|BAK01375.1| predicted protein [Hordeum vulgare subsp. vulgare]
DMR_scaffold7072_190418	scaffold7072	190418	190495	0.611111	0.326531	1.87153	0.28458	7.29184e-07	Hyper	AEGTA11695	downstream	LOC_Os11g11410.2	OsIAA27 - Auxin-responsive Aux/IAA gene family member, expressed	predicted protein [Hordeum vulgare subsp. vulgare]
DMR_scaffold87375_15956	scaffold87375	15956	16053	0.190722	0.0359281	5.30842	0.154794	2.8905e-06	Hyper	AEGTA14539	promoter	LOC_Os08g03270.1	zinc finger family protein, putative, expressed	hypothetical protein OsI_27661 [Oryza sativa Indica Group]
DMR_scaffold58024_14535	scaffold58024	14535	14632	0.110701	0.00858369	12.8967	0.102117	5.50198e-07	Hyper	AEGTA05601	promoter	LOC_Os08g44270.1	vignain precursor, putative, expressed	papain-like cysteine proteinase [Hordeum vulgare subsp. vulgare] >gi|326517250|dbj|BAJ99991.1| predicted protein [Hordeum vulgare subsp. vulgare]
DMR_scaffold33747_52682	scaffold33747	52682	52781	0.41791	0.171975	2.43007	0.245936	5.7788e-07	Hyper	AEGTA08820	promoter	LOC_Os09g35890.1	kinesin motor domain containing protein, expressed	predicted protein [Hordeum vulgare subsp. vulgare]
DMR_scaffold63927_86349	scaffold63927	86349	86444	0.474684	0.209677	2.26388	0.265006	3.0279e-08	Hyper	AEGTA15122	promoter	LOC_Os11g29230.1	pentatricopeptide repeat protein PPR986-12, putative, expressed	predicted protein [Hordeum vulgare subsp. vulgare]
DMR_scaffold6509_63871	scaffold6509	63871	63935	0.351852	0.0204082	17.2407	0.331444	1.00485e-05	Hyper	AEGTA07713	downstream	LOC_Os01g46210.1	GDSL-like lipase/acylhydrolase, putative, expressed	predicted protein [Hordeum vulgare subsp. vulgare]
DMR_scaffold61849_23269	scaffold61849	23269	23364	0.883721	0.626263	1.4111	0.257458	1.03677e-06	Hyper	AEGTA03885	promoter	LOC_Os06g29810.2	lectin protein kinase family protein, putative, expressed	hypothetical protein SORBIDRAFT_10g014200 [Sorghum bicolor] >gi|241915215|gb|EER88359.1| hypothetical protein SORBIDRAFT_10g014200 [Sorghum bicolor]
DMR_scaffold22536_10022	scaffold22536	10022	10109	0.308943	0.0372671	8.28997	0.271676	2.34316e-10	Hyper	AEGTA02400	downstream	LOC_Os05g45954.1	AP2 domain containing protein, expressed	hypothetical protein SORBIDRAFT_09g026800 [Sorghum bicolor] >gi|241946729|gb|EES19874.1| hypothetical protein SORBIDRAFT_09g026800 [Sorghum bicolor]
DMR_scaffold49335_120014	scaffold49335	120014	120112	0.111111	0.00568182	19.5556	0.105429	6.51311e-06	Hyper	AEGTA12600	promoter	LOC_Os04g54140.1	receptor-like kinase, putative, expressed	predicted protein [Hordeum vulgare subsp. vulgare]
DMR_scaffold59294_43286	scaffold59294	43286	43378	0.122137	0.00653595	18.687	0.115601	5.16513e-06	Hyper	AEGTA23191	downstream	--	--	--
DMR_scaffold102822_35689	scaffold102822	35689	35785	0.396985	0.158228	2.50894	0.238757	6.79426e-07	Hyper	AEGTA24731	exon	--	--	predicted protein [Hordeum vulgare subsp. vulgare]
DMR_scaffold91594_12877	scaffold91594	12877	12974	0.209726	0.0789474	2.65653	0.130779	9.41571e-06	Hyper	AEGTA31240	promoter	LOC_Os07g08210.2	cytidylyltransferase domain containing protein, expressed	predicted protein [Hordeum vulgare subsp. vulgare]
DMR_scaffold49333_43747	scaffold49333	43747	43831	0.120567	0.00520833	23.1489	0.115359	2.68688e-07	Hyper	AEGTA08806	exon,intron	LOC_Os03g61920.1	electron transfer flavoprotein subunit alpha, mitochondrial precursor, putative, expressed	predicted protein [Hordeum vulgare subsp. vulgare]
DMR_scaffold2014_121587	scaffold2014	121587	121680	0.221607	0.0813008	2.72576	0.140306	3.67356e-06	Hyper	AEGTA27135	promoter	LOC_Os08g32610.1	armadillo/beta-catenin repeat family protein, putative, expressed	predicted protein [Hordeum vulgare subsp. vulgare] >gi|326523837|dbj|BAJ96929.1| predicted protein [Hordeum vulgare subsp. vulgare]
DMR_scaffold35438_45108	scaffold35438	45108	45205	0.199134	0.046729	4.26147	0.152405	6.9669e-07	Hyper	AEGTA30421	intron	LOC_Os02g31040.1	dihydrolipoyllysine-residue succinyltransferase component of 2-oxoglutarate dehydrogenase complex, mitochondrial precursor, putative, expressed	predicted protein [Hordeum vulgare subsp. vulgare]
DMR_scaffold14651_73108	scaffold14651	73108	73203	0.225664	0.0642202	3.51391	0.161444	1.55639e-06	Hyper	AEGTA11458	downstream	LOC_Os07g19444.1	regulatory protein, putative, expressed	predicted protein [Hordeum vulgare subsp. vulgare]
DMR_scaffold80307_15829	scaffold80307	15829	15927	0.134454	0.0205279	6.54982	0.113926	9.643e-09	Hyper	AEGTA09467	promoter	LOC_Os01g28230.1	ZOS1-07 - C2H2 zinc finger protein, expressed	hypothetical protein [Oryza sativa Japonica Group] >gi|55297576|dbj|BAD68923.1| hypothetical protein [Oryza sativa Japonica Group] >gi|125570461|gb|EAZ11976.1| hypothetical protein OsJ_01856 [Oryza sativa Japonica Group]
DMR_scaffold23791_52255	scaffold23791	52255	52339	0.152466	0	-	0.152466	1.6435e-07	Hyper	AEGTA42601	promoter	LOC_Os05g08620.1	expressed protein	hypothetical protein SORBIDRAFT_1165s002020 [Sorghum bicolor] >gi|241946999|gb|EES20144.1| hypothetical protein SORBIDRAFT_1165s002020 [Sorghum bicolor]
DMR_scaffold33112_53773	scaffold33112	53773	53872	0.322493	0.145522	2.21611	0.176971	2.59428e-07	Hyper	AEGTA42907	promoter	--	--	predicted protein [Hordeum vulgare subsp. vulgare]
DMR_scaffold142508_50149	scaffold142508	50149	50245	0.122449	0.00641026	19.102	0.116039	2.24998e-06	Hyper	AEGTA23157	promoter	--	--	PREDICTED: oryzain alpha chain-like [Brachypodium distachyon]
DMR_scaffold38967_85681	scaffold38967	85681	85779	0.341743	0.173432	1.97048	0.168311	7.85193e-07	Hyper	AEGTA42509	intron	LOC_Os11g11760.1	serpin domain containing protein, putative, expressed	PREDICTED: LOW QUALITY PROTEIN: putative serpin-Z8-like [Brachypodium distachyon]
DMR_scaffold176231_5126	scaffold176231	5126	5325	0.474359	0.253612	1.87042	0.220747	4.36372e-14	Hyper	AEGTA13532	promoter	LOC_Os09g32310.1	expressed protein	predicted protein [Hordeum vulgare subsp. vulgare]
DMR_scaffold71320_32918	scaffold71320	32918	33007	0.295455	0	-	0.295455	3.70694e-09	Hyper	AEGTA26136	downstream	LOC_Os03g17870.1	metallothionein, putative, expressed	metallothionein-like protein [Hordeum vulgare subsp. vulgare]
DMR_scaffold9769_12950	scaffold9769	12950	13048	0.444444	0.180451	2.46296	0.263993	1.88121e-07	Hyper	AEGTA18928	downstream	LOC_Os01g04930.1	MYB family transcription factor, putative, expressed	GID2L [Triticum aestivum] >gi|359952808|gb|AEV91194.1| MYB-related protein [Aegilops tauschii]
DMR_scaffold85630_26527	scaffold85630	26527	26626	0.164114	0.0434783	3.77462	0.120636	1.98394e-06	Hyper	AEGTA29574	promoter	LOC_Os10g14020.1	TPD1, putative, expressed	predicted protein [Hordeum vulgare subsp. vulgare]
DMR_scaffold11805_14404	scaffold11805	14404	14481	0.314721	0.119171	2.64092	0.19555	2.61115e-06	Hyper	AEGTA00578	promoter	LOC_Os01g14932.1	NAK-like ser/thr protein kinase, putative, expressed	predicted protein [Hordeum vulgare subsp. vulgare]

## Sheet: Table S7(d) 
Table S7(d) List of DMRs in CG hypo-methylation contexts
DMR id	chrom	DMR start	DMR end	B12 methyLevel	M12 methyLevel	methyLevel ratio	methyLevel difference	pvalue	Stat	Gene id	Regions	osa	osa description	NR description
DMR_scaffold176025_17076	scaffold176025	17076	17126	0.512195	1	0.512195	-0.487805	9.56215e-08	Hypo	AEGTA23050	intron	LOC_Os06g05610.1	OsFBDUF32 - F-box and DUF domain containing protein, expressed	hypothetical protein OsI_21677 [Oryza sativa Indica Group]
DMR_scaffold7773_25416	scaffold7773	25416	25507	0	0.772727	0	-0.772727	1.78281e-09	Hypo	AEGTA30067	exon	LOC_Os12g12850.2	ATP-dependent Clp protease ATP-binding subunit clpA homolog,chloroplast precursor, putative, expressed	predicted protein [Hordeum vulgare subsp. vulgare]
DMR_scaffold83084_12022	scaffold83084	12022	12110	0	0.818182	0	-0.818182	7.74456e-23	Hypo	AEGTA43781	exon	LOC_Os12g17600.1	ribulose bisphosphate carboxylase small chain, chloroplast precursor, putative, expressed	predicted protein [Hordeum vulgare subsp. vulgare] >gi|326490758|dbj|BAJ90046.1| predicted protein [Hordeum vulgare subsp. vulgare] >gi|326499502|dbj|BAJ86062.1| predicted protein [Hordeum vulgare subsp. vulgare] >gi|326526929|dbj|BAK00853.1| predicted protein [Hordeum vulgare subsp. vulgare]
DMR_scaffold37052_34866	scaffold37052	34866	34879	0	1	0	-1	2.4631e-10	Hypo	AEGTA43922	exon	LOC_Os08g33820.1	chlorophyll A-B binding protein, putative, expressed	predicted protein [Hordeum vulgare subsp. vulgare] >gi|326493860|dbj|BAJ85392.1| predicted protein [Hordeum vulgare subsp. vulgare]
DMR_scaffold37052_34866	scaffold37052	34866	34879	0	1	0	-1	2.4631e-10	Hypo	AEGTA06176	downstream	LOC_Os09g24570.1	growth regulator related protein, putative, expressed	predicted protein [Hordeum vulgare subsp. vulgare]
DMR_scaffold51010_17191	scaffold51010	17191	17284	0.0833333	0.638889	0.130435	-0.555556	6.58145e-08	Hypo	AEGTA14078	downstream	LOC_Os03g01970.1	THO complex subunit 1, putative, expressed	PREDICTED: THO complex subunit 1-like [Brachypodium distachyon]
DMR_scaffold78459_24610	scaffold78459	24610	24709	0	0.811321	0	-0.811321	2.46614e-22	Hypo	AEGTA28407	exon	LOC_Os11g47970.1	AAA-type ATPase family protein, putative, expressed	RecName: Full=Ribulose bisphosphate carboxylase/oxygenase activase A, chloroplastic; Short=RA A; Short=RuBisCO activase A; Flags: Precursor >gi|167097|gb|AAA63164.1| ribulose 1,5-bisphosphate carboxylase activase isoform 2 [Hordeum vulgare subsp. vulgare]
DMR_scaffold111571_10245	scaffold111571	10245	10281	0	0.75	0	-0.75	4.28698e-11	Hypo	AEGTA32818	exon,promoter	LOC_Os11g13890.1	chlorophyll A-B binding protein, putative, expressed	Precursor of CP29, core chlorophyll a/b binding (CAB) protein of photosystem II (PSII) [Hordeum vulgare subsp. vulgare] >gi|326511355|dbj|BAJ87691.1| predicted protein [Hordeum vulgare subsp. vulgare] >gi|445122|prf||1908428A chlorophyll a/b-binding protein
DMR_scaffold29600_69291	scaffold29600	69291	69334	0	0.634615	0	-0.634615	2.59911e-08	Hypo	AEGTA26238	downstream	LOC_Os03g08490.1	AP2 domain containing protein, expressed	ethylene-responsive element binding protein 2 [Triticum aestivum]
DMR_scaffold10122_42279	scaffold10122	42279	42348	0	1	0	-1	1.94631e-12	Hypo	AEGTA43774	exon	LOC_Os07g38960.1	chlorophyll A-B binding protein, putative, expressed	LHCI-680, photosystem I antenna protein [Hordeum vulgare subsp. vulgare] >gi|326493584|dbj|BAJ85253.1| predicted protein [Hordeum vulgare subsp. vulgare]
DMR_scaffold78459_24712	scaffold78459	24712	24956	0.0119048	0.747967	0.0159161	-0.736063	2.59725e-30	Hypo	AEGTA28407	exon	LOC_Os11g47970.1	AAA-type ATPase family protein, putative, expressed	RecName: Full=Ribulose bisphosphate carboxylase/oxygenase activase A, chloroplastic; Short=RA A; Short=RuBisCO activase A; Flags: Precursor >gi|167097|gb|AAA63164.1| ribulose 1,5-bisphosphate carboxylase activase isoform 2 [Hordeum vulgare subsp. vulgare]
DMR_scaffold83084_11752	scaffold83084	11752	11803	0	0.564103	0	-0.564103	8.3098e-09	Hypo	AEGTA43781	exon	LOC_Os12g17600.1	ribulose bisphosphate carboxylase small chain, chloroplast precursor, putative, expressed	predicted protein [Hordeum vulgare subsp. vulgare] >gi|326490758|dbj|BAJ90046.1| predicted protein [Hordeum vulgare subsp. vulgare] >gi|326499502|dbj|BAJ86062.1| predicted protein [Hordeum vulgare subsp. vulgare] >gi|326526929|dbj|BAK00853.1| predicted protein [Hordeum vulgare subsp. vulgare]
DMR_scaffold270101_788	scaffold270101	788	878	0.238095	0.788462	0.301974	-0.550366	1.04691e-07	Hypo	AEGTA32114	downstream	LOC_Os06g01760.2	ligA, putative, expressed	predicted protein [Hordeum vulgare subsp. vulgare]
DMR_scaffold13915_50504	scaffold13915	50504	50578	0.395604	0.805195	0.491315	-0.40959	6.80681e-08	Hypo	AEGTA16583	downstream	LOC_Os05g46260.1	exostosin, putative, expressed	predicted protein [Hordeum vulgare subsp. vulgare]
DMR_scaffold13915_50504	scaffold13915	50504	50578	0.395604	0.805195	0.491315	-0.40959	6.80681e-08	Hypo	AEGTA29638	downstream	LOC_Os11g14400.1	polygalacturonase, putative, expressed	predicted protein [Hordeum vulgare subsp. vulgare]
DMR_scaffold6712_18182	scaffold6712	18182	18272	0.376	0.797468	0.471492	-0.421468	2.46033e-09	Hypo	AEGTA16210	downstream	LOC_Os09g12620.1	GPI-anchored protein, putative, expressed	PREDICTED: GPI-anchored protein LORELEI-like [Brachypodium distachyon]
DMR_scaffold86126_121	scaffold86126	121	217	0.105263	0.645833	0.162988	-0.54057	2.44784e-07	Hypo	AEGTA05904	downstream	--	--	hypothetical protein OsJ_12216 [Oryza sativa Japonica Group]
DMR_scaffold79761_21897	scaffold79761	21897	22191	0.386667	0.902655	0.428366	-0.515988	1.06599e-18	Hypo	AEGTA24631	promoter	--	--	--
DMR_scaffold4819_95971	scaffold4819	95971	96052	0	0.516667	0	-0.516667	2.15198e-14	Hypo	AEGTA05242	exon	LOC_Os04g38600.3	glyceraldehyde-3-phosphate dehydrogenase, putative, expressed	predicted protein [Hordeum vulgare subsp. vulgare] >gi|326527749|dbj|BAK08149.1| predicted protein [Hordeum vulgare subsp. vulgare]
DMR_scaffold4819_95971	scaffold4819	95971	96052	0	0.516667	0	-0.516667	2.15198e-14	Hypo	AEGTA00873	downstream	LOC_Os04g38610.2	RAN guanine nucleotide release factor, putative, expressed	PREDICTED: probable ran guanine nucleotide release factor-like [Brachypodium distachyon]
DMR_scaffold6526_11899	scaffold6526	11899	11934	0	0.75	0	-0.75	8.39285e-11	Hypo	AEGTA31493	exon	LOC_Os01g12270.1	expressed protein	predicted protein [Hordeum vulgare subsp. vulgare]
DMR_scaffold78459_25630	scaffold78459	25630	25829	0	0.542636	0	-0.542636	1.24055e-27	Hypo	AEGTA28407	exon,intron,downstream	LOC_Os11g47970.1	AAA-type ATPase family protein, putative, expressed	RecName: Full=Ribulose bisphosphate carboxylase/oxygenase activase A, chloroplastic; Short=RA A; Short=RuBisCO activase A; Flags: Precursor >gi|167097|gb|AAA63164.1| ribulose 1,5-bisphosphate carboxylase activase isoform 2 [Hordeum vulgare subsp. vulgare]
DMR_scaffold29847_115509	scaffold29847	115509	115557	0.203704	0.813953	0.250265	-0.61025	1.40154e-09	Hypo	AEGTA11359	exon,intron	LOC_Os03g55180.1	DUF1336 domain containing protein, expressed	hypothetical protein SORBIDRAFT_01g007470 [Sorghum bicolor] >gi|241917708|gb|EER90852.1| hypothetical protein SORBIDRAFT_01g007470 [Sorghum bicolor]
DMR_scaffold63429_36975	scaffold63429	36975	37142	0.242105	0.809091	0.299231	-0.566986	1.51046e-16	Hypo	AEGTA04673	promoter	LOC_Os04g56670.2	S4 domain containing protein, putative, expressed	PREDICTED: U3 small nucleolar ribonucleoprotein protein IMP3-like [Brachypodium distachyon]
DMR_scaffold63429_36975	scaffold63429	36975	37142	0.242105	0.809091	0.299231	-0.566986	1.51046e-16	Hypo	AEGTA21179	downstream	LOC_Os10g38470.1	glutathione S-transferase, putative, expressed	predicted protein [Hordeum vulgare subsp. vulgare] >gi|326511859|dbj|BAJ92074.1| predicted protein [Hordeum vulgare subsp. vulgare] >gi|326520810|dbj|BAJ92768.1| predicted protein [Hordeum vulgare subsp. vulgare] >gi|326523835|dbj|BAJ96928.1| predicted protein [Hordeum vulgare subsp. vulgare]
DMR_scaffold55100_2510	scaffold55100	2510	2599	0.333333	0.82243	0.405303	-0.489097	5.85606e-11	Hypo	AEGTA26599	promoter	LOC_Os11g34150.2	transposon protein, putative, CACTA, En/Spm sub-class, expressed	predicted protein [Hordeum vulgare subsp. vulgare]
DMR_scaffold3920_9477	scaffold3920	9477	9537	0	0.633333	0	-0.633333	1.27572e-08	Hypo	AEGTA32302	exon	LOC_Os03g60620.1	DnaK family protein, putative, expressed	PREDICTED: heat shock cognate 70 kDa protein 1-like isoform 1 [Brachypodium distachyon] >gi|357123833|ref|XP_003563612.1| PREDICTED: heat shock cognate 70 kDa protein 1-like isoform 2 [Brachypodium distachyon] >gi|357123835|ref|XP_003563613.1| PREDICTED: heat shock cognate 70 kDa protein 1-like isoform 3 [Brachypodium distachyon] >gi|357123837|ref|XP_003563614.1| PREDICTED: heat shock cognate 70 …
DMR_scaffold30257_116998	scaffold30257	116998	117096	0	0.5	0	-0.5	2.07585e-07	Hypo	AEGTA28630	downstream	LOC_Os01g45274.4	carbonic anhydrase, chloroplast precursor, putative, expressed	putative carbonic anhydrase [Secale cereale x Triticum durum]
DMR_scaffold61882_65157	scaffold61882	65157	65212	0	0.810811	0	-0.810811	3.31343e-13	Hypo	AEGTA26194	exon	LOC_Os06g51029.1	OsFtsH1 FtsH protease, homologue of AtFtsH1/5, expressed	PREDICTED: ATP-dependent zinc metalloprotease FTSH 1, chloroplastic-like isoform 1 [Brachypodium distachyon]
DMR_scaffold59814_29775	scaffold59814	29775	29862	0.426667	0.941176	0.453333	-0.51451	9.37216e-12	Hypo	AEGTA31015	exon,intron	LOC_Os08g32870.1	aldehyde dehydrogenase, putative, expressed	betaine-aldehyde dehydrogenase [Triticum aestivum]
DMR_scaffold12665_11093	scaffold12665	11093	11166	0.291667	0.786885	0.37066	-0.495219	2.54382e-07	Hypo	AEGTA26826	exon,intron	LOC_Os03g57450.1	CAMK_CAMK_like.2 - CAMK includes calcium/calmodulin depedent protein kinases, expressed	predicted protein [Hordeum vulgare subsp. vulgare]
DMR_scaffold15137_9744	scaffold15137	9744	9914	0.0675676	0.82659	0.0817426	-0.759022	6.72842e-31	Hypo	AEGTA29936	exon,downstream	LOC_Os12g17600.1	ribulose bisphosphate carboxylase small chain, chloroplast precursor, putative, expressed	ribulose-1,5-bisphosphate carboxylase/oxygenase small subunit [Triticum aestivum]
DMR_scaffold78459_23982	scaffold78459	23982	24191	0	0.898305	0	-0.898305	4.26318e-60	Hypo	AEGTA28407	exon	LOC_Os11g47970.1	AAA-type ATPase family protein, putative, expressed	RecName: Full=Ribulose bisphosphate carboxylase/oxygenase activase A, chloroplastic; Short=RA A; Short=RuBisCO activase A; Flags: Precursor >gi|167097|gb|AAA63164.1| ribulose 1,5-bisphosphate carboxylase activase isoform 2 [Hordeum vulgare subsp. vulgare]
DMR_scaffold78459_23982	scaffold78459	23982	24191	0	0.898305	0	-0.898305	4.26318e-60	Hypo	AEGTA06930	downstream	LOC_Os11g47970.1	AAA-type ATPase family protein, putative, expressed	ribulose bisphosphate carboxylase activase B [Triticum aestivum]

## Sheet: Table S7(e) 
Table S7(e) List of DMRs in CHG hypo-methylation contexts
DMR id	chrom	DMR start	DMR end	B12 methyLevel	M12 methyLevel	methyLevel ratio	methyLevel difference	pvalue	Stat	Gene id	Regions	osa	osa description	NR description
DMR_scaffold78459_24596	scaffold78459	24596	24981	0	0.862857	0	-0.862857	1.17398e-70	Hypo	AEGTA28407	exon	LOC_Os11g47970.1	AAA-type ATPase family protein, putative, expressed	RecName: Full=Ribulose bisphosphate carboxylase/oxygenase activase A, chloroplastic; Short=RA A; Short=RuBisCO activase A; Flags: Precursor >gi|167097|gb|AAA63164.1| ribulose 1,5-bisphosphate carboxylase activase isoform 2 [Hordeum vulgare subsp. vulgare]
DMR_scaffold10450_15056	scaffold10450	15056	15123	0.273608	0.483871	0.565456	-0.210263	2.11689e-08	Hypo	AEGTA13649	intron	LOC_Os01g25530.1	pentatricopeptide repeat protein PPR986-12, putative, expressed	Os01g0357800 [Oryza sativa Japonica Group] >gi|53791613|dbj|BAD52960.1| pentatricopeptide (PPR) repeat-containing protein-like [Oryza sativa Japonica Group] >gi|53792343|dbj|BAD53077.1| pentatricopeptide (PPR) repeat-containing protein-like [Oryza sativa Japonica Group] >gi|113532542|dbj|BAF04925.1| Os01g0357800 [Oryza sativa Japonica Group]
DMR_scaffold78459_25599	scaffold78459	25599	25787	0	0.503448	0	-0.503448	1.80779e-30	Hypo	AEGTA28407	exon,intron,downstream	LOC_Os11g47970.1	AAA-type ATPase family protein, putative, expressed	RecName: Full=Ribulose bisphosphate carboxylase/oxygenase activase A, chloroplastic; Short=RA A; Short=RuBisCO activase A; Flags: Precursor >gi|167097|gb|AAA63164.1| ribulose 1,5-bisphosphate carboxylase activase isoform 2 [Hordeum vulgare subsp. vulgare]
DMR_scaffold83084_11735	scaffold83084	11735	11819	0	0.584906	0	-0.584906	1.92747e-12	Hypo	AEGTA43781	exon,intron	LOC_Os12g17600.1	ribulose bisphosphate carboxylase small chain, chloroplast precursor, putative, expressed	predicted protein [Hordeum vulgare subsp. vulgare] >gi|326490758|dbj|BAJ90046.1| predicted protein [Hordeum vulgare subsp. vulgare] >gi|326499502|dbj|BAJ86062.1| predicted protein [Hordeum vulgare subsp. vulgare] >gi|326526929|dbj|BAK00853.1| predicted protein [Hordeum vulgare subsp. vulgare]
DMR_scaffold7773_25351	scaffold7773	25351	25536	0	0.724138	0	-0.724138	7.86702e-23	Hypo	AEGTA30067	exon	LOC_Os12g12850.2	ATP-dependent Clp protease ATP-binding subunit clpA homolog,chloroplast precursor, putative, expressed	predicted protein [Hordeum vulgare subsp. vulgare]
DMR_scaffold83084_12039	scaffold83084	12039	12125	0	0.833333	0	-0.833333	2.88775e-21	Hypo	AEGTA43781	exon,downstream	LOC_Os12g17600.1	ribulose bisphosphate carboxylase small chain, chloroplast precursor, putative, expressed	predicted protein [Hordeum vulgare subsp. vulgare] >gi|326490758|dbj|BAJ90046.1| predicted protein [Hordeum vulgare subsp. vulgare] >gi|326499502|dbj|BAJ86062.1| predicted protein [Hordeum vulgare subsp. vulgare] >gi|326526929|dbj|BAK00853.1| predicted protein [Hordeum vulgare subsp. vulgare]
DMR_scaffold78459_23974	scaffold78459	23974	24169	0	0.917431	0	-0.917431	1.59491e-36	Hypo	AEGTA28407	exon	LOC_Os11g47970.1	AAA-type ATPase family protein, putative, expressed	RecName: Full=Ribulose bisphosphate carboxylase/oxygenase activase A, chloroplastic; Short=RA A; Short=RuBisCO activase A; Flags: Precursor >gi|167097|gb|AAA63164.1| ribulose 1,5-bisphosphate carboxylase activase isoform 2 [Hordeum vulgare subsp. vulgare]
DMR_scaffold78459_23974	scaffold78459	23974	24169	0	0.917431	0	-0.917431	1.59491e-36	Hypo	AEGTA06930	downstream	LOC_Os11g47970.1	AAA-type ATPase family protein, putative, expressed	ribulose bisphosphate carboxylase activase B [Triticum aestivum]
DMR_scaffold87088_24806	scaffold87088	24806	24902	0.422535	0.813084	0.51967	-0.390549	1.36775e-07	Hypo	AEGTA04856	promoter	--	--	hypothetical protein SORBIDRAFT_02g035400 [Sorghum bicolor] >gi|241924191|gb|EER97335.1| hypothetical protein SORBIDRAFT_02g035400 [Sorghum bicolor]
DMR_scaffold5192_27486	scaffold5192	27486	27551	0.0333333	0.452381	0.0736842	-0.419048	2.53272e-07	Hypo	AEGTA02503	promoter	LOC_Os01g70590.1	DUF567 domain containing protein, putative, expressed	hypothetical protein SORBIDRAFT_03g044890 [Sorghum bicolor] >gi|241931012|gb|EES04157.1| hypothetical protein SORBIDRAFT_03g044890 [Sorghum bicolor]
DMR_scaffold1893_10641	scaffold1893	10641	10738	0.184783	0.596774	0.309636	-0.411992	3.24926e-07	Hypo	AEGTA17203	promoter	LOC_Os01g43530.1	late embryogenesis abundant protein, putative, expressed	predicted protein [Hordeum vulgare subsp. vulgare]
DMR_scaffold14424_49152	scaffold14424	49152	49342	0	0.565217	0	-0.565217	1.10757e-18	Hypo	AEGTA30846	exon	LOC_Os04g56160.1	plasma membrane ATPase, putative, expressed	RecName: Full=Plasma membrane ATPase; AltName: Full=Proton pump >gi|45268533|gb|AAS55889.1| plasma membrane H+-ATPase [Triticum aestivum]
DMR_scaffold8963_57227	scaffold8963	57227	57313	0.42735	0.857143	0.498575	-0.429792	3.42971e-12	Hypo	AEGTA07229	intron	--	--	--
DMR_scaffold25292_39020	scaffold25292	39020	39118	0.181818	0.62069	0.292929	-0.438871	3.60735e-08	Hypo	AEGTA11660	promoter	LOC_Os09g39050.1	OsFBX342 - F-box domain containing protein, expressed	predicted protein [Hordeum vulgare subsp. vulgare]
DMR_scaffold25292_39020	scaffold25292	39020	39118	0.181818	0.62069	0.292929	-0.438871	3.60735e-08	Hypo	AEGTA01189	promoter	--	--	PREDICTED: uncharacterized protein LOC100842294 [Brachypodium distachyon]
DMR_scaffold15137_9702	scaffold15137	9702	9904	0	0.747126	0	-0.747126	2.18032e-32	Hypo	AEGTA29936	exon,downstream	LOC_Os12g17600.1	ribulose bisphosphate carboxylase small chain, chloroplast precursor, putative, expressed	ribulose-1,5-bisphosphate carboxylase/oxygenase small subunit [Triticum aestivum]
DMR_scaffold1852_18911	scaffold1852	18911	18998	0	0.592593	0	-0.592593	3.13043e-07	Hypo	AEGTA43961	downstream	LOC_Os11g43900.1	translationally-controlled tumor protein, putative, expressed	RecName: Full=Translationally-controlled tumor protein homolog; Short=TCTP >gi|21070379|gb|AAM34280.1|AF508970_1 translationally controlled tumor protein [Triticum aestivum]
DMR_scaffold11239_202986	scaffold11239	202986	203041	0.287671	0.862069	0.333699	-0.574398	1.26266e-07	Hypo	AEGTA28789	promoter	LOC_Os07g17330.1	B12D protein, putative, expressed	predicted protein [Hordeum vulgare subsp. vulgare] >gi|326493150|dbj|BAJ85036.1| predicted protein [Hordeum vulgare subsp. vulgare]
DMR_scaffold20550_26292	scaffold20550	26292	26382	0.03125	0.238806	0.130859	-0.207556	9.04801e-09	Hypo	AEGTA13368	exon,intron	LOC_Os06g36770.3	serine/threonine protein phosphatase 2A 55 kDa regulatory subunit B, putative, expressed	hypothetical protein ZEAMMB73_428172 [Zea mays]
DMR_scaffold141632_34033	scaffold141632	34033	34124	0.153846	0.482759	0.318681	-0.328912	1.69325e-09	Hypo	AEGTA01306	promoter	LOC_Os02g17870.1	microfibrillar-associated protein 1, putative, expressed	PREDICTED: microfibrillar-associated protein 1-like isoform 1 [Brachypodium distachyon] >gi|357148325|ref|XP_003574719.1| PREDICTED: microfibrillar-associated protein 1-like isoform 2 [Brachypodium distachyon]
DMR_scaffold69616_7183	scaffold69616	7183	7281	0.25812	0.511834	0.504303	-0.253715	1.20796e-14	Hypo	AEGTA29932	downstream	LOC_Os02g37800.1	lecithin:cholesterol acyltransferase, putative, expressed	Mitochondrial protein, putative [Medicago truncatula] >gi|355477403|gb|AES58606.1| Mitochondrial protein, putative [Medicago truncatula]
DMR_scaffold13629_8341	scaffold13629	8341	8437	0.479452	0.790541	0.606486	-0.311088	3.51544e-08	Hypo	AEGTA23040	downstream	--	--	hypothetical protein [Oryza sativa Japonica Group] >gi|54290451|dbj|BAD61338.1| hypothetical protein [Oryza sativa Japonica Group]
DMR_scaffold25500_61965	scaffold25500	61965	62054	0	0.361702	0	-0.361702	2.00042e-10	Hypo	AEGTA31508	exon	LOC_Os03g23950.1	adapitin protein, putative, expressed	predicted protein [Hordeum vulgare subsp. vulgare]
DMR_scaffold10122_42280	scaffold10122	42280	42343	0	1	0	-1	3.32734e-09	Hypo	AEGTA43774	exon	LOC_Os07g38960.1	chlorophyll A-B binding protein, putative, expressed	LHCI-680, photosystem I antenna protein [Hordeum vulgare subsp. vulgare] >gi|326493584|dbj|BAJ85253.1| predicted protein [Hordeum vulgare subsp. vulgare]
DMR_scaffold34121_25096	scaffold34121	25096	25176	0	0.395833	0	-0.395833	1.00807e-09	Hypo	AEGTA31203	downstream	LOC_Os07g36190.1	hydrolase, NUDIX family, domain containing protein, expressed	predicted protein [Hordeum vulgare subsp. vulgare]

## Sheet: Table S7(f) 
Table S7(f) List of DMRs in CHH hypo-methylation contexts
DMR id	chrom	DMR start	DMR end	B12 methyLevel	M12 methyLevel	methyLevel ratio	methyLevel difference	pvalue	Stat	Gene id	Regions	osa	osa description	NR description
DMR_scaffold21536_40688	scaffold21536	40688	40784	0.19863	0.495798	0.400627	-0.297168	4.64713e-07	Hypo	AEGTA20519	exon,promoter	--	--	predicted protein [Hordeum vulgare subsp. vulgare]
DMR_scaffold66036_70237	scaffold66036	70237	70332	0.0778816	0.250923	0.310381	-0.173041	7.8295e-09	Hypo	AEGTA43275	promoter	LOC_Os08g17110.1	expressed protein	predicted protein [Hordeum vulgare subsp. vulgare]
DMR_scaffold66036_70237	scaffold66036	70237	70332	0.0778816	0.250923	0.310381	-0.173041	7.8295e-09	Hypo	AEGTA43276	promoter	LOC_Os08g20480.1	OsFBO20 - F-box and other domain containing protein, expressed	PREDICTED: uncharacterized protein LOC100825811 [Brachypodium distachyon]
DMR_scaffold59836_7410	scaffold59836	7410	7497	0.0811456	0.248756	0.326205	-0.167611	3.74016e-08	Hypo	AEGTA21839	downstream	LOC_Os01g04070.1	verticillium wilt disease resistance protein, putative, expressed	hypothetical protein SORBIDRAFT_03g014710 [Sorghum bicolor] >gi|241927597|gb|EES00742.1| hypothetical protein SORBIDRAFT_03g014710 [Sorghum bicolor]
DMR_scaffold11284_87039	scaffold11284	87039	87136	0.0484429	0.189189	0.256055	-0.140746	4.38125e-08	Hypo	AEGTA10714	intron	LOC_Os07g02440.1	peroxidase precursor, putative, expressed	predicted protein [Hordeum vulgare subsp. vulgare] >gi|326526443|dbj|BAJ97238.1| predicted protein [Hordeum vulgare subsp. vulgare]
DMR_scaffold51302_87209	scaffold51302	87209	87298	0.271429	0.507692	0.534632	-0.236264	1.37941e-06	Hypo	AEGTA16285	promoter	LOC_Os05g49270.1	transporter family protein, putative, expressed	hypothetical protein OsI_21022 [Oryza sativa Indica Group]
DMR_scaffold29443_12265	scaffold29443	12265	12355	0.0230769	0.271429	0.0850202	-0.248352	2.85971e-09	Hypo	AEGTA29218	downstream	LOC_Os03g31134.1	retrotransposon protein, putative, Ty1-copia subclass, expressed	predicted protein [Hordeum vulgare subsp. vulgare]
DMR_scaffold19580_14777	scaffold19580	14777	14872	0.169231	0.443396	0.381669	-0.274165	5.76394e-07	Hypo	AEGTA43151	downstream	--	--	--
DMR_scaffold141249_12103	scaffold141249	12103	12200	0.130435	0.317391	0.410959	-0.186957	2.03225e-06	Hypo	AEGTA24049	promoter	--	--	--
DMR_scaffold141249_12103	scaffold141249	12103	12200	0.130435	0.317391	0.410959	-0.186957	2.03225e-06	Hypo	AEGTA01649	downstream	--	--	PREDICTED: uncharacterized protein LOC100837372 [Brachypodium distachyon]
DMR_scaffold43967_22283	scaffold43967	22283	22381	0.109948	0.327684	0.33553	-0.217736	4.67387e-07	Hypo	AEGTA13097	promoter	LOC_Os10g02210.1	peptide transporter PTR2, putative, expressed	predicted protein [Hordeum vulgare subsp. vulgare]
DMR_scaffold57981_114160	scaffold57981	114160	114254	0.0487805	0.21519	0.226686	-0.166409	1.78898e-07	Hypo	AEGTA29629	downstream	LOC_Os08g13920.1	glycosyl hydrolases family 16, putative, expressed	predicted protein [Hordeum vulgare subsp. vulgare]
DMR_scaffold29643_21208	scaffold29643	21208	21302	0.0116279	0.25	0.0465116	-0.238372	2.78768e-06	Hypo	AEGTA32063	intron	LOC_Os05g27920.1	phox domain-containing protein, putative, expressed	predicted protein [Hordeum vulgare subsp. vulgare]
DMR_scaffold78513_13980	scaffold78513	13980	14079	0.233216	0.497175	0.469081	-0.26396	9.34353e-09	Hypo	AEGTA00560	intron	LOC_Os03g02010.4	DNA methyltransferase protein, putative, expressed	putative cytosine methyltransferase [Hordeum vulgare subsp. vulgare]
DMR_scaffold44361_25949	scaffold44361	25949	26038	0.0444444	0.242857	0.183007	-0.198413	1.93323e-06	Hypo	AEGTA00573	exon,intron	LOC_Os10g33830.1	MATH domain containing protein, expressed	hypothetical protein SORBIDRAFT_01g019210 [Sorghum bicolor] >gi|241918334|gb|EER91478.1| hypothetical protein SORBIDRAFT_01g019210 [Sorghum bicolor]
DMR_scaffold7730_97066	scaffold7730	97066	97164	0.209581	0.444444	0.471557	-0.234864	6.72108e-06	Hypo	AEGTA15245	downstream	LOC_Os04g43800.1	phenylalanine ammonia-lyase, putative, expressed	predicted protein [Hordeum vulgare subsp. vulgare]
DMR_scaffold58765_64801	scaffold58765	64801	64890	0.288066	0.551724	0.522119	-0.263658	1.79618e-08	Hypo	AEGTA20248	promoter	LOC_Os02g07040.1	biotin--protein ligase, putative, expressed	predicted protein [Hordeum vulgare subsp. vulgare]
DMR_scaffold85725_15532	scaffold85725	15532	15627	0.380165	0.555172	0.68477	-0.175007	9.32528e-06	Hypo	AEGTA25660	promoter	LOC_Os01g61560.3	phosphatidate cytidylyltransferase, putative, expressed	PREDICTED: probable phytol kinase 2, chloroplastic-like [Brachypodium distachyon]
DMR_scaffold85725_15532	scaffold85725	15532	15627	0.380165	0.555172	0.68477	-0.175007	9.32528e-06	Hypo	AEGTA30596	downstream	LOC_Os01g61560.3	phosphatidate cytidylyltransferase, putative, expressed	PREDICTED: probable phytol kinase 2, chloroplastic-like [Brachypodium distachyon]
DMR_scaffold5616_83267	scaffold5616	83267	83366	0.448718	0.663934	0.675847	-0.215216	2.47704e-06	Hypo	AEGTA18152	promoter	LOC_Os02g02620.1	sialyltransferase family domain containing protein, expressed	sialyltransferase-like protein [Triticum aestivum]
DMR_scaffold35478_34000	scaffold35478	34000	34093	0.136364	0.275626	0.494741	-0.139263	2.50465e-06	Hypo	AEGTA27162	promoter	--	--	PREDICTED: putative G3BP-like protein-like [Brachypodium distachyon]
DMR_scaffold49527_44118	scaffold49527	44118	44196	0.348993	0.651515	0.535664	-0.302522	4.58555e-07	Hypo	AEGTA14351	promoter	LOC_Os04g47390.1	GDSL-like lipase/acylhydrolase, putative, expressed	PREDICTED: GDSL esterase/lipase At1g33811-like [Brachypodium distachyon]
DMR_scaffold49527_44118	scaffold49527	44118	44196	0.348993	0.651515	0.535664	-0.302522	4.58555e-07	Hypo	AEGTA14350	downstream	LOC_Os04g47390.1	GDSL-like lipase/acylhydrolase, putative, expressed	OSJNBa0084K11.17 [Oryza sativa Japonica Group] >gi|125591280|gb|EAZ31630.1| hypothetical protein OsJ_15775 [Oryza sativa Japonica Group]
DMR_scaffold77225_19496	scaffold77225	19496	19593	0.0555556	0.235714	0.23569	-0.180159	3.41226e-07	Hypo	AEGTA31886	promoter	LOC_Os10g37420.2	cytochrome b5-like Heme/Steroid binding domain containing protein, expressed	predicted protein [Hordeum vulgare subsp. vulgare] >gi|326517236|dbj|BAJ99984.1| predicted protein [Hordeum vulgare subsp. vulgare] >gi|326519681|dbj|BAK00213.1| predicted protein [Hordeum vulgare subsp. vulgare]
DMR_scaffold77225_19496	scaffold77225	19496	19593	0.0555556	0.235714	0.23569	-0.180159	3.41226e-07	Hypo	AEGTA20264	promoter	LOC_Os10g37430.1	expressed protein	predicted protein [Hordeum vulgare subsp. vulgare]
DMR_scaffold36325_68455	scaffold36325	68455	68554	0.0484581	0.2	0.242291	-0.151542	7.36133e-06	Hypo	AEGTA42863	intron	LOC_Os06g15390.1	acylphosphatase, putative, expressed	predicted protein [Hordeum vulgare subsp. vulgare]
DMR_scaffold36325_68455	scaffold36325	68455	68554	0.0484581	0.2	0.242291	-0.151542	7.36133e-06	Hypo	AEGTA03694	downstream	LOC_Os04g01874.1	protein kinase, putative, expressed	Os08g0514000 [Oryza sativa Japonica Group] >gi|42408815|dbj|BAD10076.1| putative lectin-like protein kinase [Oryza sativa Japonica Group] >gi|113624197|dbj|BAF24142.1| Os08g0514000 [Oryza sativa Japonica Group]
DMR_scaffold18792_91604	scaffold18792	91604	91702	0.405018	0.587571	0.689309	-0.182553	6.9347e-06	Hypo	AEGTA31273	promoter	LOC_Os08g09200.1	aconitate hydratase protein, putative, expressed	hypothetical protein SORBIDRAFT_07g005390 [Sorghum bicolor] >gi|241941524|gb|EES14669.1| hypothetical protein SORBIDRAFT_07g005390 [Sorghum bicolor]
DMR_scaffold25179_52016	scaffold25179	52016	52114	0.168269	0.343434	0.48996	-0.175165	2.59131e-06	Hypo	AEGTA28721	downstream	LOC_Os03g12360.1	trehalose-6-phosphate synthase, putative, expressed	PREDICTED: alpha,alpha-trehalose-phosphate synthase [UDP-forming] 6-like [Brachypodium distachyon]
DMR_scaffold58073_58511	scaffold58073	58511	58608	0.0437158	0.181518	0.240835	-0.137802	9.88757e-09	Hypo	AEGTA13892	downstream	LOC_Os02g10080.1	zinc finger C-x8-C-x5-C-x3-H type family protein, expressed	PREDICTED: zinc finger CCCH domain-containing protein 14-like [Brachypodium distachyon]
DMR_scaffold22765_152975	scaffold22765	152975	153058	0.231707	0.625	0.370732	-0.393293	1.7582e-06	Hypo	AEGTA17375	promoter	LOC_Os03g53540.1	expressed protein	predicted protein [Hordeum vulgare subsp. vulgare]
DMR_scaffold69090_4939	scaffold69090	4939	5034	0.33871	0.666667	0.508065	-0.327957	1.24684e-08	Hypo	AEGTA07944	promoter	LOC_Os12g29950.2	nodulin, putative, expressed	predicted protein [Hordeum vulgare subsp. vulgare]
DMR_scaffold128766_51455	scaffold128766	51455	51553	0	0.134021	0	-0.134021	9.69322e-06	Hypo	AEGTA15248	exon	LOC_Os05g05860.1	retrotransposon protein, putative, unclassified, expressed	predicted protein [Hordeum vulgare subsp. vulgare]
DMR_scaffold17875_28309	scaffold17875	28309	28407	0.105991	0.349558	0.303214	-0.243567	6.3316e-10	Hypo	AEGTA12300	promoter	LOC_Os03g10810.1	HLS, putative, expressed	predicted protein [Hordeum vulgare subsp. vulgare] >gi|326527663|dbj|BAK08106.1| predicted protein [Hordeum vulgare subsp. vulgare]
DMR_scaffold29298_94354	scaffold29298	94354	94659	0.1425	0.350202	0.406908	-0.207702	8.37966e-13	Hypo	AEGTA07845	promoter	LOC_Os05g40060.1	WRKY48, expressed	WRKY transcription factor 31, partial [Hordeum vulgare subsp. vulgare]
DMR_scaffold30729_32377	scaffold30729	32377	32452	0.134454	0.490566	0.274079	-0.356112	1.6556e-06	Hypo	AEGTA29500	promoter	LOC_Os07g47990.2	peroxidase precursor, putative, expressed	class III peroxidase [Triticum aestivum]
DMR_scaffold79396_19903	scaffold79396	19903	19999	0.118227	0.38191	0.309567	-0.263683	9.75202e-10	Hypo	AEGTA27844	downstream	LOC_Os07g38470.1	expressed protein	PREDICTED: uncharacterized protein LOC100826111 [Brachypodium distachyon]
DMR_scaffold80598_3626	scaffold80598	3626	3709	0.232044	0.449324	0.516429	-0.21728	1.48198e-06	Hypo	AEGTA22935	promoter	LOC_Os07g02480.1	expressed protein	hypothetical protein OsI_06975 [Oryza sativa Indica Group]
DMR_scaffold6138_27196	scaffold6138	27196	27287	0.00680272	0.202381	0.0336134	-0.195578	1.38698e-07	Hypo	AEGTA20595	promoter	LOC_Os01g20880.1	OsWAK3 - OsWAK receptor-like cytoplasmic kinase OsWAK-RLCK, expressed	hypothetical protein OsI_01587 [Oryza sativa Indica Group]
DMR_scaffold22749_114455	scaffold22749	114455	114523	0.6	0.897436	0.668571	-0.297436	4.10301e-06	Hypo	AEGTA26798	promoter	LOC_Os05g46040.1	protein phosphatase 2C, putative, expressed	predicted protein [Hordeum vulgare subsp. vulgare]
DMR_scaffold95569_19231	scaffold95569	19231	19318	0.0506912	0.22695	0.223358	-0.176259	1.23562e-06	Hypo	AEGTA16968	downstream	LOC_Os07g39850.1	expressed protein	predicted protein [Hordeum vulgare subsp. vulgare]
DMR_scaffold64136_1196	scaffold64136	1196	1391	0.0327869	0.284916	0.115076	-0.252129	7.59681e-14	Hypo	AEGTA16877	downstream	LOC_Os01g71060.1	xylanase inhibitor, putative, expressed	predicted protein [Hordeum vulgare subsp. vulgare]
DMR_scaffold64136_1196	scaffold64136	1196	1391	0.0327869	0.284916	0.115076	-0.252129	7.59681e-14	Hypo	AEGTA16878	downstream	LOC_Os10g11810.1	dehydrogenase, putative, expressed	predicted protein [Hordeum vulgare subsp. vulgare]
DMR_scaffold12088_5613	scaffold12088	5613	5816	0.255776	0.495798	0.515886	-0.240023	6.59759e-14	Hypo	AEGTA19519	downstream	LOC_Os12g39300.1	cytochrome P450, putative, expressed	PREDICTED: cytochrome P450 81D1-like [Brachypodium distachyon]
DMR_scaffold32078_90305	scaffold32078	90305	90396	0.00671141	0.147651	0.0454545	-0.14094	2.66063e-06	Hypo	AEGTA18055	promoter	LOC_Os08g10604.1	pectinesterase, putative, expressed	hypothetical protein OsI_28228 [Oryza sativa Indica Group]
DMR_scaffold57751_23018	scaffold57751	23018	23116	0.236686	0.461538	0.512821	-0.224852	3.37903e-06	Hypo	AEGTA08624	downstream	LOC_Os03g59020.1	T-complex protein, putative, expressed	predicted protein [Hordeum vulgare subsp. vulgare]
DMR_scaffold113705_27719	scaffold113705	27719	27814	0.162651	0.409449	0.397243	-0.246798	2.88754e-06	Hypo	AEGTA42263	promoter	LOC_Os07g40160.1	expressed protein	hypothetical protein OsI_26697 [Oryza sativa Indica Group]
DMR_scaffold45877_65294	scaffold45877	65294	65385	0.0945455	0.276074	0.342465	-0.181528	1.61348e-06	Hypo	AEGTA32425	promoter	LOC_Os01g29280.1	expressed protein	PREDICTED: uncharacterized protein LOC100840153 [Brachypodium distachyon]
DMR_scaffold29625_8272	scaffold29625	8272	8360	0.131148	0.328358	0.399404	-0.197211	6.39299e-07	Hypo	AEGTA26290	promoter	LOC_Os03g12590.1	coatomer subunit gamma-1, putative, expressed	predicted protein [Hordeum vulgare subsp. vulgare]
DMR_scaffold2618_33397	scaffold2618	33397	33496	0	0.184211	0	-0.184211	6.72131e-06	Hypo	AEGTA00401	downstream	LOC_Os05g44120.1	expressed protein	predicted protein [Hordeum vulgare subsp. vulgare]
DMR_scaffold12297_70644	scaffold12297	70644	70742	0.462366	0.645631	0.716145	-0.183265	1.7727e-09	Hypo	AEGTA07673	downstream	LOC_Os09g04110.2	coatomer alpha subunit, putative, expressed	Os09g0127800 [Oryza sativa Japonica Group] >gi|122234492|sp|Q0J3D9.1|COPA3_ORYSJ RecName: Full=Coatomer subunit alpha-3; AltName: Full=Alpha-coat protein 3; Short=Alpha-COP 3 >gi|113630845|dbj|BAF24526.1| Os09g0127800 [Oryza sativa Japonica Group] >gi|125604780|gb|EAZ43816.1| hypothetical protein OsJ_28435 [Oryza sativa Japonica Group]
DMR_scaffold10365_92595	scaffold10365	92595	92693	0.14	0.406593	0.344324	-0.266593	4.67114e-06	Hypo	AEGTA07865	promoter	LOC_Os12g37870.1	ATP-grasp domain containing protein, expressed	predicted protein [Hordeum vulgare subsp. vulgare]
DMR_scaffold10840_127927	scaffold10840	127927	128025	0.00555556	0.140625	0.0395062	-0.135069	7.88224e-07	Hypo	AEGTA09304	downstream	--	--	--
DMR_scaffold33176_60739	scaffold33176	60739	60833	0.0837004	0.254808	0.328485	-0.171107	2.19107e-06	Hypo	AEGTA25860	promoter	LOC_Os11g10770.1	disease resistance protein RGA3, putative, expressed	Tsn1 [Aegilops speltoides]
DMR_scaffold5546_149008	scaffold5546	149008	149105	0.234899	0.408046	0.575669	-0.173147	3.46897e-06	Hypo	AEGTA08727	promoter	LOC_Os01g40750.1	expressed protein	PREDICTED: uncharacterized protein LOC100838444 [Brachypodium distachyon]
DMR_scaffold44409_62245	scaffold44409	62245	62344	0.0162162	0.201613	0.0804324	-0.185397	2.3654e-08	Hypo	AEGTA28166	promoter	--	--	predicted protein [Hordeum vulgare subsp. vulgare]
DMR_scaffold44409_62245	scaffold44409	62245	62344	0.0162162	0.201613	0.0804324	-0.185397	2.3654e-08	Hypo	AEGTA14133	downstream	--	--	predicted protein [Hordeum vulgare subsp. vulgare]
DMR_scaffold34758_10769	scaffold34758	10769	10850	0	0.266667	0	-0.266667	8.17668e-06	Hypo	AEGTA28624	downstream	LOC_Os03g48080.1	CHCH domain containing protein, expressed	predicted protein [Hordeum vulgare subsp. vulgare]
DMR_scaffold45722_44095	scaffold45722	44095	44191	0.153374	0.41844	0.366538	-0.265065	3.64171e-07	Hypo	AEGTA27253	downstream	LOC_Os07g29750.1	glycosyl hydrolases family 16, putative, expressed	predicted protein [Hordeum vulgare subsp. vulgare]
DMR_scaffold4422_30779	scaffold4422	30779	30878	0.304795	0.516	0.590687	-0.211205	7.78605e-07	Hypo	AEGTA19858	downstream	LOC_Os01g32670.1	expressed protein	predicted protein [Hordeum vulgare subsp. vulgare]
DMR_scaffold51811_15453	scaffold51811	15453	15546	0.117409	0.303797	0.386471	-0.186389	6.11511e-07	Hypo	AEGTA26482	downstream	LOC_Os12g12360.1	transposon protein, putative, Mutator sub-class, expressed	PREDICTED: uncharacterized protein LOC100829244 [Brachypodium distachyon]
DMR_scaffold28944_22301	scaffold28944	22301	22387	0.0143885	0.232432	0.061904	-0.218044	8.84792e-10	Hypo	AEGTA13106	promoter	LOC_Os09g23640.1	ABC-2 type transporter domain containing protein, expressed	PREDICTED: ABC transporter G family member 18-like, partial [Brachypodium distachyon]
DMR_scaffold79458_31262	scaffold79458	31262	31355	0	0.145833	0	-0.145833	5.83584e-06	Hypo	AEGTA14887	exon	LOC_Os03g10180.1	expressed protein	predicted protein [Hordeum vulgare subsp. vulgare] >gi|326507148|dbj|BAJ95651.1| predicted protein [Hordeum vulgare subsp. vulgare]
DMR_scaffold1681_31836	scaffold1681	31836	31933	0.0432692	0.182266	0.237396	-0.138997	6.85271e-06	Hypo	AEGTA07722	downstream	--	--	--
DMR_scaffold54936_25692	scaffold54936	25692	25790	0.035	0.238372	0.146829	-0.203372	4.19659e-09	Hypo	AEGTA17520	intron	LOC_Os09g32944.1	OsSPL18 - SBP-box gene family member, expressed	PREDICTED: squamosa promoter-binding-like protein 18-like isoform 2 [Brachypodium distachyon]
DMR_scaffold63729_43319	scaffold63729	43319	43336	0	0.454545	0	-0.454545	2.33782e-06	Hypo	AEGTA42277	downstream	LOC_Os03g37290.1	cytochrome P450, putative, expressed	hypothetical protein SORBIDRAFT_01g001200 [Sorghum bicolor] >gi|5915822|sp|Q43135.3|C79A1_SORBI RecName: Full=Tyrosine N-monooxygenase; AltName: Full=Cytochrome P450 79A1; AltName: Full=Cytochrome P450Tyr >gi|984543|gb|AAA85440.1| cytochrome P-450 [Sorghum bicolor] >gi|241919953|gb|EER93097.1| hypothetical protein SORBIDRAFT_01g001200 [Sorghum bicolor]
DMR_scaffold49510_19926	scaffold49510	19926	20024	0.104294	0.393548	0.265011	-0.289254	1.89972e-09	Hypo	AEGTA15212	promoter	LOC_Os02g53990.1	cyclin-related protein, putative, expressed	Os02g0780500 [Oryza sativa Japonica Group] >gi|47497474|dbj|BAD19529.1| cyclin-like protein [Oryza sativa Japonica Group] >gi|113537835|dbj|BAF10218.1| Os02g0780500 [Oryza sativa Japonica Group] >gi|215768111|dbj|BAH00340.1| unnamed protein product [Oryza sativa Japonica Group]
DMR_scaffold1142_140568	scaffold1142	140568	140659	0.0357143	0.24812	0.143939	-0.212406	1.53486e-06	Hypo	AEGTA19748	downstream	LOC_Os01g01840.1	helix-loop-helix DNA-binding domain containing protein, expressed	predicted protein [Hordeum vulgare subsp. vulgare]
DMR_scaffold122918_3208	scaffold122918	3208	3305	0.309645	0.586826	0.52766	-0.277182	1.09599e-07	Hypo	AEGTA24035	promoter	LOC_Os01g45110.1	anthocyanin 3-O-beta-glucosyltransferase, putative, expressed	PREDICTED: UDP-glycosyltransferase 73B5-like [Brachypodium distachyon]
DMR_scaffold77427_40893	scaffold77427	40893	40992	0.175325	0.378723	0.462936	-0.203399	1.45556e-07	Hypo	AEGTA28031	downstream	LOC_Os07g35940.1	beta-amylase, putative, expressed	RecName: Full=Beta-amylase; AltName: Full=1,4-alpha-D-glucan maltohydrolase; AltName: Full=Beta-Amy1; Flags: Precursor
DMR_scaffold77427_40893	scaffold77427	40893	40992	0.175325	0.378723	0.462936	-0.203399	1.45556e-07	Hypo	AEGTA06639	promoter	LOC_Os03g02050.1	LTPL151 - Protease inhibitor/seed storage/LTP family protein precursor, expressed	type 2 non specific lipid transfer protein precursor [Triticum aestivum]
DMR_scaffold38121_14579	scaffold38121	14579	14671	0.401015	0.661765	0.605979	-0.260749	2.4544e-08	Hypo	AEGTA12543	promoter	LOC_Os02g40550.1	Lung seven transmembrane receptor domain containing protein, putative, expressed	PREDICTED: protein GPR108-like [Brachypodium distachyon]
DMR_scaffold21351_54458	scaffold21351	54458	54555	0.273438	0.465116	0.587891	-0.191679	7.27305e-06	Hypo	AEGTA43512	intron	LOC_Os11g13820.1	protein phosphatase 2C, putative, expressed	PREDICTED: probable protein phosphatase 2C 74-like [Brachypodium distachyon]
DMR_scaffold5034_65500	scaffold5034	65500	65593	0.0762712	0.355072	0.214805	-0.278801	7.24156e-08	Hypo	AEGTA07955	downstream	LOC_Os06g46284.2	glycosyl hydrolase, family 31, putative, expressed	predicted protein [Hordeum vulgare subsp. vulgare]
DMR_scaffold22745_5260	scaffold22745	5260	5343	0.325	0.49635	0.654779	-0.17135	7.83854e-06	Hypo	AEGTA06291	promoter	LOC_Os01g41180.1	THION19 - Plant thionin family protein precursor, putative, expressed	hypothetical protein OsI_02678 [Oryza sativa Indica Group]
DMR_scaffold86789_19042	scaffold86789	19042	19139	0.0617849	0.193443	0.319397	-0.131658	4.90763e-08	Hypo	AEGTA08895	promoter	LOC_Os03g18850.1	pathogenesis-related Bet v I family protein, putative, expressed	pathogenesis related protein 10 [Triticum aestivum] >gi|329665844|gb|AEB96227.1| pathogen-related protein 10 [Elaeis guineensis]
DMR_scaffold86279_10305	scaffold86279	10305	10403	0.0360825	0.152815	0.236119	-0.116733	1.03377e-05	Hypo	AEGTA07611	promoter	LOC_Os11g09478.1	OsFBX402 - F-box domain containing protein, expressed	hypothetical protein SORBIDRAFT_05g021330 [Sorghum bicolor] >gi|241935509|gb|EES08654.1| hypothetical protein SORBIDRAFT_05g021330 [Sorghum bicolor]
DMR_scaffold88894_38807	scaffold88894	38807	39003	0.120051	0.307018	0.391024	-0.186966	1.83139e-15	Hypo	AEGTA22777	downstream	LOC_Os04g19800.1	F-box domain containing protein, expressed	PREDICTED: LOW QUALITY PROTEIN: F-box/FBD/LRR-repeat protein At2g26030-like [Brachypodium distachyon]
DMR_scaffold24471_112713	scaffold24471	112713	112908	0.0415512	0.290909	0.142832	-0.249358	2.65648e-20	Hypo	AEGTA00679	downstream	--	--	hypothetical protein SORBIDRAFT_02g002930 [Sorghum bicolor] >gi|241922722|gb|EER95866.1| hypothetical protein SORBIDRAFT_02g002930 [Sorghum bicolor]
DMR_scaffold34181_69433	scaffold34181	69433	69530	0.440341	0.642241	0.685631	-0.2019	2.00216e-06	Hypo	AEGTA14625	downstream	LOC_Os02g09820.1	zinc finger, C3HC4 type domain containing protein, expressed	predicted protein [Hordeum vulgare subsp. vulgare]
DMR_scaffold34181_69433	scaffold34181	69433	69530	0.440341	0.642241	0.685631	-0.2019	2.00216e-06	Hypo	AEGTA28468	downstream	LOC_Os06g42690.1	bZIP transcription factor domain containing protein, expressed	predicted protein [Hordeum vulgare subsp. vulgare]
DMR_scaffold4979_55302	scaffold4979	55302	55399	0.110236	0.376238	0.292996	-0.266001	2.63303e-06	Hypo	AEGTA20942	downstream	LOC_Os01g13200.1	abscisic acid insensitive 8, putative, expressed	predicted protein [Hordeum vulgare subsp. vulgare]
DMR_scaffold15094_100072	scaffold15094	100072	100162	0.18018	0.405983	0.443812	-0.225803	3.97578e-09	Hypo	AEGTA44086	promoter	LOC_Os02g35830.1	extracellular ligand-gated ion channel, putative, expressed	PREDICTED: uncharacterized protein LOC100828011 [Brachypodium distachyon]
DMR_scaffold3205_75680	scaffold3205	75680	75772	0.00913242	0.120805	0.0755961	-0.111673	3.5419e-06	Hypo	AEGTA16284	promoter	LOC_Os09g18520.1	oxidoreductase, 2OG-Fe oxygenase family protein, putative, expressed	TPA: hypothetical protein ZEAMMB73_063637 [Zea mays]
DMR_scaffold3205_75680	scaffold3205	75680	75772	0.00913242	0.120805	0.0755961	-0.111673	3.5419e-06	Hypo	AEGTA16283	promoter	LOC_Os09g18390.1	flavonol synthase/flavanone 3-hydroxylase, putative, expressed	hypothetical protein OsI_31023 [Oryza sativa Indica Group]
DMR_scaffold9343_24129	scaffold9343	24129	24227	0.0451977	0.245614	0.184019	-0.200416	6.81337e-07	Hypo	AEGTA12032	downstream	LOC_Os06g41030.1	DUF1680 domain containing protein, putative, expressed	hypothetical protein SORBIDRAFT_10g024080 [Sorghum bicolor] >gi|241916895|gb|EER90039.1| hypothetical protein SORBIDRAFT_10g024080 [Sorghum bicolor]
DMR_scaffold9343_24129	scaffold9343	24129	24227	0.0451977	0.245614	0.184019	-0.200416	6.81337e-07	Hypo	AEGTA12033	promoter	LOC_Os06g41020.1	DUF1680 domain containing protein, putative, expressed	predicted protein [Hordeum vulgare subsp. vulgare]
DMR_scaffold21755_44803	scaffold21755	44803	44901	0.522305	0.680808	0.767184	-0.158503	2.50761e-07	Hypo	AEGTA02718	promoter	LOC_Os03g44642.1	zinc finger, C3HC4 type domain containing protein, expressed	TPA: putative RING zinc finger domain superfamily protein [Zea mays]
DMR_scaffold26646_28493	scaffold26646	28493	28561	0.24	0.473684	0.506667	-0.233684	3.77469e-06	Hypo	AEGTA03590	intron	LOC_Os12g08850.1	expressed protein	hypothetical protein OsJ_35480 [Oryza sativa Japonica Group]
DMR_scaffold50995_50702	scaffold50995	50702	50793	0.0317919	0.152091	0.209032	-0.120299	1.69347e-07	Hypo	AEGTA26478	intron	LOC_Os03g15540.1	HEAT repeat family protein, putative, expressed	PREDICTED: probable importin subunit beta-4-like [Brachypodium distachyon]
DMR_scaffold91716_20361	scaffold91716	20361	20458	0.0674603	0.218289	0.309041	-0.150829	2.56789e-07	Hypo	AEGTA15684	promoter	LOC_Os04g57850.1	AMP-binding enzyme, putative, expressed	Os04g0674700 [Oryza sativa Japonica Group] >gi|38344924|emb|CAE03240.2| OSJNBa0018M05.15 [Oryza sativa Japonica Group] >gi|113565813|dbj|BAF16156.1| Os04g0674700 [Oryza sativa Japonica Group] >gi|215741282|dbj|BAG97777.1| unnamed protein product [Oryza sativa Japonica Group]
DMR_scaffold55313_17794	scaffold55313	17794	17893	0.301075	0.546296	0.551121	-0.245221	7.32738e-07	Hypo	AEGTA30125	promoter	LOC_Os05g24880.1	dehydrogenase, putative, expressed	predicted protein [Hordeum vulgare subsp. vulgare]
DMR_scaffold67496_25471	scaffold67496	25471	25569	0.0133333	0.173554	0.0768254	-0.16022	5.47775e-08	Hypo	AEGTA24289	intron	LOC_Os10g10410.1	OsFBX377 - F-box domain containing protein, expressed	PREDICTED: uncharacterized protein LOC100843975 [Brachypodium distachyon]
DMR_scaffold114187_9546	scaffold114187	9546	9645	0.111111	0.318519	0.348837	-0.207407	1.01267e-06	Hypo	AEGTA43252	intron	LOC_Os07g37310.1	uncharacterized secreted protein, putative, expressed	uncharacterized protein LOC100280977 [Zea mays] >gi|195610594|gb|ACG27127.1| uncharacterized secreted protein [Zea mays]
DMR_scaffold42548_26052	scaffold42548	26052	26147	0.292169	0.5	0.584337	-0.207831	2.72743e-06	Hypo	AEGTA31962	downstream	LOC_Os02g51040.1	expansin precursor, putative, expressed	PREDICTED: expansin-A5-like [Brachypodium distachyon]
DMR_scaffold178857_6318	scaffold178857	6318	6417	0.122727	0.33945	0.361548	-0.216722	6.6763e-08	Hypo	AEGTA04660	downstream	LOC_Os04g06850.1	expressed protein	hypothetical protein OsJ_13707 [Oryza sativa Japonica Group]
DMR_scaffold43481_15442	scaffold43481	15442	15534	0.222951	0.645161	0.345574	-0.42221	1.37815e-20	Hypo	AEGTA14834	intron	LOC_Os10g20610.1	laccase-15 precursor, putative, expressed	predicted protein [Hordeum vulgare subsp. vulgare]
DMR_scaffold15857_32767	scaffold15857	32767	32865	0.243523	0.497207	0.489783	-0.253683	3.88477e-07	Hypo	AEGTA43242	downstream	LOC_Os01g42294.1	inactive receptor kinase At2g26730 precursor, putative, expressed	PREDICTED: probable inactive receptor kinase At2g26730-like [Brachypodium distachyon]
DMR_scaffold31721_9717	scaffold31721	9717	9816	0.239067	0.437229	0.546777	-0.198162	7.489e-07	Hypo	AEGTA29586	downstream	LOC_Os03g21210.1	endoglucanase, putative, expressed	predicted protein [Hordeum vulgare subsp. vulgare]
DMR_scaffold49910_56228	scaffold49910	56228	56285	0.11828	0.40367	0.293011	-0.28539	6.25484e-06	Hypo	AEGTA11113	downstream	--	--	predicted protein [Hordeum vulgare subsp. vulgare]
DMR_scaffold90332_62201	scaffold90332	62201	62298	0.00458716	0.138122	0.033211	-0.133534	1.54429e-08	Hypo	AEGTA06762	downstream	LOC_Os03g47650.1	ankyrin, putative, expressed	PREDICTED: ankyrin-1-like [Brachypodium distachyon]
DMR_scaffold54146_39730	scaffold54146	39730	39821	0.0702247	0.25	0.280899	-0.179775	8.14788e-09	Hypo	AEGTA42666	promoter	LOC_Os06g12060.1	mTERF family protein, expressed	hypothetical protein SORBIDRAFT_10g007930 [Sorghum bicolor] >gi|241914962|gb|EER88106.1| hypothetical protein SORBIDRAFT_10g007930 [Sorghum bicolor]
DMR_scaffold128372_33706	scaffold128372	33706	33795	0.010929	0.194737	0.0561217	-0.183808	6.05605e-10	Hypo	AEGTA14148	downstream	LOC_Os11g17720.1	plant protein of unknown function domain containing protein, expressed	predicted protein [Hordeum vulgare subsp. vulgare]
DMR_scaffold60809_43123	scaffold60809	43123	43213	0.0397351	0.265487	0.149669	-0.225752	1.15766e-07	Hypo	AEGTA31082	promoter	LOC_Os10g42840.2	NADH dehydrogenase 1 alpha subcomplex subunit 12, putative, expressed	PREDICTED: probable NADH dehydrogenase [ubiquinone] 1 alpha subcomplex subunit 12-like [Brachypodium distachyon]
DMR_scaffold13909_52873	scaffold13909	52873	52947	0.00961538	0.193548	0.0496795	-0.183933	8.2358e-06	Hypo	AEGTA04969	downstream	LOC_Os02g31140.1	major ampullate spidroin 2-2, putative, expressed	hypothetical protein SORBIDRAFT_04g021070 [Sorghum bicolor] >gi|241931998|gb|EES05143.1| hypothetical protein SORBIDRAFT_04g021070 [Sorghum bicolor]
DMR_scaffold45956_67304	scaffold45956	67304	67401	0.00507614	0.196262	0.0258642	-0.191186	1.16051e-09	Hypo	AEGTA33181	promoter	LOC_Os08g28540.1	resistance protein LR10, putative, expressed	PREDICTED: disease resistance protein RPM1-like [Brachypodium distachyon]
DMR_scaffold23101_25779	scaffold23101	25779	25876	0.0337838	0.176471	0.191441	-0.142687	8.4859e-09	Hypo	AEGTA23985	downstream	LOC_Os12g09089.1	protein kinase PKN/PRK1, effector, putative, expressed	PREDICTED: subtilisin-chymotrypsin inhibitor WSCI-like [Brachypodium distachyon]
DMR_scaffold81165_2692	scaffold81165	2692	2789	0.271111	0.569343	0.476182	-0.298232	2.02798e-08	Hypo	AEGTA24983	exon,intron	--	--	--
DMR_scaffold27079_47561	scaffold27079	47561	47659	0.0902527	0.270742	0.333353	-0.18049	1.12482e-07	Hypo	AEGTA06532	downstream	LOC_Os07g08050.1	expressed protein	PREDICTED: uncharacterized protein LOC100836414 [Brachypodium distachyon]
DMR_scaffold135352_59685	scaffold135352	59685	59784	0.268939	0.443925	0.605821	-0.174986	3.92617e-06	Hypo	AEGTA17746	exon	LOC_Os04g44460.1	sulfotransferase domain containing protein, expressed	steroid sulfotransferase, putative [Triticum aestivum]
DMR_scaffold50063_87755	scaffold50063	87755	87853	0.428251	0.615213	0.696103	-0.186961	2.50852e-08	Hypo	AEGTA10425	promoter	LOC_Os01g48000.1	S-locus-like receptor protein kinase, putative, expressed	predicted protein [Hordeum vulgare subsp. vulgare]
DMR_scaffold12757_52024	scaffold12757	52024	52119	0.0714286	0.286585	0.24924	-0.215157	4.06106e-08	Hypo	AEGTA14785	downstream	LOC_Os09g30350.1	expressed protein	PREDICTED: WPP domain-interacting protein 1-like [Brachypodium distachyon]
DMR_scaffold4091_10466	scaffold4091	10466	10565	0.104478	0.241379	0.432836	-0.136902	3.93794e-06	Hypo	AEGTA01757	downstream	LOC_Os03g60210.1	DUF567 domain containing protein, putative, expressed	hypothetical protein SORBIDRAFT_01g003590 [Sorghum bicolor] >gi|241917505|gb|EER90649.1| hypothetical protein SORBIDRAFT_01g003590 [Sorghum bicolor]
DMR_scaffold1991_14053	scaffold1991	14053	14152	0.148036	0.373188	0.39668	-0.225152	1.91097e-10	Hypo	AEGTA15274	promoter	LOC_Os10g32080.1	xyloglucan galactosyltransferase KATAMARI1, putative, expressed	predicted protein [Hordeum vulgare subsp. vulgare]
DMR_scaffold26830_18961	scaffold26830	18961	19055	0	0.25	0	-0.25	4.02029e-06	Hypo	AEGTA28401	exon	LOC_Os11g32480.1	TPR repeat region family protein, expressed	predicted protein [Hordeum vulgare subsp. vulgare]
DMR_scaffold26830_18961	scaffold26830	18961	19055	0	0.25	0	-0.25	4.02029e-06	Hypo	AEGTA14529	downstream	LOC_Os11g32490.1	expressed protein	PREDICTED: uncharacterized protein LOC100830251 [Brachypodium distachyon]
DMR_scaffold2673_131975	scaffold2673	131975	132172	0.0890302	0.29718	0.299583	-0.20815	7.274e-19	Hypo	AEGTA20478	promoter	LOC_Os09g17152.1	OsFBX319 - F-box domain containing protein, expressed	Os09g0341600 [Oryza sativa Japonica Group] >gi|50251592|dbj|BAD29158.1| unknown protein [Oryza sativa Japonica Group] >gi|50252770|dbj|BAD28993.1| unknown protein [Oryza sativa Japonica Group] >gi|113631157|dbj|BAF24838.1| Os09g0341600 [Oryza sativa Japonica Group]
DMR_scaffold36641_11993	scaffold36641	11993	12085	0.0903614	0.274112	0.329652	-0.18375	7.13109e-06	Hypo	AEGTA03973	downstream	LOC_Os07g40870.1	igA FC receptor precursor, putative, expressed	PREDICTED: uncharacterized protein LOC100843744 [Brachypodium distachyon]
DMR_scaffold135467_6907	scaffold135467	6907	6981	0	0.213333	0	-0.213333	1.89666e-06	Hypo	AEGTA21825	exon	LOC_Os03g56250.1	LRR receptor-like protein kinase, putative, expressed	predicted protein [Hordeum vulgare subsp. vulgare]
DMR_scaffold61882_65196	scaffold61882	65196	65218	0	0.875	0	-0.875	3.55351e-13	Hypo	AEGTA26194	exon	LOC_Os06g51029.1	OsFtsH1 FtsH protease, homologue of AtFtsH1/5, expressed	PREDICTED: ATP-dependent zinc metalloprotease FTSH 1, chloroplastic-like isoform 1 [Brachypodium distachyon]
DMR_scaffold62525_18117	scaffold62525	18117	18212	0	0.218487	0	-0.218487	4.3137e-07	Hypo	AEGTA04335	downstream	LOC_Os02g21630.1	SEC14 cytosolic factor family protein, putative, expressed	unknown [Zea mays]
DMR_scaffold62525_18117	scaffold62525	18117	18212	0	0.218487	0	-0.218487	4.3137e-07	Hypo	AEGTA31912	promoter	LOC_Os02g21630.1	SEC14 cytosolic factor family protein, putative, expressed	hypothetical protein OsI_06980 [Oryza sativa Indica Group]
DMR_scaffold34638_54032	scaffold34638	54032	54127	0.0555556	0.257778	0.215517	-0.202222	7.56675e-07	Hypo	AEGTA03972	downstream	LOC_Os05g40070.1	WRKY84, expressed	putative WRKY DNA-binding domain superfamily protein [Zea mays]
DMR_scaffold25041_85770	scaffold25041	85770	85862	0	0.113208	0	-0.113208	4.44749e-06	Hypo	AEGTA15044	intron	LOC_Os11g27730.1	cytochrome P450, putative, expressed	predicted protein [Hordeum vulgare subsp. vulgare]
DMR_scaffold957_8996	scaffold957	8996	9090	0.328671	0.647826	0.507345	-0.319155	1.89595e-09	Hypo	AEGTA14362	promoter	LOC_Os05g33610.2	expressed protein	predicted protein [Hordeum vulgare subsp. vulgare] >gi|326526185|dbj|BAJ93269.1| predicted protein [Hordeum vulgare subsp. vulgare]
DMR_scaffold38266_67870	scaffold38266	67870	68064	0.134194	0.342488	0.39182	-0.208294	3.38e-20	Hypo	AEGTA22892	downstream	LOC_Os03g20970.1	phospholipid-transporting ATPase 1, putative, expressed	hypothetical protein OsJ_10683 [Oryza sativa Japonica Group]
DMR_scaffold13344_6960	scaffold13344	6960	7050	0.576087	0.764228	0.753816	-0.188141	5.23446e-06	Hypo	AEGTA17697	downstream	LOC_Os10g41510.1	calcineurin B, putative, expressed	calcineurin B-like protein 9 [Hordeum brevisubulatum]
DMR_scaffold13344_6960	scaffold13344	6960	7050	0.576087	0.764228	0.753816	-0.188141	5.23446e-06	Hypo	AEGTA30290	promoter	LOC_Os10g41520.2	casein kinase II subunit beta-4, putative, expressed	predicted protein [Hordeum vulgare subsp. vulgare]
DMR_scaffold41061_17829	scaffold41061	17829	17903	0.321267	0.567308	0.566301	-0.246041	3.70762e-07	Hypo	AEGTA06331	downstream	LOC_Os03g43860.1	SNF7 domain containing protein, putative, expressed	predicted protein [Hordeum vulgare subsp. vulgare]
DMR_scaffold26013_13783	scaffold26013	13783	13878	0.479354	0.636564	0.753033	-0.15721	6.8195e-07	Hypo	AEGTA20704	intron	LOC_Os01g06270.1	expressed protein	PREDICTED: uncharacterized protein LOC100824671 [Brachypodium distachyon]
DMR_scaffold100543_17902	scaffold100543	17902	17994	0.0888158	0.247678	0.358594	-0.158862	1.26687e-07	Hypo	AEGTA08133	downstream	LOC_Os08g43480.1	zinc finger, C3HC4 type family protein, expressed	predicted protein [Hordeum vulgare subsp. vulgare]
DMR_scaffold69680_36968	scaffold69680	36968	37064	0.472727	0.719403	0.657111	-0.246676	1.17776e-10	Hypo	AEGTA27414	downstream	LOC_Os01g01350.1	SNF7 domain containing protein, putative, expressed	predicted protein [Hordeum vulgare subsp. vulgare]
DMR_scaffold85190_15235	scaffold85190	15235	15331	0.517544	0.71521	0.723625	-0.197666	3.61458e-06	Hypo	AEGTA42350	intron	LOC_Os02g02020.1	pentatricopeptide, putative, expressed	predicted protein [Hordeum vulgare subsp. vulgare]
DMR_scaffold16211_12114	scaffold16211	12114	12205	0.314394	0.614232	0.511849	-0.299838	4.45472e-12	Hypo	AEGTA22574	downstream	LOC_Os06g44450.1	CCT/B-box zinc finger protein, putative, expressed	CONSTANS-like protein CO6 [Hordeum vulgare subsp. vulgare]
DMR_scaffold72056_7533	scaffold72056	7533	7630	0.206278	0.430233	0.479457	-0.223955	1.41886e-11	Hypo	AEGTA03429	promoter	LOC_Os05g02480.1	expressed protein	PREDICTED: uncharacterized protein LOC100843303 [Brachypodium distachyon]
DMR_scaffold43096_53890	scaffold43096	53890	54218	0.047619	0.247104	0.192708	-0.199485	9.61214e-14	Hypo	AEGTA05644	downstream	LOC_Os01g07540.1	G-patch domain containing protein, expressed	PREDICTED: uncharacterized protein LOC100838676 [Brachypodium distachyon]
DMR_scaffold29106_16111	scaffold29106	16111	16206	0.0722222	0.268657	0.268827	-0.196434	2.94691e-06	Hypo	AEGTA20415	downstream	LOC_Os12g17550.1	expressed protein	hypothetical protein OsI_19030 [Oryza sativa Indica Group]
DMR_scaffold28524_20457	scaffold28524	20457	20539	0.0178571	0.20155	0.0885989	-0.183693	3.31698e-06	Hypo	AEGTA43666	intron	--	--	predicted protein [Hordeum vulgare subsp. vulgare]
DMR_scaffold51148_102327	scaffold51148	102327	102426	0.0869565	0.411168	0.211487	-0.324211	1.59566e-11	Hypo	AEGTA16368	exon,intron	LOC_Os07g36880.1	expressed protein	predicted protein [Hordeum vulgare subsp. vulgare]
DMR_scaffold32636_68184	scaffold32636	68184	68282	0.0807692	0.24878	0.324661	-0.168011	1.08606e-06	Hypo	AEGTA28106	intron	LOC_Os07g42750.1	DDT domain containing protein, putative, expressed	predicted protein [Hordeum vulgare subsp. vulgare]
DMR_scaffold43491_6443	scaffold43491	6443	6542	0.27881	0.427273	0.652535	-0.148462	3.66863e-07	Hypo	AEGTA22029	promoter	--	--	hypothetical protein SORBIDRAFT_10g011140 [Sorghum bicolor] >gi|241915150|gb|EER88294.1| hypothetical protein SORBIDRAFT_10g011140 [Sorghum bicolor]
DMR_scaffold29039_22248	scaffold29039	22248	22446	0.0531646	0.314642	0.168969	-0.261477	4.61472e-21	Hypo	AEGTA15333	promoter	LOC_Os01g54515.1	peptide transporter PTR2, putative, expressed	PREDICTED: probable peptide/nitrate transporter At1g59740-like [Brachypodium distachyon]
DMR_scaffold18569_45253	scaffold18569	45253	45351	0.205128	0.431298	0.475607	-0.22617	2.01091e-09	Hypo	AEGTA00352	intron	--	--	putative kinesin heavy chain isoform [Triticum aestivum]
DMR_scaffold58537_48567	scaffold58537	48567	48665	0.302013	0.595855	0.506857	-0.293841	7.17484e-08	Hypo	AEGTA26652	intron	LOC_Os03g04050.1	protein kinase family protein, putative, expressed	predicted protein [Hordeum vulgare subsp. vulgare]
DMR_scaffold52425_37655	scaffold52425	37655	37753	0.279503	0.502924	0.555756	-0.223421	9.7436e-11	Hypo	AEGTA14972	downstream	LOC_Os08g39390.1	ZOS8-10 - C2H2 zinc finger protein, expressed	TPA: hypothetical protein ZEAMMB73_620306 [Zea mays]
DMR_scaffold43909_27398	scaffold43909	27398	27489	0.0161943	0.121387	0.13341	-0.105193	8.9121e-06	Hypo	AEGTA19172	intron	LOC_Os03g55970.1	uncharacterized protein ycf44, putative, expressed	predicted protein [Hordeum vulgare subsp. vulgare]
DMR_scaffold20131_36767	scaffold20131	36767	36854	0.078341	0.24	0.326421	-0.161659	2.54679e-06	Hypo	AEGTA02567	downstream	LOC_Os10g38920.1	protein kinase domain containing protein, expressed	PREDICTED: probable serine/threonine-protein kinase At1g01540-like [Brachypodium distachyon]
DMR_scaffold20131_36767	scaffold20131	36767	36854	0.078341	0.24	0.326421	-0.161659	2.54679e-06	Hypo	AEGTA07395	promoter	LOC_Os10g38910.1	expressed protein	predicted protein [Hordeum vulgare subsp. vulgare]
DMR_scaffold92469_48755	scaffold92469	48755	48831	0.00689655	0.238095	0.0289655	-0.231199	5.56823e-08	Hypo	AEGTA03775	downstream	--	--	--
DMR_scaffold17948_63364	scaffold17948	63364	63462	0.342404	0.496212	0.690035	-0.153808	1.38576e-06	Hypo	AEGTA31214	downstream	LOC_Os01g55590.1	AMP-binding enzyme, putative, expressed	LOC100282439 [Zea mays] >gi|195622392|gb|ACG33026.1| long-chain-fatty-acid-CoA ligase-like protein [Zea mays]
DMR_scaffold71965_37473	scaffold71965	37473	37567	0.0236967	0.150327	0.157634	-0.12663	1.03913e-05	Hypo	AEGTA42930	intron	--	--	PREDICTED: uncharacterized protein LOC100830582 [Brachypodium distachyon]
DMR_scaffold61298_63458	scaffold61298	63458	63543	0.0963855	0.518519	0.185886	-0.422133	6.89832e-08	Hypo	AEGTA23940	promoter	LOC_Os01g72460.1	NADPH quinone oxidoreductase, putative, expressed	predicted protein [Hordeum vulgare subsp. vulgare]
DMR_scaffold59738_27106	scaffold59738	27106	27202	0.0811688	0.302857	0.26801	-0.221688	5.19301e-10	Hypo	AEGTA14962	promoter	LOC_Os06g50818.1	expressed protein	PREDICTED: uncharacterized protein LOC100841809 [Brachypodium distachyon]
DMR_scaffold82458_8674	scaffold82458	8674	8975	0.140115	0.398524	0.351585	-0.258409	8.98805e-22	Hypo	AEGTA42509	promoter	LOC_Os11g11760.1	serpin domain containing protein, putative, expressed	PREDICTED: LOW QUALITY PROTEIN: putative serpin-Z8-like [Brachypodium distachyon]
DMR_scaffold19255_26150	scaffold19255	26150	26247	0	0.130952	0	-0.130952	1.18239e-06	Hypo	AEGTA22468	promoter	LOC_Os06g47910.1	GDSL-like lipase/acylhydrolase, putative, expressed	predicted protein [Hordeum vulgare subsp. vulgare]
DMR_scaffold95938_19370	scaffold95938	19370	19459	0.125	0.419048	0.298295	-0.294048	6.81487e-08	Hypo	AEGTA18954	intron	LOC_Os10g33540.1	alcohol oxidase, putative, expressed	predicted protein [Hordeum vulgare subsp. vulgare]
DMR_scaffold13332_12272	scaffold13332	12272	12369	0.0307167	0.179641	0.17099	-0.148924	8.56516e-08	Hypo	AEGTA43608	promoter	--	--	--
DMR_scaffold13332_12272	scaffold13332	12272	12369	0.0307167	0.179641	0.17099	-0.148924	8.56516e-08	Hypo	AEGTA04165	promoter	LOC_Os04g07250.1	expressed protein	OSIGBa0147M20.4 [Oryza sativa Indica Group]
DMR_scaffold112020_864	scaffold112020	864	955	0.106383	0.312925	0.339963	-0.206542	3.40806e-06	Hypo	AEGTA04943	intron	LOC_Os01g46810.1	viral A-type inclusion protein repeat containing protein, expressed	TPA: hypothetical protein ZEAMMB73_771393 [Zea mays]
DMR_scaffold26335_64736	scaffold26335	64736	64834	0.0300752	0.180556	0.16657	-0.15048	3.58478e-08	Hypo	AEGTA09314	promoter	--	--	--
DMR_scaffold110675_27871	scaffold110675	27871	27967	0.119816	0.455959	0.262778	-0.336143	1.78301e-14	Hypo	AEGTA14443	promoter	LOC_Os07g01710.1	phytosulfokine receptor precursor, putative, expressed	predicted protein [Hordeum vulgare subsp. vulgare]
DMR_scaffold21601_120958	scaffold21601	120958	121051	0.179856	0.383333	0.46919	-0.203477	2.18871e-06	Hypo	AEGTA18657	downstream	LOC_Os12g24320.1	ATPase 3, putative, expressed	TPA: hypothetical protein ZEAMMB73_124838 [Zea mays]
DMR_scaffold14460_6765	scaffold14460	6765	6858	0.0648148	0.292035	0.221942	-0.227221	8.59695e-06	Hypo	AEGTA32256	downstream	--	--	PH01B001G05.27 [Phyllostachys edulis]
DMR_scaffold62603_18969	scaffold62603	18969	19067	0	0.128788	0	-0.128788	1.60838e-07	Hypo	AEGTA32559	intron	LOC_Os01g13280.1	ubiquitin conjugating enzyme protein, putative, expressed	PREDICTED: probable ubiquitin-conjugating enzyme E2 25-like [Brachypodium distachyon]
DMR_scaffold12207_11350	scaffold12207	11350	11449	0.132791	0.294118	0.451491	-0.161326	4.26595e-06	Hypo	AEGTA18280	promoter	--	--	TPA: hypothetical protein ZEAMMB73_449599 [Zea mays]
DMR_scaffold21573_68103	scaffold21573	68103	68191	0.159341	0.436893	0.364713	-0.277553	5.62257e-07	Hypo	AEGTA00502	downstream	LOC_Os02g35830.1	extracellular ligand-gated ion channel, putative, expressed	predicted protein [Hordeum vulgare subsp. vulgare]
DMR_scaffold46972_14745	scaffold46972	14745	14840	0.0576923	0.268775	0.214649	-0.211082	5.15103e-11	Hypo	AEGTA17457	downstream	LOC_Os12g24390.1	retrotransposon protein, putative, unclassified, expressed	Os12g0431700 [Oryza sativa Japonica Group] >gi|77554879|gb|ABA97675.1| von Willebrand factor type A domain containing protein, expressed [Oryza sativa Japonica Group] >gi|113649187|dbj|BAF29699.1| Os12g0431700 [Oryza sativa Japonica Group] >gi|125536450|gb|EAY82938.1| hypothetical protein OsI_38156 [Oryza sativa Indica Group] >gi|125579179|gb|EAZ20325.1| hypothetical protein OsJ_35934 [Oryza sati…
DMR_scaffold77317_26247	scaffold77317	26247	26346	0.297131	0.497041	0.5978	-0.19991	7.35267e-09	Hypo	AEGTA06049	intron	LOC_Os08g03990.1	expressed protein	Os08g0133600 [Oryza sativa Japonica Group] >gi|46390771|dbj|BAD16278.1| unknown protein [Oryza sativa Japonica Group] >gi|46390785|dbj|BAD16291.1| unknown protein [Oryza sativa Japonica Group] >gi|113622904|dbj|BAF22849.1| Os08g0133600 [Oryza sativa Japonica Group] >gi|215704314|dbj|BAG93748.1| unnamed protein product [Oryza sativa Japonica Group] >gi|215740592|dbj|BAG97248.1| unnamed protein pro…
DMR_scaffold81392_7603	scaffold81392	7603	7700	0.321285	0.545894	0.588549	-0.224609	1.76302e-06	Hypo	AEGTA02881	promoter	LOC_Os10g36310.1	OsFBX390 - F-box domain containing protein, expressed	hypothetical protein OsJ_16897 [Oryza sativa Japonica Group]
DMR_scaffold10180_16988	scaffold10180	16988	17086	0.0318471	0.246032	0.129443	-0.214185	5.07026e-08	Hypo	AEGTA30150	downstream	LOC_Os04g56980.1	SWIB/MDM2 domain containing protein, expressed	SWIB/MDM2 domain-containing protein [Oryza minuta]
DMR_scaffold31949_50244	scaffold31949	50244	50340	0.0607735	0.242604	0.250505	-0.18183	1.72552e-06	Hypo	AEGTA08345	promoter	LOC_Os05g15040.4	NB-ARC domain containing protein, expressed	PREDICTED: putative disease resistance RPP13-like protein 2-like [Brachypodium distachyon]
DMR_scaffold344_111656	scaffold344	111656	112059	0.139738	0.33931	0.411829	-0.199572	1.40168e-21	Hypo	AEGTA03456	exon,downstream	LOC_Os10g04020.1	OsFBX356 - F-box domain containing protein, expressed	PREDICTED: uncharacterized protein LOC100828142 [Brachypodium distachyon]
DMR_scaffold69_75726	scaffold69	75726	75825	0.3	0.563025	0.532836	-0.263025	1.55059e-06	Hypo	AEGTA23083	intron	LOC_Os06g49220.1	peptide transporter, putative, expressed	predicted protein [Hordeum vulgare subsp. vulgare]
DMR_scaffold63394_21968	scaffold63394	21968	22064	0.0728863	0.231132	0.315345	-0.158246	2.76239e-07	Hypo	AEGTA26983	downstream	LOC_Os06g50154.1	translocon-associated protein subunit alpha precursor, putative, expressed	predicted protein [Hordeum vulgare subsp. vulgare] >gi|326498061|dbj|BAJ94893.1| predicted protein [Hordeum vulgare subsp. vulgare] >gi|326514726|dbj|BAJ99724.1| predicted protein [Hordeum vulgare subsp. vulgare]
DMR_scaffold3332_193869	scaffold3332	193869	193967	0	0.125786	0	-0.125786	5.23122e-08	Hypo	AEGTA30897	downstream	LOC_Os03g60570.1	ZOS3-22 - C2H2 zinc finger protein, expressed	C2H2 zinc finger protein [Triticum aestivum]
DMR_scaffold3332_193869	scaffold3332	193869	193967	0	0.125786	0	-0.125786	5.23122e-08	Hypo	AEGTA18611	promoter	LOC_Os03g60560.1	ZOS3-21 - C2H2 zinc finger protein, expressed	predicted protein [Hordeum vulgare subsp. vulgare] >gi|326531654|dbj|BAJ97831.1| predicted protein [Hordeum vulgare subsp. vulgare]
DMR_scaffold42102_50392	scaffold42102	50392	50489	0.411765	0.721649	0.570588	-0.309885	5.42244e-06	Hypo	AEGTA25364	promoter	LOC_Os04g56460.1	MBTB9 - Bric-a-Brac, Tramtrack, Broad Complex BTB domain with Meprin and TRAF Homology MATH domain, expressed	hypothetical protein SORBIDRAFT_06g031510 [Sorghum bicolor] >gi|241938444|gb|EES11589.1| hypothetical protein SORBIDRAFT_06g031510 [Sorghum bicolor]
DMR_scaffold11488_12645	scaffold11488	12645	12728	0	0.111111	0	-0.111111	1.08803e-06	Hypo	AEGTA43069	downstream	LOC_Os06g21410.1	arabinogalactan peptide 23 precursor, putative, expressed	--
DMR_scaffold36778_115043	scaffold36778	115043	115141	0.240223	0.511905	0.469274	-0.271681	1.07798e-08	Hypo	AEGTA04208	downstream	LOC_Os07g06900.1	OsFBLD3 - F-box, LRR and FBD domain containing protein, expressed	PREDICTED: uncharacterized protein LOC100827637 [Brachypodium distachyon]
DMR_scaffold36778_115043	scaffold36778	115043	115141	0.240223	0.511905	0.469274	-0.271681	1.07798e-08	Hypo	AEGTA19983	downstream	LOC_Os08g13090.1	BTB/POZ domain containing protein, expressed	PREDICTED: BTB/POZ and MATH domain-containing protein 2-like [Brachypodium distachyon]
DMR_scaffold68088_58930	scaffold68088	58930	59029	0.24186	0.472222	0.512175	-0.230362	2.59527e-06	Hypo	AEGTA10226	downstream	LOC_Os01g69990.1	GYF domain containing protein, putative, expressed	hypothetical protein OsI_04992 [Oryza sativa Indica Group]
DMR_scaffold3090_24237	scaffold3090	24237	24333	0.305556	0.503797	0.606505	-0.198242	8.65925e-06	Hypo	AEGTA42712	promoter	LOC_Os01g10110.1	cytokinin dehydrogenase precursor, putative, expressed	cytokinin oxidase 2 [Triticum aestivum]
DMR_scaffold6693_102338	scaffold6693	102338	102436	0.423547	0.560132	0.756157	-0.136584	1.5963e-06	Hypo	AEGTA24889	downstream	LOC_Os06g43170.1	transposon protein, putative, unclassified, expressed	predicted protein [Hordeum vulgare subsp. vulgare]
DMR_scaffold63057_22453	scaffold63057	22453	22519	0	0.466667	0	-0.466667	4.44127e-08	Hypo	AEGTA23105	promoter	--	--	predicted protein [Hordeum vulgare subsp. vulgare]
DMR_scaffold30123_12099	scaffold30123	12099	12198	0.00684932	0.181159	0.0378082	-0.17431	7.38872e-08	Hypo	AEGTA42725	promoter	--	--	--
DMR_scaffold22248_13270	scaffold22248	13270	13365	0.212435	0.511041	0.415691	-0.298606	1.22281e-11	Hypo	AEGTA07520	downstream	LOC_Os01g70240.1	expressed protein	hypothetical protein OsI_05024 [Oryza sativa Indica Group]
DMR_scaffold3552_18114	scaffold3552	18114	18206	0.0238095	0.185185	0.128571	-0.161376	8.53859e-06	Hypo	AEGTA42854	downstream	LOC_Os01g68000.1	AML1, putative, expressed	PREDICTED: protein terminal ear1-like [Brachypodium distachyon]
DMR_scaffold86133_18658	scaffold86133	18658	18757	0.0510638	0.179389	0.284654	-0.128325	6.62549e-06	Hypo	AEGTA08012	downstream	LOC_Os03g28300.1	protein kinase domain containing protein, expressed	predicted protein [Hordeum vulgare subsp. vulgare]
DMR_scaffold86133_18658	scaffold86133	18658	18757	0.0510638	0.179389	0.284654	-0.128325	6.62549e-06	Hypo	AEGTA29866	promoter	LOC_Os03g55270.1	TIP41, putative, expressed	predicted protein [Hordeum vulgare subsp. vulgare]
DMR_scaffold25077_46694	scaffold25077	46694	46793	0.0815217	0.313559	0.259988	-0.232038	3.0803e-07	Hypo	AEGTA33027	intron	LOC_Os01g41950.1	expressed protein	PREDICTED: uncharacterized protein LOC100839105 [Brachypodium distachyon]
DMR_scaffold57152_13374	scaffold57152	13374	13471	0.0358566	0.199029	0.180157	-0.163173	1.89777e-08	Hypo	AEGTA24806	promoter	LOC_Os01g09130.1	expressed protein	hypothetical protein SORBIDRAFT_01g034785 [Sorghum bicolor] >gi|241921683|gb|EER94827.1| hypothetical protein SORBIDRAFT_01g034785 [Sorghum bicolor]
DMR_scaffold35528_146894	scaffold35528	146894	146992	0.229508	0.481605	0.476548	-0.252097	1.01767e-09	Hypo	AEGTA05596	downstream	LOC_Os04g01230.2	phosphoglycerate mutase, putative, expressed	predicted protein [Hordeum vulgare subsp. vulgare]
DMR_scaffold34860_1407	scaffold34860	1407	1505	0.401421	0.561497	0.714912	-0.160076	1.95098e-06	Hypo	AEGTA24154	downstream	LOC_Os10g28420.1	IQ calmodulin-binding motif family protein, putative, expressed	predicted protein [Hordeum vulgare subsp. vulgare]
DMR_scaffold83905_31381	scaffold83905	31381	31479	0.416988	0.6121	0.681243	-0.195111	7.02748e-06	Hypo	AEGTA20953	intron	LOC_Os05g42250.1	cyclic nucleotide-gated ion channel 2, putative, expressed	cyclic nucleotide-gated ion channel 4 [Hordeum vulgare subsp. vulgare] >gi|66933074|gb|AAY58310.1| cyclic nucleotide-gated ion channel 4 [Hordeum vulgare subsp. vulgare] >gi|66933076|gb|AAY58311.1| cyclic nucleotide-gated ion channel 4 [Hordeum vulgare subsp. vulgare] >gi|66933078|gb|AAY58312.1| cyclic nucleotide-gated ion channel 4 [Hordeum vulgare subsp. vulgare]
DMR_scaffold10341_37799	scaffold10341	37799	37883	0.0288462	0.460094	0.0626962	-0.431248	2.01137e-17	Hypo	AEGTA43806	downstream	LOC_Os01g43080.1	exonuclease, putative, expressed	predicted protein [Hordeum vulgare subsp. vulgare]
DMR_scaffold10341_37799	scaffold10341	37799	37883	0.0288462	0.460094	0.0626962	-0.431248	2.01137e-17	Hypo	AEGTA02209	downstream	LOC_Os01g14090.1	kinesin motor domain containing protein, putative, expressed	PREDICTED: kinesin-4-like [Brachypodium distachyon]
DMR_scaffold42462_34137	scaffold42462	34137	34235	0.312	0.577181	0.540558	-0.265181	4.89065e-10	Hypo	AEGTA31586	downstream	LOC_Os11g26790.1	dehydrin, putative, expressed	dehydrin WZY1-1 [Triticum aestivum]
DMR_scaffold42571_21587	scaffold42571	21587	21682	0.0629921	0.280303	0.224729	-0.217311	2.76074e-06	Hypo	AEGTA26152	promoter	LOC_Os12g01400.1	OsCML26 - Calmodulin-related calcium sensor protein, expressed	predicted protein [Hordeum vulgare subsp. vulgare] >gi|326498341|dbj|BAJ98598.1| predicted protein [Hordeum vulgare subsp. vulgare]
DMR_scaffold22923_45919	scaffold22923	45919	46014	0.291566	0.473684	0.615529	-0.182118	8.79491e-06	Hypo	AEGTA13090	promoter	LOC_Os03g26080.1	nucleoside-triphosphatase, putative, expressed	uncharacterized protein LOC100273224 [Zea mays] >gi|194702834|gb|ACF85501.1| unknown [Zea mays]
DMR_scaffold4314_94999	scaffold4314	94999	95097	0.204762	0.491228	0.416837	-0.286466	4.82666e-09	Hypo	AEGTA07616	downstream	LOC_Os07g04550.1	pleckstrin homology domain-containing protein, putative, expressed	PREDICTED: uncharacterized protein LOC100826067 [Brachypodium distachyon]
DMR_scaffold168723_22851	scaffold168723	22851	22947	0.395349	0.649425	0.608767	-0.254076	2.79886e-11	Hypo	AEGTA31013	downstream	LOC_Os11g10470.1	expressed protein	predicted protein [Hordeum vulgare subsp. vulgare]
DMR_scaffold67838_55030	scaffold67838	55030	55125	0.0125	0.262295	0.0476562	-0.249795	2.19892e-08	Hypo	AEGTA09263	promoter	LOC_Os05g33200.1	endo-1,3;1,4-beta-D-glucanase precursor, putative, expressed	predicted protein [Hordeum vulgare subsp. vulgare]
DMR_scaffold39691_5213	scaffold39691	5213	5305	0.016129	0.128889	0.125139	-0.11276	8.16189e-07	Hypo	AEGTA26852	promoter	LOC_Os10g34920.1	secretory protein, putative, expressed	PR17c precursor [Hordeum vulgare subsp. vulgare] >gi|157093714|gb|ABV22583.1| PR17c precursor [Hordeum vulgare subsp. vulgare] >gi|157093720|gb|ABV22586.1| PR17c precursor [Hordeum vulgare subsp. vulgare]
DMR_scaffold11131_92633	scaffold11131	92633	92732	0.0625	0.304348	0.205357	-0.241848	3.72284e-10	Hypo	AEGTA21102	promoter	LOC_Os11g26910.1	SKP1-like protein 1B, putative, expressed	GSK1 [Gossypium hirsutum] >gi|399912953|gb|AFP55363.1| SKP1-like protein [Gossypium hirsutum]
DMR_scaffold1852_18958	scaffold1852	18958	19017	0	0.62963	0	-0.62963	2.57e-13	Hypo	AEGTA43961	downstream	LOC_Os11g43900.1	translationally-controlled tumor protein, putative, expressed	RecName: Full=Translationally-controlled tumor protein homolog; Short=TCTP >gi|21070379|gb|AAM34280.1|AF508970_1 translationally controlled tumor protein [Triticum aestivum]
DMR_scaffold80011_5013	scaffold80011	5013	5111	0.0338983	0.229323	0.147819	-0.195425	1.85722e-09	Hypo	AEGTA17977	promoter	LOC_Os03g22780.1	DVR, putative, expressed	predicted protein [Hordeum vulgare subsp. vulgare] >gi|326516158|dbj|BAJ88102.1| predicted protein [Hordeum vulgare subsp. vulgare]
DMR_scaffold59931_6307	scaffold59931	6307	6405	0.147059	0.435294	0.337838	-0.288235	5.87919e-09	Hypo	AEGTA24739	downstream	--	--	predicted protein [Hordeum vulgare subsp. vulgare]
DMR_scaffold57743_22930	scaffold57743	22930	23009	0.134545	0.35	0.384416	-0.215455	7.40622e-07	Hypo	AEGTA18120	downstream	--	--	predicted protein [Hordeum vulgare subsp. vulgare]
DMR_scaffold25429_39226	scaffold25429	39226	39307	0.0335196	0.238806	0.140363	-0.205286	2.29515e-09	Hypo	AEGTA18065	intron	LOC_Os04g43840.1	possible lysine decarboxylase domain containing protein, expressed	PREDICTED: probable cytokinin riboside 5'-monophosphate phosphoribohydrolase LOGL6-like [Brachypodium distachyon]
DMR_scaffold54874_65160	scaffold54874	65160	65257	0.079096	0.333333	0.237288	-0.254237	1.683e-10	Hypo	AEGTA23278	promoter	LOC_Os07g46630.1	AMP deaminase, putative, expressed	PREDICTED: adenosine deaminase-like protein-like [Brachypodium distachyon]
DMR_scaffold54874_65160	scaffold54874	65160	65257	0.079096	0.333333	0.237288	-0.254237	1.683e-10	Hypo	AEGTA23279	downstream	LOC_Os07g46630.1	AMP deaminase, putative, expressed	hypothetical protein OsJ_25451 [Oryza sativa Japonica Group]
DMR_scaffold14547_10320	scaffold14547	10320	10416	0.136232	0.274272	0.496704	-0.13804	3.0473e-06	Hypo	AEGTA04426	downstream	LOC_Os01g41565.1	ATP-binding domain-containing protein, putative, expressed	unnamed protein product [Tetraodon nigroviridis]
DMR_scaffold31749_50351	scaffold31749	50351	50448	0.128846	0.278947	0.461901	-0.150101	3.08402e-08	Hypo	AEGTA21069	promoter	LOC_Os04g02280.1	OsFBX114 - F-box domain containing protein, expressed	predicted protein [Hordeum vulgare subsp. vulgare]
DMR_scaffold31749_50351	scaffold31749	50351	50448	0.128846	0.278947	0.461901	-0.150101	3.08402e-08	Hypo	AEGTA21068	promoter	LOC_Os02g41904.1	DEF7 - Defensin and Defensin-like DEFL family, expressed	predicted protein [Hordeum vulgare subsp. vulgare]
DMR_scaffold27074_26715	scaffold27074	26715	26810	0.0214286	0.141975	0.150932	-0.120547	2.56422e-06	Hypo	AEGTA06808	downstream	LOC_Os04g46290.1	ethylene-responsive element-binding protein, putative, expressed	predicted protein [Hordeum vulgare subsp. vulgare]
DMR_scaffold27074_26715	scaffold27074	26715	26810	0.0214286	0.141975	0.150932	-0.120547	2.56422e-06	Hypo	AEGTA14260	downstream	LOC_Os04g46300.1	disease resistance protein RPM1, putative, expressed	NBS-LRR disease resistance protein homologue [Hordeum vulgare]
DMR_scaffold9758_9800	scaffold9758	9800	9898	0.39939	0.602941	0.662403	-0.203551	8.05643e-07	Hypo	AEGTA14422	promoter	LOC_Os03g18010.1	phospholipase C, putative, expressed	PREDICTED: phosphoinositide phospholipase C 4-like isoform 1 [Brachypodium distachyon]
DMR_scaffold5285_16477	scaffold5285	16477	16570	0.0918919	0.320158	0.28702	-0.228266	6.91872e-09	Hypo	AEGTA14975	promoter	--	--	PREDICTED: cysteine proteinase inhibitor 8-like [Brachypodium distachyon]
DMR_scaffold94695_11501	scaffold94695	11501	11588	0.0123457	0.205882	0.0599647	-0.193537	2.40177e-09	Hypo	AEGTA19548	promoter	LOC_Os02g29150.1	OsFBO11 - F-box and other domain containing protein, expressed	PREDICTED: F-box/FBD/LRR-repeat protein At1g16930-like [Brachypodium distachyon]
DMR_scaffold92718_33693	scaffold92718	33693	33791	0.09	0.289773	0.310588	-0.199773	5.55506e-07	Hypo	AEGTA06052	intron	LOC_Os03g18690.1	26S protease regulatory subunit 4, putative, expressed	PREDICTED: 26S protease regulatory subunit 4 homolog [Brachypodium distachyon]
DMR_scaffold177211_51778	scaffold177211	51778	51872	0.00393701	0.104478	0.0376828	-0.100541	2.26484e-06	Hypo	AEGTA22420	exon,downstream	LOC_Os07g27470.1	transposon protein, putative, CACTA, En/Spm sub-class, expressed	hypothetical protein OsJ_24134 [Oryza sativa Japonica Group]
DMR_scaffold57330_8738	scaffold57330	8738	9083	0.113014	0.3531	0.320062	-0.240086	3.42988e-13	Hypo	AEGTA06403	promoter	LOC_Os11g17380.1	protein kinase domain containing protein, expressed	resistance protein [Hordeum vulgare subsp. vulgare] >gi|94410816|gb|ABF18541.1| serine/threonine kinase-like protein ABC1037 [Hordeum vulgare subsp. vulgare]
DMR_scaffold26604_16279	scaffold26604	16279	16363	0.226337	0.43617	0.51892	-0.209833	4.15355e-06	Hypo	AEGTA09195	downstream	LOC_Os02g41840.1	DUF584 domain containing protein, putative, expressed	PREDICTED: uncharacterized protein LOC100843189 [Brachypodium distachyon]
DMR_scaffold28708_25237	scaffold28708	25237	25336	0	0.120567	0	-0.120567	9.35727e-06	Hypo	AEGTA00900	intron	LOC_Os01g65730.1	SET domain containing protein, expressed	PREDICTED: ribosomal N-lysine methyltransferase 3-like [Brachypodium distachyon]
DMR_scaffold8542_21808	scaffold8542	21808	21905	0.221154	0.414634	0.533371	-0.19348	1.31406e-06	Hypo	AEGTA06950	downstream	LOC_Os01g22630.2	ECT protein, putative, expressed	predicted protein [Hordeum vulgare subsp. vulgare]
DMR_scaffold69657_6047	scaffold69657	6047	6132	0.0757576	0.246819	0.306935	-0.171062	6.19727e-09	Hypo	AEGTA22198	intron	LOC_Os11g38180.1	OsFBDUF59 - F-box and DUF domain containing protein, expressed	Os11g0594400 [Oryza sativa Japonica Group] >gi|77551781|gb|ABA94578.1| F-box domain containing protein, expressed [Oryza sativa Japonica Group] >gi|113645427|dbj|BAF28568.1| Os11g0594400 [Oryza sativa Japonica Group] >gi|125577706|gb|EAZ18928.1| hypothetical protein OsJ_34466 [Oryza sativa Japonica Group] >gi|215766844|dbj|BAG99072.1| unnamed protein product [Oryza sativa Japonica Group]
DMR_scaffold17369_13327	scaffold17369	13327	13422	0.0748503	0.275591	0.2716	-0.20074	7.47259e-11	Hypo	AEGTA20715	promoter	LOC_Os01g66590.2	DUF260 domain containing protein, putative, expressed	AS2 [Triticum aestivum]
DMR_scaffold42525_32325	scaffold42525	32325	32421	0.115318	0.258929	0.445368	-0.14361	1.32039e-06	Hypo	AEGTA20301	promoter	--	--	predicted protein [Hordeum vulgare subsp. vulgare]
DMR_scaffold48492_33151	scaffold48492	33151	33248	0.211946	0.354298	0.598215	-0.142352	6.99593e-07	Hypo	AEGTA15675	downstream	LOC_Os09g32370.1	gp176, putative, expressed	hypothetical protein OsI_31911 [Oryza sativa Indica Group]
DMR_scaffold80062_5835	scaffold80062	5835	5933	0.21875	0.524691	0.416912	-0.305941	2.63859e-09	Hypo	AEGTA11038	exon,promoter	--	--	predicted protein [Hordeum vulgare subsp. vulgare]
DMR_scaffold120351_15676	scaffold120351	15676	15775	0.0967742	0.279762	0.345916	-0.182988	2.34547e-08	Hypo	AEGTA06026	promoter	--	--	--
DMR_scaffold30820_64471	scaffold30820	64471	64533	0.0514706	0.303797	0.169424	-0.252327	9.02705e-07	Hypo	AEGTA10787	promoter	LOC_Os04g10160.1	cytochrome P450, putative, expressed	PREDICTED: cytochrome P450 CYP99A1-like [Brachypodium distachyon]
DMR_scaffold68558_25787	scaffold68558	25787	25885	0.0226537	0.124	0.182691	-0.101346	2.06481e-06	Hypo	AEGTA02263	downstream	--	--	PREDICTED: uncharacterized protein LOC100833946 [Brachypodium distachyon]
DMR_scaffold43321_31206	scaffold43321	31206	31305	0.00666667	0.194719	0.0342373	-0.188053	9.0109e-17	Hypo	AEGTA09860	intron	LOC_Os08g39950.1	potassium transporter, putative, expressed	PREDICTED: potassium transporter 26-like [Brachypodium distachyon]
DMR_scaffold10479_56119	scaffold10479	56119	56213	0.238267	0.455399	0.523205	-0.217132	6.8973e-07	Hypo	AEGTA04831	promoter	LOC_Os03g51984.1	differentiation protein, putative, expressed	predicted protein [Hordeum vulgare subsp. vulgare]
DMR_scaffold18615_46208	scaffold18615	46208	46305	0.0573248	0.304	0.188569	-0.246675	3.41462e-08	Hypo	AEGTA29756	promoter	LOC_Os11g14180.1	expressed protein	predicted protein [Hordeum vulgare subsp. vulgare] >gi|326515792|dbj|BAK07142.1| predicted protein [Hordeum vulgare subsp. vulgare]
DMR_scaffold57555_72685	scaffold57555	72685	72783	0.0103093	0.162791	0.0633284	-0.152481	9.16476e-12	Hypo	AEGTA17558	downstream	--	--	predicted protein [Hordeum vulgare subsp. vulgare]
DMR_scaffold15785_14512	scaffold15785	14512	14609	0.0170213	0.156028	0.109091	-0.139007	4.45268e-07	Hypo	AEGTA09601	exon,intron	LOC_Os04g52870.1	OsFBW1 - F-box domain and WD40 repeat containing protein, expressed	PREDICTED: F-box/WD-40 repeat-containing protein At5g21040-like [Brachypodium distachyon]
DMR_scaffold65582_20426	scaffold65582	20426	20523	0.307241	0.464	0.662157	-0.156759	2.36384e-06	Hypo	AEGTA31071	downstream	LOC_Os02g56850.4	glutathione reductase, putative, expressed	cytosolic glutathione reductase [Triticum monococcum]
DMR_scaffold63528_24565	scaffold63528	24565	24660	0.0561798	0.181818	0.308989	-0.125638	6.69094e-06	Hypo	AEGTA04765	downstream	LOC_Os03g12450.1	nucleoporin, putative, expressed	PREDICTED: uncharacterized protein LOC100845532 [Brachypodium distachyon]
DMR_scaffold9939_19885	scaffold9939	19885	19968	0.482609	0.726644	0.664161	-0.244035	1.4908e-08	Hypo	AEGTA13990	promoter	LOC_Os02g42780.1	lectin receptor-type protein kinase, putative, expressed	PREDICTED: L-type lectin-domain containing receptor kinase IV.2-like [Brachypodium distachyon]
DMR_scaffold222611_5287	scaffold222611	5287	5384	0.208	0.360248	0.577379	-0.152248	9.67128e-06	Hypo	AEGTA21922	promoter	--	--	predicted protein [Hordeum vulgare subsp. vulgare]
DMR_scaffold46397_24938	scaffold46397	24938	25037	0.296392	0.522337	0.567434	-0.225945	3.52391e-09	Hypo	AEGTA42368	promoter	LOC_Os02g30450.1	harpin-induced protein 1 domain containing protein, expressed	PREDICTED: uncharacterized protein LOC100828506 [Brachypodium distachyon]
DMR_scaffold9929_102855	scaffold9929	102855	102919	0.00763359	0.162963	0.0468425	-0.155329	2.54336e-06	Hypo	AEGTA30607	promoter	LOC_Os11g09329.1	VHS and GAT domain containing protein, expressed	seed protein B32E [Triticum aestivum]
DMR_scaffold44758_91366	scaffold44758	91366	91464	0.27182	0.429429	0.63298	-0.157609	8.38281e-06	Hypo	AEGTA09464	downstream	LOC_Os07g05560.1	expressed protein	predicted protein [Hordeum vulgare subsp. vulgare]
DMR_scaffold16412_45457	scaffold16412	45457	45556	0	0.105263	0	-0.105263	3.17205e-06	Hypo	AEGTA06324	downstream	LOC_Os10g28320.1	oxidoreductase, aldo/keto reductase family protein, putative, expressed	predicted protein [Hordeum vulgare subsp. vulgare]
DMR_scaffold43854_14300	scaffold43854	14300	14496	0.227451	0.431843	0.526698	-0.204392	6.07006e-19	Hypo	AEGTA08181	downstream	LOC_Os07g22024.1	zinc finger family protein, putative, expressed	PREDICTED: uncharacterized protein LOC100846876 [Brachypodium distachyon]
DMR_scaffold36002_147232	scaffold36002	147232	147329	0.349776	0.594059	0.588789	-0.244284	6.09621e-07	Hypo	AEGTA03230	downstream	LOC_Os01g04480.1	expressed protein	predicted protein [Hordeum vulgare subsp. vulgare]
DMR_scaffold77365_2523	scaffold77365	2523	2620	0.197861	0.437055	0.452714	-0.239194	3.98993e-13	Hypo	AEGTA29250	promoter	--	--	--
DMR_scaffold32315_28049	scaffold32315	28049	28249	0.118343	0.4	0.295858	-0.281657	5.11948e-29	Hypo	AEGTA20180	downstream	LOC_Os11g10640.1	protein kinase domain containing protein, expressed	PREDICTED: uncharacterized protein LOC100845829 [Brachypodium distachyon]
DMR_scaffold60329_14581	scaffold60329	14581	14673	0.0254237	0.329114	0.077249	-0.30369	3.25309e-09	Hypo	AEGTA14371	intron	LOC_Os01g43270.1	hydroquinone glucosyltransferase, putative, expressed	predicted protein [Hordeum vulgare subsp. vulgare] >gi|326506246|dbj|BAJ86441.1| predicted protein [Hordeum vulgare subsp. vulgare]
DMR_scaffold42206_33747	scaffold42206	33747	33846	0.286058	0.502836	0.568889	-0.216778	1.38178e-11	Hypo	AEGTA15152	promoter	LOC_Os07g12830.2	cytochrome b5-like Heme/Steroid binding domain containing protein, expressed	predicted protein [Hordeum vulgare subsp. vulgare]
DMR_scaffold65660_81677	scaffold65660	81677	81773	0.073107	0.23871	0.306259	-0.165603	6.07397e-07	Hypo	AEGTA25337	downstream	LOC_Os07g13634.1	cytokinin-N-glucosyltransferase 1, putative, expressed	hypothetical protein OsJ_23662 [Oryza sativa Japonica Group]
DMR_scaffold10150_68307	scaffold10150	68307	68402	0.169082	0.425234	0.397622	-0.256152	1.15455e-08	Hypo	AEGTA02671	downstream	LOC_Os09g32180.1	expressed protein	hypothetical protein OsI_31894 [Oryza sativa Indica Group]
DMR_scaffold81782_10633	scaffold81782	10633	10730	0.0424929	0.210526	0.201841	-0.168033	6.42137e-12	Hypo	AEGTA19651	promoter	LOC_Os11g08314.1	methyltransferase, putative, expressed	predicted protein [Hordeum vulgare subsp. vulgare]
DMR_scaffold72404_19176	scaffold72404	19176	19251	0.0546875	0.326389	0.167553	-0.271701	6.47274e-09	Hypo	AEGTA10703	promoter	LOC_Os03g23080.1	retrotransposon protein, putative, unclassified, expressed	predicted protein [Hordeum vulgare subsp. vulgare] >gi|326518006|dbj|BAK07255.1| predicted protein [Hordeum vulgare subsp. vulgare]
DMR_scaffold8195_38050	scaffold8195	38050	38142	0.0107527	0.301587	0.0356537	-0.290835	6.95488e-08	Hypo	AEGTA20078	promoter	LOC_Os10g03570.1	RGH1A, putative, expressed	hypothetical protein OsI_32612 [Oryza sativa Indica Group]
DMR_scaffold6271_104826	scaffold6271	104826	104904	0.00684932	0.15	0.0456621	-0.143151	3.26891e-06	Hypo	AEGTA31247	downstream	LOC_Os02g45770.1	OsMADS6 - MADS-box family gene with MIKCc type-box, expressed	MIKC-type MADS-box transcription factor WM9A [Triticum aestivum]
DMR_scaffold7068_30583	scaffold7068	30583	30674	0.0350195	0.215054	0.16284	-0.180034	6.89353e-07	Hypo	AEGTA00195	intron	--	--	putative two-component response regulator family protein [Zea mays]
DMR_scaffold18665_102900	scaffold18665	102900	102991	0.0378007	0.173333	0.218081	-0.135533	4.84282e-06	Hypo	AEGTA14194	exon,downstream	LOC_Os01g03570.1	transcription factor X1, putative, expressed	PREDICTED: uncharacterized protein LOC100821394 [Brachypodium distachyon]
DMR_scaffold11917_20528	scaffold11917	20528	20625	0.103093	0.272031	0.378975	-0.168938	5.73073e-06	Hypo	AEGTA33193	promoter	LOC_Os05g34220.1	vrga1, putative, expressed	predicted protein [Hordeum vulgare subsp. vulgare]
DMR_scaffold44637_9565	scaffold44637	9565	9659	0.149254	0.294702	0.506456	-0.145448	4.22833e-06	Hypo	AEGTA32948	promoter	LOC_Os06g38960.2	expressed protein	predicted protein [Hordeum vulgare subsp. vulgare]
DMR_scaffold4309_99624	scaffold4309	99624	99690	0.0211268	0.245455	0.086072	-0.224328	3.42431e-08	Hypo	AEGTA11587	promoter	LOC_Os02g02190.1	transporter, major facilitator family, putative, expressed	PREDICTED: high-affinity nitrate transporter 2.1-like [Brachypodium distachyon]
DMR_scaffold15317_9354	scaffold15317	9354	9447	0.144	0.337349	0.426857	-0.193349	6.24559e-06	Hypo	AEGTA13353	promoter	LOC_Os07g35540.1	TKL_IRAK_DUF26-lc.19 - DUF26 kinases have homology to DUF26 containing loci, expressed	predicted protein [Hordeum vulgare subsp. vulgare]
DMR_scaffold34555_7899	scaffold34555	7899	7995	0.0551724	0.259494	0.212616	-0.204321	1.72236e-09	Hypo	AEGTA14590	promoter	LOC_Os06g29994.1	MATE efflux family protein, putative, expressed	PREDICTED: MATE efflux family protein 8-like [Brachypodium distachyon]
DMR_scaffold75558_4911	scaffold75558	4911	5008	0.04811	0.182222	0.264018	-0.134112	1.14234e-06	Hypo	AEGTA00880	intron	LOC_Os09g32910.1	OsFBX337 - F-box domain containing protein, expressed	Os09g0506700 [Oryza sativa Japonica Group] >gi|255679046|dbj|BAF25523.2| Os09g0506700 [Oryza sativa Japonica Group]
DMR_scaffold93987_252	scaffold93987	252	343	0.38961	0.595808	0.653919	-0.206198	1.5674e-06	Hypo	AEGTA03495	downstream	LOC_Os05g36920.1	histone deacetylase, putative, expressed	PREDICTED: histone deacetylase 8-like [Brachypodium distachyon]
DMR_scaffold68129_29776	scaffold68129	29776	29873	0.0779661	0.217391	0.358644	-0.139425	2.55365e-06	Hypo	AEGTA29141	promoter	LOC_Os11g37890.1	NAD dependent epimerase/dehydratase family protein, putative, expressed	PREDICTED: GDP-mannose 3,5-epimerase 2-like [Brachypodium distachyon]
DMR_scaffold16325_5461	scaffold16325	5461	5770	0.0557491	0.295533	0.188639	-0.239784	6.47407e-15	Hypo	AEGTA19556	downstream	LOC_Os09g32290.2	FAD dependent oxidoreductase domain containing protein, expressed	predicted protein [Hordeum vulgare subsp. vulgare]
DMR_scaffold30262_85877	scaffold30262	85877	85971	0	0.231707	0	-0.231707	9.05942e-08	Hypo	AEGTA09746	promoter	LOC_Os02g58310.3	expressed protein	predicted protein [Hordeum vulgare subsp. vulgare]
DMR_scaffold51426_40761	scaffold51426	40761	40816	0.2625	0.733333	0.357955	-0.470833	1.01938e-09	Hypo	AEGTA42438	exon,intron	LOC_Os03g08000.1	expressed protein	predicted protein [Hordeum vulgare subsp. vulgare]
DMR_scaffold2263_33957	scaffold2263	33957	34056	0.574018	0.839844	0.683482	-0.265826	2.40477e-12	Hypo	AEGTA06145	intron	LOC_Os02g35770.1	homeobox associated leucine zipper, putative, expressed	PREDICTED: homeobox-leucine zipper protein HOX7-like [Brachypodium distachyon]
DMR_scaffold91665_33463	scaffold91665	33463	33558	0.0960699	0.288889	0.33255	-0.192819	4.18973e-06	Hypo	AEGTA24874	promoter	--	--	--
DMR_scaffold35867_13772	scaffold35867	13772	13870	0	0.266667	0	-0.266667	1.42841e-11	Hypo	AEGTA31145	exon	LOC_Os01g70170.1	transaldolase, putative, expressed	predicted protein [Hordeum vulgare subsp. vulgare] >gi|326526083|dbj|BAJ93218.1| predicted protein [Hordeum vulgare subsp. vulgare]
DMR_scaffold81424_41745	scaffold81424	41745	41839	0.034965	0.213768	0.163565	-0.178803	2.47713e-07	Hypo	AEGTA00857	promoter	LOC_Os03g17000.3	NAD dependent epimerase/dehydratase family domain containing protein, expressed	predicted protein [Hordeum vulgare subsp. vulgare]
DMR_scaffold43820_28119	scaffold43820	28119	28208	0.010101	0.169492	0.059596	-0.159391	7.23441e-09	Hypo	AEGTA30428	exon,intron	LOC_Os08g39860.1	Os8bglu27 - beta-glucosidase homologue, similar to Os4bglu12 exoglucanase, expressed	predicted protein [Hordeum vulgare subsp. vulgare]
DMR_scaffold53211_10035	scaffold53211	10035	10130	0.216418	0.47541	0.455224	-0.258992	7.27228e-11	Hypo	AEGTA31262	promoter	LOC_Os01g43090.1	oxidoreductase, aldo/keto reductase family protein, putative, expressed	PREDICTED: auxin-induced protein PCNT115-like [Brachypodium distachyon]
DMR_scaffold52708_11401	scaffold52708	11401	11489	0.12	0.251111	0.477876	-0.131111	9.75255e-06	Hypo	AEGTA12483	promoter	--	--	predicted protein [Hordeum vulgare subsp. vulgare]
DMR_scaffold10898_12608	scaffold10898	12608	12696	0	0.302326	0	-0.302326	3.20543e-09	Hypo	AEGTA32025	downstream	LOC_Os03g50290.2	14-3-3 protein, putative, expressed	RecName: Full=14-3-3-like protein A; Short=14-3-3A
DMR_scaffold55542_13386	scaffold55542	13386	13484	0.252604	0.489796	0.515734	-0.237192	1.42766e-09	Hypo	AEGTA18297	promoter	LOC_Os06g47880.1	cell division control protein 2 homolog 3, putative, expressed	predicted protein [Hordeum vulgare subsp. vulgare]
DMR_scaffold39653_20623	scaffold39653	20623	20719	0.00393701	0.239766	0.0164202	-0.235829	6.82411e-17	Hypo	AEGTA32956	promoter	LOC_Os03g06060.1	expansin precursor, putative, expressed	expansin EXPA6 [Triticum aestivum]
DMR_scaffold110320_25168	scaffold110320	25168	25232	0	0.170455	0	-0.170455	2.16899e-06	Hypo	AEGTA05475	downstream	LOC_Os02g40680.1	mis12 protein, expressed	PREDICTED: uncharacterized protein LOC100832675 [Brachypodium distachyon]
DMR_scaffold30619_18831	scaffold30619	18831	18930	0.223881	0.525862	0.42574	-0.301981	8.96643e-07	Hypo	AEGTA11114	promoter	LOC_Os07g40820.1	PPR repeat domain containing protein, putative, expressed	predicted protein [Hordeum vulgare subsp. vulgare]
DMR_scaffold71302_26869	scaffold71302	26869	26963	0.00591716	0.208333	0.0284024	-0.202416	7.63144e-11	Hypo	AEGTA20673	intron	LOC_Os02g16000.1	E1-BTB1 - Bric-a-Brac, Tramtrack, and Broad Complex domain with E1 subfamily conserved sequence, expressed	predicted protein [Hordeum vulgare subsp. vulgare]
DMR_scaffold30119_44238	scaffold30119	44238	44336	0.0785908	0.231608	0.339327	-0.153017	6.91665e-09	Hypo	AEGTA31981	downstream	LOC_Os09g29200.1	glutathione S-transferase, putative, expressed	glutathione transferase 23 [Triticum aestivum]
DMR_scaffold40355_12706	scaffold40355	12706	12803	0.0408163	0.232044	0.175899	-0.191228	3.04566e-08	Hypo	AEGTA42622	intron	LOC_Os09g39490.1	histone-like transcription factor and archaeal histone, putative, expressed	--
DMR_scaffold72604_11272	scaffold72604	11272	11369	0.0782123	0.414634	0.18863	-0.336422	9.42947e-14	Hypo	AEGTA18947	promoter	LOC_Os07g40260.2	eukaryotic aspartyl protease domain containing protein, expressed	PREDICTED: S-norcoclaurine synthase 1-like [Brachypodium distachyon]
DMR_scaffold40049_10294	scaffold40049	10294	10361	0.165138	0.402299	0.410485	-0.237161	1.96094e-07	Hypo	AEGTA17474	downstream	LOC_Os04g08460.1	OsFBX115 - F-box domain containing protein, expressed	PREDICTED: uncharacterized protein LOC100843023 [Brachypodium distachyon]
DMR_scaffold237388_18921	scaffold237388	18921	19018	0.0584416	0.26556	0.220069	-0.207119	5.77718e-08	Hypo	AEGTA23490	intron	LOC_Os10g38720.1	glutathione S-transferase, putative, expressed	hypothetical protein OsI_34430 [Oryza sativa Indica Group]
DMR_scaffold45759_5593	scaffold45759	5593	5691	0.106977	0.333333	0.32093	-0.226357	8.13388e-08	Hypo	AEGTA42989	intron	LOC_Os08g01480.1	cytochrome P450, putative, expressed	predicted protein [Hordeum vulgare subsp. vulgare] >gi|326509571|dbj|BAJ87001.1| predicted protein [Hordeum vulgare subsp. vulgare]
DMR_scaffold84841_33581	scaffold84841	33581	33671	0.103825	0.34434	0.30152	-0.240514	1.13023e-08	Hypo	AEGTA02764	downstream	LOC_Os07g03030.1	expressed protein	PREDICTED: uncharacterized protein LOC100842823 [Brachypodium distachyon]
DMR_scaffold13621_136821	scaffold13621	136821	136917	0.130653	0.351931	0.371246	-0.221278	1.12247e-07	Hypo	AEGTA28195	promoter	LOC_Os04g39320.4	expressed protein	predicted protein [Hordeum vulgare subsp. vulgare] >gi|326530508|dbj|BAJ97680.1| predicted protein [Hordeum vulgare subsp. vulgare]
DMR_scaffold1923_31715	scaffold1923	31715	31795	0.01875	0.182692	0.102632	-0.163942	3.20285e-06	Hypo	AEGTA17102	downstream	LOC_Os05g43940.1	O-methyltransferase, putative, expressed	hypothetical protein SORBIDRAFT_09g025530 [Sorghum bicolor] >gi|241946659|gb|EES19804.1| hypothetical protein SORBIDRAFT_09g025530 [Sorghum bicolor]
DMR_scaffold28145_82825	scaffold28145	82825	82920	0.088685	0.340909	0.260143	-0.252224	2.85271e-10	Hypo	AEGTA29016	promoter	LOC_Os08g05840.1	DNA topoisomerase 1, putative, expressed	predicted protein [Hordeum vulgare subsp. vulgare]
DMR_scaffold115_116090	scaffold115	116090	116181	0.183099	0.536585	0.341229	-0.353487	5.81895e-06	Hypo	AEGTA25575	downstream	LOC_Os08g43010.1	disease resistance RPP13-like protein 1, putative, expressed	predicted protein [Hordeum vulgare subsp. vulgare]
DMR_scaffold54874_71875	scaffold54874	71875	71969	0.0396825	0.213483	0.185881	-0.173801	2.92192e-08	Hypo	AEGTA23279	promoter	LOC_Os07g46630.1	AMP deaminase, putative, expressed	hypothetical protein OsJ_25451 [Oryza sativa Japonica Group]
DMR_scaffold59685_5640	scaffold59685	5640	5839	0.091954	0.253488	0.362754	-0.161534	2.61726e-13	Hypo	AEGTA05924	downstream	--	--	hypothetical protein SORBIDRAFT_02g025690 [Sorghum bicolor] >gi|241925822|gb|EER98966.1| hypothetical protein SORBIDRAFT_02g025690 [Sorghum bicolor]
DMR_scaffold19587_48494	scaffold19587	48494	48583	0	0.166667	0	-0.166667	9.20006e-07	Hypo	AEGTA17637	intron	LOC_Os03g52040.1	OsSCP19 - Putative Serine Carboxypeptidase homologue, expressed	predicted protein [Hordeum vulgare subsp. vulgare]
DMR_scaffold62758_75589	scaffold62758	75589	75686	0.0697674	0.277228	0.251661	-0.20746	5.36713e-06	Hypo	AEGTA42928	intron	LOC_Os02g32469.1	expressed protein	predicted protein [Hordeum vulgare subsp. vulgare]
DMR_scaffold150272_49297	scaffold150272	49297	49395	0	0.19084	0	-0.19084	2.36518e-09	Hypo	AEGTA27406	promoter	LOC_Os02g25840.1	conserved oligomeric Golgi complex component 4, related, putative, expressed	predicted protein [Hordeum vulgare subsp. vulgare]
DMR_scaffold45549_27886	scaffold45549	27886	27982	0	0.186047	0	-0.186047	1.03405e-06	Hypo	AEGTA19250	downstream	LOC_Os10g10720.1	retrotransposon protein, putative, unclassified, expressed	hypothetical protein SORBIDRAFT_02g009230 [Sorghum bicolor] >gi|241923089|gb|EER96233.1| hypothetical protein SORBIDRAFT_02g009230 [Sorghum bicolor]
DMR_scaffold216916_17254	scaffold216916	17254	17353	0.126246	0.321192	0.393054	-0.194946	9.63965e-09	Hypo	AEGTA07010	downstream	LOC_Os02g08350.1	expressed protein	predicted protein [Hordeum vulgare subsp. vulgare]
DMR_scaffold78445_59066	scaffold78445	59066	59163	0.0733333	0.251462	0.291628	-0.178129	1.97913e-06	Hypo	AEGTA07239	promoter	LOC_Os04g06850.1	expressed protein	putative protein of unknown function (DUF594) domain family protein [Zea mays]
DMR_scaffold94293_7441	scaffold94293	7441	7526	0.0222222	0.266667	0.0833333	-0.244444	2.31882e-06	Hypo	AEGTA02794	promoter	--	--	hypothetical protein LOC_Os11g09570 [Oryza sativa Japonica Group] >gi|77549110|gb|ABA91907.1| hypothetical protein LOC_Os11g09570 [Oryza sativa Japonica Group] >gi|125569984|gb|EAZ11499.1| hypothetical protein OsJ_01365 [Oryza sativa Japonica Group]
DMR_scaffold10748_226968	scaffold10748	226968	227067	0.0115607	0.15311	0.0755058	-0.141549	6.51132e-11	Hypo	AEGTA43568	intron	--	--	--
DMR_scaffold9259_100848	scaffold9259	100848	101050	0.0491803	0.222222	0.221311	-0.173042	1.54936e-12	Hypo	AEGTA02723	downstream	LOC_Os03g19900.1	AP2 domain containing protein, expressed	PREDICTED: AP2-like ethylene-responsive transcription factor AIL5-like [Brachypodium distachyon]
DMR_scaffold15831_89739	scaffold15831	89739	89815	0.180851	0.482014	0.375198	-0.301163	2.00694e-06	Hypo	AEGTA15331	downstream	LOC_Os07g02140.1	flavin-containing monooxygenase family protein, putative, expressed	PREDICTED: flavin-containing monooxygenase FMO GS-OX-like 8-like [Brachypodium distachyon]
DMR_scaffold8754_29163	scaffold8754	29163	29260	0.111842	0.527027	0.212213	-0.415185	4.70763e-11	Hypo	AEGTA12394	downstream	LOC_Os04g35530.1	expressed protein	predicted protein [Hordeum vulgare subsp. vulgare]
DMR_scaffold118325_29314	scaffold118325	29314	29408	0.153203	0.318182	0.481496	-0.164978	1.51031e-06	Hypo	AEGTA18892	promoter	LOC_Os02g46180.1	DUF581 domain containing protein, expressed	predicted protein [Hordeum vulgare subsp. vulgare]
DMR_scaffold80345_48875	scaffold80345	48875	48966	0.313869	0.681319	0.460678	-0.36745	5.00522e-08	Hypo	AEGTA02844	downstream	LOC_Os01g01770.1	ZOS1-01 - C2H2 zinc finger protein, expressed	PREDICTED: RNA exonuclease 4-like [Brachypodium distachyon]
DMR_scaffold47842_2041	scaffold47842	2041	2140	0.118421	0.432692	0.273684	-0.314271	1.92298e-08	Hypo	AEGTA28663	downstream	LOC_Os12g38140.1	expressed protein	predicted protein [Hordeum vulgare subsp. vulgare]
DMR_scaffold7443_10874	scaffold7443	10874	10973	0.0586735	0.221591	0.264783	-0.162917	8.02167e-11	Hypo	AEGTA16681	promoter	LOC_Os05g50090.1	oxidoreductase, 2OG-FeII oxygenase domain containing protein, putative, expressed	predicted protein [Hordeum vulgare subsp. vulgare]
DMR_scaffold55635_56803	scaffold55635	56803	56900	0.0851064	0.237288	0.358663	-0.152182	9.46095e-06	Hypo	AEGTA17157	downstream	LOC_Os06g10230.1	receptor-like protein kinase 5 precursor, putative, expressed	receptor-like serine/threonine protein kinase 1 [Triticum aestivum]
DMR_scaffold56730_28369	scaffold56730	28369	28465	0.0833333	0.278626	0.299087	-0.195293	1.02546e-08	Hypo	AEGTA15740	intron	LOC_Os07g05370.1	TKL_IRAK_CrRLK1L-1.15 - The CrRLK1L-1 subfamily has homology to the CrRLK1L homolog, expressed	predicted protein [Hordeum vulgare subsp. vulgare]
DMR_scaffold56348_4505	scaffold56348	4505	4604	0.546911	0.734286	0.74482	-0.187375	5.51958e-08	Hypo	AEGTA42743	downstream	LOC_Os10g17950.1	TKL_IRAK_DUF26-lc.5 - DUF26 kinases have homology to DUF26 containing loci, expressed	unnamed protein product [Triticum aestivum]
DMR_scaffold24011_60863	scaffold24011	60863	60962	0.0454545	0.25	0.181818	-0.204545	3.09462e-06	Hypo	AEGTA17823	promoter	LOC_Os06g05200.1	zinc finger, C3HC4 type domain containing protein, expressed	hypothetical protein OsI_21604 [Oryza sativa Indica Group]
DMR_scaffold25864_47032	scaffold25864	47032	47121	0.132812	0.392	0.338807	-0.259188	3.3077e-06	Hypo	AEGTA28985	promoter	LOC_Os08g10570.1	bifunctional purine biosynthesis protein purH, putative, expressed	putative aminoimidazolecarboximide ribonucleotide transformylase [Oryza sativa Japonica Group] >gi|215734985|dbj|BAG95707.1| unnamed protein product [Oryza sativa Japonica Group]
DMR_scaffold86192_42789	scaffold86192	42789	42981	0	0.136564	0	-0.136564	2.9205e-12	Hypo	AEGTA26409	exon	LOC_Os12g09580.1	leafbladeless1, putative, expressed	PREDICTED: protein SUPPRESSOR OF GENE SILENCING 3 homolog [Brachypodium distachyon]
DMR_scaffold33105_15768	scaffold33105	15768	15968	0.101644	0.248288	0.409381	-0.146643	6.28814e-12	Hypo	AEGTA11252	downstream	LOC_Os09g25540.1	receptor-like protein kinase 2 precursor, putative, expressed	predicted protein [Hordeum vulgare subsp. vulgare]
DMR_scaffold23092_34908	scaffold23092	34908	35006	0.0854701	0.506494	0.168749	-0.421023	5.43471e-11	Hypo	AEGTA25388	downstream	LOC_Os04g46810.1	LTPL120 - Protease inhibitor/seed storage/LTP family protein precursor, expressed	hypothetical protein SORBIDRAFT_06g024780 [Sorghum bicolor] >gi|241938097|gb|EES11242.1| hypothetical protein SORBIDRAFT_06g024780 [Sorghum bicolor]
DMR_scaffold91266_19770	scaffold91266	19770	19829	0.111111	0.331606	0.335069	-0.220495	4.74248e-06	Hypo	AEGTA24211	downstream	LOC_Os02g30080.1	cytochrome P450, putative, expressed	hypothetical protein OsI_07328 [Oryza sativa Indica Group]
DMR_scaffold45058_220104	scaffold45058	220104	220202	0.10733	0.283721	0.378294	-0.176391	1.1132e-07	Hypo	AEGTA25445	downstream	LOC_Os10g33170.1	POT domain containing peptide transporter, putative, expressed	predicted protein [Hordeum vulgare subsp. vulgare]
DMR_scaffold55313_12903	scaffold55313	12903	12998	0.0318627	0.138122	0.230686	-0.106259	5.69189e-08	Hypo	AEGTA30125	downstream	LOC_Os05g24880.1	dehydrogenase, putative, expressed	predicted protein [Hordeum vulgare subsp. vulgare]
DMR_scaffold42255_21941	scaffold42255	21941	22035	0.0414747	0.165414	0.250733	-0.123939	8.06564e-06	Hypo	AEGTA26246	downstream	LOC_Os11g26910.1	SKP1-like protein 1B, putative, expressed	PREDICTED: SKP1-like protein 1A [Vitis vinifera] >gi|147820987|emb|CAN73136.1| hypothetical protein VITISV_023042 [Vitis vinifera]
DMR_scaffold143264_13336	scaffold143264	13336	13434	0.134454	0.381818	0.352141	-0.247364	5.06584e-10	Hypo	AEGTA00379	promoter	LOC_Os06g45720.1	BTB/POZ domain containing protein, expressed	hypothetical protein SORBIDRAFT_10g026720 [Sorghum bicolor] >gi|241917040|gb|EER90184.1| hypothetical protein SORBIDRAFT_10g026720 [Sorghum bicolor]
DMR_scaffold22824_65820	scaffold22824	65820	65919	0.0183486	0.228571	0.0802752	-0.210223	1.78107e-07	Hypo	AEGTA15012	downstream	LOC_Os10g08018.1	expressed protein	lecithin:cholesterol acyltransferase family protein, putative [Oryza sativa Japonica Group]
DMR_scaffold14489_75920	scaffold14489	75920	76016	0.00346021	0.107692	0.0321305	-0.104232	5.0752e-07	Hypo	AEGTA26414	exon,intron	LOC_Os02g52250.1	SKIP/SNW domain containing protein, expressed	GAMYB-binding protein [Hordeum vulgare subsp. vulgare]
DMR_scaffold25556_131423	scaffold25556	131423	131613	0.281307	0.478571	0.587805	-0.197265	1.36778e-11	Hypo	AEGTA00262	exon,downstream	LOC_Os01g41770.1	leucine rich repeat protein, putative, expressed	predicted protein [Hordeum vulgare subsp. vulgare]
DMR_scaffold25556_131423	scaffold25556	131423	131613	0.281307	0.478571	0.587805	-0.197265	1.36778e-11	Hypo	AEGTA02390	promoter	LOC_Os01g41770.1	leucine rich repeat protein, putative, expressed	PREDICTED: LOW QUALITY PROTEIN: LRR receptor-like serine/threonine-protein kinase RCH1-like [Brachypodium distachyon]
DMR_scaffold69677_70782	scaffold69677	70782	70980	0.0802377	0.21748	0.368944	-0.137242	3.11419e-11	Hypo	AEGTA03984	promoter	LOC_Os02g37940.2	CRP12 - Cysteine-rich family protein precursor, expressed	PREDICTED: uncharacterized protein LOC100825950 [Brachypodium distachyon]
DMR_scaffold118240_15322	scaffold118240	15322	15420	0.357357	0.536424	0.666185	-0.179066	7.11511e-06	Hypo	AEGTA14352	downstream	LOC_Os01g21070.1	endoglucanase, putative, expressed	predicted protein [Hordeum vulgare subsp. vulgare]
DMR_scaffold8814_134894	scaffold8814	134894	134993	0.0761589	0.293671	0.259334	-0.217512	2.43624e-19	Hypo	AEGTA12893	downstream	LOC_Os03g57730.1	uclacyanin-2 precursor, putative, expressed	PREDICTED: mavicyanin-like [Brachypodium distachyon]
DMR_scaffold43347_2947	scaffold43347	2947	3149	0.124172	0.323185	0.384214	-0.199013	1.43879e-14	Hypo	AEGTA16944	promoter	LOC_Os05g16300.1	expressed protein	predicted protein [Hordeum vulgare subsp. vulgare]
DMR_scaffold72182_11423	scaffold72182	11423	11482	0.034188	0.464286	0.0736358	-0.430098	1.41887e-11	Hypo	AEGTA07124	promoter	--	--	predicted protein [Hordeum vulgare subsp. vulgare]
DMR_scaffold56015_4129	scaffold56015	4129	4484	0.0456026	0.319444	0.142756	-0.273842	1.96552e-17	Hypo	AEGTA11804	promoter	--	--	predicted protein [Hordeum vulgare subsp. vulgare]
DMR_scaffold12870_42125	scaffold12870	42125	42224	0	0.301205	0	-0.301205	1.58925e-09	Hypo	AEGTA10640	downstream	LOC_Os05g39760.1	VHS and GAT domain containing protein, expressed	predicted protein [Hordeum vulgare subsp. vulgare]
DMR_scaffold3448_99587	scaffold3448	99587	99684	0.154717	0.42236	0.366315	-0.267643	1.53933e-09	Hypo	AEGTA33023	promoter	LOC_Os04g58120.1	CRP2 - Cysteine-rich family protein precursor, expressed	--
DMR_scaffold70078_26504	scaffold70078	26504	26597	0.318182	0.494048	0.644031	-0.175866	6.75661e-06	Hypo	AEGTA08000	promoter	LOC_Os02g48740.1	fimbrin-like protein 2, putative, expressed	predicted protein [Hordeum vulgare subsp. vulgare]
DMR_scaffold12641_161286	scaffold12641	161286	161376	0.253968	0.530435	0.478793	-0.276467	9.65934e-09	Hypo	AEGTA43077	promoter	LOC_Os06g15330.1	CCT/B-box zinc finger protein, putative, expressed	predicted protein [Hordeum vulgare subsp. vulgare]
DMR_scaffold56732_63437	scaffold56732	63437	63530	0.173432	0.407895	0.425187	-0.234463	8.36873e-09	Hypo	AEGTA13093	downstream	LOC_Os05g07950.1	OsFBX160 - F-box domain containing protein, expressed	PREDICTED: F-box protein At5g07610-like [Brachypodium distachyon]
DMR_scaffold13194_65624	scaffold13194	65624	65823	0.309041	0.496475	0.622469	-0.187435	2.64e-18	Hypo	AEGTA02560	downstream	LOC_Os07g18230.1	lectin-like receptor kinase, putative, expressed	predicted protein [Hordeum vulgare subsp. vulgare]
DMR_scaffold34866_128917	scaffold34866	128917	129121	0.0944559	0.242236	0.389933	-0.14778	4.80652e-11	Hypo	AEGTA43159	promoter	--	--	--
DMR_scaffold720_45262	scaffold720	45262	45361	0.1125	0.256983	0.437772	-0.144483	2.61078e-07	Hypo	AEGTA24810	intron	LOC_Os12g32940.1	transporter family protein, putative, expressed	PREDICTED: polyol transporter 5-like [Brachypodium distachyon]
DMR_scaffold17750_3290	scaffold17750	3290	3382	0.0647887	0.196532	0.32966	-0.131743	1.04386e-05	Hypo	AEGTA26325	downstream	LOC_Os10g35920.1	OsFBX389 - F-box domain containing protein, expressed	PREDICTED: F-box/LRR-repeat protein At3g48880-like [Brachypodium distachyon]
DMR_scaffold36309_4024	scaffold36309	4024	4123	0.0325203	0.169492	0.19187	-0.136971	4.27779e-07	Hypo	AEGTA12002	promoter	LOC_Os07g18510.1	OsFBLD5 - F-box, LRR and FBD domain containing protein, expressed	PREDICTED: putative F-box/FBD/LRR-repeat protein At1g78840-like [Brachypodium distachyon]
DMR_scaffold36655_13451	scaffold36655	13451	13542	0.129252	0.250825	0.515306	-0.121573	8.59161e-06	Hypo	AEGTA10176	downstream	--	--	predicted protein [Hordeum vulgare subsp. vulgare]
DMR_scaffold66992_11255	scaffold66992	11255	11340	0.0107527	0.269663	0.0398746	-0.25891	9.30526e-08	Hypo	AEGTA28531	exon,downstream	LOC_Os11g29900.1	expressed protein	PREDICTED: uncharacterized protein LOC100845234 [Brachypodium distachyon]
DMR_scaffold2879_135952	scaffold2879	135952	136051	0.0287081	0.172535	0.16639	-0.143827	1.56021e-07	Hypo	AEGTA06294	promoter	LOC_Os03g13370.1	tetratricopeptide repeat domain containing protein, expressed	predicted protein [Hordeum vulgare subsp. vulgare]
DMR_scaffold44315_50575	scaffold44315	50575	50669	0	0.225	0	-0.225	8.57432e-10	Hypo	AEGTA08534	exon	LOC_Os01g33810.1	disease resistance protein RPM1, putative, expressed	PREDICTED: disease resistance protein RPM1-like [Brachypodium distachyon]
DMR_scaffold36020_321189	scaffold36020	321189	321280	0.345679	0.578947	0.597082	-0.233268	2.92643e-09	Hypo	AEGTA25378	downstream	LOC_Os10g41910.1	expressed protein	hypothetical protein SORBIDRAFT_04g007890 [Sorghum bicolor] >gi|241933383|gb|EES06528.1| hypothetical protein SORBIDRAFT_04g007890 [Sorghum bicolor]
DMR_scaffold12530_28989	scaffold12530	28989	29087	0.0711501	0.1875	0.379467	-0.11635	1.1236e-11	Hypo	AEGTA14859	intron	LOC_Os01g14320.1	expressed protein	PREDICTED: uncharacterized protein LOC100824277 [Brachypodium distachyon]
DMR_scaffold81883_26595	scaffold81883	26595	26694	0.112403	0.316901	0.354694	-0.204498	9.04139e-07	Hypo	AEGTA43509	intron	LOC_Os04g03870.1	cytochrome P450, putative, expressed	p450 domain-containing protein [Triticum aestivum]
DMR_scaffold17226_11020	scaffold17226	11020	11116	0.00485437	0.115044	0.0421957	-0.11019	8.43214e-06	Hypo	AEGTA24895	promoter	LOC_Os02g32280.1	expressed protein	predicted protein [Hordeum vulgare subsp. vulgare]
DMR_scaffold61179_80158	scaffold61179	80158	80256	0	0.160714	0	-0.160714	1.61477e-07	Hypo	AEGTA06415	exon	LOC_Os03g31690.1	GCN5-related N-acetyltransferase, putative, expressed	hypothetical protein OsJ_11367 [Oryza sativa Japonica Group]
DMR_scaffold102527_9884	scaffold102527	9884	9983	0.208481	0.434641	0.479662	-0.22616	5.00789e-09	Hypo	AEGTA23952	promoter	LOC_Os07g44499.1	peroxidase, putative, expressed	putative peroxidase [Oryza sativa Japonica Group] >gi|55701079|tpe|CAH69348.1| TPA: class III peroxidase 106 precursor [Oryza sativa Japonica Group]
DMR_scaffold56166_13083	scaffold56166	13083	13178	0.048951	0.259843	0.188387	-0.210891	2.07187e-12	Hypo	AEGTA10610	downstream	LOC_Os01g18170.1	Cupin domain containing protein, expressed	PREDICTED: germin-like protein 1-1-like [Brachypodium distachyon]
DMR_scaffold13207_30730	scaffold13207	30730	30826	0.0438596	0.222642	0.196997	-0.178782	4.96828e-06	Hypo	AEGTA10891	intron	LOC_Os04g47080.1	anthocyanin regulatory Lc protein, putative, expressed	putative bHLH domain protein [Hordeum vulgare subsp. vulgare] >gi|312985094|gb|ADR30706.1| putative bHLH domain protein [Hordeum vulgare subsp. vulgare] >gi|312985096|gb|ADR30707.1| putative bHLH domain protein [Hordeum vulgare subsp. vulgare] >gi|312985098|gb|ADR30708.1| putative bHLH domain protein [Hordeum vulgare subsp. vulgare] >gi|312985100|gb|ADR30709.1| putative bHLH domain protein [Horde…
DMR_scaffold5791_15545	scaffold5791	15545	15641	0.222581	0.452282	0.492128	-0.229702	1.65435e-08	Hypo	AEGTA20195	downstream	--	--	PREDICTED: uncharacterized protein LOC100824156 [Brachypodium distachyon]
DMR_scaffold11604_12575	scaffold11604	12575	12674	0.0962567	0.318627	0.302098	-0.222371	5.96652e-08	Hypo	AEGTA01729	intron	LOC_Os01g27940.1	cyclin-L1-1, putative, expressed	predicted protein [Hordeum vulgare subsp. vulgare]
DMR_scaffold19922_88015	scaffold19922	88015	88111	0.0263158	0.160221	0.164247	-0.133905	1.38917e-06	Hypo	AEGTA07805	downstream	LOC_Os04g32980.1	protein binding protein, putative, expressed	predicted protein [Hordeum vulgare subsp. vulgare]
DMR_scaffold94184_3371	scaffold94184	3371	3468	0.177885	0.387931	0.458547	-0.210046	1.10708e-06	Hypo	AEGTA43999	intron	LOC_Os05g02070.3	expressed protein	metallothionein [Hordeum vulgare]
DMR_scaffold1665_41290	scaffold1665	41290	41386	0.207965	0.47973	0.433504	-0.271765	6.24681e-08	Hypo	AEGTA14365	promoter	LOC_Os07g37920.1	no apical meristem protein, putative, expressed	NAC1 [Triticum aestivum]
DMR_scaffold70376_54801	scaffold70376	54801	54895	0.125874	0.385246	0.326737	-0.259372	1.50203e-06	Hypo	AEGTA25032	promoter	--	--	--
DMR_scaffold70376_54801	scaffold70376	54801	54895	0.125874	0.385246	0.326737	-0.259372	1.50203e-06	Hypo	AEGTA31676	promoter	LOC_Os01g43080.1	exonuclease, putative, expressed	predicted protein [Hordeum vulgare subsp. vulgare]
DMR_scaffold26473_62215	scaffold26473	62215	62310	0.0252525	0.192	0.131524	-0.166747	1.25797e-08	Hypo	AEGTA03870	downstream	LOC_Os06g45890.1	MYB family transcription factor, putative, expressed	MYB-related protein [Aegilops speltoides]
DMR_scaffold35119_25479	scaffold35119	25479	25576	0.139241	0.451613	0.308318	-0.312372	8.22053e-08	Hypo	AEGTA03529	intron	LOC_Os12g10190.1	transposon protein, putative, unclassified, expressed	PREDICTED: probable serine/threonine-protein kinase At1g54610-like [Brachypodium distachyon]
DMR_scaffold1430_30292	scaffold1430	30292	30391	0.219298	0.426829	0.513784	-0.207531	9.37188e-09	Hypo	AEGTA25093	downstream	--	--	predicted protein [Hordeum vulgare subsp. vulgare]
DMR_scaffold25979_23981	scaffold25979	23981	24077	0.0204082	0.178322	0.114446	-0.157914	4.04489e-10	Hypo	AEGTA43737	downstream	--	--	predicted protein [Hordeum vulgare subsp. vulgare]
DMR_scaffold163328_12055	scaffold163328	12055	12134	0.00595238	0.147826	0.0402661	-0.141874	1.24119e-06	Hypo	AEGTA32129	intron	LOC_Os11g09140.1	DUF803 domain containing, putative, expressed	PREDICTED: magnesium transporter NIPA2-like [Brachypodium distachyon]
DMR_scaffold36786_39126	scaffold36786	39126	39326	0.167286	0.428051	0.390809	-0.260765	3.11782e-21	Hypo	AEGTA43506	downstream	LOC_Os09g34020.1	expressed protein	--
DMR_scaffold16196_114203	scaffold16196	114203	114300	0.274648	0.497696	0.551839	-0.223048	2.30394e-11	Hypo	AEGTA18302	promoter	LOC_Os01g72540.1	OsCML23 - Calmodulin-related calcium sensor protein, expressed	PREDICTED: putative calcium-binding protein CML23-like [Brachypodium distachyon]
DMR_scaffold51920_44346	scaffold51920	44346	44445	0	0.215909	0	-0.215909	1.84698e-06	Hypo	AEGTA31132	exon	LOC_Os06g42720.1	amino acid transporter, putative, expressed	predicted protein [Hordeum vulgare subsp. vulgare] >gi|403224665|emb|CCJ47122.1| putative aromatic and neutral amino acid transporter [Hordeum vulgare subsp. vulgare]
DMR_scaffold7680_48754	scaffold7680	48754	48849	0.0534351	0.333333	0.160305	-0.279898	1.49974e-14	Hypo	AEGTA29375	downstream	LOC_Os03g12710.1	clathrin adaptor complex small chain domain containing protein, expressed	predicted protein [Hordeum vulgare subsp. vulgare]
DMR_scaffold19667_45790	scaffold19667	45790	46056	0	0.340136	0	-0.340136	1.20597e-25	Hypo	AEGTA31839	exon,downstream	LOC_Os01g41710.1	chlorophyll A-B binding protein, putative, expressed	PREDICTED: chlorophyll a-b binding protein 2, chloroplastic-like isoform 6 [Brachypodium distachyon]
DMR_scaffold19667_45790	scaffold19667	45790	46056	0	0.340136	0	-0.340136	1.20597e-25	Hypo	AEGTA20206	downstream	LOC_Os08g44040.1	rhamnogalacturonate lyase, putative, expressed	predicted protein [Hordeum vulgare subsp. vulgare]
DMR_scaffold21573_69052	scaffold21573	69052	69146	0.0216049	0.12406	0.174149	-0.102455	6.79221e-07	Hypo	AEGTA00502	downstream	LOC_Os02g35830.1	extracellular ligand-gated ion channel, putative, expressed	predicted protein [Hordeum vulgare subsp. vulgare]
DMR_scaffold24412_75176	scaffold24412	75176	75271	0.245614	0.491429	0.499796	-0.245815	2.57281e-06	Hypo	AEGTA28774	downstream	--	--	--
DMR_scaffold33312_47359	scaffold33312	47359	47454	0.128814	0.288793	0.446041	-0.15998	5.88536e-06	Hypo	AEGTA42489	promoter	LOC_Os05g32420.1	expressed protein	hypothetical protein ZEAMMB73_831028 [Zea mays]
DMR_scaffold14393_54643	scaffold14393	54643	54736	0.078341	0.296651	0.264085	-0.21831	4.55557e-09	Hypo	AEGTA09177	intron	LOC_Os04g29424.1	retrotransposon protein, putative, LINE subclass, expressed	hypothetical protein SORBIDRAFT_03g036020 [Sorghum bicolor] >gi|241928398|gb|EES01543.1| hypothetical protein SORBIDRAFT_03g036020 [Sorghum bicolor]
DMR_scaffold34060_28596	scaffold34060	28596	28691	0.244851	0.476323	0.514044	-0.231472	1.29229e-11	Hypo	AEGTA13449	downstream	LOC_Os04g38400.1	ethylene-insensitive 3, putative, expressed	predicted protein [Hordeum vulgare subsp. vulgare]
DMR_scaffold2513_82333	scaffold2513	82333	82430	0.0205761	0.15	0.137174	-0.129424	7.75601e-07	Hypo	AEGTA04195	exon,promoter	LOC_Os04g23700.1	lectin protein kinase family protein, putative, expressed	PREDICTED: G-type lectin S-receptor-like serine/threonine-protein kinase SD2-5-like [Brachypodium distachyon]
DMR_scaffold3155_79570	scaffold3155	79570	79666	0.221622	0.512	0.432855	-0.290378	1.29584e-16	Hypo	AEGTA42770	promoter	LOC_Os07g46340.1	methyltransferase, putative, expressed	PREDICTED: methyltransferase-like protein 13-like [Brachypodium distachyon]
DMR_scaffold41780_126813	scaffold41780	126813	126912	0.263941	0.463768	0.569122	-0.199828	1.42827e-06	Hypo	AEGTA09387	promoter	LOC_Os04g54180.1	serine/threonine-protein kinase receptor precursor, putative, expressed	predicted protein [Hordeum vulgare subsp. vulgare]
DMR_scaffold98675_18801	scaffold98675	18801	18892	0.162393	0.346614	0.468514	-0.18422	4.11918e-06	Hypo	AEGTA16654	downstream	LOC_Os12g28040.1	NBS-LRR disease resistance protein, putative, expressed	PREDICTED: disease resistance protein RPM1-like [Brachypodium distachyon]
DMR_scaffold26311_18884	scaffold26311	18884	18983	0.246667	0.530259	0.465181	-0.283593	1.55753e-13	Hypo	AEGTA03900	promoter	LOC_Os01g10310.1	expressed protein	PREDICTED: phosphoribosylaminoimidazole carboxylase, chloroplastic-like [Brachypodium distachyon]
DMR_scaffold22091_81189	scaffold22091	81189	81390	0.0897959	0.288889	0.310832	-0.199093	6.5823e-14	Hypo	AEGTA26298	intron	LOC_Os02g38050.1	joka2, putative, expressed	ubiquitin-associated protein [Triticum aestivum]
DMR_scaffold265_70757	scaffold265	70757	70855	0.259649	0.503937	0.515241	-0.244288	5.70126e-09	Hypo	AEGTA25721	downstream	LOC_Os02g34790.1	receptor-like protein kinase 5 precursor, putative, expressed	PREDICTED: probable leucine-rich repeat receptor-like protein kinase At1g35710-like [Brachypodium distachyon]
DMR_scaffold17579_116052	scaffold17579	116052	116151	0.0375427	0.238636	0.157322	-0.201094	5.72453e-11	Hypo	AEGTA15016	promoter	LOC_Os03g25869.1	amino acid permease family protein, putative, expressed	PREDICTED: uncharacterized transporter lpg1691-like [Brachypodium distachyon]
DMR_scaffold41041_15930	scaffold41041	15930	16029	0.354839	0.615385	0.576613	-0.260546	3.7983e-06	Hypo	AEGTA13683	downstream	LOC_Os04g44240.1	cytokinin-O-glucosyltransferase 3, putative, expressed	predicted protein [Hordeum vulgare subsp. vulgare]
DMR_scaffold17577_60974	scaffold17577	60974	61070	0	0.119497	0	-0.119497	2.58543e-08	Hypo	AEGTA02199	intron	LOC_Os10g31820.1	fluG, putative, expressed	PREDICTED: protein fluG-like isoform 1 [Brachypodium distachyon]
DMR_scaffold30658_13699	scaffold30658	13699	13889	0.292096	0.660436	0.442278	-0.36834	4.8097e-20	Hypo	AEGTA20489	intron	LOC_Os12g05420.1	calmodulin-binding protein, putative, expressed	predicted protein [Hordeum vulgare subsp. vulgare]
DMR_scaffold98163_25209	scaffold98163	25209	25305	0.0381944	0.316456	0.120694	-0.278261	1.07925e-15	Hypo	AEGTA05142	promoter	LOC_Os03g05210.1	WD domain, G-beta repeat domain containing protein, expressed	PREDICTED: LOW QUALITY PROTEIN: zinc finger CCCH domain-containing protein 48-like [Brachypodium distachyon]
DMR_scaffold98163_25209	scaffold98163	25209	25305	0.0381944	0.316456	0.120694	-0.278261	1.07925e-15	Hypo	AEGTA26039	downstream	LOC_Os03g05260.1	ankyrin repeat domain containing protein, expressed	predicted protein [Hordeum vulgare subsp. vulgare] >gi|326518480|dbj|BAJ88269.1| predicted protein [Hordeum vulgare subsp. vulgare]
DMR_scaffold98163_25209	scaffold98163	25209	25305	0.0381944	0.316456	0.120694	-0.278261	1.07925e-15	Hypo	AEGTA42657	intron	LOC_Os11g20090.1	O-methyltransferase, putative, expressed	predicted protein [Hordeum vulgare subsp. vulgare]
DMR_scaffold760_69875	scaffold760	69875	69970	0.0677083	0.268657	0.252025	-0.200948	8.26556e-08	Hypo	AEGTA18347	downstream	LOC_Os05g37730.1	MYB family transcription factor, putative, expressed	MYB-related protein [Triticum aestivum]
DMR_scaffold36462_39796	scaffold36462	39796	39861	0.0212766	0.358209	0.0593972	-0.336932	5.81575e-06	Hypo	AEGTA11321	intron	LOC_Os03g61700.1	expressed protein	predicted protein [Hordeum vulgare subsp. vulgare]
DMR_scaffold49269_15584	scaffold49269	15584	15683	0.0588235	0.25	0.235294	-0.191176	2.44416e-06	Hypo	AEGTA43578	downstream	LOC_Os02g01440.1	nitric oxide synthase 1, putative, expressed	--
DMR_scaffold8412_76958	scaffold8412	76958	77056	0.0868263	0.251429	0.345332	-0.164602	1.08174e-06	Hypo	AEGTA30539	downstream	LOC_Os01g55190.1	expressed protein	PREDICTED: uncharacterized protein LOC100844886 [Brachypodium distachyon]
DMR_scaffold50594_98224	scaffold50594	98224	98323	0.0223881	0.209091	0.107073	-0.186703	3.06884e-06	Hypo	AEGTA25176	promoter	LOC_Os06g01440.1	integral membrane protein, putative, expressed	PREDICTED: uncharacterized protein LOC100820938 [Brachypodium distachyon]
DMR_scaffold101184_53272	scaffold101184	53272	53356	0.0761421	0.275168	0.276712	-0.199026	7.47867e-07	Hypo	AEGTA12732	promoter	LOC_Os10g29310.1	MBTB51 - Bric-a-Brac, Tramtrack, Broad Complex BTB domain with Meprin and TRAF Homology MATH domain, expressed	PREDICTED: LOW QUALITY PROTEIN: BTB/POZ and MATH domain-containing protein 2-like [Brachypodium distachyon]
DMR_scaffold42639_23133	scaffold42639	23133	23222	0.0212766	0.3625	0.0586941	-0.341223	1.49595e-09	Hypo	AEGTA02517	promoter	LOC_Os06g04980.1	OsFBX185 - F-box domain containing protein, expressed	PREDICTED: uncharacterized protein LOC100834019 [Brachypodium distachyon]
DMR_scaffold4327_15935	scaffold4327	15935	16033	0.0592334	0.41989	0.141069	-0.360656	3.4047e-21	Hypo	AEGTA05650	intron	LOC_Os11g47110.1	OsWAK121 - OsWAK receptor-like protein kinase, expressed	PREDICTED: wall-associated receptor kinase 2-like [Brachypodium distachyon]
DMR_scaffold29161_5620	scaffold29161	5620	5719	0.0440529	0.248677	0.177149	-0.204624	9.78169e-10	Hypo	AEGTA22618	promoter	LOC_Os04g06850.1	expressed protein	OSJNBb0040D15.5 [Oryza sativa Japonica Group]
DMR_scaffold62275_9825	scaffold62275	9825	9907	0.00892857	0.255319	0.0349702	-0.246391	1.48804e-06	Hypo	AEGTA12324	downstream	LOC_Os03g08080.1	YGGT family protein, putative, expressed	predicted protein [Hordeum vulgare subsp. vulgare] >gi|326511683|dbj|BAJ91986.1| predicted protein [Hordeum vulgare subsp. vulgare]
DMR_scaffold62275_9825	scaffold62275	9825	9907	0.00892857	0.255319	0.0349702	-0.246391	1.48804e-06	Hypo	AEGTA12323	downstream	LOC_Os03g08090.2	hydrolase, alpha/beta fold family protein, putative, expressed	predicted protein [Hordeum vulgare subsp. vulgare]
DMR_scaffold56690_113936	scaffold56690	113936	114027	0.184549	0.481818	0.383027	-0.297269	1.32468e-11	Hypo	AEGTA44061	intron	LOC_Os08g02730.1	plant protein of unknown function domain containing protein, expressed	PREDICTED: uncharacterized protein LOC100824298 [Brachypodium distachyon]
DMR_scaffold19493_137461	scaffold19493	137461	137553	0.436326	0.635294	0.686809	-0.198968	3.64586e-10	Hypo	AEGTA19725	downstream	LOC_Os07g44040.1	ras-related protein, putative, expressed	predicted protein [Hordeum vulgare subsp. vulgare] >gi|326506770|dbj|BAJ91426.1| predicted protein [Hordeum vulgare subsp. vulgare]
DMR_scaffold14641_102613	scaffold14641	102613	102711	0.208333	0.391304	0.532407	-0.182971	6.49986e-06	Hypo	AEGTA07595	promoter	LOC_Os01g12940.1	phosphorylase domain containing protein, putative, expressed	predicted protein [Hordeum vulgare subsp. vulgare]
DMR_scaffold55770_94188	scaffold55770	94188	94284	0	0.127907	0	-0.127907	3.92336e-06	Hypo	AEGTA16530	promoter	LOC_Os08g13030.1	MBTB21 - Bric-a-Brac, Tramtrack, Broad Complex BTB domain with Meprin and TRAF Homology MATH domain, expressed	hypothetical protein SORBIDRAFT_02g036820 [Sorghum bicolor] >gi|241926430|gb|EER99574.1| hypothetical protein SORBIDRAFT_02g036820 [Sorghum bicolor]
DMR_scaffold55770_94188	scaffold55770	94188	94284	0	0.127907	0	-0.127907	3.92336e-06	Hypo	AEGTA02911	promoter	--	--	--
DMR_scaffold3330_12343	scaffold3330	12343	12439	0.0608466	0.261905	0.232323	-0.201058	8.38747e-09	Hypo	AEGTA26947	intron	LOC_Os01g32730.1	tetratricopeptide repeat containing protein, putative, expressed	PREDICTED: protein FLUORESCENT IN BLUE LIGHT, chloroplastic-like [Brachypodium distachyon]
DMR_scaffold32933_23417	scaffold32933	23417	23515	0.0876494	0.269231	0.325555	-0.181581	2.262e-06	Hypo	AEGTA09587	downstream	LOC_Os03g21720.1	vacuolar-sorting receptor precursor, putative, expressed	vacuolar targeting receptor bp-80 [Triticum aestivum]
DMR_scaffold62012_70639	scaffold62012	70639	70738	0.12381	0.291525	0.424695	-0.167716	6.92147e-06	Hypo	AEGTA25038	downstream	LOC_Os09g31502.2	dehydrogenase, putative, expressed	predicted protein [Hordeum vulgare subsp. vulgare]
DMR_scaffold23785_68171	scaffold23785	68171	68270	0.456067	0.72314	0.630675	-0.267074	2.5272e-09	Hypo	AEGTA43036	promoter	LOC_Os02g51740.1	VQ domain containing protein, putative, expressed	predicted protein [Hordeum vulgare subsp. vulgare]
DMR_scaffold69355_26928	scaffold69355	26928	27018	0.199074	0.391753	0.508163	-0.192679	2.94243e-06	Hypo	AEGTA24944	downstream	LOC_Os06g23350.1	late embryogenesis abundant protein D-34, putative, expressed	predicted protein [Hordeum vulgare subsp. vulgare]
DMR_scaffold42365_73234	scaffold42365	73234	73318	0.0447761	0.43609	0.102676	-0.391314	5.15649e-15	Hypo	AEGTA23433	intron	LOC_Os01g26160.1	exportin 1, putative, expressed	hypothetical protein SORBIDRAFT_05g018936 [Sorghum bicolor] >gi|241936655|gb|EES09800.1| hypothetical protein SORBIDRAFT_05g018936 [Sorghum bicolor]
DMR_scaffold20333_52419	scaffold20333	52419	52499	0.0530303	0.271084	0.195623	-0.218054	4.17791e-07	Hypo	AEGTA11875	promoter	LOC_Os04g10060.1	ent-kaurene synthase, chloroplast precursor, putative, expressed	ent-kaurene synthase like 4 [Triticum aestivum]
DMR_scaffold41510_31155	scaffold41510	31155	31254	0.0883978	0.284314	0.310916	-0.195916	1.05847e-06	Hypo	AEGTA19085	promoter	LOC_Os04g44470.1	KUN1 - Kunitz-type trypsin inhibitor precursor, expressed	RecName: Full=Endogenous alpha-amylase/subtilisin inhibitor; AltName: Full=WASI >gi|225042|prf||1207200A alpha amylase inhibitor
DMR_scaffold41510_31155	scaffold41510	31155	31254	0.0883978	0.284314	0.310916	-0.195916	1.05847e-06	Hypo	AEGTA03878	downstream	LOC_Os04g44500.1	GEM, putative, expressed	predicted protein [Hordeum vulgare subsp. vulgare]
DMR_scaffold11662_8873	scaffold11662	8873	8972	0.158076	0.416268	0.379745	-0.258192	2.08088e-10	Hypo	AEGTA18918	downstream	LOC_Os03g62780.1	S1 RNA binding domain containing protein, expressed	predicted protein [Hordeum vulgare subsp. vulgare]
DMR_scaffold31069_67861	scaffold31069	67861	67958	0.123239	0.283019	0.435446	-0.159779	1.15947e-06	Hypo	AEGTA06975	downstream	LOC_Os06g10530.1	expressed protein	predicted protein [Hordeum vulgare subsp. vulgare]
DMR_scaffold27337_114699	scaffold27337	114699	114795	0.12987	0.401235	0.323676	-0.271364	6.02043e-08	Hypo	AEGTA28779	intron	LOC_Os01g03190.1	expressed protein	predicted protein [Hordeum vulgare subsp. vulgare]
DMR_scaffold85654_39647	scaffold85654	39647	39746	0.0178117	0.127778	0.139396	-0.109966	1.72204e-09	Hypo	AEGTA12663	promoter	LOC_Os05g36010.1	OsSub47 - Putative Subtilisin homologue, expressed	predicted protein [Hordeum vulgare subsp. vulgare]
DMR_scaffold66531_29645	scaffold66531	29645	29744	0.0184332	0.160494	0.114853	-0.142061	3.32347e-07	Hypo	AEGTA02654	downstream	LOC_Os12g38460.1	RNA recognition motif family protein, expressed	PREDICTED: uncharacterized protein LOC100836820 [Brachypodium distachyon]
DMR_scaffold104106_34446	scaffold104106	34446	34541	0.128617	0.281124	0.45751	-0.152507	9.43713e-06	Hypo	AEGTA07992	promoter	LOC_Os07g48570.1	expressed protein	predicted protein [Hordeum vulgare subsp. vulgare]
DMR_scaffold27982_2011	scaffold27982	2011	2109	0.0707547	0.209877	0.337125	-0.139122	2.75148e-08	Hypo	AEGTA06566	downstream	--	--	--
DMR_scaffold17153_33265	scaffold17153	33265	33364	0.0269461	0.144828	0.186056	-0.117881	4.11012e-06	Hypo	AEGTA27196	promoter	LOC_Os01g11240.1	DUF538 domain containing protein, putative, expressed	predicted protein [Hordeum vulgare subsp. vulgare] >gi|326510001|dbj|BAJ87217.1| predicted protein [Hordeum vulgare subsp. vulgare] >gi|326515178|dbj|BAK03502.1| predicted protein [Hordeum vulgare subsp. vulgare]
DMR_scaffold242680_19776	scaffold242680	19776	19874	0.0310078	0.271186	0.114341	-0.240179	3.95848e-08	Hypo	AEGTA14153	downstream	LOC_Os07g05000.1	oxidoreductase, aldo/keto reductase family protein, putative, expressed	predicted protein [Hordeum vulgare subsp. vulgare]
DMR_scaffold76320_8714	scaffold76320	8714	8805	0	0.128205	0	-0.128205	8.19871e-06	Hypo	AEGTA12087	downstream	LOC_Os12g42920.1	expressed protein	predicted protein [Hordeum vulgare subsp. vulgare]
DMR_scaffold72358_20265	scaffold72358	20265	20363	0	0.1875	0	-0.1875	8.19581e-08	Hypo	AEGTA10563	exon,intron	LOC_Os09g16330.2	pleiotropic drug resistance protein, putative, expressed	PREDICTED: pleiotropic drug resistance protein 4-like [Brachypodium distachyon]
DMR_scaffold26181_9485	scaffold26181	9485	9581	0.00675676	0.147059	0.0459459	-0.140302	7.85279e-06	Hypo	AEGTA06347	promoter	LOC_Os03g63074.3	Ser/Thr protein phosphatase family protein, expressed	Os03g0848100 [Oryza sativa Japonica Group] >gi|29244683|gb|AAO73275.1| putative lysine decarboxylase [Oryza sativa Japonica Group] >gi|108712096|gb|ABF99891.1| Ser/Thr protein phosphatase family protein, expressed [Oryza sativa Japonica Group] >gi|113550361|dbj|BAF13804.1| Os03g0848100 [Oryza sativa Japonica Group] >gi|215694518|dbj|BAG89511.1| unnamed protein product [Oryza sativa Japonica Group]
DMR_scaffold23505_124507	scaffold23505	124507	124603	0.105932	0.317568	0.333574	-0.211635	4.1663e-07	Hypo	AEGTA42971	promoter	--	--	predicted protein [Hordeum vulgare subsp. vulgare]
DMR_scaffold109607_41275	scaffold109607	41275	41372	0.0940171	0.310345	0.302944	-0.216328	4.68065e-06	Hypo	AEGTA00148	promoter	LOC_Os01g03400.1	E3 ubiquitin-protein ligase SINA-like 2, putative	PREDICTED: E3 ubiquitin-protein ligase SINA-like 7-like [Brachypodium distachyon]
DMR_scaffold6054_66985	scaffold6054	66985	67069	0.12766	0.467742	0.272927	-0.340082	4.61349e-06	Hypo	AEGTA19109	intron	LOC_Os10g04840.1	expressed protein	Os10g0138000 [Oryza sativa Japonica Group] >gi|18449949|gb|AAL70115.1|AC099733_6 Unknown protein [Oryza sativa] >gi|31430087|gb|AAP52051.1| F-box domain containing protein [Oryza sativa Japonica Group] >gi|113638741|dbj|BAF26046.1| Os10g0138000 [Oryza sativa Japonica Group]
DMR_scaffold59547_11478	scaffold59547	11478	11573	0.297235	0.477848	0.622028	-0.180613	6.15005e-07	Hypo	AEGTA32663	promoter	LOC_Os03g17670.1	expressed protein	hypothetical protein LOC_Os03g17670 [Oryza sativa Japonica Group]
DMR_scaffold27736_31168	scaffold27736	31168	31204	0	0.294118	0	-0.294118	3.38633e-06	Hypo	AEGTA07839	promoter	LOC_Os08g22864.2	sec8 exocyst complex component specific domain containing protein, expressed	predicted protein [Hordeum vulgare subsp. vulgare]
DMR_scaffold32254_38016	scaffold32254	38016	38114	0.178261	0.42233	0.422089	-0.244069	3.11172e-08	Hypo	AEGTA00557	intron	LOC_Os08g31970.2	NHL repeat-containing protein, putative, expressed	predicted protein [Hordeum vulgare subsp. vulgare]
DMR_scaffold32984_12747	scaffold32984	12747	12918	0	0.198347	0	-0.198347	3.66583e-11	Hypo	AEGTA29639	exon	LOC_Os04g56520.2	alpha-1,4-glucan-protein synthase, putative, expressed	amylogenin [Triticum aestivum] >gi|301072490|gb|ADK56175.1| glycosyltransferase 75 [Triticum aestivum]
DMR_scaffold42049_81093	scaffold42049	81093	81192	0.0444444	0.281553	0.157854	-0.237109	6.71035e-06	Hypo	AEGTA15179	downstream	LOC_Os01g71100.1	expressed protein	PREDICTED: putative disease resistance protein RGA3-like [Brachypodium distachyon]
DMR_scaffold19019_28702	scaffold19019	28702	28800	0	0.115044	0	-0.115044	3.65486e-09	Hypo	AEGTA09811	intron	LOC_Os08g40420.1	ternary complex factor MIP1, putative, expressed	predicted protein [Hordeum vulgare subsp. vulgare]
DMR_scaffold19019_28702	scaffold19019	28702	28800	0	0.115044	0	-0.115044	3.65486e-09	Hypo	AEGTA32365	downstream	LOC_Os08g40430.1	mTERF domain containing protein, expressed	predicted protein [Hordeum vulgare subsp. vulgare]
DMR_scaffold3803_106440	scaffold3803	106440	106535	0	0.117647	0	-0.117647	2.26823e-06	Hypo	AEGTA30049	exon	LOC_Os01g65220.1	XRN 5'-3' exonuclease N-terminus domain containing protein, expressed	PREDICTED: 5'-3' exoribonuclease 3-like [Brachypodium distachyon]
DMR_scaffold38559_63992	scaffold38559	63992	64194	0.150709	0.331921	0.454052	-0.181212	7.49681e-14	Hypo	AEGTA15183	promoter	LOC_Os02g56760.1	OsFBX66 - F-box domain containing protein, expressed	PREDICTED: F-box protein PP2-B1-like [Brachypodium distachyon]
DMR_scaffold82458_8167	scaffold82458	8167	8262	0.106904	0.310757	0.344012	-0.203853	4.68518e-11	Hypo	AEGTA42509	promoter	LOC_Os11g11760.1	serpin domain containing protein, putative, expressed	PREDICTED: LOW QUALITY PROTEIN: putative serpin-Z8-like [Brachypodium distachyon]
DMR_scaffold32854_12536	scaffold32854	12536	12733	0.398785	0.562823	0.708545	-0.164037	9.48611e-08	Hypo	AEGTA31709	downstream	LOC_Os04g40400.1	eukaryotic translation initiation factor 4B, putative, expressed	eukaryotic initiation factor 4B [Triticum aestivum]
DMR_scaffold15677_38372	scaffold15677	38372	38464	0.181818	0.433071	0.419835	-0.251253	6.38816e-06	Hypo	AEGTA00023	intron	--	--	PREDICTED: B3 domain-containing protein Os03g0619600-like [Brachypodium distachyon]
DMR_scaffold68694_20395	scaffold68694	20395	20478	0.115152	0.357724	0.321901	-0.242572	1.26988e-06	Hypo	AEGTA24281	downstream	LOC_Os07g42590.1	OsFBX258 - F-box domain containing protein, expressed	--
DMR_scaffold95991_26638	scaffold95991	26638	26736	0.0540541	0.232877	0.232114	-0.178823	9.55638e-06	Hypo	AEGTA43646	intron	LOC_Os05g01250.1	SNF7 domain containing protein, putative, expressed	predicted protein [Hordeum vulgare subsp. vulgare] >gi|326512842|dbj|BAK03328.1| predicted protein [Hordeum vulgare subsp. vulgare]
DMR_scaffold9092_38096	scaffold9092	38096	38194	0.17619	0.407725	0.43213	-0.231535	9.13613e-08	Hypo	AEGTA32020	downstream	LOC_Os04g01290.1	proteasome subunit, putative, expressed	predicted protein [Hordeum vulgare subsp. vulgare] >gi|326508626|dbj|BAJ95835.1| predicted protein [Hordeum vulgare subsp. vulgare]
DMR_scaffold12878_50138	scaffold12878	50138	50228	0.317241	0.60177	0.527181	-0.284529	8.07368e-13	Hypo	AEGTA02901	downstream	LOC_Os08g01710.1	GLTP domain containing protein, putative, expressed	putative glycolipid transfer protein (GLTP) family protein [Zea mays]
DMR_scaffold10994_25871	scaffold10994	25871	25970	0.397695	0.638614	0.622746	-0.240919	5.54772e-11	Hypo	AEGTA23053	intron	LOC_Os06g05630.2	GDSL-like lipase/acylhydrolase, putative, expressed	PREDICTED: GDSL esterase/lipase APG-like [Brachypodium distachyon]
DMR_scaffold33903_32964	scaffold33903	32964	33044	0.279221	0.547009	0.51045	-0.267788	2.52228e-07	Hypo	AEGTA03844	downstream	--	--	hypothetical protein OsJ_24351 [Oryza sativa Japonica Group]
DMR_scaffold23394_34789	scaffold23394	34789	34886	0.166124	0.315341	0.526807	-0.149217	8.35251e-06	Hypo	AEGTA43541	intron	--	--	--
DMR_scaffold44564_96941	scaffold44564	96941	97025	0.0331126	0.196809	0.168248	-0.163696	2.02016e-06	Hypo	AEGTA20910	intron	LOC_Os07g27140.1	AT hook motif family protein, expressed	predicted protein [Hordeum vulgare subsp. vulgare]
DMR_scaffold75121_85986	scaffold75121	85986	86083	0.0738636	0.263514	0.280303	-0.18965	3.66105e-06	Hypo	AEGTA25686	promoter	LOC_Os03g06050.1	expansin precursor, putative, expressed	expansin EXPA6 [Triticum aestivum]
DMR_scaffold13772_5395	scaffold13772	5395	5475	0.0844156	0.278912	0.302661	-0.194496	1.0202e-05	Hypo	AEGTA27581	downstream	LOC_Os03g17580.1	ribosomal protein L10, putative, expressed	predicted protein [Hordeum vulgare subsp. vulgare] >gi|326516096|dbj|BAJ88071.1| predicted protein [Hordeum vulgare subsp. vulgare] >gi|326523745|dbj|BAJ93043.1| predicted protein [Hordeum vulgare subsp. vulgare]
DMR_scaffold162210_3860	scaffold162210	3860	3958	0.0572687	0.236287	0.242369	-0.179018	3.9004e-08	Hypo	AEGTA01053	exon,intron	LOC_Os02g09390.1	cytochrome P450, putative, expressed	predicted protein [Hordeum vulgare subsp. vulgare]
DMR_scaffold72063_9120	scaffold72063	9120	9216	0.377709	0.547486	0.689897	-0.169777	1.5767e-06	Hypo	AEGTA15687	promoter	LOC_Os01g40830.1	transposon protein, putative, Mutator sub-class, expressed	PREDICTED: uncharacterized protein LOC100836740 [Brachypodium distachyon]
DMR_scaffold72063_9120	scaffold72063	9120	9216	0.377709	0.547486	0.689897	-0.169777	1.5767e-06	Hypo	AEGTA07475	promoter	LOC_Os08g34290.1	chorismate mutase, chloroplast precursor, putative, expressed	PREDICTED: chorismate mutase, chloroplastic-like [Brachypodium distachyon]
DMR_scaffold46409_23791	scaffold46409	23791	23881	0	0.114035	0	-0.114035	6.05697e-06	Hypo	AEGTA14853	promoter	LOC_Os09g37300.1	transporter, monovalent cation:proton antiporter-2 family, putative, expressed	TPA: hypothetical protein ZEAMMB73_863997 [Zea mays]
DMR_scaffold40425_53196	scaffold40425	53196	53294	0.0925	0.259386	0.356612	-0.166886	5.99468e-09	Hypo	AEGTA07504	downstream	LOC_Os10g33250.2	WAX2, putative, expressed	predicted protein [Hordeum vulgare subsp. vulgare]
DMR_scaffold22290_57368	scaffold22290	57368	57462	0.0387597	0.219653	0.176459	-0.180893	3.79434e-06	Hypo	AEGTA14403	intron	LOC_Os01g27170.1	potassium transporter, putative, expressed	Os01g0369300 [Oryza sativa Japonica Group] >gi|255673234|dbj|BAF04964.2| Os01g0369300, partial [Oryza sativa Japonica Group]
DMR_scaffold91412_9065	scaffold91412	9065	9159	0.109827	0.357895	0.306868	-0.248068	1.98634e-08	Hypo	AEGTA21334	promoter	LOC_Os01g10960.1	peptide-N4-asparagine amidase A, putative, expressed	predicted protein [Hordeum vulgare subsp. vulgare]
DMR_scaffold47947_32905	scaffold47947	32905	32990	0.126697	0.343195	0.369168	-0.216498	5.51933e-07	Hypo	AEGTA15975	exon,downstream	LOC_Os09g08160.1	plant protein of unknown function domain containing protein, expressed	PREDICTED: uncharacterized protein LOC100831828 [Brachypodium distachyon]
DMR_scaffold186334_15794	scaffold186334	15794	15893	0.0143885	0.161157	0.0892824	-0.146769	1.34804e-06	Hypo	AEGTA22486	intron	LOC_Os03g06920.1	DRD1, putative, expressed	PREDICTED: uncharacterized protein LOC100846678 [Brachypodium distachyon]
DMR_scaffold84783_777	scaffold84783	777	876	0.015544	0.13369	0.116269	-0.118146	5.8646e-06	Hypo	AEGTA24533	downstream	LOC_Os12g41500.1	rhodanese-like domain containing protein, putative, expressed	predicted protein [Hordeum vulgare subsp. vulgare] >gi|326514386|dbj|BAJ96180.1| predicted protein [Hordeum vulgare subsp. vulgare]
DMR_scaffold5293_133987	scaffold5293	133987	134082	0.101911	0.262458	0.388293	-0.160548	2.07174e-07	Hypo	AEGTA08509	intron	LOC_Os03g24450.1	OsPOP8 - Putative Prolyl Oligopeptidase homologue, expressed	PREDICTED: uncharacterized protein LOC100838212 [Brachypodium distachyon]
DMR_scaffold10502_5984	scaffold10502	5984	6082	0	0.166667	0	-0.166667	3.03671e-07	Hypo	AEGTA06039	intron	LOC_Os10g42439.1	heat shock protein DnaJ, putative, expressed	PREDICTED: LOW QUALITY PROTEIN: dnaJ homolog subfamily C member 13-like [Brachypodium distachyon]
DMR_scaffold67838_54106	scaffold67838	54106	54205	0.00813008	0.176991	0.045935	-0.168861	2.37061e-06	Hypo	AEGTA09263	promoter	LOC_Os05g33200.1	endo-1,3;1,4-beta-D-glucanase precursor, putative, expressed	predicted protein [Hordeum vulgare subsp. vulgare]
DMR_scaffold53345_3367	scaffold53345	3367	3466	0.137097	0.468468	0.292649	-0.331372	2.77624e-08	Hypo	AEGTA22534	promoter	LOC_Os02g16000.1	E1-BTB1 - Bric-a-Brac, Tramtrack, and Broad Complex domain with E1 subfamily conserved sequence, expressed	PREDICTED: BTB/POZ domain-containing protein POB1-like isoform 2 [Brachypodium distachyon]
DMR_scaffold118097_54009	scaffold118097	54009	54108	0.233129	0.478528	0.487179	-0.245399	5.53967e-06	Hypo	AEGTA13995	promoter	LOC_Os05g41400.1	indole-3-acetate beta-glucosyltransferase, putative, expressed	predicted protein [Hordeum vulgare subsp. vulgare]
DMR_scaffold35242_41518	scaffold35242	41518	41617	0	0.104839	0	-0.104839	1.49356e-06	Hypo	AEGTA42568	exon,downstream	LOC_Os05g49590.2	suppressor of phythchrome A, putative, expressed	PREDICTED: protein SUPPRESSOR OF PHYA-105 1-like [Brachypodium distachyon]
DMR_scaffold5956_113584	scaffold5956	113584	113681	0.221311	0.454106	0.487356	-0.232795	2.32993e-07	Hypo	AEGTA43749	downstream	--	--	--
DMR_scaffold5956_113584	scaffold5956	113584	113681	0.221311	0.454106	0.487356	-0.232795	2.32993e-07	Hypo	AEGTA42810	promoter	LOC_Os02g52990.1	OsSAUR12 - Auxin-responsive SAUR gene family member, expressed	predicted protein [Hordeum vulgare subsp. vulgare]
DMR_scaffold17579_8496	scaffold17579	8496	8585	0.0285714	0.274648	0.104029	-0.246076	4.57355e-06	Hypo	AEGTA15015	promoter	LOC_Os02g06640.4	ubiquitin family protein, putative, expressed	predicted protein [Hordeum vulgare subsp. vulgare]
DMR_scaffold22153_82042	scaffold22153	82042	82133	0.0491329	0.190789	0.257524	-0.141657	1.33918e-08	Hypo	AEGTA13627	intron	LOC_Os01g56010.1	serpin domain containing protein, putative, expressed	PREDICTED: serpin-Z1C-like [Brachypodium distachyon]
DMR_scaffold82159_22236	scaffold82159	22236	22335	0.0469799	0.196721	0.238814	-0.149741	4.98049e-08	Hypo	AEGTA03154	promoter	LOC_Os07g04790.1	OsFBX215 - F-box domain containing protein, expressed	predicted protein [Hordeum vulgare subsp. vulgare]
DMR_scaffold69503_11318	scaffold69503	11318	11416	0.0222222	0.123596	0.179798	-0.101373	9.64058e-06	Hypo	AEGTA25909	promoter	--	--	--
DMR_scaffold32897_58296	scaffold32897	58296	58379	0	0.235294	0	-0.235294	3.43301e-06	Hypo	AEGTA07266	exon	LOC_Os01g54960.1	expressed protein	predicted protein [Hordeum vulgare subsp. vulgare] >gi|326503298|dbj|BAJ99274.1| predicted protein [Hordeum vulgare subsp. vulgare]
DMR_scaffold94219_23683	scaffold94219	23683	23775	0.0779221	0.288889	0.26973	-0.210967	1.722e-07	Hypo	AEGTA15853	promoter	--	--	predicted protein [Hordeum vulgare subsp. vulgare]
DMR_scaffold44846_64498	scaffold44846	64498	64597	0.179487	0.470588	0.38141	-0.291101	6.51762e-09	Hypo	AEGTA43543	promoter	LOC_Os01g46900.1	transposon protein, putative, Mariner sub-class, expressed	transposase [Triticum aestivum]
DMR_scaffold91346_5591	scaffold91346	5591	5689	0.0416667	0.241758	0.172348	-0.200092	1.03736e-08	Hypo	AEGTA21533	intron	LOC_Os04g37700.1	expressed protein	predicted protein [Hordeum vulgare subsp. vulgare]
DMR_scaffold43829_236537	scaffold43829	236537	236631	0.198473	0.457778	0.433558	-0.259304	1.0387e-09	Hypo	AEGTA20795	downstream	LOC_Os03g40540.1	cytochrome P450, putative, expressed	brassinosteroid C6-oxidase [Hordeum vulgare subsp. vulgare]
DMR_scaffold15068_64257	scaffold15068	64257	64356	0.0899471	0.327586	0.274575	-0.237639	4.16265e-07	Hypo	AEGTA24243	promoter	--	--	--
DMR_scaffold53882_53514	scaffold53882	53514	53611	0.102041	0.360153	0.283326	-0.258112	3.5449e-12	Hypo	AEGTA19161	promoter	LOC_Os09g27060.1	SNF2 family N-terminal domain containing protein, expressed	PREDICTED: ATP-dependent DNA helicase DDM1-like [Brachypodium distachyon]
DMR_scaffold42206_74918	scaffold42206	74918	75116	0.135255	0.334232	0.404674	-0.198977	1.14423e-11	Hypo	AEGTA15154	downstream	LOC_Os02g55580.1	hypothetical protein	predicted protein [Hordeum vulgare subsp. vulgare]
DMR_scaffold10897_72504	scaffold10897	72504	72596	0.0581818	0.219653	0.26488	-0.161471	8.30955e-07	Hypo	AEGTA08861	promoter	LOC_Os12g06490.1	STE_PAK_Ste20_Slob_Wnk.6 - STE kinases include homologs to sterile 7, sterile 11 and sterile 20 from yeast, expressed	predicted protein [Hordeum vulgare subsp. vulgare]
DMR_scaffold36172_45143	scaffold36172	45143	45237	0.112412	0.256917	0.437543	-0.144505	2.05142e-06	Hypo	AEGTA28733	promoter	LOC_Os11g14950.1	ACT domain containing protein, expressed	acetolactate synthase, small subunit, putative [Oryza sativa Japonica Group] >gi|77549622|gb|ABA92419.1| acetolactate synthase small subunit, putative, expressed [Oryza sativa Japonica Group]
DMR_scaffold60018_35148	scaffold60018	35148	35448	0.0560748	0.241905	0.231805	-0.18583	3.86894e-16	Hypo	AEGTA00718	promoter	LOC_Os09g02030.1	retrotransposon protein, putative, unclassified, expressed	hypothetical protein OsJ_24351 [Oryza sativa Japonica Group]
DMR_scaffold80639_42142	scaffold80639	42142	42234	0.0989011	0.269737	0.366658	-0.170836	7.541e-06	Hypo	AEGTA14394	downstream	LOC_Os09g32984.1	auxin responsive protein, putative, expressed	PREDICTED: indole-3-acetic acid-induced protein ARG7-like [Brachypodium distachyon]
DMR_scaffold29482_99763	scaffold29482	99763	99862	0.224719	0.426087	0.527402	-0.201368	1.95616e-06	Hypo	AEGTA20238	promoter	--	--	hypothetical protein SORBIDRAFT_04g011220 [Sorghum bicolor] >gi|241931800|gb|EES04945.1| hypothetical protein SORBIDRAFT_04g011220 [Sorghum bicolor]
DMR_scaffold62705_34801	scaffold62705	34801	34900	0.195238	0.390863	0.499505	-0.195625	8.12681e-10	Hypo	AEGTA16685	downstream	LOC_Os03g63280.1	regulatory protein, putative, expressed	predicted protein [Hordeum vulgare subsp. vulgare]
DMR_scaffold123408_23900	scaffold123408	23900	23996	0.234568	0.379501	0.618095	-0.144933	2.83086e-06	Hypo	AEGTA00783	promoter	LOC_Os04g28300.1	Rf1, mitochondrial precursor, putative, expressed	hypothetical protein SORBIDRAFT_05g022840 [Sorghum bicolor] >gi|241936867|gb|EES10012.1| hypothetical protein SORBIDRAFT_05g022840 [Sorghum bicolor]
DMR_scaffold63874_59199	scaffold63874	59199	59298	0.109375	0.330189	0.33125	-0.220814	6.25985e-09	Hypo	AEGTA08875	promoter	LOC_Os01g73890.1	transcription initiation factor IIA gamma chain, putative, expressed	hypothetical protein SORBIDRAFT_03g047230 [Sorghum bicolor] >gi|241928994|gb|EES02139.1| hypothetical protein SORBIDRAFT_03g047230 [Sorghum bicolor]
DMR_scaffold22806_35184	scaffold22806	35184	35273	0.044898	0.19403	0.231397	-0.149132	6.76529e-07	Hypo	AEGTA15783	promoter	LOC_Os03g06220.1	DEAD-box ATP-dependent RNA helicase, putative, expressed	PREDICTED: DEAD-box ATP-dependent RNA helicase 38-like [Brachypodium distachyon]
DMR_scaffold55787_8636	scaffold55787	8636	8735	0.116071	0.279661	0.415043	-0.16359	2.45858e-06	Hypo	AEGTA02475	promoter	LOC_Os02g02230.1	cytochrome P450, putative, expressed	hypothetical protein SORBIDRAFT_08g007250 [Sorghum bicolor] >gi|241943753|gb|EES16898.1| hypothetical protein SORBIDRAFT_08g007250 [Sorghum bicolor]
DMR_scaffold3774_53369	scaffold3774	53369	53467	0.183529	0.35814	0.512452	-0.17461	2.26211e-06	Hypo	AEGTA32638	downstream	LOC_Os12g35290.1	conserved oligomeric Golgi complex component 8, putative, expressed	PREDICTED: conserved oligomeric Golgi complex subunit 8-like [Brachypodium distachyon]
DMR_scaffold68172_14024	scaffold68172	14024	14123	0.276596	0.465632	0.594022	-0.189036	7.67875e-08	Hypo	AEGTA18491	promoter	LOC_Os05g44990.1	light repressible receptor protein kinase, putative, expressed	hypothetical protein SORBIDRAFT_09g023520 [Sorghum bicolor] >gi|241946553|gb|EES19698.1| hypothetical protein SORBIDRAFT_09g023520 [Sorghum bicolor]
DMR_scaffold201288_7104	scaffold201288	7104	7195	0.0360656	0.159011	0.226812	-0.122945	3.69939e-07	Hypo	AEGTA10969	downstream	LOC_Os01g10960.1	peptide-N4-asparagine amidase A, putative, expressed	predicted protein [Hordeum vulgare subsp. vulgare]
DMR_scaffold108075_4211	scaffold108075	4211	4309	0.00657895	0.116129	0.056652	-0.10955	4.67097e-12	Hypo	AEGTA09988	downstream	LOC_Os01g64590.1	dof zinc finger domain containing protein, putative, expressed	predicted protein [Hordeum vulgare subsp. vulgare]
DMR_scaffold91119_83645	scaffold91119	83645	83734	0.181818	0.365462	0.497502	-0.183644	3.80745e-06	Hypo	AEGTA43517	intron	LOC_Os01g01870.1	helix-loop-helix DNA-binding domain containing protein, expressed	PREDICTED: uncharacterized protein LOC100832319 [Brachypodium distachyon]
DMR_scaffold15427_55057	scaffold15427	55057	55155	0.400485	0.606061	0.660801	-0.205575	1.84782e-07	Hypo	AEGTA14692	promoter	LOC_Os02g45160.1	aluminum-activated malate transporter, putative, expressed	predicted protein [Hordeum vulgare subsp. vulgare]
DMR_scaffold50300_12311	scaffold50300	12311	12502	0.00617284	0.260563	0.0236904	-0.254391	7.80609e-13	Hypo	AEGTA26350	exon	LOC_Os03g15740.1	uncharacterized TPR repeat-containing protein, putative, expressed	predicted protein [Hordeum vulgare subsp. vulgare]
DMR_scaffold3856_40021	scaffold3856	40021	40119	0.166667	0.491379	0.339181	-0.324713	6.20141e-08	Hypo	AEGTA26674	downstream	LOC_Os09g08190.1	sulfotransferase domain containing protein, expressed	predicted protein [Hordeum vulgare subsp. vulgare] >gi|326521606|dbj|BAK00379.1| predicted protein [Hordeum vulgare subsp. vulgare]
DMR_scaffold21668_38291	scaffold21668	38291	38388	0.299035	0.606695	0.492893	-0.307659	6.87569e-13	Hypo	AEGTA29632	promoter	LOC_Os01g15830.1	peroxidase precursor, putative, expressed	predicted protein [Hordeum vulgare subsp. vulgare]
DMR_scaffold17178_90557	scaffold17178	90557	90649	0	0.144578	0	-0.144578	1.0373e-05	Hypo	AEGTA28216	promoter	LOC_Os02g06410.1	CBS domain containing membrane protein, putative, expressed	PREDICTED: SNF1-related protein kinase regulatory subunit gamma-like PV42a-like [Brachypodium distachyon]
DMR_scaffold3604_73478	scaffold3604	73478	73569	0.0588235	0.564103	0.104278	-0.505279	5.84191e-13	Hypo	AEGTA20183	downstream	LOC_Os06g19370.1	cadmium tolerance factor, putative, expressed	predicted protein [Hordeum vulgare subsp. vulgare]
DMR_scaffold34481_74777	scaffold34481	74777	74875	0.248927	0.508197	0.489824	-0.25927	6.94842e-09	Hypo	AEGTA12350	downstream	LOC_Os12g07310.1	citrate-binding protein precursor, putative, expressed	hypothetical protein SORBIDRAFT_08g004560 [Sorghum bicolor] >gi|241942593|gb|EES15738.1| hypothetical protein SORBIDRAFT_08g004560 [Sorghum bicolor]
DMR_scaffold10008_86400	scaffold10008	86400	86498	0.0324074	0.174041	0.186205	-0.141634	1.37908e-07	Hypo	AEGTA16457	intron	LOC_Os01g73670.4	expressed protein	predicted protein [Hordeum vulgare subsp. vulgare]
DMR_scaffold92983_3569	scaffold92983	3569	3728	0.145631	0.39777	0.366119	-0.252138	1.39356e-13	Hypo	AEGTA19715	downstream	LOC_Os08g43815.1	expressed protein	PREDICTED: uncharacterized protein LOC100842779 [Brachypodium distachyon]
DMR_scaffold10490_25839	scaffold10490	25839	25911	0.266304	0.62931	0.423169	-0.363006	5.27444e-10	Hypo	AEGTA11895	promoter	LOC_Os01g72560.1	expressed protein	predicted protein [Hordeum vulgare subsp. vulgare]
DMR_scaffold2773_60415	scaffold2773	60415	60513	0.0925926	0.241848	0.382855	-0.149255	6.97615e-07	Hypo	AEGTA10550	promoter	--	--	hypothetical protein SORBIDRAFT_09g020435 [Sorghum bicolor] >gi|241945092|gb|EES18237.1| hypothetical protein SORBIDRAFT_09g020435 [Sorghum bicolor]
DMR_scaffold41932_13100	scaffold41932	13100	13198	0.311871	0.472727	0.659728	-0.160856	3.68675e-06	Hypo	AEGTA30889	downstream	LOC_Os06g43660.2	inorganic H+ pyrophosphatase, putative, expressed	vacuolar H+-pyrophosphatase [Triticum aestivum]
DMR_scaffold30677_39518	scaffold30677	39518	39606	0.0557769	0.336066	0.16597	-0.280289	5.40511e-12	Hypo	AEGTA10076	intron	LOC_Os03g46310.1	expressed protein	predicted protein [Hordeum vulgare subsp. vulgare] >gi|326519120|dbj|BAJ96559.1| predicted protein [Hordeum vulgare subsp. vulgare] >gi|326532032|dbj|BAK01392.1| predicted protein [Hordeum vulgare subsp. vulgare]
DMR_scaffold11030_63345	scaffold11030	63345	63443	0.166667	0.359133	0.46408	-0.192466	1.66695e-07	Hypo	AEGTA43748	promoter	LOC_Os03g57980.1	LTPL99 - Protease inhibitor/seed storage/LTP family protein precursor, expressed	predicted protein [Hordeum vulgare subsp. vulgare] >gi|326526271|dbj|BAJ97152.1| predicted protein [Hordeum vulgare subsp. vulgare]
DMR_scaffold3274_109123	scaffold3274	109123	109222	0.576687	0.779359	0.73995	-0.202672	1.12126e-07	Hypo	AEGTA30224	intron	LOC_Os01g71670.1	glycosyl hydrolases family 17, putative, expressed	glucan endo-1,3-beta-D-glucosidase [Triticum aestivum]
DMR_scaffold27487_27885	scaffold27487	27885	27918	0	0.234043	0	-0.234043	5.48987e-06	Hypo	AEGTA32016	exon	LOC_Os03g58630.1	thioredoxin, putative, expressed	thioredoxin h [Triticum aestivum]
DMR_scaffold973_18914	scaffold973	18914	19013	0.173789	0.361446	0.480817	-0.187657	4.43909e-06	Hypo	AEGTA04402	intron	LOC_Os03g42230.1	B3 DNA binding domain containing protein, expressed	PREDICTED: B3 domain-containing protein Os03g0619600-like [Brachypodium distachyon]
DMR_scaffold23640_15113	scaffold23640	15113	15182	0	0.237288	0	-0.237288	7.64704e-06	Hypo	AEGTA02611	downstream	LOC_Os11g07420.1	expressed protein	PREDICTED: probable DNA gyrase subunit A, chloroplastic/mitochondrial-like [Brachypodium distachyon]
DMR_scaffold23640_15113	scaffold23640	15113	15182	0	0.237288	0	-0.237288	7.64704e-06	Hypo	AEGTA29087	downstream	LOC_Os03g59740.2	ADP-ribosylation factor, putative, expressed	hypothetical protein OsI_14032 [Oryza sativa Indica Group]
DMR_scaffold11271_84974	scaffold11271	84974	85072	0.0162602	0.159011	0.102258	-0.14275	1.89043e-09	Hypo	AEGTA29019	promoter	LOC_Os07g25590.1	decarboxylase, putative, expressed	predicted protein [Hordeum vulgare subsp. vulgare]
DMR_scaffold153827_30726	scaffold153827	30726	30824	0.139683	0.285276	0.48964	-0.145594	8.04469e-06	Hypo	AEGTA00981	promoter	LOC_Os09g10770.1	OsTOP6B - Topoisomerase 6 subunit B, expressed	topoisomerase 6 subunit B-like protein [Oryza sativa Japonica Group]
DMR_scaffold10706_60547	scaffold10706	60547	60645	0.126246	0.327586	0.385382	-0.20134	2.26031e-07	Hypo	AEGTA43585	intron	LOC_Os06g03099.1	expressed protein	--
DMR_scaffold4789_213010	scaffold4789	213010	213098	0.169725	0.392361	0.432573	-0.222636	4.91393e-08	Hypo	AEGTA22263	promoter	LOC_Os03g05730.1	cell division control protein 48 homolog E, putative, expressed	PREDICTED: cell division control protein 48 homolog E-like [Brachypodium distachyon]
DMR_scaffold13428_10254	scaffold13428	10254	10346	0.257732	0.467836	0.550902	-0.210104	6.26761e-06	Hypo	AEGTA20659	promoter	LOC_Os08g34640.1	receptor-like protein kinase precursor, putative, expressed	predicted protein [Hordeum vulgare subsp. vulgare]
DMR_scaffold51498_43232	scaffold51498	43232	43330	0.148289	0.344444	0.430516	-0.196155	1.88452e-06	Hypo	AEGTA06963	promoter	LOC_Os06g40500.1	expressed protein	predicted protein [Hordeum vulgare subsp. vulgare]
DMR_scaffold4881_69800	scaffold4881	69800	69880	0.0827338	0.25	0.330935	-0.167266	5.84911e-06	Hypo	AEGTA29680	promoter	LOC_Os03g13840.1	senescence-associated protein, putative, expressed	predicted protein [Hordeum vulgare subsp. vulgare]
DMR_scaffold255968_1802	scaffold255968	1802	1901	0.375758	0.562724	0.667748	-0.186966	4.70862e-06	Hypo	AEGTA17201	promoter	LOC_Os02g55050.2	OsFBX64 - F-box domain containing protein, expressed	predicted protein [Hordeum vulgare subsp. vulgare]
DMR_scaffold44802_47148	scaffold44802	47148	47246	0.0126582	0.207101	0.0611212	-0.194442	1.56753e-13	Hypo	AEGTA11597	downstream	LOC_Os02g33110.1	glycosyl hydrolases, putative, expressed	predicted protein [Hordeum vulgare subsp. vulgare]
DMR_scaffold56832_25485	scaffold56832	25485	25577	0.0222222	0.296296	0.075	-0.274074	5.39023e-09	Hypo	AEGTA31037	downstream	LOC_Os07g45300.1	tim44-like domain containing protein, expressed	PREDICTED: probable 39S ribosomal protein L45, mitochondrial-like [Brachypodium distachyon]
DMR_scaffold37661_9635	scaffold37661	9635	9731	0.104439	0.255208	0.409229	-0.15077	5.88146e-08	Hypo	AEGTA18447	promoter	LOC_Os07g42924.1	dehydrogenase, putative, expressed	PREDICTED: alcohol dehydrogenase-like 7-like [Brachypodium distachyon]
DMR_scaffold25560_34158	scaffold25560	34158	34256	0.577778	0.756579	0.763671	-0.178801	2.60696e-06	Hypo	AEGTA31166	intron	LOC_Os01g57720.2	expressed protein	predicted protein [Hordeum vulgare subsp. vulgare]
DMR_scaffold73170_12692	scaffold73170	12692	12788	0.0406977	0.202312	0.201163	-0.161614	1.28277e-08	Hypo	AEGTA21703	promoter	LOC_Os05g48700.1	gibberellin 2-beta-dioxygenase, putative, expressed	PREDICTED: gibberellin 2-beta-dioxygenase-like [Brachypodium distachyon]
DMR_scaffold77427_93513	scaffold77427	93513	93603	0.266667	0.598425	0.445614	-0.331759	1.26167e-06	Hypo	AEGTA13805	promoter	LOC_Os10g36170.1	LTPL160 - Protease inhibitor/seed storage/LTP family protein precursor, expressed	type 2 non-specific lipid transfer protein precursor [Triticum aestivum] >gi|84617217|emb|CAH69204.1| type 2 non specific lipid transfer protein precursor [Triticum aestivum]
DMR_scaffold263_41612	scaffold263	41612	41808	0	0.166667	0	-0.166667	8.2498e-12	Hypo	AEGTA26138	exon	LOC_Os04g38480.2	BRASSINOSTEROID INSENSITIVE 1-associated receptor kinase 1 precursor, putative, expressed	PREDICTED: somatic embryogenesis receptor kinase 1-like [Brachypodium distachyon]
DMR_scaffold144943_8295	scaffold144943	8295	8487	0.408273	0.59415	0.687156	-0.185877	7.40632e-10	Hypo	AEGTA32118	promoter	LOC_Os01g56140.1	expressed protein	PREDICTED: putative nuclear matrix constituent protein 1-like protein-like [Brachypodium distachyon]
DMR_scaffold13671_118245	scaffold13671	118245	118342	0.0459364	0.180488	0.254512	-0.134551	4.30199e-08	Hypo	AEGTA15420	promoter	LOC_Os10g37640.1	HIT zinc finger domain containing protein, expressed	predicted protein [Hordeum vulgare subsp. vulgare]
DMR_scaffold48382_11347	scaffold48382	11347	11445	0	0.206349	0	-0.206349	6.8608e-06	Hypo	AEGTA07894	exon	LOC_Os08g40090.1	leucine rich repeat containing protein, expressed	predicted protein [Hordeum vulgare subsp. vulgare]
DMR_scaffold158780_11287	scaffold158780	11287	11371	0.242857	0.515152	0.471429	-0.272294	5.46522e-06	Hypo	AEGTA26027	promoter	LOC_Os03g25320.1	peroxidase precursor, putative, expressed	predicted protein [Hordeum vulgare subsp. vulgare]
DMR_scaffold12339_5111	scaffold12339	5111	5206	0.103139	0.253968	0.40611	-0.150829	7.78398e-06	Hypo	AEGTA14756	downstream	LOC_Os08g01980.1	transferase family protein, putative, expressed	predicted protein [Hordeum vulgare subsp. vulgare]
DMR_scaffold2298_37450	scaffold2298	37450	37547	0.0763359	0.351351	0.217264	-0.275015	1.8353e-08	Hypo	AEGTA15865	promoter	LOC_Os06g01590.1	lactate/malate dehydrogenase, putative, expressed	Os06g0104900 [Oryza sativa Japonica Group] >gi|6907091|dbj|BAA90618.1| putative L-lactate dehydrogenase A [Oryza sativa Japonica Group] >gi|113594592|dbj|BAF18466.1| Os06g0104900 [Oryza sativa Japonica Group] >gi|125553717|gb|EAY99322.1| hypothetical protein OsI_21291 [Oryza sativa Indica Group] >gi|125553718|gb|EAY99323.1| hypothetical protein OsI_21292 [Oryza sativa Indica Group] >gi|215741248|…
DMR_scaffold41321_134772	scaffold41321	134772	134868	0.115607	0.349206	0.331056	-0.233599	1.66988e-06	Hypo	AEGTA08414	downstream	LOC_Os03g27760.1	nodulation protein-related, putative, expressed	PREDICTED: uncharacterized protein LOC100845427 [Brachypodium distachyon]
DMR_scaffold117839_6574	scaffold117839	6574	6673	0.193487	0.362981	0.533049	-0.169494	9.23747e-09	Hypo	AEGTA16788	promoter	LOC_Os11g20090.1	O-methyltransferase, putative, expressed	predicted protein [Hordeum vulgare subsp. vulgare]
DMR_scaffold60826_9923	scaffold60826	9923	10019	0.137255	0.333333	0.411765	-0.196078	5.28333e-10	Hypo	AEGTA21486	downstream	LOC_Os01g04340.1	hsp20/alpha crystallin family protein, putative, expressed	Os01g0135800 [Oryza sativa Japonica Group] >gi|75306031|sp|Q943Q3.1|HS166_ORYSJ RecName: Full=16.6 kDa heat shock protein; Short=OsHsp16.6 >gi|15528611|dbj|BAB64633.1| putative heat shock protein [Oryza sativa Japonica Group] >gi|113531482|dbj|BAF03865.1| Os01g0135800 [Oryza sativa Japonica Group] >gi|125524314|gb|EAY72428.1| hypothetical protein OsI_00282 [Oryza sativa Indica Group] >gi|12556892…
DMR_scaffold56872_35322	scaffold56872	35322	35410	0.232044	0.446735	0.519422	-0.214691	2.14455e-06	Hypo	AEGTA29663	promoter	LOC_Os04g46980.1	cis-zeatin O-glucosyltransferase, putative, expressed	predicted protein [Hordeum vulgare subsp. vulgare]
DMR_scaffold30821_19864	scaffold30821	19864	19961	0.166667	0.421053	0.395833	-0.254386	1.86294e-06	Hypo	AEGTA29091	downstream	LOC_Os03g59060.2	OsPP2Ac-2 - Phosphatase 2A isoform 2 belonging to family 2, expressed	predicted protein [Hordeum vulgare subsp. vulgare]
DMR_scaffold30821_19864	scaffold30821	19864	19961	0.166667	0.421053	0.395833	-0.254386	1.86294e-06	Hypo	AEGTA02617	downstream	LOC_Os03g59070.1	phosphatase, putative, expressed	PREDICTED: dihydrosphingosine 1-phosphate phosphatase C823.11-like [Brachypodium distachyon]
DMR_scaffold6263_72460	scaffold6263	72460	72552	0.189055	0.612121	0.308852	-0.423066	6.21191e-17	Hypo	AEGTA01411	promoter	LOC_Os03g19540.1	expressed protein	Os03g0308600 [Oryza sativa Japonica Group] >gi|108707755|gb|ABF95550.1| expressed protein [Oryza sativa Japonica Group] >gi|113548376|dbj|BAF11819.1| Os03g0308600 [Oryza sativa Japonica Group] >gi|222624793|gb|EEE58925.1| hypothetical protein OsJ_10576 [Oryza sativa Japonica Group]
DMR_scaffold30527_44016	scaffold30527	44016	44193	0.170659	0.486547	0.350755	-0.315888	1.39354e-20	Hypo	AEGTA23456	exon,intron	LOC_Os01g49614.2	Protein kinase domain containing protein, expressed	predicted protein [Hordeum vulgare subsp. vulgare] >gi|326531834|dbj|BAK01293.1| predicted protein [Hordeum vulgare subsp. vulgare]
DMR_scaffold30527_44016	scaffold30527	44016	44193	0.170659	0.486547	0.350755	-0.315888	1.39354e-20	Hypo	AEGTA23457	downstream	LOC_Os01g49529.2	OsWAK10d - OsWAK receptor-like cytoplasmic kinase OsWAK-RLCK, expressed	predicted protein [Hordeum vulgare subsp. vulgare]
DMR_scaffold5125_98760	scaffold5125	98760	98859	0.0408163	0.296703	0.137566	-0.255887	2.18446e-06	Hypo	AEGTA19439	downstream	LOC_Os09g17850.1	acetyltransferase type B catalytic subunit, putative, expressed	predicted protein [Hordeum vulgare subsp. vulgare]
DMR_scaffold23529_101446	scaffold23529	101446	101528	0.0742358	0.229665	0.323235	-0.155429	6.06542e-06	Hypo	AEGTA22095	promoter	LOC_Os06g39650.1	pentatricopeptide, putative, expressed	predicted protein [Hordeum vulgare subsp. vulgare]
DMR_scaffold23529_101446	scaffold23529	101446	101528	0.0742358	0.229665	0.323235	-0.155429	6.06542e-06	Hypo	AEGTA01193	intron	LOC_Os06g39660.1	FAD binding domain containing protein, expressed	predicted protein [Hordeum vulgare subsp. vulgare]
DMR_scaffold7219_20834	scaffold7219	20834	20922	0	0.131868	0	-0.131868	1.07755e-06	Hypo	AEGTA32038	exon	LOC_Os10g41030.1	agenet domain containing protein, putative, expressed	PREDICTED: uncharacterized protein LOC100827174 [Brachypodium distachyon]
DMR_scaffold7219_20834	scaffold7219	20834	20922	0	0.131868	0	-0.131868	1.07755e-06	Hypo	AEGTA32039	promoter	LOC_Os10g41020.1	flavonol synthase/flavanone 3-hydroxylase, putative, expressed	predicted protein [Hordeum vulgare subsp. vulgare]
DMR_scaffold137286_4362	scaffold137286	4362	4460	0.294118	0.672065	0.437633	-0.377947	1.92517e-16	Hypo	AEGTA27927	downstream	LOC_Os03g45960.1	thaumatin, putative, expressed	predicted protein [Hordeum vulgare subsp. vulgare]
DMR_scaffold17858_63021	scaffold17858	63021	63113	0	0.100592	0	-0.100592	8.20264e-07	Hypo	AEGTA09369	downstream	--	--	--
DMR_scaffold17858_63021	scaffold17858	63021	63113	0	0.100592	0	-0.100592	8.20264e-07	Hypo	AEGTA04224	downstream	LOC_Os12g41290.1	Spc97 / Spc98 family protein, putative, expressed	PREDICTED: gamma-tubulin complex component 5-like isoform 1 [Brachypodium distachyon]
DMR_scaffold32777_24922	scaffold32777	24922	25012	0.0206186	0.241935	0.0852234	-0.221317	1.1786e-06	Hypo	AEGTA23155	downstream	LOC_Os03g07940.1	AP2 domain containing protein, expressed	hypothetical protein OsI_10229 [Oryza sativa Indica Group]
DMR_scaffold19941_20783	scaffold19941	20783	20878	0	0.178571	0	-0.178571	4.54911e-07	Hypo	AEGTA31800	downstream	LOC_Os07g04180.1	amino acid transporter, putative, expressed	putative general amino acid permease [Hordeum vulgare subsp. vulgare]
DMR_scaffold27172_74667	scaffold27172	74667	74765	0.0154639	0.129534	0.119381	-0.11407	7.48529e-06	Hypo	AEGTA01736	promoter	LOC_Os11g32270.2	N-rich protein, putative, expressed	predicted protein [Hordeum vulgare subsp. vulgare]
DMR_scaffold41664_31357	scaffold41664	31357	31450	0.0513834	0.291925	0.176015	-0.240542	2.73428e-11	Hypo	AEGTA00044	promoter	--	--	predicted protein [Hordeum vulgare subsp. vulgare]
DMR_scaffold15806_5644	scaffold15806	5644	5741	0.129964	0.361055	0.359956	-0.231091	1.13392e-12	Hypo	AEGTA21209	promoter	LOC_Os09g16240.1	expressed protein	PREDICTED: LOW QUALITY PROTEIN: ankyrin repeat-containing protein At3g12360-like [Brachypodium distachyon]
DMR_scaffold104459_47680	scaffold104459	47680	47779	0.54219	0.684418	0.792192	-0.142228	2.27835e-06	Hypo	AEGTA22686	promoter	LOC_Os01g53130.2	zinc finger, C3HC4 type domain containing protein, expressed	PREDICTED: uncharacterized protein LOC100837984 [Brachypodium distachyon]
DMR_scaffold44621_18683	scaffold44621	18683	18781	0.202073	0.45122	0.447836	-0.249147	7.22508e-07	Hypo	AEGTA32209	downstream	LOC_Os11g29380.1	MCM2 - Putative minichromosome maintenance MCM complex subunit 2, expressed	minichromosomal maintenance factor [Triticum aestivum]
DMR_scaffold84783_1947	scaffold84783	1947	2148	0.0597717	0.18231	0.327856	-0.122539	2.54785e-22	Hypo	AEGTA24533	downstream	LOC_Os12g41500.1	rhodanese-like domain containing protein, putative, expressed	predicted protein [Hordeum vulgare subsp. vulgare] >gi|326514386|dbj|BAJ96180.1| predicted protein [Hordeum vulgare subsp. vulgare]
DMR_scaffold283_16559	scaffold283	16559	16648	0	0.25	0	-0.25	4.08998e-10	Hypo	AEGTA32119	exon	LOC_Os12g07010.1	ribosomal protein L3, putative, expressed	Chain C, Localization Of The Large Subunit Ribosomal Proteins Into A 5.5 A Cryo-Em Map Of Triticum Aestivum Translating 80s Ribosome >gi|33526877|gb|AAQ21396.1| ribosomal protein L3 [Triticum aestivum] >gi|33526922|gb|AAQ21399.1| ribosomal protein L3 [Triticum aestivum] >gi|34105776|gb|AAQ62079.1| ribosomal protein L3 [Triticum aestivum] >gi|118152406|gb|ABK63947.1| ribosomal protein L3-A1 [Triti…
DMR_scaffold15154_17301	scaffold15154	17301	17400	0.33557	0.539171	0.622383	-0.2036	5.7401e-06	Hypo	AEGTA14731	promoter	LOC_Os02g12939.1	expressed protein	hypothetical protein OsJ_05933 [Oryza sativa Japonica Group]
DMR_scaffold2989_31076	scaffold2989	31076	31154	0	0.2	0	-0.2	6.6774e-06	Hypo	AEGTA32766	exon	LOC_Os11g11050.1	initiation factor 2 subunit family domain containing protein, expressed	predicted protein [Hordeum vulgare subsp. vulgare] >gi|326511176|dbj|BAJ87602.1| predicted protein [Hordeum vulgare subsp. vulgare]
DMR_scaffold2989_31076	scaffold2989	31076	31154	0	0.2	0	-0.2	6.6774e-06	Hypo	AEGTA32765	downstream	LOC_Os11g11070.2	mRNA-capping enzyme, putative, expressed	predicted protein [Hordeum vulgare subsp. vulgare]
DMR_scaffold43465_30507	scaffold43465	30507	30600	0.335593	0.603636	0.555953	-0.268043	1.42669e-10	Hypo	AEGTA32013	downstream	LOC_Os04g48260.1	zinc RING finger protein, putative, expressed	predicted protein [Hordeum vulgare subsp. vulgare]
DMR_scaffold6774_38763	scaffold6774	38763	38860	0.0397351	0.265625	0.149591	-0.22589	6.71496e-08	Hypo	AEGTA20563	intron	LOC_Os06g28124.1	glycosyltransferase, putative, expressed	predicted protein [Hordeum vulgare subsp. vulgare]
DMR_scaffold17766_78740	scaffold17766	78740	78839	0.125326	0.261214	0.479785	-0.135887	2.36597e-06	Hypo	AEGTA13083	promoter	LOC_Os07g44140.1	cytochrome P450 72A1, putative, expressed	predicted protein [Hordeum vulgare subsp. vulgare]
DMR_scaffold53161_66314	scaffold53161	66314	66413	0.404321	0.563126	0.717993	-0.158805	9.45212e-06	Hypo	AEGTA10120	intron	LOC_Os05g29974.1	lipase, putative, expressed	PREDICTED: monoglyceride lipase-like isoform 1 [Brachypodium distachyon]
DMR_scaffold28233_118167	scaffold28233	118167	118264	0.238095	0.456954	0.521049	-0.218858	4.22041e-07	Hypo	AEGTA04321	promoter	LOC_Os10g31970.1	SNF2 family N-terminal domain containing protein, expressed	PREDICTED: transcriptional regulator ATRX-like [Brachypodium distachyon]
DMR_scaffold7449_173974	scaffold7449	173974	174073	0.312039	0.54712	0.57033	-0.235081	2.78197e-11	Hypo	AEGTA09760	downstream	LOC_Os11g09010.2	lipase, putative, expressed	predicted protein [Hordeum vulgare subsp. vulgare]
DMR_scaffold7449_173974	scaffold7449	173974	174073	0.312039	0.54712	0.57033	-0.235081	2.78197e-11	Hypo	AEGTA42379	intron	--	--	hypothetical protein SORBIDRAFT_05g001290 [Sorghum bicolor] >gi|241936001|gb|EES09146.1| hypothetical protein SORBIDRAFT_05g001290 [Sorghum bicolor]
DMR_scaffold4709_44826	scaffold4709	44826	44924	0.0601093	0.217082	0.276897	-0.156973	4.8294e-09	Hypo	AEGTA05528	downstream	LOC_Os09g16240.1	expressed protein	PREDICTED: ankyrin repeat-containing protein At5g02620-like [Brachypodium distachyon]
DMR_scaffold10753_108193	scaffold10753	108193	108291	0.320611	0.586022	0.547097	-0.265411	4.33279e-06	Hypo	AEGTA13760	promoter	--	--	predicted protein [Hordeum vulgare subsp. vulgare]
DMR_scaffold22272_38176	scaffold22272	38176	38249	0.0462963	0.273256	0.169425	-0.22696	2.44446e-10	Hypo	AEGTA23074	downstream	LOC_Os01g04640.1	reticulon domain containing protein, putative, expressed	PREDICTED: reticulon-like protein B4-like [Brachypodium distachyon]
DMR_scaffold105116_30589	scaffold105116	30589	30687	0.221311	0.433735	0.510246	-0.212423	6.85956e-06	Hypo	AEGTA42838	promoter	--	--	--
DMR_scaffold45489_21940	scaffold45489	21940	21989	0	0.424242	0	-0.424242	4.23696e-06	Hypo	AEGTA27299	downstream	LOC_Os08g44680.1	photosystem I reaction center subunit II, chloroplast precursor, putative, expressed	RecName: Full=Photosystem I reaction center subunit II, chloroplastic; AltName: Full=Photosystem I 20 kDa subunit; Short=PSI-D; Flags: Precursor >gi|167085|gb|AAA18567.1| PSI-D subunit [Hordeum vulgare subsp. vulgare] >gi|326520611|dbj|BAK07564.1| predicted protein [Hordeum vulgare subsp. vulgare]
DMR_scaffold52878_34519	scaffold52878	34519	34618	0	0.151659	0	-0.151659	1.46591e-09	Hypo	AEGTA21715	downstream	LOC_Os08g42470.1	BEE 1, putative, expressed	PREDICTED: transcription factor bHLH137-like [Brachypodium distachyon]
DMR_scaffold1849_37448	scaffold1849	37448	37546	0.061674	0.25	0.246696	-0.188326	5.06905e-06	Hypo	AEGTA01854	intron	LOC_Os05g06120.1	ubiquitin conjugating enzyme protein, putative, expressed	P0044F08.17 [Oryza sativa Japonica Group]
DMR_scaffold217774_16484	scaffold217774	16484	16583	0.143426	0.333333	0.430279	-0.189907	3.23442e-07	Hypo	AEGTA31972	exon,intron	LOC_Os06g12100.1	mTERF family protein, expressed	predicted protein [Hordeum vulgare subsp. vulgare]
DMR_scaffold4791_30436	scaffold4791	30436	30519	0.193548	0.407258	0.475248	-0.21371	6.72871e-07	Hypo	AEGTA29190	downstream	--	--	--
DMR_scaffold39622_20947	scaffold39622	20947	21046	0.296578	0.555	0.534375	-0.258422	2.6118e-08	Hypo	AEGTA16906	promoter	LOC_Os02g08310.1	tubby, putative, expressed	predicted protein [Hordeum vulgare subsp. vulgare]
DMR_scaffold21906_64994	scaffold21906	64994	65089	0.040107	0.153439	0.261387	-0.113332	7.02732e-06	Hypo	AEGTA21287	promoter	LOC_Os01g31270.1	annexin, putative, expressed	PREDICTED: annexin-like protein RJ4-like [Brachypodium distachyon]
DMR_scaffold8156_83568	scaffold8156	83568	83665	0.189542	0.407166	0.465516	-0.217624	4.31218e-09	Hypo	AEGTA30987	downstream	LOC_Os07g01760.1	aminotransferase, classes I and II, domain containing protein, expressed	PREDICTED: alanine aminotransferase 2-like [Brachypodium distachyon]
DMR_scaffold29201_233958	scaffold29201	233958	234052	0.174312	0.346801	0.502628	-0.172489	9.86033e-07	Hypo	AEGTA08731	downstream	LOC_Os11g07960.1	transferase family protein, putative, expressed	PREDICTED: hydroxycinnamoyl-Coenzyme A shikimate/quinate hydroxycinnamoyltransferase-like [Brachypodium distachyon]
DMR_scaffold29201_233958	scaffold29201	233958	234052	0.174312	0.346801	0.502628	-0.172489	9.86033e-07	Hypo	AEGTA18549	downstream	LOC_Os01g20880.1	OsWAK3 - OsWAK receptor-like cytoplasmic kinase OsWAK-RLCK, expressed	protein kinase-like [Oryza sativa Japonica Group]
DMR_scaffold64834_18773	scaffold64834	18773	18869	0.198095	0.327354	0.60514	-0.129259	4.79516e-06	Hypo	AEGTA11996	downstream	LOC_Os05g23700.1	DNA-binding storekeeper protein-related, putative, expressed	predicted protein [Hordeum vulgare subsp. vulgare]
DMR_scaffold6381_39848	scaffold6381	39848	39940	0.0869565	0.354651	0.245189	-0.267695	1.55755e-10	Hypo	AEGTA18091	downstream	LOC_Os08g09410.1	OsFBX265 - F-box domain containing protein, expressed	ubiquitin-protein ligase, putative, expressed [Triticum aestivum]
DMR_scaffold51981_33993	scaffold51981	33993	34090	0.327273	0.537906	0.60842	-0.210633	1.90491e-07	Hypo	AEGTA29229	promoter	LOC_Os05g18604.1	OsSCP28 - Putative Serine Carboxypeptidase homologue, expressed	RecName: Full=Serine carboxypeptidase 2; AltName: Full=CPDW-II; Short=CP-WII; AltName: Full=Carboxypeptidase D; AltName: Full=Serine carboxypeptidase II; Contains: RecName: Full=Serine carboxypeptidase 2 chain A; AltName: Full=Serine carboxypeptidase II chain A; Contains: RecName: Full=Serine carboxypeptidase 2 chain B; AltName: Full=Serine carboxypeptidase II chain B; Flags: Precursor
DMR_scaffold66368_12670	scaffold66368	12670	12769	0.0580357	0.213592	0.271713	-0.155557	1.70597e-06	Hypo	AEGTA27629	downstream	LOC_Os07g08140.1	heat stress transcription factor, putative, expressed	predicted protein [Hordeum vulgare subsp. vulgare]
DMR_scaffold109714_264	scaffold109714	264	354	0.0235294	0.171233	0.137412	-0.147703	5.89464e-06	Hypo	AEGTA16882	promoter	LOC_Os05g35960.1	expressed protein	predicted protein [Hordeum vulgare subsp. vulgare]
DMR_scaffold838_68707	scaffold838	68707	68805	0.186667	0.440217	0.424033	-0.253551	4.28565e-08	Hypo	AEGTA04653	downstream	LOC_Os04g01560.1	expressed protein	PREDICTED: uncharacterized protein LOC100840614 [Brachypodium distachyon]
DMR_scaffold41487_27069	scaffold41487	27069	27164	0.268041	0.709677	0.377694	-0.441636	5.06224e-11	Hypo	AEGTA30072	promoter	LOC_Os07g39750.1	GDSL-like lipase/acylhydrolase, putative, expressed	predicted protein [Hordeum vulgare subsp. vulgare]
DMR_scaffold15137_9615	scaffold15137	9615	9909	0	0.51606	0	-0.51606	2.04393e-68	Hypo	AEGTA29936	exon,downstream	LOC_Os12g17600.1	ribulose bisphosphate carboxylase small chain, chloroplast precursor, putative, expressed	ribulose-1,5-bisphosphate carboxylase/oxygenase small subunit [Triticum aestivum]
DMR_scaffold6263_74722	scaffold6263	74722	74811	0.0168067	0.274809	0.0611578	-0.258002	4.1098e-18	Hypo	AEGTA01411	downstream	LOC_Os03g19540.1	expressed protein	Os03g0308600 [Oryza sativa Japonica Group] >gi|108707755|gb|ABF95550.1| expressed protein [Oryza sativa Japonica Group] >gi|113548376|dbj|BAF11819.1| Os03g0308600 [Oryza sativa Japonica Group] >gi|222624793|gb|EEE58925.1| hypothetical protein OsJ_10576 [Oryza sativa Japonica Group]
DMR_scaffold21665_87379	scaffold21665	87379	87476	0.0613027	0.245902	0.249298	-0.184599	4.32454e-09	Hypo	AEGTA27990	downstream	LOC_Os12g42250.1	ZOS12-10 - C2H2 zinc finger protein, expressed	hypothetical protein OsI_39131 [Oryza sativa Indica Group]
DMR_scaffold46397_17034	scaffold46397	17034	17131	0.278689	0.435841	0.639427	-0.157152	3.99376e-06	Hypo	AEGTA10839	intron	LOC_Os10g20260.1	CSLF7 - cellulose synthase-like family F; beta1,3;1,4 glucan synthase, expressed	cellulose synthase-like CslF7 [Hordeum vulgare subsp. vulgare]
DMR_scaffold64424_19536	scaffold64424	19536	19630	0.213115	0.470588	0.452869	-0.257473	8.72117e-06	Hypo	AEGTA18426	downstream	LOC_Os04g11790.1	OsFBX120 - F-box domain containing protein, expressed	predicted protein [Hordeum vulgare subsp. vulgare] >gi|326534376|dbj|BAJ89538.1| predicted protein [Hordeum vulgare subsp. vulgare]
DMR_scaffold17268_39459	scaffold17268	39459	39558	0.0623974	0.27027	0.23087	-0.207873	7.36574e-16	Hypo	AEGTA03309	promoter	LOC_Os06g40790.1	MLO domain containing protein, putative, expressed	--
DMR_scaffold32028_108024	scaffold32028	108024	108123	0.0285714	0.294118	0.0971429	-0.265546	6.58405e-07	Hypo	AEGTA29202	promoter	LOC_Os04g41680.1	CHIT3 - Chitinase family protein precursor, expressed	predicted protein [Hordeum vulgare subsp. vulgare]
DMR_scaffold46054_117096	scaffold46054	117096	117188	0.0314685	0.172414	0.182517	-0.140945	3.90981e-08	Hypo	AEGTA42278	promoter	LOC_Os06g45040.1	B-box zinc finger family protein, putative, expressed	predicted protein [Hordeum vulgare subsp. vulgare]
DMR_scaffold4056_92158	scaffold4056	92158	92257	0.375303	0.571429	0.65678	-0.196126	1.46898e-07	Hypo	AEGTA06180	promoter	LOC_Os01g53800.1	glutamate carboxypeptidase 2, putative, expressed	predicted protein [Hordeum vulgare subsp. vulgare]
DMR_scaffold23820_6486	scaffold23820	6486	6583	0	0.333333	0	-0.333333	8.83937e-09	Hypo	AEGTA12859	promoter	LOC_Os10g04110.1	MLA6 protein, putative, expressed	Putative disease resistance protein RPM1 [Oryza sativa Japonica Group] >gi|22953966|gb|AAN11199.1| Putative disease resistance protein RPM112590 [Oryza sativa Japonica Group] >gi|125573923|gb|EAZ15207.1| hypothetical protein OsJ_30625 [Oryza sativa Japonica Group]
DMR_scaffold76345_21754	scaffold76345	21754	21818	0	0.25	0	-0.25	1.47764e-06	Hypo	AEGTA13610	exon	LOC_Os03g17180.1	ABC transporter, ATP-binding protein, putative, expressed	ABC transporter family protein, putative, expressed [Oryza sativa Japonica Group] >gi|218192556|gb|EEC74983.1| hypothetical protein OsI_11025 [Oryza sativa Indica Group]
DMR_scaffold76345_21754	scaffold76345	21754	21818	0	0.25	0	-0.25	1.47764e-06	Hypo	AEGTA27896	downstream	LOC_Os03g17174.1	PsbP, putative, expressed	predicted protein [Hordeum vulgare subsp. vulgare]
DMR_scaffold16935_24305	scaffold16935	24305	24403	0.0626781	0.25	0.250712	-0.187322	2.04479e-09	Hypo	AEGTA12422	promoter	LOC_Os06g39640.1	PINHEAD, putative, expressed	hypothetical protein OsJ_21868 [Oryza sativa Japonica Group]
DMR_scaffold93639_17192	scaffold93639	17192	17291	0.136471	0.299465	0.455714	-0.162995	2.24155e-08	Hypo	AEGTA26513	promoter	LOC_Os04g51970.2	synaptic vesicle 2-related protein, putative, expressed	predicted protein [Hordeum vulgare subsp. vulgare]
DMR_scaffold142033_5777	scaffold142033	5777	5860	0.0531915	0.47541	0.111886	-0.422218	6.34576e-10	Hypo	AEGTA31767	exon	LOC_Os09g26960.1	cytochrome P450, putative, expressed	CYP92A44-4 [Festuca rubra subsp. commutata]
DMR_scaffold20532_29722	scaffold20532	29722	29817	0.177632	0.384615	0.461842	-0.206984	3.96932e-07	Hypo	AEGTA17973	intron	LOC_Os01g71474.1	glycosyl hydrolases family 17, putative, expressed	licheninase [Secale cereale]
DMR_scaffold22301_40552	scaffold22301	40552	40636	0.0319149	0.333333	0.0957447	-0.301418	2.3988e-08	Hypo	AEGTA42939	downstream	LOC_Os05g50360.1	anaphase-promoting complex subunit 10, putative, expressed	unknown [Zea mays] >gi|413948347|gb|AFW80996.1| hypothetical protein ZEAMMB73_722151 [Zea mays]
DMR_scaffold23357_70695	scaffold23357	70695	70897	0.295209	0.505319	0.584202	-0.21011	5.76131e-17	Hypo	AEGTA14744	promoter	LOC_Os02g46780.1	MYB family transcription factor, putative, expressed	hypothetical protein OsI_08558 [Oryza sativa Indica Group]
DMR_scaffold2508_50371	scaffold2508	50371	50470	0.0420712	0.222973	0.188683	-0.180902	1.33973e-11	Hypo	AEGTA17033	promoter	LOC_Os01g50160.1	MDR-like ABC transporter, putative, expressed	multidrug resistance protein 1 homolog [Triticum aestivum]
DMR_scaffold83837_31564	scaffold83837	31564	31661	0.0880503	0.232472	0.378756	-0.144422	1.93903e-06	Hypo	AEGTA18939	downstream	LOC_Os06g19590.1	estradiol 17-beta-dehydrogenase 12, putative, expressed	predicted protein [Hordeum vulgare subsp. vulgare]
DMR_scaffold80465_28613	scaffold80465	28613	28712	0.0322581	0.159763	0.201912	-0.127505	2.84411e-06	Hypo	AEGTA32888	downstream	LOC_Os01g56580.1	CK1_CaseinKinase_1a.3 - CK1 includes the casein kinase 1 kinases, expressed	predicted protein [Hordeum vulgare subsp. vulgare] >gi|326514652|dbj|BAJ96313.1| predicted protein [Hordeum vulgare subsp. vulgare]
DMR_scaffold48916_40229	scaffold48916	40229	40328	0.028436	0.161572	0.175996	-0.133136	1.39679e-06	Hypo	AEGTA10026	promoter	LOC_Os05g34050.1	bZIP transcription factor domain containing protein, expressed	predicted protein [Hordeum vulgare subsp. vulgare]
DMR_scaffold32424_15143	scaffold32424	15143	15227	0.297297	0.628205	0.473249	-0.330908	7.30143e-06	Hypo	AEGTA08108	downstream	LOC_Os01g01280.1	expressed protein	predicted protein [Hordeum vulgare subsp. vulgare] >gi|326506020|dbj|BAJ91249.1| predicted protein [Hordeum vulgare subsp. vulgare]
DMR_scaffold31050_57418	scaffold31050	57418	57517	0.173697	0.333333	0.521092	-0.159636	2.39535e-06	Hypo	AEGTA23997	downstream	LOC_Os04g34540.2	expressed protein	H0525E10.17 [Oryza sativa Indica Group]
DMR_scaffold10897_10543	scaffold10897	10543	10638	0.0301205	0.24	0.125502	-0.20988	5.55242e-08	Hypo	AEGTA42291	intron	LOC_Os06g03486.1	expressed protein	--
DMR_scaffold37793_99787	scaffold37793	99787	99884	0.0522088	0.167192	0.312268	-0.114984	1.66202e-07	Hypo	AEGTA43341	intron	LOC_Os03g32170.1	NAD dependent epimerase/dehydratase family protein, putative, expressed	hypothetical protein OsI_12184 [Oryza sativa Indica Group]
DMR_scaffold162236_29645	scaffold162236	29645	29736	0.0105263	0.24031	0.0438031	-0.229784	1.23412e-07	Hypo	AEGTA20505	promoter	LOC_Os06g06440.1	ABC transporter, ATP-binding protein, putative, expressed	predicted protein [Hordeum vulgare subsp. vulgare]
DMR_scaffold25761_48336	scaffold25761	48336	48435	0.0306748	0.174419	0.175869	-0.143744	1.04219e-05	Hypo	AEGTA43935	intron	LOC_Os04g53440.1	RNA recognition motif containing protein, putative, expressed	predicted protein [Hordeum vulgare subsp. vulgare] >gi|326525779|dbj|BAJ88936.1| predicted protein [Hordeum vulgare subsp. vulgare]
DMR_scaffold30223_39970	scaffold30223	39970	40066	0.173729	0.349254	0.497429	-0.175525	3.03517e-06	Hypo	AEGTA18183	promoter	LOC_Os01g69970.1	WD domain, G-beta repeat domain containing protein, expressed	predicted protein [Hordeum vulgare subsp. vulgare]
DMR_scaffold65238_12660	scaffold65238	12660	12753	0	0.173913	0	-0.173913	3.8303e-07	Hypo	AEGTA04375	intron	LOC_Os01g07720.4	dolichyl-P-Man Man-PP-dolichyl mannosyltransferase, putative, expressed	predicted protein [Hordeum vulgare subsp. vulgare]
DMR_scaffold31640_52777	scaffold31640	52777	52876	0.0671141	0.286325	0.234398	-0.219211	9.78357e-12	Hypo	AEGTA30264	promoter	LOC_Os02g27950.2	ataxin-2 related protein, putative, expressed	predicted protein [Hordeum vulgare subsp. vulgare]
DMR_scaffold31640_52777	scaffold31640	52777	52876	0.0671141	0.286325	0.234398	-0.219211	9.78357e-12	Hypo	AEGTA24680	downstream	LOC_Os02g27960.1	expressed protein	PREDICTED: uncharacterized protein LOC100841147 [Brachypodium distachyon]
DMR_scaffold26864_42189	scaffold26864	42189	42279	0.06	0.373134	0.1608	-0.313134	8.50391e-07	Hypo	AEGTA21263	downstream	LOC_Os02g49920.1	3-ketoacyl-CoA synthase, putative, expressed	PREDICTED: 3-ketoacyl-CoA synthase 6-like [Brachypodium distachyon]
DMR_scaffold124177_35308	scaffold124177	35308	35404	0.0108696	0.238462	0.045582	-0.227592	2.90703e-11	Hypo	AEGTA20167	intron	LOC_Os01g59570.1	senescence-induced receptor-like serine/threonine-protein kinase precursor, putative, expressed	PREDICTED: probable LRR receptor-like serine/threonine-protein kinase At1g51810-like [Brachypodium distachyon]
DMR_scaffold20133_27199	scaffold20133	27199	27296	0.0030303	0.115385	0.0262626	-0.112354	3.36278e-10	Hypo	AEGTA22814	downstream	LOC_Os09g36920.1	la domain containing protein, putative, expressed	Os09g0540900 [Oryza sativa Japonica Group] >gi|32526660|dbj|BAC79183.1| unknown protein [Oryza sativa Japonica Group] >gi|255679100|dbj|BAF25725.2| Os09g0540900 [Oryza sativa Japonica Group]
DMR_scaffold53745_21689	scaffold53745	21689	21788	0.213483	0.492537	0.433435	-0.279054	8.52816e-06	Hypo	AEGTA08460	downstream	LOC_Os09g37280.1	peroxisomal multifunctional enzyme type 2, putative, expressed	predicted protein [Hordeum vulgare subsp. vulgare]
DMR_scaffold32206_20406	scaffold32206	20406	20502	0.233918	0.414179	0.564775	-0.180261	2.80407e-06	Hypo	AEGTA32617	promoter	LOC_Os02g40810.1	Zinc finger, ZZ type domain containing protein, expressed	predicted protein [Hordeum vulgare subsp. vulgare]
DMR_scaffold27362_17388	scaffold27362	17388	17962	0	0.164147	0	-0.164147	7.00265e-34	Hypo	AEGTA27258	exon	LOC_Os08g45010.1	ABC transporter, ATP-binding protein, putative, expressed	PREDICTED: ABC transporter F family member 1-like [Brachypodium distachyon]
DMR_scaffold408_62412	scaffold408	62412	62511	0.148649	0.318408	0.46685	-0.169759	1.44634e-06	Hypo	AEGTA26112	promoter	LOC_Os02g51860.1	dehydration response related protein, putative, expressed	predicted protein [Hordeum vulgare subsp. vulgare]
DMR_scaffold62603_28074	scaffold62603	28074	28143	0	0.21519	0	-0.21519	1.05324e-09	Hypo	AEGTA09971	intron	LOC_Os01g13280.1	ubiquitin conjugating enzyme protein, putative, expressed	predicted protein [Hordeum vulgare subsp. vulgare]
DMR_scaffold40029_52254	scaffold40029	52254	52353	0.463235	0.628726	0.736784	-0.165491	3.91303e-06	Hypo	AEGTA43273	intron	LOC_Os01g72720.1	expressed protein	predicted protein [Hordeum vulgare subsp. vulgare] >gi|326499950|dbj|BAJ90810.1| predicted protein [Hordeum vulgare subsp. vulgare]
DMR_scaffold6833_64455	scaffold6833	64455	64546	0.042328	0.24	0.176367	-0.197672	5.99541e-06	Hypo	AEGTA04928	downstream	LOC_Os02g44380.2	WD domain containing protein, putative, expressed	hypothetical protein OsI_16934 [Oryza sativa Indica Group]
DMR_scaffold77016_25097	scaffold77016	25097	25294	0.0340426	0.148984	0.228498	-0.114942	5.76506e-10	Hypo	AEGTA28602	downstream	LOC_Os01g25484.2	ferredoxin--nitrite reductase, putative, expressed	ferredoxin-nitrite reductase precursor [Triticum aestivum]
DMR_scaffold9950_19621	scaffold9950	19621	19719	0.0231481	0.168317	0.137527	-0.145169	1.83141e-08	Hypo	AEGTA28513	downstream	LOC_Os04g30780.1	eukaryotic translation initiation factor 3 subunit H, putative, expressed	PREDICTED: eukaryotic translation initiation factor 3 subunit H-like [Brachypodium distachyon]
DMR_scaffold43648_9871	scaffold43648	9871	9969	0.0111111	0.18239	0.0609195	-0.171279	1.15959e-08	Hypo	AEGTA17251	downstream	LOC_Os06g01840.1	nodulin, putative, expressed	unknown [Zea mays]
DMR_scaffold56732_24665	scaffold56732	24665	24867	0.172646	0.374233	0.461332	-0.201587	2.07668e-13	Hypo	AEGTA25458	promoter	LOC_Os05g07960.1	F-box protein interaction domain containing protein, expressed	PREDICTED: F-box protein At5g07610-like [Brachypodium distachyon]
DMR_scaffold13461_84644	scaffold13461	84644	84734	0.0478873	0.239234	0.200169	-0.191347	3.16826e-11	Hypo	AEGTA12635	promoter	LOC_Os06g44880.1	type II intron maturase protein, putative, expressed	predicted protein [Hordeum vulgare subsp. vulgare]
DMR_scaffold19927_39130	scaffold19927	39130	39224	0.601523	0.759009	0.792511	-0.157486	1.18401e-06	Hypo	AEGTA42636	promoter	LOC_Os02g01590.1	glycosyl hydrolases, putative, expressed	fructan:fructan 1-fructosyltransferase [Triticum aestivum]
DMR_scaffold14281_24941	scaffold14281	24941	25035	0.05	0.257353	0.194286	-0.207353	5.90431e-08	Hypo	AEGTA16771	promoter	LOC_Os11g36140.1	receptor-like protein kinase 2 precursor, putative, expressed	Leucine Rich Repeat family protein, expressed [Oryza sativa Japonica Group] >gi|125577559|gb|EAZ18781.1| hypothetical protein OsJ_34307 [Oryza sativa Japonica Group]
DMR_scaffold86867_17573	scaffold86867	17573	17670	0.0742358	0.272727	0.272198	-0.198491	4.03306e-07	Hypo	AEGTA11867	downstream	LOC_Os12g42200.1	ATCHX, putative, expressed	PREDICTED: cation/H(+) antiporter 19-like [Brachypodium distachyon]
DMR_scaffold42571_46737	scaffold42571	46737	46830	0.190476	0.536842	0.354809	-0.346366	4.26209e-09	Hypo	AEGTA00855	downstream	LOC_Os01g59780.1	AP2 domain containing protein, expressed	PREDICTED: AP2-like ethylene-responsive transcription factor AIL5-like [Brachypodium distachyon]
DMR_scaffold35589_35666	scaffold35589	35666	35761	0.318841	0.519651	0.613567	-0.20081	8.72881e-07	Hypo	AEGTA27044	promoter	LOC_Os01g66350.1	DUF647 domain containing protein, putative, expressed	PREDICTED: UPF0420 protein C16orf58 homolog [Brachypodium distachyon]
DMR_scaffold23923_48679	scaffold23923	48679	48778	0.0411523	0.213115	0.193099	-0.171962	5.07818e-08	Hypo	AEGTA09611	downstream	--	--	--
DMR_scaffold3791_207937	scaffold3791	207937	208125	0.108303	0.32049	0.33793	-0.212187	1.83257e-18	Hypo	AEGTA42635	promoter	LOC_Os01g04880.1	retrotransposon protein, putative, unclassified, expressed	hypothetical protein OsI_00339 [Oryza sativa Indica Group]
DMR_scaffold115398_28430	scaffold115398	28430	28520	0.0382979	0.208696	0.183511	-0.170398	7.46534e-10	Hypo	AEGTA03906	promoter	LOC_Os03g37260.1	pentatricopeptide, putative, expressed	predicted protein [Hordeum vulgare subsp. vulgare]
DMR_scaffold16221_88260	scaffold16221	88260	88359	0.374046	0.569132	0.657222	-0.195086	3.72415e-06	Hypo	AEGTA03995	promoter	LOC_Os01g64890.1	CorA-like magnesium transporter protein, putative, expressed	predicted protein [Hordeum vulgare subsp. vulgare]
DMR_scaffold64473_14486	scaffold64473	14486	14585	0.0952381	0.324561	0.293436	-0.229323	6.53205e-06	Hypo	AEGTA42739	promoter	LOC_Os02g03280.3	transmembrane BAX inhibitor motif-containing protein, putative, expressed	PREDICTED: bax inhibitor 1-like [Brachypodium distachyon]
DMR_scaffold84000_20761	scaffold84000	20761	20858	0.127358	0.409326	0.311142	-0.281968	1.0707e-10	Hypo	AEGTA05674	intron	LOC_Os04g54800.3	shikimate kinase, putative, expressed	predicted protein [Hordeum vulgare subsp. vulgare]
DMR_scaffold66860_4567	scaffold66860	4567	4663	0.028169	0.2	0.140845	-0.171831	7.48059e-06	Hypo	AEGTA13223	intron	LOC_Os04g59624.2	SNF2 family N-terminal domain containing protein, expressed	PREDICTED: DNA excision repair protein ERCC-6-like [Brachypodium distachyon]
DMR_scaffold14460_2592	scaffold14460	2592	2687	0.0692308	0.41573	0.166528	-0.3465	7.45546e-10	Hypo	AEGTA32256	promoter	--	--	PH01B001G05.27 [Phyllostachys edulis]
DMR_scaffold115254_1752	scaffold115254	1752	1831	0.146552	0.342697	0.427643	-0.196145	3.64971e-06	Hypo	AEGTA24127	promoter	LOC_Os09g32160.1	expressed protein	hypothetical protein OsI_31893 [Oryza sativa Indica Group]
DMR_scaffold60214_41717	scaffold60214	41717	41923	0	0.112	0	-0.112	9.99305e-14	Hypo	AEGTA00065	intron	LOC_Os02g58040.1	OsFBX75 - F-box domain containing protein, expressed	predicted protein [Hordeum vulgare subsp. vulgare]
DMR_scaffold16816_24017	scaffold16816	24017	24115	0	0.190476	0	-0.190476	3.26399e-06	Hypo	AEGTA32974	downstream	LOC_Os12g38490.1	SCARECROW, putative, expressed	predicted protein [Hordeum vulgare subsp. vulgare]
DMR_scaffold20090_17477	scaffold20090	17477	17575	0.0336134	0.207692	0.161843	-0.174079	2.24495e-07	Hypo	AEGTA05499	promoter	LOC_Os05g23430.2	WD domain, G-beta repeat domain containing protein, expressed	hypothetical protein OsI_19355 [Oryza sativa Indica Group] >gi|222631010|gb|EEE63142.1| hypothetical protein OsJ_17950 [Oryza sativa Japonica Group]
DMR_scaffold28265_31923	scaffold28265	31923	32020	0.181818	0.608696	0.298701	-0.426877	1.2061e-14	Hypo	AEGTA21377	intron	LOC_Os05g44320.1	WD domain, G-beta repeat domain containing protein, expressed	predicted protein [Hordeum vulgare subsp. vulgare]
DMR_scaffold5386_29360	scaffold5386	29360	29459	0.0234742	0.180645	0.129946	-0.157171	3.00569e-07	Hypo	AEGTA42851	intron	LOC_Os04g02550.1	expressed protein	predicted protein [Hordeum vulgare subsp. vulgare]
DMR_scaffold155490_79659	scaffold155490	79659	79757	0.334559	0.570776	0.586147	-0.236217	1.7402e-07	Hypo	AEGTA25887	promoter	LOC_Os03g53700.1	PHD-finger domain containing protein, putative, expressed	PREDICTED: inhibitor of growth protein 4-like [Brachypodium distachyon]
DMR_scaffold121713_26568	scaffold121713	26568	26664	0	0.139344	0	-0.139344	2.92592e-07	Hypo	AEGTA08081	exon	LOC_Os01g62070.1	cation efflux family protein, putative, expressed	predicted protein [Hordeum vulgare subsp. vulgare]
DMR_scaffold192490_792	scaffold192490	792	887	0.46281	0.699275	0.661842	-0.236465	6.76744e-08	Hypo	AEGTA10770	downstream	LOC_Os04g01960.1	expressed protein	predicted protein [Hordeum vulgare subsp. vulgare]
DMR_scaffold15725_11655	scaffold15725	11655	11752	0.0697674	0.238806	0.292151	-0.169039	1.51845e-08	Hypo	AEGTA43279	promoter	LOC_Os11g34090.1	plant protein of unknown function domain containing protein, expressed	PREDICTED: UPF0481 protein At3g47200-like [Brachypodium distachyon]
DMR_scaffold83496_37646	scaffold83496	37646	37743	0.0205761	0.223776	0.0919496	-0.2032	9.78758e-11	Hypo	AEGTA13371	intron	LOC_Os06g03150.1	expressed protein	predicted protein [Hordeum vulgare subsp. vulgare]
DMR_scaffold27210_15206	scaffold27210	15206	15302	0.0625	0.229508	0.272321	-0.167008	9.02932e-06	Hypo	AEGTA15555	promoter	LOC_Os03g56580.1	no apical meristem protein, putative, expressed	predicted protein [Hordeum vulgare subsp. vulgare]
DMR_scaffold44625_36690	scaffold44625	36690	36777	0.226629	0.502439	0.451058	-0.27581	3.82931e-11	Hypo	AEGTA33140	promoter	LOC_Os11g28410.1	retrotransposon protein, putative, unclassified, expressed	PREDICTED: histidine decarboxylase-like [Brachypodium distachyon]
DMR_scaffold53618_25554	scaffold53618	25554	25647	0.132911	0.373984	0.355394	-0.241072	4.46248e-06	Hypo	AEGTA08957	promoter	LOC_Os07g28840.1	SET domain containing protein, expressed	predicted protein [Hordeum vulgare subsp. vulgare]
DMR_scaffold18665_117940	scaffold18665	117940	118039	0.111111	0.364486	0.304843	-0.253375	1.98238e-09	Hypo	AEGTA14196	intron	LOC_Os01g72240.1	uridine 5-monophosphate synthase, putative, expressed	predicted protein [Hordeum vulgare subsp. vulgare]
DMR_scaffold131963_11812	scaffold131963	11812	11911	0.269136	0.463415	0.580767	-0.194279	5.24337e-08	Hypo	AEGTA29277	downstream	--	--	--
DMR_scaffold34147_10238	scaffold34147	10238	10307	0.026087	0.218487	0.119398	-0.1924	4.82028e-06	Hypo	AEGTA19359	intron	LOC_Os02g49060.1	amino acid transporter, putative, expressed	PREDICTED: probable amino acid permease 7-like [Brachypodium distachyon]
DMR_scaffold75293_34375	scaffold75293	34375	34474	0.260606	0.485477	0.536804	-0.224871	3.59733e-08	Hypo	AEGTA09899	promoter	LOC_Os12g16200.1	glutathione synthetase, chloroplast precursor, putative, expressed	predicted protein [Hordeum vulgare subsp. vulgare]
DMR_scaffold148193_24240	scaffold148193	24240	24335	0	0.264286	0	-0.264286	4.05739e-13	Hypo	AEGTA14189	intron	LOC_Os04g47080.1	anthocyanin regulatory Lc protein, putative, expressed	predicted protein [Hordeum vulgare subsp. vulgare]
DMR_scaffold22765_70429	scaffold22765	70429	70526	0.00819672	0.406977	0.0201405	-0.39878	6.14359e-15	Hypo	AEGTA08213	promoter	LOC_Os11g11780.1	cysteine-rich receptor-like protein kinase 21 precursor, putative, expressed	predicted protein [Hordeum vulgare subsp. vulgare]
DMR_scaffold7229_91904	scaffold7229	91904	92000	0.170909	0.440789	0.387734	-0.26988	1.53518e-12	Hypo	AEGTA03672	promoter	--	--	hypothetical protein ZEAMMB73_647967 [Zea mays]
DMR_scaffold5700_6757	scaffold5700	6757	6855	0.237705	0.575	0.4134	-0.337295	1.60643e-06	Hypo	AEGTA23899	promoter	--	--	--
DMR_scaffold3795_43151	scaffold3795	43151	43248	0.0243902	0.142857	0.170732	-0.118467	2.69942e-07	Hypo	AEGTA26122	promoter	LOC_Os03g22950.1	acyl carrier protein, putative, expressed	PREDICTED: acyl carrier protein 2, mitochondrial-like [Brachypodium distachyon]
DMR_scaffold48630_51197	scaffold48630	51197	51277	0.213592	0.5	0.427184	-0.286408	5.02078e-08	Hypo	AEGTA20177	intron	LOC_Os02g18640.1	OsFBX45 - F-box domain containing protein, expressed	predicted protein [Hordeum vulgare subsp. vulgare]
DMR_scaffold235811_13239	scaffold235811	13239	13336	0	0.163043	0	-0.163043	1.41184e-07	Hypo	AEGTA43959	intron	--	--	--
DMR_scaffold13621_34073	scaffold13621	34073	34172	0.220339	0.490798	0.448941	-0.270459	3.58373e-06	Hypo	AEGTA02063	downstream	LOC_Os04g39260.3	CAF1 family ribonuclease containing protein, putative, expressed	PREDICTED: poly(A)-specific ribonuclease PARN-like [Brachypodium distachyon]
DMR_scaffold9702_7920	scaffold9702	7920	8018	0.309896	0.462243	0.670418	-0.152347	8.61729e-06	Hypo	AEGTA28301	downstream	LOC_Os06g24704.1	acyl-coenzyme A oxidase, putative, expressed	PREDICTED: acyl-coenzyme A oxidase 3, peroxisomal-like [Brachypodium distachyon]
DMR_scaffold10647_9920	scaffold10647	9920	10013	0.0472727	0.180258	0.262251	-0.132985	1.40585e-06	Hypo	AEGTA33166	promoter	--	--	predicted protein [Hordeum vulgare subsp. vulgare]
DMR_scaffold61110_73444	scaffold61110	73444	73536	0.252427	0.527778	0.478283	-0.275351	6.30199e-06	Hypo	AEGTA29283	promoter	LOC_Os11g48090.2	helicase conserved C-terminal domain containing protein, expressed	PREDICTED: ATP-dependent DNA helicase Q-like 2-like [Brachypodium distachyon]
DMR_scaffold5892_111561	scaffold5892	111561	111652	0.254144	0.511551	0.49681	-0.257408	9.36386e-12	Hypo	AEGTA09936	promoter	LOC_Os08g43010.1	disease resistance RPP13-like protein 1, putative, expressed	PREDICTED: putative disease resistance protein RGA1-like [Brachypodium distachyon]
DMR_scaffold61888_14411	scaffold61888	14411	14473	0	0.186667	0	-0.186667	7.77436e-06	Hypo	AEGTA25222	exon,intron,promoter	LOC_Os03g02660.1	expressed protein	PREDICTED: uncharacterized protein LOC100845765 [Brachypodium distachyon]
DMR_scaffold91550_6971	scaffold91550	6971	7067	0.0530973	0.172566	0.307692	-0.119469	6.21573e-06	Hypo	AEGTA22532	downstream	LOC_Os05g25580.1	OsFBX165 - F-box domain containing protein, expressed	predicted protein [Hordeum vulgare subsp. vulgare]
DMR_scaffold91550_6971	scaffold91550	6971	7067	0.0530973	0.172566	0.307692	-0.119469	6.21573e-06	Hypo	AEGTA24507	promoter	--	--	--
DMR_scaffold117839_12255	scaffold117839	12255	12340	0.0616114	0.528302	0.116622	-0.466691	1.38662e-20	Hypo	AEGTA42657	promoter	LOC_Os11g20090.1	O-methyltransferase, putative, expressed	predicted protein [Hordeum vulgare subsp. vulgare]
DMR_scaffold8476_99398	scaffold8476	99398	99472	0.129944	0.456044	0.284936	-0.3261	7.75675e-12	Hypo	AEGTA14636	downstream	LOC_Os10g40100.1	protein kinase, putative, expressed	predicted protein [Hordeum vulgare subsp. vulgare]
DMR_scaffold8476_99398	scaffold8476	99398	99472	0.129944	0.456044	0.284936	-0.3261	7.75675e-12	Hypo	AEGTA28478	downstream	LOC_Os10g40090.1	expansin precursor, putative, expressed	beta-expansin 2 [Triticum aestivum] >gi|42601011|gb|AAS21277.1| beta-expansin 2 [Triticum aestivum]
DMR_scaffold43383_31546	scaffold43383	31546	31642	0.147465	0.334906	0.440319	-0.18744	5.48118e-06	Hypo	AEGTA00037	promoter	LOC_Os01g27650.1	pentatricopeptide, putative, expressed	PREDICTED: pentatricopeptide repeat-containing protein At2g33680-like [Brachypodium distachyon]
DMR_scaffold29298_75032	scaffold29298	75032	75125	0.287879	0.538462	0.534632	-0.250583	5.07215e-06	Hypo	AEGTA02926	intron	LOC_Os05g40070.1	WRKY84, expressed	hypothetical protein SORBIDRAFT_09g023500 [Sorghum bicolor] >gi|241946550|gb|EES19695.1| hypothetical protein SORBIDRAFT_09g023500 [Sorghum bicolor]
DMR_scaffold17152_15295	scaffold17152	15295	15391	0.0173913	0.153285	0.113458	-0.135893	5.89082e-08	Hypo	AEGTA24162	promoter	--	--	--
DMR_scaffold29386_48836	scaffold29386	48836	48917	0	0.12844	0	-0.12844	1.53589e-06	Hypo	AEGTA22556	downstream	LOC_Os01g66690.1	ZIP4/SPO22, putative, expressed	predicted protein [Hordeum vulgare subsp. vulgare]
DMR_scaffold29386_48836	scaffold29386	48836	48917	0	0.12844	0	-0.12844	1.53589e-06	Hypo	AEGTA07822	intron	LOC_Os01g66700.1	beta-hexosaminidase precursor, putative, expressed	predicted protein [Hordeum vulgare subsp. vulgare]
DMR_scaffold2301_24807	scaffold2301	24807	24899	0	0.141844	0	-0.141844	1.46677e-06	Hypo	AEGTA17123	promoter	--	--	predicted protein [Hordeum vulgare subsp. vulgare]
DMR_scaffold103549_8819	scaffold103549	8819	8910	0	0.196078	0	-0.196078	1.05998e-09	Hypo	AEGTA27230	exon	LOC_Os04g32950.1	calreticulin precursor protein, putative, expressed	predicted protein [Hordeum vulgare subsp. vulgare]
DMR_scaffold47039_21834	scaffold47039	21834	21931	0.507909	0.652759	0.778095	-0.14485	1.35286e-07	Hypo	AEGTA03883	promoter	LOC_Os01g14100.1	BT1 family protein, putative, expressed	hypothetical protein OsI_01128 [Oryza sativa Indica Group] >gi|125569704|gb|EAZ11219.1| hypothetical protein OsJ_01074 [Oryza sativa Japonica Group]
DMR_scaffold41908_12264	scaffold41908	12264	12362	0	0.153488	0	-0.153488	7.28981e-07	Hypo	AEGTA06868	promoter	--	--	PREDICTED: uncharacterized membrane protein At1g75140-like [Brachypodium distachyon]
DMR_scaffold48989_7198	scaffold48989	7198	7291	0.305556	0.586466	0.521011	-0.280911	3.61725e-06	Hypo	AEGTA01056	intron	LOC_Os02g05692.1	zinc finger, C3HC4 type domain containing protein, expressed	PREDICTED: uncharacterized protein LOC100824004 [Brachypodium distachyon]
DMR_scaffold48988_7118	scaffold48988	7118	7212	0.0371747	0.212581	0.174873	-0.175407	4.8661e-12	Hypo	AEGTA31463	promoter	LOC_Os03g50130.1	microsomal glutathione S-transferase 3, putative, expressed	putative MAPEG family protein [Aegilops tauschii]
DMR_scaffold17807_60421	scaffold17807	60421	60520	0.46383	0.67382	0.688359	-0.20999	4.73787e-06	Hypo	AEGTA27326	downstream	LOC_Os07g39740.1	GDSL-like lipase/acylhydrolase, putative, expressed	conserved hypothetical protein, expressed [Triticum aestivum]
DMR_scaffold17807_60421	scaffold17807	60421	60520	0.46383	0.67382	0.688359	-0.20999	4.73787e-06	Hypo	AEGTA12688	downstream	LOC_Os07g39740.1	GDSL-like lipase/acylhydrolase, putative, expressed	conserved hypothetical protein, expressed [Triticum aestivum]
DMR_scaffold42922_11226	scaffold42922	11226	11411	0.109477	0.319892	0.342231	-0.210415	8.74936e-16	Hypo	AEGTA20561	promoter	LOC_Os02g41480.1	OsWAK12 - OsWAK receptor-like cytoplasmic kinase OsWAK-RLCK, expressed	predicted protein [Hordeum vulgare subsp. vulgare]
DMR_scaffold42922_11226	scaffold42922	11226	11411	0.109477	0.319892	0.342231	-0.210415	8.74936e-16	Hypo	AEGTA25777	downstream	LOC_Os02g41500.1	OsWAK13 - OsWAK receptor-like protein kinase, expressed	predicted protein [Hordeum vulgare subsp. vulgare]
DMR_scaffold61742_17517	scaffold61742	17517	17607	0.0378151	0.176991	0.213655	-0.139176	7.0365e-07	Hypo	AEGTA01996	downstream	LOC_Os07g45560.1	expressed protein	hypothetical protein OsJ_25385 [Oryza sativa Japonica Group]
DMR_scaffold66036_61072	scaffold66036	61072	61148	0.0148515	0.165899	0.0895215	-0.151047	2.99248e-08	Hypo	AEGTA43275	intron	LOC_Os08g17110.1	expressed protein	predicted protein [Hordeum vulgare subsp. vulgare]
DMR_scaffold66036_61072	scaffold66036	61072	61148	0.0148515	0.165899	0.0895215	-0.151047	2.99248e-08	Hypo	AEGTA20126	downstream	LOC_Os08g20440.1	OsMADS69 - MADS-box family gene with M-alpha type-box, expressed	PREDICTED: uncharacterized protein LOC100833304 [Brachypodium distachyon]
DMR_scaffold96145_30102	scaffold96145	30102	30201	0.025974	0.18239	0.142409	-0.156416	4.06604e-06	Hypo	AEGTA05856	downstream	LOC_Os05g39650.1	phytanoyl-CoA dioxygenase, putative, expressed	PhyH domain-containing protein [Triticum aestivum]
DMR_scaffold52912_48120	scaffold52912	48120	48201	0.0294118	0.279412	0.105263	-0.25	2.4536e-06	Hypo	AEGTA02684	promoter	LOC_Os06g44410.1	histidine kinase, putative, expressed	PREDICTED: histidine kinase 5-like [Brachypodium distachyon]
DMR_scaffold9259_100100	scaffold9259	100100	100191	0.06	0.321429	0.186667	-0.261429	3.4021e-08	Hypo	AEGTA02723	downstream	LOC_Os03g19900.1	AP2 domain containing protein, expressed	PREDICTED: AP2-like ethylene-responsive transcription factor AIL5-like [Brachypodium distachyon]
DMR_scaffold134186_50057	scaffold134186	50057	50153	0	0.244444	0	-0.244444	1.27349e-06	Hypo	AEGTA06924	exon	LOC_Os11g36070.2	expressed protein	PREDICTED: uncharacterized protein LOC100835152 [Brachypodium distachyon]
DMR_scaffold11604_11714	scaffold11604	11714	11807	0.013986	0.216	0.0647501	-0.202014	3.47592e-08	Hypo	AEGTA01729	exon,intron	LOC_Os01g27940.1	cyclin-L1-1, putative, expressed	predicted protein [Hordeum vulgare subsp. vulgare]
DMR_scaffold18550_42580	scaffold18550	42580	42678	0.192661	0.374332	0.514679	-0.181671	9.63183e-06	Hypo	AEGTA17835	promoter	LOC_Os11g05400.1	Ser/Thr protein phosphatase family protein, putative, expressed	predicted protein [Hordeum vulgare subsp. vulgare]
DMR_scaffold18550_42580	scaffold18550	42580	42678	0.192661	0.374332	0.514679	-0.181671	9.63183e-06	Hypo	AEGTA17834	downstream	LOC_Os11g05400.1	Ser/Thr protein phosphatase family protein, putative, expressed	predicted protein [Hordeum vulgare subsp. vulgare]
DMR_scaffold33743_84136	scaffold33743	84136	84225	0.0483871	0.276596	0.174938	-0.228209	3.39386e-06	Hypo	AEGTA24112	downstream	LOC_Os05g22920.1	digestive organ expansion factor, putative, expressed	PREDICTED: U3 small nucleolar RNA-associated protein 25-like [Brachypodium distachyon]
DMR_scaffold68139_23213	scaffold68139	23213	23312	0.231579	0.401294	0.57708	-0.169716	1.01246e-05	Hypo	AEGTA07013	downstream	LOC_Os01g54020.1	tRNA synthetase, putative, expressed	PREDICTED: tryptophanyl-tRNA synthetase-like isoform 2 [Brachypodium distachyon]
DMR_scaffold5017_22313	scaffold5017	22313	22402	0.0253968	0.12844	0.197732	-0.103044	4.64941e-06	Hypo	AEGTA30645	promoter	LOC_Os08g13930.1	mannose-1-phosphate guanyltransferase, putative, expressed	predicted protein [Hordeum vulgare subsp. vulgare] >gi|326509273|dbj|BAJ91553.1| predicted protein [Hordeum vulgare subsp. vulgare]
DMR_scaffold72866_10118	scaffold72866	10118	10214	0.177285	0.378151	0.468821	-0.200866	1.57719e-09	Hypo	AEGTA29877	downstream	LOC_Os03g11960.1	copper/zinc superoxide dismutase, putative, expressed	predicted protein [Hordeum vulgare subsp. vulgare]
DMR_scaffold65744_56437	scaffold65744	56437	56528	0.118721	0.379121	0.313149	-0.260399	9.90113e-10	Hypo	AEGTA22895	downstream	LOC_Os06g13960.1	OsFBX194 - F-box domain containing protein, expressed	predicted protein [Hordeum vulgare subsp. vulgare]
DMR_scaffold3791_17878	scaffold3791	17878	17972	0	0.135338	0	-0.135338	1.18736e-06	Hypo	AEGTA18503	exon	LOC_Os07g35340.3	TKL_IRAK_DUF26-lc.14 - DUF26 kinases have homology to DUF26 containing loci, expressed	predicted protein [Hordeum vulgare subsp. vulgare]
DMR_scaffold23914_102138	scaffold23914	102138	102237	0.174468	0.457944	0.380981	-0.283476	1.55484e-12	Hypo	AEGTA23213	promoter	LOC_Os04g34290.1	protein kinase, putative, expressed	PREDICTED: G-type lectin S-receptor-like serine/threonine-protein kinase At2g19130-like [Brachypodium distachyon]
DMR_scaffold15795_139866	scaffold15795	139866	139962	0.00609756	0.241379	0.0252613	-0.235282	4.28713e-11	Hypo	AEGTA24662	intron	LOC_Os03g55220.1	bHelix-loop-helix transcription factor, putative, expressed	--
DMR_scaffold22728_43453	scaffold22728	43453	43544	0.323887	0.527027	0.614554	-0.20314	1.01552e-05	Hypo	AEGTA29775	downstream	LOC_Os06g48180.1	glycosyl hydrolases family 16, putative, expressed	xyloglucan xyloglucosyl transferase [Hordeum vulgare] >gi|326514372|dbj|BAJ96173.1| predicted protein [Hordeum vulgare subsp. vulgare]
DMR_scaffold42095_65434	scaffold42095	65434	65533	0.0572687	0.283186	0.20223	-0.225917	5.1409e-11	Hypo	AEGTA42983	intron	LOC_Os09g39320.1	CTR1-like protein kinase, putative, expressed	PREDICTED: uncharacterized protein LOC100844581 [Brachypodium distachyon]
DMR_scaffold64498_33287	scaffold64498	33287	33385	0.0605096	0.230769	0.262208	-0.17026	6.16207e-08	Hypo	AEGTA42652	downstream	--	--	--
DMR_scaffold22578_57101	scaffold22578	57101	57196	0.372624	0.588119	0.633586	-0.215495	1.58472e-08	Hypo	AEGTA19000	downstream	LOC_Os10g32730.1	haloacid dehalogenase-like hydrolase domain-containing protein 1A, putative, expressed	predicted protein [Hordeum vulgare subsp. vulgare] >gi|326525355|dbj|BAK07947.1| predicted protein [Hordeum vulgare subsp. vulgare] >gi|326530464|dbj|BAJ97658.1| predicted protein [Hordeum vulgare subsp. vulgare] >gi|326530718|dbj|BAK01157.1| predicted protein [Hordeum vulgare subsp. vulgare]
DMR_scaffold63599_42553	scaffold63599	42553	42649	0.167683	0.344828	0.48628	-0.177145	8.17505e-07	Hypo	AEGTA08268	downstream	--	--	--
DMR_scaffold63599_42553	scaffold63599	42553	42649	0.167683	0.344828	0.48628	-0.177145	8.17505e-07	Hypo	AEGTA17557	downstream	LOC_Os01g42234.1	amino acid permease family protein, putative, expressed	Os01g0607200 [Oryza sativa Japonica Group] >gi|255673448|dbj|BAF05443.2| Os01g0607200 [Oryza sativa Japonica Group]
DMR_scaffold18084_36264	scaffold18084	36264	36362	0.385057	0.579365	0.66462	-0.194308	1.85423e-07	Hypo	AEGTA04525	intron	LOC_Os02g04120.1	cytidylyltransferase domain containing protein, expressed	predicted protein [Hordeum vulgare subsp. vulgare]
DMR_scaffold40836_37082	scaffold40836	37082	37181	0.0704225	0.227468	0.309593	-0.157045	4.28119e-07	Hypo	AEGTA31434	downstream	LOC_Os09g33510.2	hydroxyproline-rich glycoprotein family protein, putative, expressed	predicted protein [Hordeum vulgare subsp. vulgare]
DMR_scaffold5087_50223	scaffold5087	50223	50309	0.103896	0.290598	0.357525	-0.186702	8.44831e-06	Hypo	AEGTA13391	downstream	LOC_Os10g36848.1	cytochrome P450, putative, expressed	cytochrome P450 CYP84A33v1 [Zea mays]
DMR_scaffold16149_27494	scaffold16149	27494	27573	0	0.265823	0	-0.265823	3.88404e-06	Hypo	AEGTA28207	exon	LOC_Os03g06240.2	YT521-B-like family domain containing protein, expressed	predicted protein [Hordeum vulgare subsp. vulgare]
DMR_scaffold21063_14796	scaffold21063	14796	14889	0.107011	0.266515	0.40152	-0.159504	1.84338e-07	Hypo	AEGTA22484	downstream	LOC_Os01g15229.1	expressed protein	hypothetical protein OsI_01105 [Oryza sativa Indica Group]
DMR_scaffold49136_11466	scaffold49136	11466	11565	0.17316	0.366242	0.472803	-0.193082	7.98239e-07	Hypo	AEGTA20004	promoter	LOC_Os03g08600.1	glycosyl transferase, putative, expressed	Os03g0184300 [Oryza sativa Japonica Group] >gi|108706551|gb|ABF94346.1| glycogenin glucosyltransferase, putative, expressed [Oryza sativa Japonica Group] >gi|255674257|dbj|BAF11102.2| Os03g0184300 [Oryza sativa Japonica Group]
DMR_scaffold34776_23660	scaffold34776	23660	23756	0.0394737	0.235294	0.167763	-0.19582	1.43762e-06	Hypo	AEGTA24777	promoter	--	--	--
DMR_scaffold30565_46587	scaffold30565	46587	46680	0.247788	0.560847	0.44181	-0.313059	7.44237e-11	Hypo	AEGTA29714	downstream	LOC_Os01g14420.1	RWP-RK domain-containing protein, putative, expressed	predicted protein [Hordeum vulgare subsp. vulgare]
DMR_scaffold34923_40414	scaffold34923	40414	40512	0.0337553	0.172414	0.195781	-0.138659	5.89808e-06	Hypo	AEGTA12225	intron	LOC_Os01g34350.1	RNA-dependent RNA polymerase, putative, expressed	PREDICTED: probable RNA-dependent RNA polymerase SHL2-like [Brachypodium distachyon]
DMR_scaffold5087_28898	scaffold5087	28898	28993	0.079646	0.268657	0.29646	-0.189011	2.57941e-06	Hypo	AEGTA06444	promoter	LOC_Os01g01150.3	RNA recognition motif, putative, expressed	predicted protein [Hordeum vulgare subsp. vulgare]
DMR_scaffold132031_34857	scaffold132031	34857	34954	0.122642	0.433333	0.283019	-0.310692	1.49834e-06	Hypo	AEGTA02317	downstream	LOC_Os01g10690.1	POLD3 - Putative DNA polymerase delta complex subunit, expressed	PREDICTED: uncharacterized protein LOC100831421 [Brachypodium distachyon]
DMR_scaffold18016_57609	scaffold18016	57609	57693	0	0.138211	0	-0.138211	5.9663e-07	Hypo	AEGTA22340	intron	LOC_Os02g47030.1	expressed protein	PREDICTED: uncharacterized protein LOC100834414 [Brachypodium distachyon]
DMR_scaffold35582_57841	scaffold35582	57841	57926	0.0097561	0.194444	0.0501742	-0.184688	1.75752e-07	Hypo	AEGTA05715	downstream	LOC_Os02g38340.1	actin, putative, expressed	PREDICTED: actin-related protein 3-like isoform 1 [Brachypodium distachyon]
DMR_scaffold6670_140491	scaffold6670	140491	140590	0.0502092	0.244094	0.205696	-0.193885	1.84847e-07	Hypo	AEGTA42525	downstream	LOC_Os03g17260.1	expressed protein	predicted protein [Hordeum vulgare subsp. vulgare]
DMR_scaffold35995_48618	scaffold35995	48618	48715	0.109756	0.469136	0.233954	-0.35938	3.32115e-07	Hypo	AEGTA02363	promoter	LOC_Os11g06730.1	ECAGL2 - ECA1 gametogenesis related family protein precursor, expressed	PREDICTED: uncharacterized protein LOC100824523 [Brachypodium distachyon]
DMR_scaffold49324_8226	scaffold49324	8226	8325	0.0195122	0.149123	0.130846	-0.129611	6.90802e-07	Hypo	AEGTA03811	downstream	LOC_Os04g53140.1	expressed protein	OSJNBb0085C12.9 [Oryza sativa Japonica Group] >gi|125591679|gb|EAZ32029.1| hypothetical protein OsJ_16208 [Oryza sativa Japonica Group]
DMR_scaffold24763_19633	scaffold24763	19633	19732	0	0.117188	0	-0.117188	6.08548e-07	Hypo	AEGTA29610	exon	LOC_Os07g37250.1	THYLAKOID FORMATION1, chloroplast precursor, putative, expressed	chloroplast inositol phosphatase-like protein [Triticum aestivum]
DMR_scaffold118948_43080	scaffold118948	43080	43178	0.0982143	0.29697	0.330722	-0.198755	6.55539e-07	Hypo	AEGTA17563	promoter	LOC_Os08g30520.1	plant protein of unknown function domain containing protein, expressed	hypothetical protein SORBIDRAFT_02g001740 [Sorghum bicolor] >gi|241924750|gb|EER97894.1| hypothetical protein SORBIDRAFT_02g001740 [Sorghum bicolor]
DMR_scaffold51213_59458	scaffold51213	59458	59556	0.227513	0.518519	0.438776	-0.291005	5.64458e-10	Hypo	AEGTA43124	promoter	LOC_Os11g42660.1	Leucine Rich Repeat family protein, expressed	Os11g0646300 [Oryza sativa Japonica Group] >gi|77552308|gb|ABA95105.1| Leucine Rich Repeat family protein, expressed [Oryza sativa Japonica Group] >gi|113645592|dbj|BAF28733.1| Os11g0646300 [Oryza sativa Japonica Group]
DMR_scaffold95163_5456	scaffold95163	5456	5548	0.126638	0.311475	0.406573	-0.184838	5.35628e-06	Hypo	AEGTA26413	downstream	LOC_Os01g26970.2	expressed protein	unnamed protein product [Oryza sativa Japonica Group]
DMR_scaffold7079_119030	scaffold7079	119030	119121	0.0729167	0.362319	0.20125	-0.289402	5.32997e-06	Hypo	AEGTA18245	promoter	LOC_Os10g07548.1	wall-associated receptor kinase-like 4 precursor, putative, expressed	predicted protein [Hordeum vulgare subsp. vulgare]
DMR_scaffold25220_57097	scaffold25220	57097	57195	0.0451128	0.422414	0.106798	-0.377301	2.55454e-13	Hypo	AEGTA18068	downstream	LOC_Os09g26200.1	ZOS9-11 - C2H2 zinc finger protein, expressed	PREDICTED: zinc finger protein 2-like [Brachypodium distachyon]
DMR_scaffold13030_36610	scaffold13030	36610	36705	0.100295	0.249123	0.402593	-0.148828	9.81639e-07	Hypo	AEGTA10260	promoter	LOC_Os04g59600.1	pentatricopeptide, putative, expressed	predicted protein [Hordeum vulgare subsp. vulgare]
DMR_scaffold77064_30336	scaffold77064	30336	30435	0.0508475	0.219828	0.231306	-0.16898	5.56852e-08	Hypo	AEGTA03392	intron	--	--	TPA: hypothetical protein ZEAMMB73_924088 [Zea mays]
DMR_scaffold17400_57574	scaffold17400	57574	57671	0.0179856	0.16263	0.110592	-0.144644	3.39582e-10	Hypo	AEGTA09955	intron	LOC_Os04g41510.1	serine/threonine-protein kinase GCN2, putative, expressed	GCN2-type protein kinase [Triticum aestivum]
DMR_scaffold7510_77504	scaffold7510	77504	77591	0.0992736	0.373391	0.265871	-0.274117	2.44248e-16	Hypo	AEGTA13297	downstream	--	--	predicted protein [Hordeum vulgare subsp. vulgare]
DMR_scaffold28711_6951	scaffold28711	6951	7050	0.0492958	0.177606	0.277557	-0.12831	1.85813e-06	Hypo	AEGTA04389	downstream	LOC_Os02g52830.1	lipase, putative, expressed	PREDICTED: uncharacterized protein LOC100829719 [Brachypodium distachyon]
DMR_scaffold12549_29782	scaffold12549	29782	29868	0.276515	0.465116	0.594508	-0.188601	8.63305e-06	Hypo	AEGTA15828	promoter	LOC_Os02g53280.1	expressed protein	predicted protein [Hordeum vulgare subsp. vulgare]
DMR_scaffold22960_44337	scaffold22960	44337	44432	0.0775194	0.356495	0.217448	-0.278976	1.58923e-10	Hypo	AEGTA28553	downstream	LOC_Os07g02930.1	OsFBX210 - F-box domain containing protein, expressed	predicted protein [Hordeum vulgare subsp. vulgare]
DMR_scaffold22396_26486	scaffold22396	26486	26570	0.215686	0.524194	0.411463	-0.308507	4.41842e-09	Hypo	AEGTA04352	intron	LOC_Os11g16480.2	transposon protein, putative, unclassified, expressed	PREDICTED: RRP15-like protein-like [Brachypodium distachyon]
DMR_scaffold35749_21332	scaffold35749	21332	21431	0.137097	0.386454	0.354756	-0.249357	1.71576e-10	Hypo	AEGTA26517	downstream	LOC_Os01g41310.1	OsFBX18 - F-box domain containing protein, expressed	predicted protein [Hordeum vulgare subsp. vulgare]
DMR_scaffold64145_72450	scaffold64145	72450	72549	0.109792	0.245342	0.447508	-0.135549	5.57688e-06	Hypo	AEGTA21973	downstream	LOC_Os04g05400.1	expressed protein	OSJNBb0040D15.13 [Oryza sativa Japonica Group] >gi|222628332|gb|EEE60464.1| hypothetical protein OsJ_13714 [Oryza sativa Japonica Group]
DMR_scaffold71925_1536	scaffold71925	1536	1635	0.294872	0.489552	0.60233	-0.19468	5.54746e-07	Hypo	AEGTA20581	promoter	LOC_Os11g37390.1	OsFBDUF54 - F-box and DUF domain containing protein, expressed	Os03g0720400 [Oryza sativa Japonica Group] >gi|50540689|gb|AAT77846.1| expressed protein [Oryza sativa Japonica Group] >gi|108710790|gb|ABF98585.1| F-box domain containing protein, expressed [Oryza sativa Japonica Group] >gi|113549571|dbj|BAF13014.1| Os03g0720400 [Oryza sativa Japonica Group] >gi|215695306|dbj|BAG90497.1| unnamed protein product [Oryza sativa Japonica Group]
DMR_scaffold23214_27418	scaffold23214	27418	27516	0.108844	0.312102	0.348744	-0.203258	2.82204e-07	Hypo	AEGTA12127	intron	LOC_Os04g24220.2	OsWAK32 - OsWAK receptor-like protein kinase, expressed	hypothetical protein OsJ_14225 [Oryza sativa Japonica Group]
DMR_scaffold70678_31891	scaffold70678	31891	31987	0.282051	0.474916	0.593897	-0.192865	1.15648e-06	Hypo	AEGTA14398	promoter	LOC_Os07g08160.1	early light-induced protein, chloroplast precursor, putative, expressed	predicted protein [Hordeum vulgare subsp. vulgare]
DMR_scaffold51119_147468	scaffold51119	147468	147567	0.423592	0.597101	0.709415	-0.173509	3.57852e-06	Hypo	AEGTA42634	downstream	LOC_Os06g30310.1	alpha-glucan water dikinase, chloroplast precursor, putative, expressed	PREDICTED: alpha-glucan water dikinase, chloroplastic-like [Brachypodium distachyon]
DMR_scaffold51119_147468	scaffold51119	147468	147567	0.423592	0.597101	0.709415	-0.173509	3.57852e-06	Hypo	AEGTA28325	promoter	LOC_Os01g40620.1	Uncharacterized ACR, COG1565 containing protein, putative, expressed	PREDICTED: protein midA, mitochondrial-like [Brachypodium distachyon]
DMR_scaffold51119_147468	scaffold51119	147468	147567	0.423592	0.597101	0.709415	-0.173509	3.57852e-06	Hypo	AEGTA28326	downstream	LOC_Os01g40610.1	coiled-coil domain-containing protein, putative, expressed	predicted protein [Hordeum vulgare subsp. vulgare]
DMR_scaffold48447_36829	scaffold48447	36829	36919	0.0217391	0.188525	0.115312	-0.166785	1.05441e-07	Hypo	AEGTA14470	downstream	LOC_Os04g45480.1	heat shock protein STI, putative, expressed	predicted protein [Hordeum vulgare subsp. vulgare]
DMR_scaffold84891_13870	scaffold84891	13870	13969	0.207188	0.373913	0.554108	-0.166725	2.31444e-08	Hypo	AEGTA42495	downstream	--	--	hypothetical protein SORBIDRAFT_10g003355 [Sorghum bicolor] >gi|241916055|gb|EER89199.1| hypothetical protein SORBIDRAFT_10g003355 [Sorghum bicolor]
DMR_scaffold49923_28249	scaffold49923	28249	28348	0.13806	0.374384	0.368765	-0.236325	4.4632e-09	Hypo	AEGTA32553	promoter	LOC_Os07g40700.2	RNA methyltransferase, TrmH family protein, putative, expressed	predicted protein [Hordeum vulgare subsp. vulgare]
DMR_scaffold156926_15985	scaffold156926	15985	16082	0.0728155	0.228311	0.318932	-0.155495	6.70393e-06	Hypo	AEGTA20382	promoter	LOC_Os12g06830.1	citrate-binding protein precursor, putative, expressed	predicted protein [Hordeum vulgare subsp. vulgare]
DMR_scaffold24135_42452	scaffold24135	42452	42548	0.0153846	0.136905	0.112375	-0.12152	5.13048e-07	Hypo	AEGTA28555	downstream	--	--	predicted protein [Hordeum vulgare subsp. vulgare]
DMR_scaffold36496_50420	scaffold36496	50420	50515	0.186235	0.419643	0.443794	-0.233408	7.35537e-06	Hypo	AEGTA31398	downstream	LOC_Os07g46670.3	early response to dehydration 15, putative, expressed	predicted protein [Hordeum vulgare subsp. vulgare]
DMR_scaffold36496_50420	scaffold36496	50420	50515	0.186235	0.419643	0.443794	-0.233408	7.35537e-06	Hypo	AEGTA19447	downstream	LOC_Os07g46660.2	ubiquitin carboxyl-terminal hydrolase domain containing protein, expressed	predicted protein [Hordeum vulgare subsp. vulgare]
DMR_scaffold81147_8990	scaffold81147	8990	9184	0.266281	0.467846	0.569164	-0.201565	3.74131e-14	Hypo	AEGTA21316	downstream	LOC_Os03g58790.1	ATPase, putative, expressed	predicted protein [Hordeum vulgare subsp. vulgare] >gi|326505568|dbj|BAJ95455.1| predicted protein [Hordeum vulgare subsp. vulgare] >gi|326534304|dbj|BAJ89502.1| predicted protein [Hordeum vulgare subsp. vulgare]
DMR_scaffold72046_31897	scaffold72046	31897	31996	0.114883	0.281369	0.408299	-0.166486	1.48397e-07	Hypo	AEGTA11371	promoter	LOC_Os03g51580.1	helix-loop-helix DNA-binding domain containing protein, expressed	predicted protein [Hordeum vulgare subsp. vulgare]
DMR_scaffold68286_25688	scaffold68286	25688	25786	0.0314961	0.269663	0.116798	-0.238167	3.84635e-07	Hypo	AEGTA00612	downstream	LOC_Os06g08130.1	expressed protein	PREDICTED: uncharacterized protein LOC100833644 [Brachypodium distachyon]
DMR_scaffold47033_12999	scaffold47033	12999	13098	0.0707547	0.269841	0.262209	-0.199087	7.15761e-08	Hypo	AEGTA07182	promoter	LOC_Os12g32850.1	cytochrome P450, putative, expressed	cytochrome P450 [Triticum aestivum] >gi|224365606|gb|ACN41358.1| cytochrome P450 [Triticum aestivum]
DMR_scaffold73837_8983	scaffold73837	8983	9081	0.0695652	0.214559	0.324224	-0.144994	5.34468e-06	Hypo	AEGTA07128	downstream	LOC_Os11g31890.1	NLI interacting factor-like phosphatase, putative, expressed	hypothetical protein SORBIDRAFT_05g019010 [Sorghum bicolor] >gi|241935397|gb|EES08542.1| hypothetical protein SORBIDRAFT_05g019010 [Sorghum bicolor]
DMR_scaffold34468_33054	scaffold34468	33054	33152	0.266904	0.550459	0.484875	-0.283555	1.34562e-10	Hypo	AEGTA16718	promoter	LOC_Os08g44870.1	MATE efflux family protein, putative, expressed	predicted protein [Hordeum vulgare subsp. vulgare]
DMR_scaffold40048_3478	scaffold40048	3478	3577	0.276295	0.462136	0.597866	-0.185841	7.6466e-11	Hypo	AEGTA02310	promoter	LOC_Os04g33980.1	transposon protein, putative, Mutator sub-class, expressed	Os11g0156800 [Oryza sativa Japonica Group] >gi|255679806|dbj|BAF27641.2| Os11g0156800, partial [Oryza sativa Japonica Group]
DMR_scaffold88875_54289	scaffold88875	54289	54386	0.379195	0.595455	0.636815	-0.21626	1.39753e-06	Hypo	AEGTA11934	intron	LOC_Os01g24420.1	expressed protein	PREDICTED: uncharacterized protein LOC100821855 [Brachypodium distachyon]
DMR_scaffold74422_68979	scaffold74422	68979	69071	0.220588	0.537778	0.410185	-0.31719	2.98107e-13	Hypo	AEGTA04647	downstream	LOC_Os09g37240.1	glutathione S-transferase, C-terminal domain containing protein, expressed	PREDICTED: uncharacterized protein LOC100846137 [Brachypodium distachyon]
DMR_scaffold4428_69101	scaffold4428	69101	69200	0.146667	0.741573	0.197778	-0.594906	7.38112e-15	Hypo	AEGTA22063	promoter	LOC_Os03g26530.1	3-ketoacyl-CoA synthase, putative, expressed	unknown [Zea mays] >gi|413955336|gb|AFW87985.1| acyltransferase [Zea mays] >gi|413955338|gb|AFW87987.1| acyltransferase [Zea mays]
DMR_scaffold85904_45887	scaffold85904	45887	45986	0.231343	0.428058	0.540449	-0.196714	1.27899e-06	Hypo	AEGTA26400	promoter	LOC_Os03g54900.1	phytosulfokine receptor precursor, putative, expressed	predicted protein [Hordeum vulgare subsp. vulgare]
DMR_scaffold79429_32290	scaffold79429	32290	32388	0.0555556	0.243243	0.228395	-0.187688	1.07072e-06	Hypo	AEGTA14392	promoter	LOC_Os06g46560.1	myb-like DNA-binding domain containing protein, expressed	predicted protein [Hordeum vulgare subsp. vulgare]
DMR_scaffold4834_43946	scaffold4834	43946	44044	0.300926	0.541899	0.555317	-0.240974	1.33943e-06	Hypo	AEGTA32778	promoter	LOC_Os02g10190.1	DUF1680 domain containing protein, putative, expressed	predicted protein [Hordeum vulgare subsp. vulgare]
DMR_scaffold266794_1254	scaffold266794	1254	1346	0	0.127273	0	-0.127273	5.24715e-06	Hypo	AEGTA06032	downstream	LOC_Os10g08940.2	expressed protein	PREDICTED: uncharacterized protein LOC100834035 [Brachypodium distachyon]
DMR_scaffold65943_133593	scaffold65943	133593	133689	0.106742	0.319149	0.334457	-0.212407	4.47926e-06	Hypo	AEGTA43557	exon,intron,promoter	LOC_Os10g39936.1	zinc finger, C3HC4 type domain containing protein, expressed	predicted protein [Hordeum vulgare subsp. vulgare] >gi|326507308|dbj|BAJ95731.1| predicted protein [Hordeum vulgare subsp. vulgare] >gi|326515016|dbj|BAJ99869.1| predicted protein [Hordeum vulgare subsp. vulgare]
DMR_scaffold48789_2627	scaffold48789	2627	2726	0.0710059	0.376471	0.188609	-0.305465	6.45446e-09	Hypo	AEGTA31422	exon,intron	LOC_Os02g02930.1	terpene synthase, putative, expressed	PREDICTED: (3S,6E)-nerolidol synthase 1, chloroplastic-like [Brachypodium distachyon]
DMR_scaffold19436_21119	scaffold19436	21119	21216	0.0201613	0.206731	0.0975244	-0.186569	2.35875e-11	Hypo	AEGTA00780	promoter	--	--	--
DMR_scaffold102737_19460	scaffold102737	19460	19559	0.238095	0.5375	0.442968	-0.299405	9.28178e-06	Hypo	AEGTA01613	exon,intron	LOC_Os12g07800.1	S-locus-like receptor protein kinase, putative, expressed	predicted protein [Hordeum vulgare subsp. vulgare]
DMR_scaffold4725_542124	scaffold4725	542124	542220	0.0181818	0.126623	0.14359	-0.108442	2.64296e-06	Hypo	AEGTA16143	promoter	LOC_Os03g46140.1	OsFBX101 - F-box domain containing protein, expressed	PREDICTED: uncharacterized protein LOC100836607 [Brachypodium distachyon]
DMR_scaffold22069_22222	scaffold22069	22222	22309	0.09375	0.347222	0.27	-0.253472	2.95695e-06	Hypo	AEGTA09193	downstream	LOC_Os03g02020.2	stress responsive A/B Barrel domain containing protein, expressed	PREDICTED: uncharacterized protein LOC100832376 [Brachypodium distachyon]
DMR_scaffold15779_41625	scaffold15779	41625	41724	0.332326	0.520913	0.637969	-0.188586	3.96879e-06	Hypo	AEGTA32050	promoter	LOC_Os11g16320.1	expressed protein	PREDICTED: UPF0510 protein INM02-like [Brachypodium distachyon]
DMR_scaffold18318_223260	scaffold18318	223260	223342	0.108696	0.340136	0.319565	-0.23144	3.56053e-07	Hypo	AEGTA12791	promoter	LOC_Os02g46500.1	U-box, putative, expressed	hypothetical protein OsJ_07993 [Oryza sativa Japonica Group]
DMR_scaffold20706_32827	scaffold20706	32827	32839	0.0277778	0.625	0.0444444	-0.597222	3.19538e-07	Hypo	AEGTA28239	promoter	LOC_Os11g16370.1	uridine/cytidine kinase-like 1, putative, expressed	PREDICTED: uridine kinase-like protein 3-like [Brachypodium distachyon]
DMR_scaffold64898_31714	scaffold64898	31714	31813	0.17757	0.380074	0.467199	-0.202504	1.12018e-06	Hypo	AEGTA09200	promoter	LOC_Os08g42670.1	resistance protein, putative, expressed	PREDICTED: disease resistance protein RPM1-like [Brachypodium distachyon]
DMR_scaffold69677_65570	scaffold69677	65570	65665	0.178914	0.349265	0.512258	-0.170351	3.10091e-06	Hypo	AEGTA03984	downstream	LOC_Os02g37940.2	CRP12 - Cysteine-rich family protein precursor, expressed	PREDICTED: uncharacterized protein LOC100825950 [Brachypodium distachyon]
DMR_scaffold67065_11249	scaffold67065	11249	11551	0.197712	0.470199	0.420487	-0.272486	3.25774e-21	Hypo	AEGTA42787	exon,intron	LOC_Os02g42470.1	expressed protein	hypothetical protein SORBIDRAFT_06g023185 [Sorghum bicolor] >gi|241939395|gb|EES12540.1| hypothetical protein SORBIDRAFT_06g023185 [Sorghum bicolor]
DMR_scaffold45494_60232	scaffold45494	60232	60311	0.0657895	0.351064	0.1874	-0.285274	5.51317e-06	Hypo	AEGTA05096	downstream	LOC_Os02g47800.1	monodehydroascorbate reductase, putative, expressed	monodehydroascorbate reductase 4 [Triticum aestivum]
DMR_scaffold45494_60232	scaffold45494	60232	60311	0.0657895	0.351064	0.1874	-0.285274	5.51317e-06	Hypo	AEGTA32997	exon,intron	LOC_Os02g47790.1	monodehydroascorbate reductase, putative, expressed	predicted protein [Hordeum vulgare subsp. vulgare]
DMR_scaffold14709_24388	scaffold14709	24388	24486	0.268571	0.484305	0.55455	-0.215734	1.78138e-07	Hypo	AEGTA30634	downstream	--	--	predicted protein [Hordeum vulgare subsp. vulgare]
DMR_scaffold29750_53324	scaffold29750	53324	53423	0.203704	0.527897	0.385878	-0.324193	5.47352e-11	Hypo	AEGTA08380	promoter	LOC_Os01g71100.1	expressed protein	PREDICTED: putative disease resistance protein RGA3-like [Brachypodium distachyon]
DMR_scaffold31368_100821	scaffold31368	100821	100915	0.205674	0.572917	0.358994	-0.367243	9.67601e-12	Hypo	AEGTA14181	downstream	LOC_Os05g35950.1	expressed protein	predicted protein [Hordeum vulgare subsp. vulgare]
DMR_scaffold31171_42790	scaffold31171	42790	42882	0.0170455	0.127962	0.133207	-0.110917	1.01279e-07	Hypo	AEGTA22530	intron	LOC_Os04g52380.4	methyl-CpG binding domain containing protein, putative, expressed	predicted protein [Hordeum vulgare subsp. vulgare]
DMR_scaffold4013_53368	scaffold4013	53368	53466	0.331551	0.642105	0.51635	-0.310554	1.07031e-06	Hypo	AEGTA21399	promoter	LOC_Os01g14180.1	expressed protein	predicted protein [Hordeum vulgare subsp. vulgare]
DMR_scaffold22959_65067	scaffold22959	65067	65160	0	0.12844	0	-0.12844	6.10145e-06	Hypo	AEGTA03448	exon	LOC_Os04g52460.1	retrotransposon protein, putative, unclassified, expressed	hypothetical protein OsJ_16146 [Oryza sativa Japonica Group]
DMR_scaffold45601_42312	scaffold45601	42312	42409	0.0714286	0.355556	0.200893	-0.284127	3.58041e-16	Hypo	AEGTA43603	promoter	--	--	--
DMR_scaffold45601_42312	scaffold45601	42312	42409	0.0714286	0.355556	0.200893	-0.284127	3.58041e-16	Hypo	AEGTA06508	promoter	--	--	--
DMR_scaffold53064_154611	scaffold53064	154611	154707	0.129412	0.396624	0.326283	-0.267213	9.86496e-12	Hypo	AEGTA42739	intron	LOC_Os02g03280.3	transmembrane BAX inhibitor motif-containing protein, putative, expressed	PREDICTED: bax inhibitor 1-like [Brachypodium distachyon]
DMR_scaffold41433_37195	scaffold41433	37195	37275	0.188679	0.392857	0.480274	-0.204178	4.31887e-06	Hypo	AEGTA27096	promoter	LOC_Os02g35640.1	SFT2, putative, expressed	PREDICTED: vesicle transport protein SFT2B-like [Brachypodium distachyon]
DMR_scaffold46562_41636	scaffold46562	41636	41840	0.0779817	0.267606	0.291405	-0.189624	1.3878e-11	Hypo	AEGTA32018	promoter	LOC_Os01g04040.1	BBTI11 - Bowman-Birk type bran trypsin inhibitor precursor, putative, expressed	wali6 [Triticum aestivum] >gi|1090844|prf||2019486A wali6 gene
DMR_scaffold83270_43356	scaffold83270	43356	43452	0.123552	0.305699	0.404162	-0.182147	2.81189e-06	Hypo	AEGTA17946	intron	LOC_Os02g44200.1	thioesterase family protein, putative, expressed	predicted protein [Hordeum vulgare subsp. vulgare]
DMR_scaffold23148_73128	scaffold23148	73128	73183	0.269663	0.662162	0.407246	-0.392499	6.99406e-07	Hypo	AEGTA03934	promoter	LOC_Os06g41780.1	guanine nucleotide exchange family protein, putative, expressed	PREDICTED: brefeldin A-inhibited guanine nucleotide-exchange protein 1-like [Brachypodium distachyon]
DMR_scaffold13983_33372	scaffold13983	33372	33466	0.178082	0.404145	0.440639	-0.226063	9.11545e-06	Hypo	AEGTA30453	downstream	LOC_Os07g38760.1	HEAT repeat family protein, putative, expressed	predicted protein [Hordeum vulgare subsp. vulgare]
DMR_scaffold62333_35935	scaffold62333	35935	36033	0.062069	0.240175	0.258433	-0.178106	8.44339e-09	Hypo	AEGTA18840	intron	LOC_Os07g04700.1	MYB family transcription factor, putative, expressed	predicted protein [Hordeum vulgare subsp. vulgare]
DMR_scaffold7003_60524	scaffold7003	60524	60622	0.128814	0.37037	0.347797	-0.241557	2.49201e-11	Hypo	AEGTA23942	intron	LOC_Os10g42430.1	transcription factor MYC7E, putative, expressed	hypothetical protein OsI_27105 [Oryza sativa Indica Group]
DMR_scaffold137441_63400	scaffold137441	63400	63494	0.033557	0.266667	0.125839	-0.23311	7.59077e-16	Hypo	AEGTA08741	downstream	LOC_Os01g73620.1	expressed protein	PREDICTED: uncharacterized protein LOC100835632 [Brachypodium distachyon]
DMR_scaffold8166_14249	scaffold8166	14249	14337	0	0.210526	0	-0.210526	1.16262e-06	Hypo	AEGTA31550	exon	LOC_Os11g06390.4	actin, putative, expressed	predicted protein [Hordeum vulgare subsp. vulgare] >gi|326528447|dbj|BAJ93412.1| predicted protein [Hordeum vulgare subsp. vulgare]
DMR_scaffold1135_144124	scaffold1135	144124	144321	0.279621	0.45208	0.618521	-0.172459	8.0721e-10	Hypo	AEGTA42587	promoter	LOC_Os08g33900.1	CAAX amino terminal protease family protein, putative, expressed	hypothetical protein SORBIDRAFT_07g021390 [Sorghum bicolor] >gi|241940751|gb|EES13896.1| hypothetical protein SORBIDRAFT_07g021390 [Sorghum bicolor]
DMR_scaffold177211_50228	scaffold177211	50228	50326	0.0641026	0.241071	0.265907	-0.176969	6.27951e-06	Hypo	AEGTA22420	promoter	LOC_Os07g27470.1	transposon protein, putative, CACTA, En/Spm sub-class, expressed	hypothetical protein OsJ_24134 [Oryza sativa Japonica Group]
DMR_scaffold65663_42006	scaffold65663	42006	42093	0.0634146	0.263158	0.240976	-0.199743	4.13408e-08	Hypo	AEGTA19836	downstream	LOC_Os10g29380.1	MBTB52 - Bric-a-Brac, Tramtrack, Broad Complex BTB domain with Meprin and TRAF Homology MATH domain, expressed	Os10g0429300 [Oryza sativa Japonica Group] >gi|125532017|gb|EAY78582.1| hypothetical protein OsI_33679 [Oryza sativa Indica Group] >gi|222612555|gb|EEE50687.1| hypothetical protein OsJ_30945 [Oryza sativa Japonica Group] >gi|255679423|dbj|BAF26570.2| Os10g0429300 [Oryza sativa Japonica Group]
DMR_scaffold64760_16542	scaffold64760	16542	16640	0.587699	0.754464	0.778962	-0.166765	1.59754e-07	Hypo	AEGTA30042	intron	LOC_Os01g40870.1	aldehyde dehydrogenase, putative, expressed	PREDICTED: aldehyde dehydrogenase family 2 member C4-like [Brachypodium distachyon]
DMR_scaffold44821_34316	scaffold44821	34316	34412	0.0888889	0.250883	0.354304	-0.161995	3.64516e-08	Hypo	AEGTA07744	promoter	LOC_Os04g08460.1	OsFBX115 - F-box domain containing protein, expressed	hypothetical protein SORBIDRAFT_03g002670 [Sorghum bicolor] >gi|241926971|gb|EES00116.1| hypothetical protein SORBIDRAFT_03g002670 [Sorghum bicolor]
DMR_scaffold51044_89519	scaffold51044	89519	89615	0.293269	0.512438	0.572302	-0.219169	8.23393e-06	Hypo	AEGTA10964	promoter	LOC_Os08g09450.1	OsFBL41 - F-box domain and LRR containing protein, expressed	predicted protein [Hordeum vulgare subsp. vulgare]
DMR_scaffold13255_2203	scaffold13255	2203	2288	0.186747	0.427027	0.437319	-0.24028	1.15366e-06	Hypo	AEGTA10351	downstream	LOC_Os02g54640.1	glutamate receptor, putative, expressed	PREDICTED: glutamate receptor 2.7-like [Brachypodium distachyon]
DMR_scaffold1795_168906	scaffold1795	168906	169002	0.0804196	0.307317	0.261683	-0.226897	1.11283e-10	Hypo	AEGTA42743	promoter	LOC_Os10g17950.1	TKL_IRAK_DUF26-lc.5 - DUF26 kinases have homology to DUF26 containing loci, expressed	unnamed protein product [Triticum aestivum]
DMR_scaffold1795_168906	scaffold1795	168906	169002	0.0804196	0.307317	0.261683	-0.226897	1.11283e-10	Hypo	AEGTA19757	downstream	LOC_Os10g18260.1	TKL_IRAK_DUF26-lc.27 - DUF26 kinases have homology to DUF26 containing loci, expressed	receptor-like protein kinase, putative,expressed [Triticum aestivum]
DMR_scaffold76203_37243	scaffold76203	37243	37334	0.176656	0.417808	0.422816	-0.241152	7.71552e-08	Hypo	AEGTA18926	promoter	LOC_Os03g56160.1	lectin-like receptor kinase 7, putative, expressed	TPA: putative lectin-like receptor protein kinase family protein [Zea mays]
DMR_scaffold76203_37243	scaffold76203	37243	37334	0.176656	0.417808	0.422816	-0.241152	7.71552e-08	Hypo	AEGTA23530	promoter	LOC_Os11g40480.1	expressed protein	PREDICTED: BTB/POZ and MATH domain-containing protein 2-like [Brachypodium distachyon]
DMR_scaffold13659_18630	scaffold13659	18630	18727	0.0381679	0.155462	0.245513	-0.117294	5.78752e-06	Hypo	AEGTA16567	promoter	LOC_Os01g11414.2	sodium/calcium exchanger protein, putative, expressed	PREDICTED: uncharacterized protein LOC100838274 [Brachypodium distachyon]
DMR_scaffold115324_17082	scaffold115324	17082	17178	0.0972973	0.348571	0.279132	-0.251274	5.82716e-09	Hypo	AEGTA18093	promoter	LOC_Os10g11980.1	transferase family protein, putative, expressed	hypothetical protein SORBIDRAFT_01g026670 [Sorghum bicolor] >gi|241918635|gb|EER91779.1| hypothetical protein SORBIDRAFT_01g026670 [Sorghum bicolor]
DMR_scaffold58364_14026	scaffold58364	14026	14120	0.0123457	0.170213	0.0725309	-0.157867	3.35316e-06	Hypo	AEGTA11365	downstream	LOC_Os02g55050.2	OsFBX64 - F-box domain containing protein, expressed	PREDICTED: uncharacterized protein LOC100839039 [Brachypodium distachyon]
DMR_scaffold7003_68390	scaffold7003	68390	68489	0.306122	0.508557	0.601943	-0.202435	2.27266e-08	Hypo	AEGTA23942	promoter	LOC_Os10g42430.1	transcription factor MYC7E, putative, expressed	hypothetical protein OsI_27105 [Oryza sativa Indica Group]
DMR_scaffold86867_10802	scaffold86867	10802	10884	0.141026	0.478022	0.295019	-0.336996	1.62486e-11	Hypo	AEGTA11865	promoter	LOC_Os12g42200.1	ATCHX, putative, expressed	predicted protein [Hordeum vulgare subsp. vulgare]
DMR_scaffold122199_43603	scaffold122199	43603	43701	0.525581	0.770642	0.682004	-0.245061	8.69834e-08	Hypo	AEGTA42693	promoter	LOC_Os07g13634.1	cytokinin-N-glucosyltransferase 1, putative, expressed	hypothetical protein [Zea mays]
DMR_scaffold6043_22633	scaffold6043	22633	22730	0.0463415	0.216867	0.213686	-0.170526	4.93701e-11	Hypo	AEGTA12335	promoter	LOC_Os06g45970.1	OsSAUR26 - Auxin-responsive SAUR gene family member, expressed	predicted protein [Hordeum vulgare subsp. vulgare]
DMR_scaffold22256_17432	scaffold22256	17432	17526	0.20915	0.47482	0.440483	-0.26567	2.00078e-06	Hypo	AEGTA09068	downstream	LOC_Os01g52240.1	chlorophyll A-B binding protein, putative, expressed	predicted protein [Hordeum vulgare subsp. vulgare] >gi|326503592|dbj|BAJ86302.1| predicted protein [Hordeum vulgare subsp. vulgare]
DMR_scaffold34994_61488	scaffold34994	61488	61805	0.086747	0.305677	0.283787	-0.21893	2.93268e-12	Hypo	AEGTA29945	promoter	LOC_Os04g03100.1	OsSub35 - Putative Subtilisin homologue, expressed	hypothetical protein SORBIDRAFT_06g001140 [Sorghum bicolor] >gi|241938626|gb|EES11771.1| hypothetical protein SORBIDRAFT_06g001140 [Sorghum bicolor]
DMR_scaffold2273_148806	scaffold2273	148806	148904	0.382838	0.621212	0.616276	-0.238374	5.10922e-10	Hypo	AEGTA13862	downstream	LOC_Os01g56310.1	radical SAM enzyme, putative, expressed	RecName: Full=Lipoyl synthase 2, chloroplastic; AltName: Full=Lipoate synthase 2; Short=LS 2; Short=Lip-syn 2; AltName: Full=Lipoate synthase, plastidial 2; Short=LIP1p 2; AltName: Full=Lipoic acid synthase 2; Flags: Precursor >gi|218197086|gb|EEC79513.1| hypothetical protein OsI_20590 [Oryza sativa Indica Group]
DMR_scaffold45686_35225	scaffold45686	35225	35300	0	0.378378	0	-0.378378	1.03903e-10	Hypo	AEGTA42578	downstream	--	--	starch synthase IIb precursor [Triticum aestivum]
DMR_scaffold45686_35225	scaffold45686	35225	35300	0	0.378378	0	-0.378378	1.03903e-10	Hypo	AEGTA04245	downstream	LOC_Os03g16824.1	spotted leaf 11, putative, expressed	Os03g0275900 [Oryza sativa Japonica Group] >gi|108707460|gb|ABF95255.1| Spotted leaf protein 11, putative, expressed [Oryza sativa Japonica Group] >gi|113548182|dbj|BAF11625.1| Os03g0275900 [Oryza sativa Japonica Group] >gi|215768510|dbj|BAH00739.1| unnamed protein product [Oryza sativa Japonica Group] >gi|222624660|gb|EEE58792.1| hypothetical protein OsJ_10327 [Oryza sativa Japonica Group]
DMR_scaffold94381_16499	scaffold94381	16499	16593	0.168285	0.316667	0.531426	-0.148382	4.62733e-06	Hypo	AEGTA21304	promoter	LOC_Os06g43520.1	cytochrome P450 71D7, putative, expressed	predicted protein [Hordeum vulgare subsp. vulgare]
DMR_scaffold94381_16499	scaffold94381	16499	16593	0.168285	0.316667	0.531426	-0.148382	4.62733e-06	Hypo	AEGTA21305	downstream	LOC_Os06g43520.1	cytochrome P450 71D7, putative, expressed	predicted protein [Hordeum vulgare subsp. vulgare]
DMR_scaffold65624_6490	scaffold65624	6490	6583	0.507692	0.691176	0.734534	-0.183484	6.95995e-06	Hypo	AEGTA14231	promoter	LOC_Os04g49870.1	expressed protein	PREDICTED: poly(A) polymerase-like [Brachypodium distachyon]
DMR_scaffold33815_37218	scaffold33815	37218	37317	0.0497925	0.260417	0.191203	-0.210624	5.83738e-10	Hypo	AEGTA02135	downstream	LOC_Os12g09700.1	Jacalin-like lectin domain containing protein, putative, expressed	hypothetical protein SORBIDRAFT_02g008430 [Sorghum bicolor] >gi|241925187|gb|EER98331.1| hypothetical protein SORBIDRAFT_02g008430 [Sorghum bicolor]
DMR_scaffold27848_56449	scaffold27848	56449	56546	0.0969163	0.327869	0.295595	-0.230953	1.0622e-10	Hypo	AEGTA04121	exon,intron,downstream	LOC_Os11g37780.1	stripe rust resistance protein Yr10, putative, expressed	PREDICTED: disease resistance protein RPM1-like [Brachypodium distachyon]
DMR_scaffold81113_90524	scaffold81113	90524	90623	0.019305	0.140351	0.137548	-0.121046	1.41783e-06	Hypo	AEGTA14424	promoter	LOC_Os01g56070.3	RING finger protein, putative, expressed	hypothetical protein OsJ_03576 [Oryza sativa Japonica Group]
DMR_scaffold47147_103476	scaffold47147	103476	103562	0	0.22	0	-0.22	4.08648e-07	Hypo	AEGTA06666	downstream	LOC_Os02g36830.1	cytokinin-O-glucosyltransferase 2, putative, expressed	predicted protein [Hordeum vulgare subsp. vulgare] >gi|326505618|dbj|BAJ95480.1| predicted protein [Hordeum vulgare subsp. vulgare]
DMR_scaffold78445_24357	scaffold78445	24357	24448	0.118881	0.42	0.28305	-0.301119	4.63054e-09	Hypo	AEGTA02458	downstream	LOC_Os11g47580.1	glycosyl hydrolase, putative, expressed	PREDICTED: xylanase inhibitor protein 1-like [Brachypodium distachyon]
DMR_scaffold85110_3843	scaffold85110	3843	3938	0.228	0.451807	0.50464	-0.223807	2.02605e-06	Hypo	AEGTA32612	promoter	--	--	predicted protein [Hordeum vulgare subsp. vulgare]
DMR_scaffold30928_74269	scaffold30928	74269	74472	0.151515	0.382911	0.395692	-0.231396	3.15512e-14	Hypo	AEGTA21351	exon,intron	LOC_Os02g45530.1	HOTHEAD precursor, putative, expressed	predicted protein [Hordeum vulgare subsp. vulgare]
DMR_scaffold63599_34269	scaffold63599	34269	34366	0.152778	0.516588	0.295744	-0.36381	7.56458e-16	Hypo	AEGTA17557	intron	LOC_Os01g42234.1	amino acid permease family protein, putative, expressed	Os01g0607200 [Oryza sativa Japonica Group] >gi|255673448|dbj|BAF05443.2| Os01g0607200 [Oryza sativa Japonica Group]
DMR_scaffold14778_43592	scaffold14778	43592	43669	0.11828	0.484375	0.24419	-0.366095	4.76385e-07	Hypo	AEGTA11710	promoter	LOC_Os03g08900.1	MATE efflux family protein, putative, expressed	predicted protein [Hordeum vulgare subsp. vulgare]
DMR_scaffold36628_52532	scaffold36628	52532	52623	0.00591716	0.183673	0.0322156	-0.177756	6.5774e-08	Hypo	AEGTA22287	exon	LOC_Os08g09270.1	pentatricopeptide, putative, expressed	PREDICTED: pentatricopeptide repeat-containing protein At3g59040-like [Brachypodium distachyon]
DMR_scaffold24971_43995	scaffold24971	43995	44093	0.129545	0.297297	0.435744	-0.167752	9.88218e-08	Hypo	AEGTA43140	intron	LOC_Os07g44499.1	peroxidase, putative, expressed	predicted protein [Hordeum vulgare subsp. vulgare]
DMR_scaffold58678_64550	scaffold58678	64550	64649	0.218905	0.451362	0.484989	-0.232456	2.34932e-07	Hypo	AEGTA07309	downstream	LOC_Os01g64520.1	uricase, putative, expressed	urate oxidase [Triticum aestivum]
DMR_scaffold13644_74718	scaffold13644	74718	74817	0.00434783	0.164835	0.0263768	-0.160487	1.01431e-10	Hypo	AEGTA00427	promoter	--	--	PREDICTED: disease resistance protein RPM1-like [Brachypodium distachyon]
DMR_scaffold27731_9887	scaffold27731	9887	9983	0.222591	0.425703	0.52288	-0.203111	3.61872e-07	Hypo	AEGTA12260	promoter	LOC_Os04g13480.1	response regulator receiver domain containing protein, expressed	predicted protein [Hordeum vulgare subsp. vulgare]
DMR_scaffold140277_29813	scaffold140277	29813	29904	0.0154639	0.138158	0.111929	-0.122694	6.93765e-06	Hypo	AEGTA00959	promoter	LOC_Os09g26160.1	glutamate receptor, putative, expressed	TPA: hypothetical protein ZEAMMB73_408739 [Zea mays]
DMR_scaffold20335_10362	scaffold20335	10362	10454	0.0555556	0.216981	0.256039	-0.161426	2.73408e-07	Hypo	AEGTA07272	promoter	LOC_Os01g48500.1	expressed protein	predicted protein [Hordeum vulgare subsp. vulgare] >gi|326506610|dbj|BAJ91346.1| predicted protein [Hordeum vulgare subsp. vulgare] >gi|326511809|dbj|BAJ92049.1| predicted protein [Hordeum vulgare subsp. vulgare]
DMR_scaffold310_180514	scaffold310	180514	180604	0.0196078	0.179724	0.1091	-0.160116	1.99724e-08	Hypo	AEGTA00454	downstream	--	--	--
DMR_scaffold60409_60935	scaffold60409	60935	61033	0.291498	0.487544	0.59789	-0.196047	7.185e-08	Hypo	AEGTA17987	downstream	LOC_Os05g06280.1	ATKINESIN-13A/KINESIN-13A, putative, expressed	predicted protein [Hordeum vulgare subsp. vulgare]
DMR_scaffold3751_50961	scaffold3751	50961	51059	0.0616967	0.195745	0.315189	-0.134048	6.72684e-07	Hypo	AEGTA12998	promoter	LOC_Os01g59980.1	zinc finger family protein, putative, expressed	predicted protein [Hordeum vulgare subsp. vulgare]
DMR_scaffold80663_75193	scaffold80663	75193	75292	0.0142857	0.161491	0.0884615	-0.147205	4.2226e-06	Hypo	AEGTA15510	downstream	LOC_Os10g39970.1	harpin-induced protein 1 domain containing protein, expressed	predicted protein [Hordeum vulgare subsp. vulgare]
DMR_scaffold45294_31269	scaffold45294	31269	31440	0.0131086	0.15099	0.0868177	-0.137881	9.91045e-17	Hypo	AEGTA17155	promoter	LOC_Os04g34050.1	VQ domain containing protein, putative, expressed	predicted protein [Hordeum vulgare subsp. vulgare]
DMR_scaffold45482_32393	scaffold45482	32393	32487	0.0377834	0.151899	0.248741	-0.114115	6.27527e-07	Hypo	AEGTA21679	promoter	LOC_Os06g15020.1	3-ketoacyl-CoA synthase, putative, expressed	PREDICTED: 3-ketoacyl-CoA synthase 6-like [Brachypodium distachyon]
DMR_scaffold169179_13910	scaffold169179	13910	14006	0.193548	0.407143	0.475382	-0.213594	1.00607e-07	Hypo	AEGTA18724	promoter	LOC_Os04g10350.1	1-aminocyclopropane-1-carboxylate oxidase homolog 2, putative, expressed	PREDICTED: 1-aminocyclopropane-1-carboxylate oxidase homolog 1-like [Brachypodium distachyon]
DMR_scaffold12067_8749	scaffold12067	8749	8843	0.032	0.174699	0.183172	-0.142699	7.76344e-07	Hypo	AEGTA19626	promoter	LOC_Os04g44150.1	gibberellin 2-beta-dioxygenase 7, putative, expressed	predicted protein [Hordeum vulgare subsp. vulgare]
DMR_scaffold17787_62917	scaffold17787	62917	63013	0.0150376	0.376623	0.0399274	-0.361586	1.03163e-12	Hypo	AEGTA17941	downstream	LOC_Os05g35170.3	no apical meristem protein, putative, expressed	predicted protein [Hordeum vulgare subsp. vulgare]
DMR_scaffold16068_104456	scaffold16068	104456	104553	0.184397	0.482759	0.381966	-0.298361	8.73469e-15	Hypo	AEGTA02805	downstream	LOC_Os03g12760.1	helix-loop-helix DNA-binding domain containing protein, expressed	Putative bHLH transcription factor [Oryza sativa Japonica Group] >gi|108706976|gb|ABF94771.1| Helix-loop-helix DNA-binding domain containing protein [Oryza sativa Japonica Group]
DMR_scaffold44788_50374	scaffold44788	50374	50470	0.308924	0.478548	0.645546	-0.169623	3.57271e-06	Hypo	AEGTA15820	promoter	LOC_Os04g43670.1	expressed protein	predicted protein [Hordeum vulgare subsp. vulgare] >gi|326516032|dbj|BAJ88039.1| predicted protein [Hordeum vulgare subsp. vulgare]
DMR_scaffold30865_16127	scaffold30865	16127	16225	0.0170455	0.274074	0.0621929	-0.257029	4.23488e-12	Hypo	AEGTA29931	downstream	LOC_Os08g04630.1	external NADH-ubiquinone oxidoreductase 1, mitochondrial precursor, putative, expressed	predicted protein [Hordeum vulgare subsp. vulgare]
DMR_scaffold30865_16127	scaffold30865	16127	16225	0.0170455	0.274074	0.0621929	-0.257029	4.23488e-12	Hypo	AEGTA29930	downstream	LOC_Os08g04620.1	MSP domain containing protein, putative, expressed	predicted protein [Hordeum vulgare subsp. vulgare]
DMR_scaffold66333_8007	scaffold66333	8007	8087	0.0612245	0.260563	0.23497	-0.199339	1.05419e-07	Hypo	AEGTA15985	intron	LOC_Os05g05620.1	glutathione S-transferase, putative, expressed	predicted protein [Hordeum vulgare subsp. vulgare]
DMR_scaffold142593_3797	scaffold142593	3797	3891	0.375405	0.582329	0.64466	-0.206925	1.14463e-06	Hypo	AEGTA27930	downstream	LOC_Os01g07500.1	alliin lyase precursor, putative, expressed	predicted protein [Hordeum vulgare subsp. vulgare]
DMR_scaffold16722_123490	scaffold16722	123490	123584	0.271676	0.456476	0.595161	-0.184799	6.26971e-08	Hypo	AEGTA16192	promoter	LOC_Os08g41880.1	nucleotide pyrophosphatase/phosphodiesterase, putative, expressed	predicted protein [Hordeum vulgare subsp. vulgare]
DMR_scaffold89409_23272	scaffold89409	23272	23368	0.0135135	0.132353	0.102102	-0.118839	3.01442e-07	Hypo	AEGTA02505	downstream	LOC_Os06g49530.1	OsFBX206 - F-box domain containing protein, expressed	PREDICTED: F-box protein SKIP31-like [Brachypodium distachyon]
DMR_scaffold34428_18425	scaffold34428	18425	18517	0.232323	0.547619	0.424242	-0.315296	5.4097e-10	Hypo	AEGTA27027	promoter	LOC_Os08g13440.2	cupin domain containing protein, expressed	germin F [Hordeum vulgare] >gi|109729539|gb|ABG46234.1| germin-like protein 3a [Hordeum vulgare subsp. vulgare] >gi|326509139|dbj|BAJ86962.1| predicted protein [Hordeum vulgare subsp. vulgare]
DMR_scaffold41031_30830	scaffold41031	30830	30905	0.0305344	0.25283	0.12077	-0.222296	3.41144e-09	Hypo	AEGTA22778	promoter	LOC_Os01g37630.1	esterase, putative, expressed	predicted protein [Hordeum vulgare subsp. vulgare]
DMR_scaffold24178_17441	scaffold24178	17441	17533	0.0550459	0.236641	0.232613	-0.181595	1.11985e-06	Hypo	AEGTA22689	downstream	LOC_Os12g01900.1	retrotransposon protein, putative, unclassified, expressed	hypothetical protein [Zea mays] >gi|194702886|gb|ACF85527.1| unknown [Zea mays] >gi|413915869|gb|AFW55801.1| hypothetical protein ZEAMMB73_687419 [Zea mays]
DMR_scaffold2896_32992	scaffold2896	32992	33037	0.408537	0.784091	0.521032	-0.375554	8.14904e-09	Hypo	AEGTA16731	downstream	LOC_Os01g19290.1	integral membrane protein DUF6 containing protein, expressed	PREDICTED: LOW QUALITY PROTEIN: auxin-induced protein 5NG4-like [Brachypodium distachyon]
DMR_scaffold2896_32992	scaffold2896	32992	33037	0.408537	0.784091	0.521032	-0.375554	8.14904e-09	Hypo	AEGTA23417	downstream	LOC_Os06g43090.1	MYB transcription factor TaMYB1, putative, expressed	predicted protein [Hordeum vulgare subsp. vulgare]
DMR_scaffold8260_39656	scaffold8260	39656	39754	0.0954907	0.232877	0.410048	-0.137386	1.64349e-06	Hypo	AEGTA18577	promoter	LOC_Os11g33430.1	plant protein of unknown function domain containing protein, expressed	predicted protein [Hordeum vulgare subsp. vulgare]
DMR_scaffold59969_52663	scaffold59969	52663	52762	0.236434	0.458716	0.515426	-0.222281	3.81541e-07	Hypo	AEGTA25953	downstream	LOC_Os06g05390.1	expressed protein	predicted protein [Hordeum vulgare subsp. vulgare] >gi|326503966|dbj|BAK02769.1| predicted protein [Hordeum vulgare subsp. vulgare] >gi|326509377|dbj|BAJ91605.1| predicted protein [Hordeum vulgare subsp. vulgare] >gi|326532574|dbj|BAK05216.1| predicted protein [Hordeum vulgare subsp. vulgare]
DMR_scaffold59969_52663	scaffold59969	52663	52762	0.236434	0.458716	0.515426	-0.222281	3.81541e-07	Hypo	AEGTA10508	intron	LOC_Os06g05380.1	WRKY73, expressed	putative WRKY transcription factor [Oryza sativa Japonica Group]
DMR_scaffold74348_22010	scaffold74348	22010	22104	0.115132	0.27027	0.425987	-0.155139	7.82559e-07	Hypo	AEGTA15308	promoter	LOC_Os01g08110.1	flavonol-3-O-glycoside-7-O-glucosyltransferase 1, putative, expressed	UDP-glucosyl transferase [Secale cereale]
DMR_scaffold74348_22010	scaffold74348	22010	22104	0.115132	0.27027	0.425987	-0.155139	7.82559e-07	Hypo	AEGTA15307	promoter	LOC_Os01g08120.1	pentatricopeptide, putative, expressed	Os01g0176300 [Oryza sativa Japonica Group] >gi|11034538|dbj|BAB17062.1| hypothetical protein [Oryza sativa Japonica Group] >gi|113531711|dbj|BAF04094.1| Os01g0176300 [Oryza sativa Japonica Group] >gi|125569234|gb|EAZ10749.1| hypothetical protein OsJ_00586 [Oryza sativa Japonica Group]
DMR_scaffold25424_198044	scaffold25424	198044	198137	0.419048	0.585714	0.715447	-0.166667	1.03635e-05	Hypo	AEGTA03251	promoter	LOC_Os05g08450.1	expressed protein	F-box-like protein [Hordeum vulgare]
DMR_scaffold27848_141982	scaffold27848	141982	142078	0.240642	0.648649	0.370989	-0.408007	5.69924e-12	Hypo	AEGTA22835	downstream	LOC_Os02g01170.1	HECT-domain domain containing protein, expressed	Os02g0101700 [Oryza sativa Japonica Group] >gi|113535122|dbj|BAF07505.1| Os02g0101700, partial [Oryza sativa Japonica Group]
DMR_scaffold46539_48872	scaffold46539	48872	48969	0.0447284	0.280645	0.159377	-0.235917	1.26379e-16	Hypo	AEGTA00741	promoter	LOC_Os11g09630.1	OsFBX407 - F-box domain containing protein, expressed	--
DMR_scaffold29331_26468	scaffold29331	26468	26567	0.0743802	0.227451	0.327016	-0.153071	1.61065e-06	Hypo	AEGTA22473	downstream	LOC_Os02g29210.4	ankyrin, putative, expressed	Os02g0493300 [Oryza sativa Japonica Group] >gi|47848270|dbj|BAD22094.1| putative ankyrin-like protein [Oryza sativa Japonica Group] >gi|113536413|dbj|BAF08796.1| Os02g0493300 [Oryza sativa Japonica Group]
DMR_scaffold87304_10166	scaffold87304	10166	10263	0.219388	0.45098	0.486469	-0.231593	1.01692e-06	Hypo	AEGTA14460	downstream	LOC_Os11g26910.1	SKP1-like protein 1B, putative, expressed	PREDICTED: SKP1-like protein 1B-like isoform 1 [Brachypodium distachyon] >gi|357156824|ref|XP_003577588.1| PREDICTED: SKP1-like protein 1B-like isoform 2 [Brachypodium distachyon]
DMR_scaffold87304_10166	scaffold87304	10166	10263	0.219388	0.45098	0.486469	-0.231593	1.01692e-06	Hypo	AEGTA02182	promoter	LOC_Os01g66670.1	expressed protein	PREDICTED: uncharacterized protein LOC100821048 [Brachypodium distachyon]
DMR_scaffold43290_94925	scaffold43290	94925	95022	0.15	0.408784	0.366942	-0.258784	8.36796e-09	Hypo	AEGTA02978	downstream	LOC_Os07g48602.1	EMB1011, putative, expressed	hypothetical protein OsI_27378 [Oryza sativa Indica Group]
DMR_scaffold43290_94925	scaffold43290	94925	95022	0.15	0.408784	0.366942	-0.258784	8.36796e-09	Hypo	AEGTA23416	promoter	ChrUn.fgenesh.mRNA.24	PREDICTED: uncharacterized protein LOC100843370 [Brachypodium distachyon]
DMR_scaffold44931_21015	scaffold44931	21015	21113	0.0659898	0.178082	0.370558	-0.112092	8.43908e-06	Hypo	AEGTA24110	intron	LOC_Os01g59880.1	inositol-1, 4, 5-trisphosphate 5-phosphatase, putative, expressed	PREDICTED: type I inositol-1,4,5-trisphosphate 5-phosphatase CVP2-like [Brachypodium distachyon]
DMR_scaffold5267_29763	scaffold5267	29763	29861	0.233236	0.46063	0.506342	-0.227394	8.21829e-09	Hypo	AEGTA05198	downstream	LOC_Os04g46190.2	ubiquitin carboxyl-terminal hydrolase, family 1, putative, expressed	predicted protein [Hordeum vulgare subsp. vulgare] >gi|326508592|dbj|BAJ95818.1| predicted protein [Hordeum vulgare subsp. vulgare] >gi|326517074|dbj|BAJ99903.1| predicted protein [Hordeum vulgare subsp. vulgare] >gi|326521654|dbj|BAK00403.1| predicted protein [Hordeum vulgare subsp. vulgare]
DMR_scaffold27535_179314	scaffold27535	179314	179405	0.108844	0.333333	0.326531	-0.22449	2.27904e-06	Hypo	AEGTA22166	downstream	LOC_Os11g31190.1	nodulin MtN3 family protein, putative, expressed	predicted protein [Hordeum vulgare subsp. vulgare]
DMR_scaffold64412_45255	scaffold64412	45255	45352	0.172107	0.506944	0.339498	-0.334838	2.19747e-13	Hypo	AEGTA11348	intron	LOC_Os07g35004.1	TKL_IRAK_DUF26-la.4 - DUF26 kinases have homology to DUF26 containing loci, expressed	PREDICTED: cysteine-rich receptor-like protein kinase 25-like [Brachypodium distachyon]
DMR_scaffold4617_117010	scaffold4617	117010	117109	0.392157	0.619565	0.632955	-0.227408	3.14475e-06	Hypo	AEGTA25916	downstream	LOC_Os01g65900.1	chitin-inducible gibberellin-responsive protein, putative, expressed	PREDICTED: scarecrow-like protein 1-like [Brachypodium distachyon]
DMR_scaffold4617_117010	scaffold4617	117010	117109	0.392157	0.619565	0.632955	-0.227408	3.14475e-06	Hypo	AEGTA10408	downstream	LOC_Os01g65890.1	DNA repair metallo-beta-lactamase, putative, expressed	predicted protein [Hordeum vulgare subsp. vulgare] >gi|326532736|dbj|BAJ89213.1| predicted protein [Hordeum vulgare subsp. vulgare]
DMR_scaffold99756_6188	scaffold99756	6188	6350	0.363415	0.6082	0.597524	-0.244786	1.162e-12	Hypo	AEGTA22251	promoter	--	--	PREDICTED: uncharacterized protein L728-like [Brachypodium distachyon]
DMR_scaffold61617_59405	scaffold61617	59405	59499	0.264901	0.417607	0.63433	-0.152707	1.55227e-06	Hypo	AEGTA26813	downstream	LOC_Os04g27860.1	40S ribosomal protein S27, putative, expressed	PREDICTED: 40S ribosomal protein S27-2-like [Brachypodium distachyon]
DMR_scaffold38911_31252	scaffold38911	31252	31347	0.0993789	0.336245	0.295555	-0.236866	3.31848e-08	Hypo	AEGTA00507	intron	LOC_Os04g41370.1	Leucine Rich Repeat family protein, expressed	hypothetical protein OsJ_15288 [Oryza sativa Japonica Group]
DMR_scaffold7565_14822	scaffold7565	14822	14921	0.436893	0.636132	0.686796	-0.199239	1.86809e-07	Hypo	AEGTA04855	downstream	--	--	uncharacterized protein LOC100384217 [Zea mays] >gi|224034675|gb|ACN36413.1| unknown [Zea mays] >gi|413943460|gb|AFW76109.1| hypothetical protein ZEAMMB73_945524 [Zea mays] >gi|413943461|gb|AFW76110.1| hypothetical protein ZEAMMB73_945524 [Zea mays] >gi|413943462|gb|AFW76111.1| hypothetical protein ZEAMMB73_945524 [Zea mays] >gi|413943464|gb|AFW76113.1| hypothetical protein ZEAMMB73_577509 [Zea m…
DMR_scaffold47740_56031	scaffold47740	56031	56126	0.0520833	0.247059	0.210813	-0.194975	1.26797e-07	Hypo	AEGTA19133	promoter	LOC_Os08g01490.1	cytochrome P450, putative, expressed	predicted protein [Hordeum vulgare subsp. vulgare]
DMR_scaffold110131_2987	scaffold110131	2987	3072	0.0559441	0.263889	0.211999	-0.207945	1.494e-06	Hypo	AEGTA29898	promoter	LOC_Os01g62230.1	Core histone H2A/H2B/H3/H4 domain containing protein, putative, expressed	RecName: Full=Histone H2B.5; AltName: Full=wcH2B-6 >gi|531056|dbj|BAA07156.1| protein H2B-6 [Triticum aestivum]
DMR_scaffold30067_60926	scaffold30067	60926	61015	0.135371	0.337778	0.40077	-0.202407	4.77409e-07	Hypo	AEGTA29231	promoter	LOC_Os04g45800.1	diacylglycerol kinase, putative, expressed	PREDICTED: sphingoid long-chain bases kinase 1-like [Brachypodium distachyon]
DMR_scaffold67785_53586	scaffold67785	53586	53781	0.154088	0.41055	0.375321	-0.256462	1.19728e-20	Hypo	AEGTA26542	intron	LOC_Os01g17170.1	magnesium-protoporphyrin IX monomethyl ester cyclase,chloroplast precursor, putative, expressed	leucine zipper protein zip1 [Triticum aestivum]
DMR_scaffold2327_33873	scaffold2327	33873	33968	0.0469208	0.193103	0.242983	-0.146183	1.18796e-06	Hypo	AEGTA30383	promoter	LOC_Os08g10570.1	bifunctional purine biosynthesis protein purH, putative, expressed	putative aminoimidazolecarboximide ribonucleotide transformylase [Oryza sativa Japonica Group] >gi|215734985|dbj|BAG95707.1| unnamed protein product [Oryza sativa Japonica Group]
DMR_scaffold64418_17115	scaffold64418	17115	17205	0	0.202128	0	-0.202128	5.26487e-08	Hypo	AEGTA29737	exon,downstream	LOC_Os12g17600.2	ribulose bisphosphate carboxylase small chain, chloroplast precursor, putative, expressed	predicted protein [Hordeum vulgare subsp. vulgare] >gi|326498503|dbj|BAJ98679.1| predicted protein [Hordeum vulgare subsp. vulgare] >gi|326506242|dbj|BAJ86439.1| predicted protein [Hordeum vulgare subsp. vulgare] >gi|326515130|dbj|BAK03478.1| predicted protein [Hordeum vulgare subsp. vulgare]
DMR_scaffold20247_140949	scaffold20247	140949	141048	0.114379	0.321555	0.355706	-0.207176	8.9632e-10	Hypo	AEGTA23747	promoter	LOC_Os09g01790.1	expressed protein	PREDICTED: uncharacterized protein LOC100830496 [Brachypodium distachyon]
DMR_scaffold73452_4143	scaffold73452	4143	4234	0	0.163522	0	-0.163522	8.5862e-08	Hypo	AEGTA00412	promoter	LOC_Os03g12370.1	HSF-type DNA-binding domain containing protein, expressed	heat shock factor A9 [Hordeum vulgare subsp. vulgare]
DMR_scaffold91727_5054	scaffold91727	5054	5151	0.231776	0.384248	0.603193	-0.152473	3.907e-07	Hypo	AEGTA27729	downstream	LOC_Os04g31820.1	expressed protein	predicted protein [Hordeum vulgare subsp. vulgare]
DMR_scaffold109076_87895	scaffold109076	87895	87989	0.0175439	0.233766	0.0750487	-0.216222	1.81675e-06	Hypo	AEGTA05048	promoter	LOC_Os02g17920.1	glyoxalase family protein, putative, expressed	predicted protein [Hordeum vulgare subsp. vulgare] >gi|326490531|dbj|BAJ84929.1| predicted protein [Hordeum vulgare subsp. vulgare] >gi|326507024|dbj|BAJ95589.1| predicted protein [Hordeum vulgare subsp. vulgare] >gi|326515960|dbj|BAJ88003.1| predicted protein [Hordeum vulgare subsp. vulgare] >gi|326521300|dbj|BAJ96853.1| predicted protein [Hordeum vulgare subsp. vulgare]
DMR_scaffold30837_8225	scaffold30837	8225	8322	0.00423729	0.118056	0.0358923	-0.113818	4.44475e-07	Hypo	AEGTA28673	exon	LOC_Os08g06470.2	transmembrane 9 superfamily member, putative, expressed	PREDICTED: putative phagocytic receptor 1b-like [Brachypodium distachyon]
DMR_scaffold10019_48907	scaffold10019	48907	49002	0.212329	0.541667	0.391992	-0.329338	2.42613e-06	Hypo	AEGTA24087	promoter	LOC_Os03g58040.2	glutamate dehydrogenase protein, putative, expressed	hypothetical protein OsI_13874 [Oryza sativa Indica Group] >gi|125588229|gb|EAZ28893.1| hypothetical protein OsJ_12933 [Oryza sativa Japonica Group]
DMR_scaffold22548_68779	scaffold22548	68779	68977	0.0462725	0.264463	0.174968	-0.21819	4.70252e-15	Hypo	AEGTA42359	intron	LOC_Os04g41950.1	calcium-binding mitochondrial protein anon-60Da, putative, expressed	predicted protein [Hordeum vulgare subsp. vulgare]
DMR_scaffold93244_6780	scaffold93244	6780	6871	0.00854701	0.172727	0.0494827	-0.16418	5.8643e-06	Hypo	AEGTA13081	downstream	LOC_Os02g06480.1	SCO1 protein homolog, mitochondrial precursor, putative, expressed	predicted protein [Hordeum vulgare subsp. vulgare]
DMR_scaffold93244_6780	scaffold93244	6780	6871	0.00854701	0.172727	0.0494827	-0.16418	5.8643e-06	Hypo	AEGTA06296	promoter	LOC_Os06g47200.3	LTPL85 - Protease inhibitor/seed storage/LTP family protein precursor, expressed	predicted protein [Hordeum vulgare subsp. vulgare] >gi|326504260|dbj|BAJ90962.1| predicted protein [Hordeum vulgare subsp. vulgare] >gi|326530664|dbj|BAK01130.1| predicted protein [Hordeum vulgare subsp. vulgare]
DMR_scaffold26468_567	scaffold26468	567	663	0.0753769	0.245	0.307661	-0.169623	4.43479e-06	Hypo	AEGTA26398	downstream	LOC_Os10g35010.1	ATTIC110/TIC110, putative, expressed	PREDICTED: uncharacterized protein LOC100829726 [Brachypodium distachyon]
DMR_scaffold36922_11416	scaffold36922	11416	11514	0.00485437	0.145038	0.0334696	-0.140184	9.04008e-08	Hypo	AEGTA26775	downstream	LOC_Os01g27260.1	glutathione S-transferase, putative, expressed	RecName: Full=Glutathione S-transferase 1; AltName: Full=GST class-phi >gi|21788|emb|CAA39487.1| glutathione transferase [Triticum aestivum]
DMR_scaffold47587_28596	scaffold47587	28596	28694	0.237113	0.410029	0.578284	-0.172916	1.66218e-07	Hypo	AEGTA02790	downstream	LOC_Os04g31290.1	helix-loop-helix DNA-binding domain containing protein, expressed	hypothetical protein SORBIDRAFT_06g012030 [Sorghum bicolor] >gi|241938850|gb|EES11995.1| hypothetical protein SORBIDRAFT_06g012030 [Sorghum bicolor]
DMR_scaffold40049_108614	scaffold40049	108614	108696	0.234513	0.503067	0.466167	-0.268554	5.40589e-08	Hypo	AEGTA17481	promoter	LOC_Os03g07330.1	pentatricopeptide, putative, expressed	predicted protein [Hordeum vulgare subsp. vulgare] >gi|326524908|dbj|BAK04390.1| predicted protein [Hordeum vulgare subsp. vulgare]
DMR_scaffold67750_9929	scaffold67750	9929	10027	0.256757	0.477679	0.537509	-0.220922	1.39185e-06	Hypo	AEGTA12386	downstream	LOC_Os11g38180.1	OsFBDUF59 - F-box and DUF domain containing protein, expressed	hypothetical protein SORBIDRAFT_05g023100 [Sorghum bicolor] >gi|241935620|gb|EES08765.1| hypothetical protein SORBIDRAFT_05g023100 [Sorghum bicolor]
DMR_scaffold55775_6609	scaffold55775	6609	6707	0.160665	0.341379	0.470634	-0.180714	1.17113e-07	Hypo	AEGTA05015	intron	LOC_Os01g02930.1	glycosyltransferase protein, putative, expressed	glycosyltransferase, HGA-like,putative,expressed [Triticum aestivum]
DMR_scaffold4329_16059	scaffold4329	16059	16152	0.117647	0.353293	0.333001	-0.235646	1.90706e-08	Hypo	AEGTA14457	downstream	LOC_Os06g03540.1	oligopeptide transporter, putative, expressed	predicted protein [Hordeum vulgare subsp. vulgare]
DMR_scaffold19987_51801	scaffold19987	51801	51893	0.0825243	0.289855	0.284709	-0.207331	5.86389e-08	Hypo	AEGTA03146	downstream	LOC_Os10g26400.2	uncharacterized oxidoreductase, putative, expressed	oxidoreductase [Zea mays] >gi|195612826|gb|ACG28243.1| oxidoreductase [Zea mays]
DMR_scaffold75943_8277	scaffold75943	8277	8376	0.0298013	0.132479	0.224952	-0.102677	8.58994e-06	Hypo	AEGTA07084	promoter	LOC_Os12g40770.1	ankyrin-1, putative, expressed	predicted protein [Hordeum vulgare subsp. vulgare]
DMR_scaffold39691_28152	scaffold39691	28152	28250	0.284314	0.460251	0.617736	-0.175937	8.26386e-06	Hypo	AEGTA12008	promoter	LOC_Os07g48030.1	peroxidase precursor, putative, expressed	predicted protein [Hordeum vulgare subsp. vulgare]
DMR_scaffold105212_34179	scaffold105212	34179	34250	0.0550459	0.298701	0.184284	-0.243655	8.50397e-06	Hypo	AEGTA16932	promoter	LOC_Os04g47400.1	monocopper oxidase, putative, expressed	PREDICTED: monocopper oxidase-like protein SKU5-like [Brachypodium distachyon]
DMR_scaffold24104_35683	scaffold24104	35683	35760	0.0648649	0.239496	0.270839	-0.174631	6.56531e-07	Hypo	AEGTA15227	downstream	LOC_Os06g02260.1	callose synthase, putative, expressed	putative callose synthase [Hordeum vulgare subsp. vulgare]
DMR_scaffold38212_129330	scaffold38212	129330	129428	0	0.141935	0	-0.141935	8.59036e-08	Hypo	AEGTA30156	downstream	LOC_Os07g31830.1	GTPase activating protein, putative, expressed	PREDICTED: probable ADP-ribosylation factor GTPase-activating protein AGD11-like [Brachypodium distachyon]
DMR_scaffold156484_49542	scaffold156484	49542	49613	0.147959	0.378531	0.390877	-0.230572	4.62703e-07	Hypo	AEGTA04644	downstream	LOC_Os07g44940.1	ATP12 ATPase, putative, expressed	PREDICTED: ATP synthase mitochondrial F1 complex assembly factor 2-like [Brachypodium distachyon]
DMR_scaffold71623_59860	scaffold71623	59860	59954	0.490463	0.698582	0.702084	-0.208118	2.83822e-10	Hypo	AEGTA13839	promoter	LOC_Os12g24020.2	rhodanese-like domain containing protein, putative, expressed	PREDICTED: thiosulfate sulfurtransferase, chloroplastic-like [Brachypodium distachyon]
DMR_scaffold6975_31724	scaffold6975	31724	31823	0.0594059	0.209524	0.283528	-0.150118	6.38157e-06	Hypo	AEGTA02424	intron	LOC_Os11g42310.1	OsFBL58 - F-box domain and LRR containing protein, expressed	hypothetical protein OsI_36376 [Oryza sativa Indica Group]
DMR_scaffold44695_54598	scaffold44695	54598	54696	0.0682415	0.192	0.355424	-0.123759	4.14621e-07	Hypo	AEGTA18642	promoter	--	--	predicted protein [Hordeum vulgare subsp. vulgare]
DMR_scaffold62438_28131	scaffold62438	28131	28221	0	0.130081	0	-0.130081	8.47557e-06	Hypo	AEGTA13501	exon	LOC_Os02g08500.1	two-component response regulator, putative, expressed	predicted protein [Hordeum vulgare subsp. vulgare]
DMR_scaffold38587_17581	scaffold38587	17581	17678	0.245125	0.449074	0.545846	-0.203949	5.70449e-07	Hypo	AEGTA14537	promoter	LOC_Os10g28060.1	3-ketoacyl-CoA synthase, putative, expressed	PREDICTED: 3-ketoacyl-CoA synthase 11-like [Brachypodium distachyon]
DMR_scaffold3661_123830	scaffold3661	123830	123923	0.168776	0.361702	0.466617	-0.192926	6.62795e-06	Hypo	AEGTA09660	promoter	--	--	putative kinesin heavy chain isoform [Triticum aestivum]
DMR_scaffold3661_123830	scaffold3661	123830	123923	0.168776	0.361702	0.466617	-0.192926	6.62795e-06	Hypo	AEGTA04488	promoter	--	--	Os03g0615700 [Oryza sativa Japonica Group] >gi|50838890|gb|AAT81651.1| hypothetical protein [Oryza sativa Japonica Group] >gi|50838932|gb|AAT81693.1| hypothetical protein [Oryza sativa Japonica Group] >gi|108709834|gb|ABF97629.1| hypothetical protein LOC_Os03g41940 [Oryza sativa Japonica Group] >gi|255674703|dbj|BAH92267.1| Os03g0615700 [Oryza sativa Japonica Group]
DMR_scaffold17460_25041	scaffold17460	25041	25137	0.0757576	0.377049	0.200922	-0.301292	6.83266e-09	Hypo	AEGTA26612	promoter	LOC_Os03g61710.1	GHMP kinases ATP-binding protein, putative, expressed	predicted protein [Hordeum vulgare subsp. vulgare] >gi|326512262|dbj|BAJ96112.1| predicted protein [Hordeum vulgare subsp. vulgare]
DMR_scaffold77482_23012	scaffold77482	23012	23111	0.0393701	0.263889	0.149192	-0.224519	5.91532e-06	Hypo	AEGTA31265	exon,downstream	LOC_Os07g40580.1	eukaryotic translation initiation factor 5A, putative, expressed	hypothetical protein OsI_26733 [Oryza sativa Indica Group]
DMR_scaffold22150_18670	scaffold22150	18670	18766	0.0361446	0.212766	0.16988	-0.176621	1.21583e-06	Hypo	AEGTA32262	intron	LOC_Os03g18160.1	mitochondrial carrier protein, putative, expressed	predicted protein [Hordeum vulgare subsp. vulgare]
DMR_scaffold39787_53044	scaffold39787	53044	53141	0.222857	0.411765	0.541224	-0.188908	9.50688e-06	Hypo	AEGTA29895	promoter	LOC_Os10g34360.1	stilbene synthase, putative, expressed	chalcone synthase-like protein [Triticum aestivum]
DMR_scaffold73332_26338	scaffold73332	26338	26436	0.3	0.595238	0.504	-0.295238	1.21041e-07	Hypo	AEGTA18904	promoter	LOC_Os01g16200.1	serpin domain containing protein, putative, expressed	RecName: Full=Putative serpin-Z12; AltName: Full=OrysaZ12 >gi|56783724|dbj|BAD81136.1| putative serpin [Oryza sativa Japonica Group]
DMR_scaffold34137_77043	scaffold34137	77043	77139	0.111782	0.267606	0.417713	-0.155823	7.26923e-07	Hypo	AEGTA22221	promoter	LOC_Os10g29230.1	MBTB49 - Bric-a-Brac, Tramtrack, Broad Complex BTB domain with Meprin and TRAF Homology MATH domain, expressed	BTB-domain containing protein [Triticum durum]
DMR_scaffold51923_24287	scaffold51923	24287	24385	0.00625	0.150259	0.0415948	-0.144009	2.50196e-11	Hypo	AEGTA09296	promoter	LOC_Os06g45730.1	MBTB11 - Bric-a-Brac, Tramtrack, Broad Complex BTB domain with Meprin and TRAF Homology MATH domain, expressed	PREDICTED: BTB/POZ and MATH domain-containing protein 2-like [Brachypodium distachyon]
DMR_scaffold40489_48020	scaffold40489	48020	48097	0.0344828	0.473118	0.072884	-0.438636	1.2019e-14	Hypo	AEGTA22072	downstream	LOC_Os10g18870.1	dirigent, putative, expressed	TPA: jasmonate-induced protein [Zea mays]
DMR_scaffold21979_45625	scaffold21979	45625	45713	0.0322581	0.253731	0.127135	-0.221473	4.67108e-09	Hypo	AEGTA09349	intron	LOC_Os07g16970.1	rab GDP dissociation inhibitor alpha, putative, expressed	GDP dissociation inhibitor protein [Hordeum vulgare]
DMR_scaffold50546_11846	scaffold50546	11846	11942	0.0359712	0.143813	0.250125	-0.107841	2.51304e-07	Hypo	AEGTA24486	downstream	--	--	--
DMR_scaffold32591_83783	scaffold32591	83783	83882	0.228571	0.435272	0.525123	-0.206701	5.68478e-11	Hypo	AEGTA11925	downstream	LOC_Os03g56450.1	OsFBX111 - F-box domain containing protein, expressed	PREDICTED: uncharacterized protein LOC100838516 [Brachypodium distachyon]
DMR_scaffold27838_31033	scaffold27838	31033	31129	0.137795	0.347032	0.397068	-0.209237	1.22926e-07	Hypo	AEGTA26213	downstream	LOC_Os09g33930.3	farnesyltransferase/geranylgeranyltransferase type-1 subunitalpha, putative, expressed	predicted protein [Hordeum vulgare subsp. vulgare] >gi|326507990|dbj|BAJ86738.1| predicted protein [Hordeum vulgare subsp. vulgare] >gi|326514924|dbj|BAJ99823.1| predicted protein [Hordeum vulgare subsp. vulgare]
DMR_scaffold1718_56118	scaffold1718	56118	56217	0.196774	0.411565	0.478113	-0.21479	1.06255e-08	Hypo	AEGTA07088	downstream	LOC_Os02g05450.1	Homeobox domain containing protein, expressed	--
DMR_scaffold52652_61561	scaffold52652	61561	61659	0.444776	0.632047	0.703707	-0.187271	1.49946e-06	Hypo	AEGTA01089	promoter	LOC_Os03g60210.1	DUF567 domain containing protein, putative, expressed	hypothetical protein SORBIDRAFT_01g003590 [Sorghum bicolor] >gi|241917505|gb|EER90649.1| hypothetical protein SORBIDRAFT_01g003590 [Sorghum bicolor]
DMR_scaffold54505_51826	scaffold54505	51826	51906	0.1	0.354167	0.282353	-0.254167	8.40737e-08	Hypo	AEGTA20046	promoter	LOC_Os10g04540.1	expressed protein	predicted protein [Hordeum vulgare subsp. vulgare]
DMR_scaffold32684_18706	scaffold32684	18706	18805	0	0.230769	0	-0.230769	8.96395e-06	Hypo	AEGTA28006	exon	LOC_Os02g11820.2	GTPase-activating protein, putative, expressed	PREDICTED: uncharacterized protein LOC100835421 [Brachypodium distachyon]
DMR_scaffold27358_10469	scaffold27358	10469	10564	0.0296296	0.322581	0.0918519	-0.292951	8.2531e-10	Hypo	AEGTA30526	downstream	LOC_Os12g35340.1	OsGrx_C11 - glutaredoxin subgroup III, expressed	hypothetical protein ZEAMMB73_123557 [Zea mays]
DMR_scaffold86826_25377	scaffold86826	25377	25465	0.0114943	0.195122	0.058908	-0.183628	2.10164e-08	Hypo	AEGTA23421	downstream	LOC_Os02g54600.1	STE_MEK_ste7_MAP2K.5 - STE kinases include homologs to sterile 7, sterile 11 and sterile 20 from yeast, expressed	Os02g0787300 [Oryza sativa Japonica Group] >gi|113537872|dbj|BAF10255.1| Os02g0787300, partial [Oryza sativa Japonica Group]
DMR_scaffold86826_25377	scaffold86826	25377	25465	0.0114943	0.195122	0.058908	-0.183628	2.10164e-08	Hypo	AEGTA42556	downstream	LOC_Os09g16540.1	protein kinase, putative, expressed	protein kinase [Zea mays] >gi|195613936|gb|ACG28798.1| protein kinase [Zea mays] >gi|195616478|gb|ACG30069.1| protein kinase [Zea mays] >gi|224030893|gb|ACN34522.1| unknown [Zea mays] >gi|414882041|tpg|DAA59172.1| TPA: putative lectin-domain receptor-like protein kinase family protein [Zea mays]
DMR_scaffold95935_37747	scaffold95935	37747	37844	0.0313725	0.22549	0.13913	-0.194118	8.87779e-11	Hypo	AEGTA07932	downstream	LOC_Os02g50830.1	expressed protein	predicted protein [Hordeum vulgare subsp. vulgare]
DMR_scaffold36655_22147	scaffold36655	22147	22243	0.226415	0.417445	0.542382	-0.19103	2.86212e-08	Hypo	AEGTA42469	intron	LOC_Os03g44780.1	elongation factor Tu family protein, putative, expressed	predicted protein [Hordeum vulgare subsp. vulgare]
DMR_scaffold42689_22401	scaffold42689	22401	22491	0.198758	0.458065	0.433908	-0.259307	1.25408e-06	Hypo	AEGTA10182	promoter	LOC_Os11g01320.1	expressed protein	predicted protein [Hordeum vulgare subsp. vulgare]
DMR_scaffold50684_25339	scaffold50684	25339	25425	0.0296296	0.237113	0.12496	-0.207484	1.29825e-06	Hypo	AEGTA11937	promoter	LOC_Os08g32910.1	expressed protein	predicted protein [Hordeum vulgare subsp. vulgare] >gi|326520764|dbj|BAJ92745.1| predicted protein [Hordeum vulgare subsp. vulgare]
DMR_scaffold2203_47645	scaffold2203	47645	47742	0.108844	0.458333	0.237477	-0.34949	1.02555e-09	Hypo	AEGTA22622	downstream	LOC_Os02g56750.1	OsFBX65 - F-box domain containing protein, expressed	OSJNBa0094P09.1 [Oryza sativa Japonica Group]
DMR_scaffold2203_47645	scaffold2203	47645	47742	0.108844	0.458333	0.237477	-0.34949	1.02555e-09	Hypo	AEGTA22623	promoter	LOC_Os04g21130.1	F-box protein PP2-B1, putative, expressed	hypothetical protein OsI_15190 [Oryza sativa Indica Group]
DMR_scaffold53745_23973	scaffold53745	23973	24068	0.392086	0.588435	0.66632	-0.196349	2.77319e-06	Hypo	AEGTA08460	intron	LOC_Os09g37280.1	peroxisomal multifunctional enzyme type 2, putative, expressed	predicted protein [Hordeum vulgare subsp. vulgare]
DMR_scaffold110038_17314	scaffold110038	17314	17413	0.0350877	0.213115	0.164642	-0.178027	1.81871e-06	Hypo	AEGTA10204	intron	LOC_Os07g38590.1	carboxyl-terminal peptidase, putative, expressed	hypothetical protein ZEAMMB73_370328 [Zea mays]
DMR_scaffold234642_5325	scaffold234642	5325	5526	0.040404	0.251586	0.160598	-0.211182	3.54941e-16	Hypo	AEGTA28723	downstream	--	--	predicted protein [Hordeum vulgare subsp. vulgare]
DMR_scaffold21032_53894	scaffold21032	53894	53991	0.107843	0.362637	0.297386	-0.254794	2.62288e-09	Hypo	AEGTA02851	intron	LOC_Os09g37840.1	carbohydrate binding protein, putative, expressed	predicted protein [Hordeum vulgare subsp. vulgare]
DMR_scaffold63599_42872	scaffold63599	42872	42971	0.199588	0.334477	0.596718	-0.134888	9.02237e-07	Hypo	AEGTA08268	downstream	--	--	--
DMR_scaffold63599_42872	scaffold63599	42872	42971	0.199588	0.334477	0.596718	-0.134888	9.02237e-07	Hypo	AEGTA17557	downstream	LOC_Os01g42234.1	amino acid permease family protein, putative, expressed	Os01g0607200 [Oryza sativa Japonica Group] >gi|255673448|dbj|BAF05443.2| Os01g0607200 [Oryza sativa Japonica Group]
DMR_scaffold50189_42419	scaffold50189	42419	42601	0.0578704	0.227273	0.25463	-0.169402	6.2115e-10	Hypo	AEGTA20610	intron	LOC_Os03g08410.1	flavin-containing monooxygenase family protein, putative, expressed	hypothetical protein SORBIDRAFT_01g045120 [Sorghum bicolor] >gi|241922248|gb|EER95392.1| hypothetical protein SORBIDRAFT_01g045120 [Sorghum bicolor]
DMR_scaffold10122_21246	scaffold10122	21246	21445	0.271028	0.440288	0.61557	-0.16926	3.89489e-12	Hypo	AEGTA20639	intron	LOC_Os07g38930.2	glucan endo-1,3-beta-glucosidase precursor, putative, expressed	PREDICTED: glucan endo-1,3-beta-glucosidase 4-like [Brachypodium distachyon]
DMR_scaffold243263_23175	scaffold243263	23175	23389	0.108738	0.314342	0.345922	-0.205604	3.24643e-16	Hypo	AEGTA28870	promoter	LOC_Os03g61930.1	ACBP4, putative, expressed	PREDICTED: acyl-CoA-binding domain-containing protein 4-like isoform 1 [Brachypodium distachyon]
DMR_scaffold243263_23175	scaffold243263	23175	23389	0.108738	0.314342	0.345922	-0.205604	3.24643e-16	Hypo	AEGTA07269	promoter	LOC_Os03g61950.1	kelch motif family protein, putative, expressed	predicted protein [Hordeum vulgare subsp. vulgare]
DMR_scaffold42269_16430	scaffold42269	16430	16522	0.0982906	0.231527	0.424532	-0.133236	9.72553e-06	Hypo	AEGTA08087	downstream	LOC_Os06g42030.1	potassium transporter, putative, expressed	predicted protein [Hordeum vulgare subsp. vulgare]
DMR_scaffold30552_83598	scaffold30552	83598	83691	0.177489	0.432584	0.4103	-0.255095	2.5497e-08	Hypo	AEGTA21974	intron	LOC_Os12g03790.1	rhamnogalacturonate lyase, putative, expressed	putative rhamnogalacturonate lyase [Triticum dicoccoides]
DMR_scaffold11195_113878	scaffold11195	113878	113974	0.151351	0.504587	0.299951	-0.353236	2.25517e-10	Hypo	AEGTA27275	downstream	--	--	predicted protein [Hordeum vulgare subsp. vulgare]
DMR_scaffold2827_52375	scaffold2827	52375	52464	0.0295359	0.149194	0.19797	-0.119658	2.50618e-06	Hypo	AEGTA12577	downstream	LOC_Os05g44180.1	osFTL10 FT-Like10 homologous to Flowering Locus T gene; contains Pfam profile PF01161: Phosphatidylethanolamine-binding protein, expressed	PREDICTED: protein HEADING DATE 3B-like [Brachypodium distachyon]
DMR_scaffold26986_109646	scaffold26986	109646	109701	0.201835	0.623529	0.323697	-0.421695	3.42723e-09	Hypo	AEGTA01182	downstream	LOC_Os03g46920.1	expressed protein	predicted protein [Hordeum vulgare subsp. vulgare]
DMR_scaffold138460_13285	scaffold138460	13285	13370	0	0.107843	0	-0.107843	6.70839e-07	Hypo	AEGTA26392	exon	LOC_Os04g40660.2	MA3 domain containing protein, expressed	PREDICTED: eukaryotic translation initiation factor 4 gamma 2-like [Brachypodium distachyon]
DMR_scaffold93696_13337	scaffold93696	13337	13431	0.319018	0.581081	0.549008	-0.262063	4.3725e-06	Hypo	AEGTA27234	promoter	LOC_Os04g59150.1	peroxidase precursor, putative, expressed	peroxidase precursor [Triticum aestivum]
DMR_scaffold17666_52127	scaffold17666	52127	52223	0.0186567	0.128866	0.144776	-0.110209	3.00686e-06	Hypo	AEGTA10207	downstream	LOC_Os11g44830.1	retrotransposon protein, putative, unclassified, expressed	AT hook motif-containing protein, putative, expressed [Oryza sativa Japonica Group]
DMR_scaffold23668_41925	scaffold23668	41925	42024	0.490605	0.650794	0.753857	-0.160188	4.63363e-07	Hypo	AEGTA12234	promoter	LOC_Os12g13110.1	pentatricopeptide, putative, expressed	PREDICTED: pentatricopeptide repeat-containing protein At2g22410, mitochondrial-like [Brachypodium distachyon]
DMR_scaffold12401_215770	scaffold12401	215770	215869	0.327586	0.602649	0.543577	-0.275063	8.03604e-07	Hypo	AEGTA01575	promoter	LOC_Os01g72049.1	retrotransposon, putative, centromere-specific, expressed	predicted protein [Hordeum vulgare subsp. vulgare]
DMR_scaffold5827_42045	scaffold5827	42045	42139	0.0286885	0.198795	0.144312	-0.170107	2.1017e-08	Hypo	AEGTA20089	intron	LOC_Os07g19040.1	glycosyl hydrolase, putative, expressed	PREDICTED: acidic endochitinase-like [Brachypodium distachyon]
DMR_scaffold22248_26096	scaffold22248	26096	26293	0.165375	0.40675	0.406576	-0.241375	1.45497e-22	Hypo	AEGTA15789	promoter	LOC_Os01g70250.1	heat shock protein DnaJ, putative, expressed	predicted protein [Hordeum vulgare subsp. vulgare]
DMR_scaffold121229_16994	scaffold121229	16994	17081	0.00578035	0.161905	0.0357021	-0.156124	3.33038e-07	Hypo	AEGTA27174	promoter	--	--	hypothetical protein [Oryza sativa Japonica Group] >gi|31432645|gb|AAP54253.1| hypothetical protein LOC_Os10g33510 [Oryza sativa Japonica Group]
DMR_scaffold63695_13762	scaffold63695	13762	13844	0.0384615	0.298701	0.128763	-0.26024	1.19349e-06	Hypo	AEGTA15522	downstream	LOC_Os02g07770.1	Myb transcription factor, putative, expressed	predicted protein [Hordeum vulgare subsp. vulgare]
DMR_scaffold8069_40974	scaffold8069	40974	41046	0	0.203125	0	-0.203125	6.39853e-08	Hypo	AEGTA06002	exon	LOC_Os04g40090.1	zinc finger, ZZ type family protein, expressed	predicted protein [Hordeum vulgare subsp. vulgare]
DMR_scaffold25930_63259	scaffold25930	63259	63350	0.025	0.241758	0.103409	-0.216758	1.35801e-06	Hypo	AEGTA43287	promoter	LOC_Os09g36120.1	expressed protein	predicted protein [Hordeum vulgare subsp. vulgare]
DMR_scaffold25930_63259	scaffold25930	63259	63350	0.025	0.241758	0.103409	-0.216758	1.35801e-06	Hypo	AEGTA13160	downstream	LOC_Os09g36110.1	OsSub59 - Putative Subtilisin homologue, expressed	predicted protein [Hordeum vulgare subsp. vulgare]
DMR_scaffold114249_21817	scaffold114249	21817	21911	0.0292398	0.206349	0.1417	-0.177109	9.17176e-08	Hypo	AEGTA14996	intron	LOC_Os02g07680.1	cytochrome P450, putative, expressed	predicted protein [Hordeum vulgare subsp. vulgare]
DMR_scaffold15214_25038	scaffold15214	25038	25137	0.262295	0.449219	0.583892	-0.186924	5.15969e-06	Hypo	AEGTA16574	promoter	LOC_Os07g08860.1	S-domain receptor-like protein kinase, putative, expressed	predicted protein [Hordeum vulgare subsp. vulgare]
DMR_scaffold1739_14497	scaffold1739	14497	14596	0.589286	0.814815	0.723214	-0.225529	4.31027e-10	Hypo	AEGTA15875	intron	LOC_Os11g32100.1	inducer of CBF expression 1, putative, expressed	ICE87 [Triticum aestivum]
DMR_scaffold1665_36429	scaffold1665	36429	36524	0.00411523	0.121739	0.0338036	-0.117624	7.69608e-07	Hypo	AEGTA14364	promoter	LOC_Os12g03790.1	rhamnogalacturonate lyase, putative, expressed	putative rhamnogalacturonate lyase [Triticum dicoccoides]
DMR_scaffold63029_43539	scaffold63029	43539	43637	0.0224359	0.148515	0.151068	-0.126079	9.2343e-08	Hypo	AEGTA42732	promoter	--	--	--
DMR_scaffold9158_4679	scaffold9158	4679	4778	0.122642	0.439103	0.2793	-0.316461	2.68361e-19	Hypo	AEGTA03191	promoter	LOC_Os09g06620.1	OsFBX307 - F-box domain containing protein, expressed	F-box domain containing protein, expressed [Triticum aestivum]
DMR_scaffold99426_11867	scaffold99426	11867	11966	0.0403226	0.217172	0.185671	-0.176849	4.64577e-06	Hypo	AEGTA42712	promoter	LOC_Os01g10110.1	cytokinin dehydrogenase precursor, putative, expressed	cytokinin oxidase 2 [Triticum aestivum]
DMR_scaffold93559_44421	scaffold93559	44421	44519	0.237705	0.414085	0.574049	-0.17638	7.41579e-06	Hypo	AEGTA26896	downstream	LOC_Os01g27210.1	glutathione S-transferase, putative, expressed	predicted protein [Hordeum vulgare subsp. vulgare]
DMR_scaffold146376_12752	scaffold146376	12752	12851	0.0467033	0.227053	0.205693	-0.18035	1.7378e-10	Hypo	AEGTA44033	intron	LOC_Os03g08970.1	expressed protein	predicted protein [Hordeum vulgare subsp. vulgare]
DMR_scaffold77817_33708	scaffold77817	33708	33800	0.0537634	0.245509	0.218988	-0.191746	2.56611e-07	Hypo	AEGTA02915	downstream	LOC_Os04g01130.1	chromatin modification-related protein EAF3, putative, expressed	predicted protein [Hordeum vulgare subsp. vulgare]
DMR_scaffold138899_16156	scaffold138899	16156	16252	0.434944	0.655303	0.66373	-0.220359	4.12305e-07	Hypo	AEGTA02309	promoter	LOC_Os03g22680.2	RING finger and CHY zinc finger domain-containing protein 1, putative, expressed	PREDICTED: RING finger and CHY zinc finger domain-containing protein 1-like [Brachypodium distachyon]
DMR_scaffold25275_28683	scaffold25275	28683	28782	0.0199336	0.1893	0.105301	-0.169367	6.55413e-12	Hypo	AEGTA27087	downstream	LOC_Os01g56610.1	homocysteine S-methyltransferase protein, putative, expressed	predicted protein [Hordeum vulgare subsp. vulgare]
DMR_scaffold10664_117369	scaffold10664	117369	117464	0.229091	0.435484	0.526061	-0.206393	6.53745e-07	Hypo	AEGTA15050	promoter	LOC_Os03g41419.1	serpin domain containing protein, putative, expressed	RecName: Full=Serpin-ZX; AltName: Full=BSZx; AltName: Full=HorvuZx >gi|19071|emb|CAA78822.1| protein zx [Hordeum vulgare subsp. vulgare] >gi|444778|prf||1908213A protein Zx
DMR_scaffold10664_117369	scaffold10664	117369	117464	0.229091	0.435484	0.526061	-0.206393	6.53745e-07	Hypo	AEGTA15049	downstream	LOC_Os03g41419.1	serpin domain containing protein, putative, expressed	PREDICTED: serpin-ZX-like [Brachypodium distachyon]
DMR_scaffold115_225771	scaffold115	225771	225869	0.0412371	0.416667	0.0989691	-0.37543	3.10056e-10	Hypo	AEGTA02797	downstream	LOC_Os05g14930.1	expressed protein	hypothetical protein OsI_35435 [Oryza sativa Indica Group]
DMR_scaffold14424_47629	scaffold14424	47629	47824	0.00224215	0.162362	0.0138096	-0.160119	7.37608e-19	Hypo	AEGTA30846	exon,intron	LOC_Os04g56160.1	plasma membrane ATPase, putative, expressed	RecName: Full=Plasma membrane ATPase; AltName: Full=Proton pump >gi|45268533|gb|AAS55889.1| plasma membrane H+-ATPase [Triticum aestivum]
DMR_scaffold52559_63414	scaffold52559	63414	63513	0.232	0.394541	0.588025	-0.162541	1.10602e-06	Hypo	AEGTA20394	promoter	LOC_Os06g32970.1	harpin-induced protein 1 domain containing protein, expressed	PREDICTED: uncharacterized protein LOC100830877 [Brachypodium distachyon]
DMR_scaffold142881_28494	scaffold142881	28494	28702	0.291139	0.452867	0.64288	-0.161728	1.23805e-13	Hypo	AEGTA14160	promoter	LOC_Os12g17530.1	expressed protein	predicted protein [Hordeum vulgare subsp. vulgare]
DMR_scaffold240_91706	scaffold240	91706	91801	0.167224	0.419753	0.398387	-0.252529	7.97186e-11	Hypo	AEGTA20628	promoter	LOC_Os04g40630.1	BTBZ4 - Bric-a-Brac, Tramtrack, Broad Complex BTB domain with TAZ zinc finger and Calmodulin-binding domains, expressed	predicted protein [Hordeum vulgare subsp. vulgare] >gi|326528907|dbj|BAJ97475.1| predicted protein [Hordeum vulgare subsp. vulgare]
DMR_scaffold79098_36290	scaffold79098	36290	36386	0.0636364	0.371429	0.171329	-0.307792	3.06709e-07	Hypo	AEGTA03853	promoter	LOC_Os01g67290.2	cyclin-related protein, putative, expressed	PREDICTED: uncharacterized protein LOC100842021 [Brachypodium distachyon]
DMR_scaffold5876_43398	scaffold5876	43398	43489	0.171429	0.441748	0.388069	-0.270319	1.25113e-07	Hypo	AEGTA07379	promoter	LOC_Os08g45080.1	expressed protein	PREDICTED: uncharacterized protein LOC100840942 [Brachypodium distachyon]
DMR_scaffold39888_4588	scaffold39888	4588	4873	0.0677083	0.29771	0.227431	-0.230002	1.26378e-14	Hypo	AEGTA13621	promoter	LOC_Os02g11040.2	expressed protein	predicted protein [Hordeum vulgare subsp. vulgare]
DMR_scaffold2952_73461	scaffold2952	73461	73557	0.244186	0.47486	0.514227	-0.230674	8.03852e-06	Hypo	AEGTA10618	downstream	LOC_Os01g72370.2	helix-loop-helix DNA-binding domain containing protein, expressed	basic helix-loop-helix protein [Hordeum vulgare subsp. vulgare]
DMR_scaffold30590_21227	scaffold30590	21227	21312	0.0185185	0.257576	0.0718954	-0.239057	1.38667e-06	Hypo	AEGTA01913	intron	LOC_Os04g51090.1	tRNA-splicing endonuclease positive effector-related, putative, expressed	hypothetical protein OsI_17248 [Oryza sativa Indica Group] >gi|222629476|gb|EEE61608.1| hypothetical protein OsJ_16025 [Oryza sativa Japonica Group]
DMR_scaffold41498_28360	scaffold41498	28360	28554	0.0143369	0.168403	0.0851347	-0.154066	1.22832e-21	Hypo	AEGTA23808	downstream	LOC_Os04g52960.1	nucleolin, putative, expressed	--
DMR_scaffold219315_8881	scaffold219315	8881	8978	0.246201	0.477612	0.515483	-0.231411	5.6308e-08	Hypo	AEGTA11229	downstream	LOC_Os11g45750.1	WRKY125, expressed	hypothetical protein OsJ_34782 [Oryza sativa Japonica Group]
DMR_scaffold219315_8881	scaffold219315	8881	8978	0.246201	0.477612	0.515483	-0.231411	5.6308e-08	Hypo	AEGTA44097	promoter	LOC_Os09g37369.1	OsSAUR41 - Auxin-responsive SAUR gene family member, expressed	PREDICTED: uncharacterized protein LOC100823406 [Brachypodium distachyon]
DMR_scaffold219315_8881	scaffold219315	8881	8978	0.246201	0.477612	0.515483	-0.231411	5.6308e-08	Hypo	AEGTA11230	downstream	LOC_Os09g37369.1	OsSAUR41 - Auxin-responsive SAUR gene family member, expressed	PREDICTED: uncharacterized protein LOC100823406 [Brachypodium distachyon]
DMR_scaffold22292_45013	scaffold22292	45013	45108	0.106707	0.265781	0.401486	-0.159073	3.01516e-07	Hypo	AEGTA15431	downstream	LOC_Os03g49430.1	pre-mRNA-splicing factor, putative, expressed	hypothetical protein OsI_13168 [Oryza sativa Indica Group]
DMR_scaffold8511_6728	scaffold8511	6728	6827	0	0.159722	0	-0.159722	2.99486e-11	Hypo	AEGTA32185	exon	LOC_Os01g38970.1	carbamoyl-phosphate synthase large chain, putative, expressed	PREDICTED: carbamoyl-phosphate synthase large chain-like [Brachypodium distachyon]
DMR_scaffold11021_25263	scaffold11021	25263	25356	0.129683	0.279851	0.463401	-0.150168	5.16862e-06	Hypo	AEGTA12878	intron	LOC_Os01g71960.1	endonuclease, putative, expressed	PREDICTED: crossover junction endonuclease mus81-like [Brachypodium distachyon]
DMR_scaffold47459_38803	scaffold47459	38803	38902	0.00534759	0.129032	0.0414439	-0.123685	2.44911e-06	Hypo	AEGTA10501	downstream	LOC_Os04g51830.1	OsHKT1;4 - Na+ transporter, expressed	putative sodium transporter HKT7-A1 [Triticum monococcum]
DMR_scaffold122918_42155	scaffold122918	42155	42251	0.0401786	0.280899	0.143036	-0.24072	8.33573e-09	Hypo	AEGTA27380	promoter	LOC_Os07g02290.1	OsFBX208 - F-box domain containing protein, expressed	predicted protein [Hordeum vulgare subsp. vulgare]
DMR_scaffold76585_4036	scaffold76585	4036	4131	0.250712	0.44856	0.558927	-0.197847	6.25602e-07	Hypo	AEGTA11383	intron	LOC_Os03g25869.1	amino acid permease family protein, putative, expressed	PREDICTED: uncharacterized transporter lpg1691-like [Brachypodium distachyon]
DMR_scaffold8000_33286	scaffold8000	33286	33383	0.225464	0.422131	0.534109	-0.196667	2.92895e-07	Hypo	AEGTA24367	downstream	LOC_Os06g04950.1	early nodulin 93 ENOD93 protein, putative, expressed	Os06g0142400 [Oryza sativa Japonica Group] >gi|5803258|dbj|BAA83568.1| putative early nodulin [Oryza sativa Japonica Group] >gi|113594808|dbj|BAF18682.1| Os06g0142400 [Oryza sativa Japonica Group] >gi|125554003|gb|EAY99608.1| hypothetical protein OsI_21586 [Oryza sativa Indica Group] >gi|125596012|gb|EAZ35792.1| hypothetical protein OsJ_20084 [Oryza sativa Japonica Group] >gi|215768757|dbj|BAH009…
DMR_scaffold95344_30386	scaffold95344	30386	30484	0.22449	0.525974	0.426808	-0.301484	1.90183e-06	Hypo	AEGTA16786	promoter	LOC_Os12g15920.1	laccase precursor protein, putative, expressed	predicted protein [Hordeum vulgare subsp. vulgare]
DMR_scaffold70836_125148	scaffold70836	125148	125235	0.116505	0.43956	0.265049	-0.323056	6.12526e-07	Hypo	AEGTA30924	promoter	LOC_Os05g09580.1	expressed protein	predicted protein [Hordeum vulgare subsp. vulgare]
DMR_scaffold36317_99247	scaffold36317	99247	99344	0.111486	0.309524	0.360187	-0.198037	9.85035e-09	Hypo	AEGTA02668	promoter	LOC_Os05g46740.2	regulator of chromosome condensation, putative, expressed	PREDICTED: uncharacterized protein LOC100827763 [Brachypodium distachyon]
DMR_scaffold165187_41217	scaffold165187	41217	41316	0.0509554	0.225989	0.225478	-0.175033	3.45782e-06	Hypo	AEGTA23620	intron	LOC_Os04g57160.2	flavonol synthase/flavanone 3-hydroxylase, putative, expressed	PREDICTED: hyoscyamine 6-dioxygenase-like [Brachypodium distachyon]
DMR_scaffold29536_15566	scaffold29536	15566	15665	0.0119522	0.121212	0.0986056	-0.10926	2.17283e-06	Hypo	AEGTA02680	intron	LOC_Os02g33420.1	ATPase, AAA family protein, expressed	hypothetical protein OsI_07552 [Oryza sativa Indica Group]
DMR_scaffold46471_139624	scaffold46471	139624	139723	0.185345	0.458472	0.404267	-0.273127	2.15698e-11	Hypo	AEGTA22741	downstream	LOC_Os10g30890.1	expressed protein	PREDICTED: uncharacterized protein LOC100824862 [Brachypodium distachyon]
DMR_scaffold43785_55345	scaffold43785	55345	55441	0.269058	0.496855	0.541522	-0.227797	8.69736e-08	Hypo	AEGTA12711	promoter	LOC_Os08g36630.1	bifunctional monodehydroascorbate reductase and carbonic anhydrasenectarin-3 precursor, putative, expressed	predicted protein [Hordeum vulgare subsp. vulgare]
DMR_scaffold41780_42334	scaffold41780	42334	42428	0.00966184	0.144928	0.0666667	-0.135266	9.12304e-08	Hypo	AEGTA09386	promoter	LOC_Os06g14450.2	exo70 exocyst complex subunit family protein, putative, expressed	hypothetical protein OsI_22412 [Oryza sativa Indica Group]
DMR_scaffold43695_43593	scaffold43695	43593	43686	0	0.118644	0	-0.118644	2.56541e-06	Hypo	AEGTA16887	downstream	LOC_Os01g68490.1	tetratricopeptide-like helical, putative, expressed	PREDICTED: putative pentatricopeptide repeat-containing protein At5g37570-like [Brachypodium distachyon]
DMR_scaffold43695_43593	scaffold43695	43593	43686	0	0.118644	0	-0.118644	2.56541e-06	Hypo	AEGTA29829	downstream	LOC_Os01g68480.1	thioredoxin, putative, expressed	conserved hypothetical protein, expressed [Triticum aestivum]
DMR_scaffold51925_15841	scaffold51925	15841	15939	0.116279	0.345714	0.336344	-0.229435	4.43836e-12	Hypo	AEGTA07120	downstream	LOC_Os12g36900.1	drought induced 19 protein, putative, expressed	predicted protein [Hordeum vulgare subsp. vulgare] >gi|326526293|dbj|BAJ97163.1| predicted protein [Hordeum vulgare subsp. vulgare]
DMR_scaffold161951_1257	scaffold161951	1257	1348	0.0883392	0.25	0.353357	-0.161661	1.91103e-06	Hypo	AEGTA23373	downstream	LOC_Os06g13190.1	expressed protein	--
DMR_scaffold9701_20813	scaffold9701	20813	20910	0.0128535	0.233607	0.0550219	-0.220753	2.59502e-20	Hypo	AEGTA17893	promoter	LOC_Os09g38910.1	OsWAK92 - OsWAK receptor-like protein kinase, expressed	PREDICTED: wall-associated receptor kinase 5-like [Brachypodium distachyon]
DMR_scaffold115010_21531	scaffold115010	21531	21630	0.187692	0.471698	0.397908	-0.284006	4.00531e-12	Hypo	AEGTA29876	intron	LOC_Os03g59550.1	RNA recognition motif containing protein, putative, expressed	PREDICTED: RNA-binding protein 8A-like [Brachypodium distachyon]
DMR_scaffold115010_21531	scaffold115010	21531	21630	0.187692	0.471698	0.397908	-0.284006	4.00531e-12	Hypo	AEGTA08021	promoter	LOC_Os03g59540.1	zinc finger, C3HC4 type domain containing protein, expressed	PREDICTED: uncharacterized protein LOC100821650 [Brachypodium distachyon]
DMR_scaffold11662_22640	scaffold11662	22640	22717	0.165138	0.517857	0.318886	-0.35272	3.76364e-06	Hypo	AEGTA03806	intron	LOC_Os04g06840.1	expressed protein	OSIGBa0147M20.2 [Oryza sativa Indica Group]
DMR_scaffold15258_22981	scaffold15258	22981	23080	0.0858369	0.275591	0.311465	-0.189754	4.66654e-08	Hypo	AEGTA43075	downstream	LOC_Os03g46570.1	protein binding protein, putative, expressed	predicted protein [Hordeum vulgare subsp. vulgare]
DMR_scaffold34860_4162	scaffold34860	4162	4261	0.0403727	0.231707	0.17424	-0.191335	5.22662e-10	Hypo	AEGTA24154	promoter	LOC_Os10g28420.1	IQ calmodulin-binding motif family protein, putative, expressed	predicted protein [Hordeum vulgare subsp. vulgare]
DMR_scaffold61183_15562	scaffold61183	15562	15658	0.00920245	0.115741	0.0795092	-0.106538	3.72318e-08	Hypo	AEGTA19207	downstream	LOC_Os03g16850.1	dof zinc finger domain containing protein, putative, expressed	predicted protein [Hordeum vulgare subsp. vulgare]
DMR_scaffold187117_4979	scaffold187117	4979	5077	0	0.136646	0	-0.136646	4.88751e-10	Hypo	AEGTA03399	exon,intron	LOC_Os04g10240.1	nicotiana lesion-inducing like, putative, expressed	PREDICTED: actin-related protein 9-like [Brachypodium distachyon]
DMR_scaffold114913_95534	scaffold114913	95534	95629	0.106897	0.304348	0.351232	-0.197451	3.21087e-07	Hypo	AEGTA30867	downstream	LOC_Os03g01230.2	DNA-directed RNA polymerase II subunit RPB9, putative, expressed	hypothetical protein SORBIDRAFT_08g018130 [Sorghum bicolor] >gi|241944049|gb|EES17194.1| hypothetical protein SORBIDRAFT_08g018130 [Sorghum bicolor]
DMR_scaffold114913_95534	scaffold114913	95534	95629	0.106897	0.304348	0.351232	-0.197451	3.21087e-07	Hypo	AEGTA30866	promoter	LOC_Os01g24980.1	naringenin,2-oxoglutarate 3-dioxygenase, putative, expressed	predicted protein [Hordeum vulgare subsp. vulgare]
DMR_scaffold52313_48538	scaffold52313	48538	48636	0.112179	0.268116	0.418399	-0.155936	1.35196e-06	Hypo	AEGTA28142	downstream	LOC_Os05g09370.1	kinase, pfkB family, putative, expressed	predicted protein [Hordeum vulgare subsp. vulgare]
DMR_scaffold89099_102587	scaffold89099	102587	102686	0	0.173469	0	-0.173469	6.39923e-07	Hypo	AEGTA42754	exon,intron	LOC_Os02g44100.1	expressed protein	predicted protein [Hordeum vulgare subsp. vulgare]
DMR_scaffold31907_80120	scaffold31907	80120	80218	0.129412	0.361257	0.358227	-0.231845	1.36723e-08	Hypo	AEGTA24834	promoter	--	--	predicted protein [Hordeum vulgare subsp. vulgare]
DMR_scaffold16120_76664	scaffold16120	76664	76761	0.300847	0.502674	0.598494	-0.201826	9.79303e-07	Hypo	AEGTA15967	promoter	LOC_Os06g02800.1	expressed protein	predicted protein [Hordeum vulgare subsp. vulgare]
DMR_scaffold16120_76664	scaffold16120	76664	76761	0.300847	0.502674	0.598494	-0.201826	9.79303e-07	Hypo	AEGTA07622	promoter	--	--	hypothetical protein [Oryza sativa Japonica Group] >gi|55296916|dbj|BAD68367.1| hypothetical protein [Oryza sativa Japonica Group] >gi|125553824|gb|EAY99429.1| hypothetical protein OsI_21400 [Oryza sativa Indica Group]
DMR_scaffold44866_37196	scaffold44866	37196	37291	0.411765	0.656442	0.627268	-0.244677	8.37635e-07	Hypo	AEGTA23189	intron	LOC_Os03g05180.1	expressed protein	hypothetical protein SORBIDRAFT_01g047200 [Sorghum bicolor] >gi|241919716|gb|EER92860.1| hypothetical protein SORBIDRAFT_01g047200 [Sorghum bicolor]
DMR_scaffold34599_31725	scaffold34599	31725	31781	0	0.232558	0	-0.232558	7.79693e-06	Hypo	AEGTA27615	exon	LOC_Os02g01740.1	U5 small nuclear ribonucleoprotein 200 kDa helicase, putative, expressed	PREDICTED: U5 small nuclear ribonucleoprotein 200 kDa helicase [Brachypodium distachyon]
DMR_scaffold71320_7337	scaffold71320	7337	7435	0.148607	0.343558	0.432552	-0.194951	2.01444e-06	Hypo	AEGTA26135	promoter	LOC_Os05g28750.1	60S ribosomal protein L29-2, putative, expressed	PREDICTED: 60S ribosomal protein L29-2-like [Brachypodium distachyon]
DMR_scaffold2466_12098	scaffold2466	12098	12190	0.0661157	0.270492	0.244428	-0.204376	3.53522e-07	Hypo	AEGTA19452	intron	LOC_Os01g25386.1	multidrug resistance-associated protein, putative, expressed	PREDICTED: ABC transporter C family member 4-like [Brachypodium distachyon]
DMR_scaffold51128_28017	scaffold51128	28017	28108	0.0625	0.277311	0.225379	-0.214811	5.19839e-06	Hypo	AEGTA21621	promoter	LOC_Os03g10640.1	calcium-transporting ATPase, plasma membrane-type, putative, expressed	predicted protein [Hordeum vulgare subsp. vulgare] >gi|326498747|dbj|BAK02359.1| predicted protein [Hordeum vulgare subsp. vulgare] >gi|326521372|dbj|BAJ96889.1| predicted protein [Hordeum vulgare subsp. vulgare]
[truncated: 3,707 more rows]
