# Supplementary material for: DNA methylation dynamics during the interaction of wheat progenitor Aegilops tauschii with the obligate biotrophic fungus Blumeria graminis f. sp. tritici
Source: New Phytol. 2018 Sep 6;221(2):1023–35. doi: 10.1111/nph.15432 (PMC6586159; doi:10.1111/nph.15432)
Supplement: Supplementary file 5 [file NPH-221-1023-s005.xls]

## Sheet: Sheet1
New Phytologist Supporting Information Tables S8
Article title: DNA methylation dynamics during the interaction of wheat progenitor Aegilops tauschii with the obligate biotrophic fungus Blumeria graminis f. sp. tritici
Authors: Shuaifeng Geng, Xingchen Kong, Gaoyuan Song, Meiling Jia, Jiantao Guan, Fang Wang, Zhengrui Qin, Liang Wu, Xiujin Lan, Aili Li, and Long Mao
Article acceptance date: 6 August 2018
The following Supporting Information Tables S8 is available:

## Sheet: Table S8(a)
Table S8(a) List of unique hyper-methylated genes
geneid	osa	osa description	NR description
CHH (364)
AEGTA26487	LOC_Os02g38300.1	SNF7 domain containing protein, putative, expressed	predicted protein [Hordeum vulgare subsp. vulgare]
AEGTA11376	LOC_Os11g26760.1	dehydrin, putative, expressed	dehydrin [Hordeum vulgare subsp. vulgare]
AEGTA25648	--	--	PREDICTED: uncharacterized protein LOC100823959 [Brachypodium distachyon]
AEGTA12801	LOC_Os07g48460.1	stress responsive protein, putative, expressed	hypothetical protein OsJ_25614 [Oryza sativa Japonica Group]
AEGTA03885	LOC_Os06g29810.2	lectin protein kinase family protein, putative, expressed	hypothetical protein SORBIDRAFT_10g014200 [Sorghum bicolor] >gi|241915215|gb|EER88359.1| hypothetical protein SORBIDRAFT_10g014200 [Sorghum bicolor]
AEGTA18941	LOC_Os02g12900.1	cysteine synthase, putative, expressed	PREDICTED: LOW QUALITY PROTEIN: cysteine synthase, chloroplastic/chromoplastic-like [Brachypodium distachyon]
AEGTA18346	LOC_Os01g59570.1	senescence-induced receptor-like serine/threonine-protein kinase precursor, putative, expressed	PREDICTED: probable LRR receptor-like serine/threonine-protein kinase At1g51810-like [Brachypodium distachyon]
AEGTA26483	LOC_Os02g07060.1	tubulin/FtsZ domain containing protein, putative, expressed	beta tubulin 2 [Hordeum vulgare subsp. vulgare]
AEGTA30940	LOC_Os03g02540.1	proteasome subunit, putative, expressed	predicted protein [Hordeum vulgare subsp. vulgare]
AEGTA29418	LOC_Os07g07194.1	MAC/Perforin domain containing protein, putative, expressed	predicted protein [Hordeum vulgare subsp. vulgare]
AEGTA31080	LOC_Os03g06390.1	expressed protein	predicted protein [Hordeum vulgare subsp. vulgare]
AEGTA06404	LOC_Os11g41900.1	acyltransferase, putative, expressed	predicted protein [Hordeum vulgare subsp. vulgare]
AEGTA08706	LOC_Os04g48760.1	leucine-rich repeat family protein, putative, expressed	predicted protein [Hordeum vulgare subsp. vulgare]
AEGTA22563	LOC_Os10g10980.1	OsFBX379 - F-box domain containing protein, expressed	predicted protein [Hordeum vulgare subsp. vulgare]
AEGTA30280	LOC_Os06g02220.1	MTA/SAH nucleosidase, putative, expressed	predicted protein [Hordeum vulgare subsp. vulgare] >gi|326534118|dbj|BAJ89409.1| predicted protein [Hordeum vulgare subsp. vulgare]
AEGTA03421	--	--	Tuftelin interacting protein 11 domain containing protein [Triticum aestivum]
AEGTA03810	LOC_Os01g15780.1	glycosyl transferase, group 1 domain containing protein, expressed	PREDICTED: uncharacterized protein LOC100834487 [Brachypodium distachyon]
AEGTA03450	--	--	PREDICTED: uncharacterized protein LOC100838363 [Brachypodium distachyon]
AEGTA42424	LOC_Os06g50350.1	expressed protein	PREDICTED: uncharacterized protein LOC100827627 [Brachypodium distachyon]
AEGTA00057	LOC_Os11g17430.1	retrotransposon protein, putative, unclassified, expressed	PREDICTED: protein FAR1-RELATED SEQUENCE 5-like [Brachypodium distachyon]
AEGTA17570	LOC_Os01g71380.1	glycosyl hydrolases family 17, putative, expressed	predicted protein [Hordeum vulgare subsp. vulgare]
AEGTA25594	LOC_Os01g02750.1	protein kinase domain containing protein, expressed	predicted protein [Hordeum vulgare subsp. vulgare]
AEGTA05020	LOC_Os01g74152.1	haloacid dehalogenase-like hydrolase family protein, putative, expressed	PREDICTED: uncharacterized protein C24B11.05-like [Brachypodium distachyon]
AEGTA26362	LOC_Os01g41010.2	DUF581 domain containing protein, expressed	predicted protein [Hordeum vulgare subsp. vulgare]
AEGTA04997	LOC_Os03g19420.2	nicotianamine synthase, putative, expressed	RecName: Full=Probable nicotianamine synthase 4; AltName: Full=HvNAS4; AltName: Full=S-adenosyl-L-methionine:S-adenosyl-L-methionine:S-adenosyl-methionine 3-amino-3-carboxypropyltransferase 4 >gi|4220598|dbj|BAA74583.1| nicotianamine Synthase 4 [Hordeum vulgare subsp. vulgare]
AEGTA10031	LOC_Os04g46894.1	beige/BEACH domain containing protein, expressed	PREDICTED: uncharacterized protein LOC100825574 [Brachypodium distachyon]
AEGTA19798	LOC_Os08g39210.1	OsWAK74 - OsWAK receptor-like protein kinase, expressed	PREDICTED: wall-associated receptor kinase 5-like [Brachypodium distachyon]
AEGTA12253	LOC_Os03g19530.1	DEAD-box ATP-dependent RNA helicase, putative, expressed	predicted protein [Hordeum vulgare subsp. vulgare]
AEGTA08806	LOC_Os03g61920.1	electron transfer flavoprotein subunit alpha, mitochondrial precursor, putative, expressed	predicted protein [Hordeum vulgare subsp. vulgare]
AEGTA05601	LOC_Os08g44270.1	vignain precursor, putative, expressed	papain-like cysteine proteinase [Hordeum vulgare subsp. vulgare] >gi|326517250|dbj|BAJ99991.1| predicted protein [Hordeum vulgare subsp. vulgare]
AEGTA06856	LOC_Os08g37030.1	gibberellin receptor GID1L2, putative, expressed	predicted protein [Hordeum vulgare subsp. vulgare]
AEGTA25589	LOC_Os09g38920.1	thiol protease SEN102 precursor, putative, expressed	papain-like cysteine proteinase [Hordeum vulgare subsp. vulgare]
AEGTA18687	LOC_Os12g08780.1	flavin monooxygenase, putative, expressed	PREDICTED: flavin-containing monooxygenase YUCCA10-like [Brachypodium distachyon]
AEGTA17981	LOC_Os05g41270.1	CAMK_CAMK_like.4 - CAMK includes calcium/calmodulin depedent protein kinases, expressed	predicted protein [Hordeum vulgare subsp. vulgare]
AEGTA22469	LOC_Os04g19810.1	OsFBL12 - F-box domain and LRR containing protein, expressed	hypothetical protein OsJ_14069 [Oryza sativa Japonica Group]
AEGTA43734	--	--	--
AEGTA43709	LOC_Os10g36420.1	YABBY domain containing protein, putative, expressed	YABBY protein [Triticum aestivum]
AEGTA05424	LOC_Os02g14490.1	MYB family transcription factor, putative, expressed	myb family transcription factor-like [Oryza sativa Japonica Group] >gi|125581445|gb|EAZ22376.1| hypothetical protein OsJ_06034 [Oryza sativa Japonica Group]
AEGTA07821	LOC_Os01g66710.1	polygalacturonase, putative, expressed	PREDICTED: polygalacturonase-like [Brachypodium distachyon]
AEGTA13962	LOC_Os09g37976.1	cupin domain containing protein, expressed	predicted protein [Hordeum vulgare subsp. vulgare]
AEGTA24423	LOC_Os03g46640.1	deoxyuridine 5-triphosphate nucleotidohydrolase, putative, expressed	hypothetical protein SORBIDRAFT_01g012360 [Sorghum bicolor] >gi|241920544|gb|EER93688.1| hypothetical protein SORBIDRAFT_01g012360 [Sorghum bicolor]
AEGTA18710	LOC_Os06g12100.1	mTERF family protein, expressed	predicted protein [Hordeum vulgare subsp. vulgare]
AEGTA42976	LOC_Os10g05210.2	OsFBX368 - F-box domain containing protein, expressed	uncharacterized protein LOC100191208 [Zea mays] >gi|194688330|gb|ACF78249.1| unknown [Zea mays] >gi|194700990|gb|ACF84579.1| unknown [Zea mays] >gi|413946846|gb|AFW79495.1| hypothetical protein ZEAMMB73_868160 [Zea mays]
AEGTA00136	LOC_Os02g26850.1	rRNA-processing protein FCF, putative, expressed	predicted protein [Hordeum vulgare subsp. vulgare] >gi|326496807|dbj|BAJ98430.1| predicted protein [Hordeum vulgare subsp. vulgare]
AEGTA26050	LOC_Os07g44499.1	peroxidase, putative, expressed	hypothetical protein OsI_27036 [Oryza sativa Indica Group]
AEGTA32598	LOC_Os03g19870.3	ATP binding protein, putative, expressed	PREDICTED: GPN-loop GTPase 1 homolog [Brachypodium distachyon]
AEGTA18179	LOC_Os12g04170.1	domain of unknown function, DUF250 domain containing protein, expressed	PREDICTED: probable sugar phosphate/phosphate translocator At5g25400-like [Brachypodium distachyon]
AEGTA03794	--	--	--
AEGTA42907	--	--	predicted protein [Hordeum vulgare subsp. vulgare]
AEGTA33000	LOC_Os01g08110.1	flavonol-3-O-glycoside-7-O-glucosyltransferase 1, putative, expressed	UDP-glucoronosyl/UDP-glucosyl transferase protein [Triticum aestivum] >gi|224184727|gb|ACN39596.1| UDP-glycosyltransferase [Triticum aestivum]
AEGTA02844	LOC_Os01g01770.1	ZOS1-01 - C2H2 zinc finger protein, expressed	PREDICTED: RNA exonuclease 4-like [Brachypodium distachyon]
AEGTA05451	LOC_Os02g30974.1	expressed protein	PREDICTED: uncharacterized protein LOC100823427 [Brachypodium distachyon]
AEGTA18662	LOC_Os03g48750.1	Cupin domain containing protein, expressed	RecName: Full=Oxalate oxidase GF-2.8; AltName: Full=Germin GF-2.8; Flags: Precursor >gi|170694|gb|AAA34268.1| germin protein precursor [Triticum aestivum] >gi|170698|gb|AAA34270.1| germin [Triticum aestivum]
AEGTA06595	--	--	--
AEGTA22323	LOC_Os05g43860.1	expressed protein	predicted protein [Hordeum vulgare subsp. vulgare]
AEGTA11002	LOC_Os10g23820.1	transferase family protein, putative, expressed	predicted protein [Hordeum vulgare subsp. vulgare]
AEGTA31082	LOC_Os10g42840.2	NADH dehydrogenase 1 alpha subcomplex subunit 12, putative, expressed	PREDICTED: probable NADH dehydrogenase [ubiquinone] 1 alpha subcomplex subunit 12-like [Brachypodium distachyon]
AEGTA03319	LOC_Os10g05440.1	expressed protein	PREDICTED: uncharacterized protein LOC100837515 [Brachypodium distachyon]
AEGTA30378	LOC_Os03g19220.2	expressed protein	hypothetical protein OsI_11220 [Oryza sativa Indica Group] >gi|125585978|gb|EAZ26642.1| hypothetical protein OsJ_10546 [Oryza sativa Japonica Group]
AEGTA43894	LOC_Os04g38070.1	retrotransposon protein, putative, unclassified, expressed	--
AEGTA03277	LOC_Os09g10840.1	transcription factor, putative, expressed	PREDICTED: TGACG-sequence-specific DNA-binding protein TGA-2.1-like [Brachypodium distachyon]
AEGTA15408	LOC_Os08g03990.1	expressed protein	PREDICTED: uncharacterized protein LOC100823887 [Brachypodium distachyon]
AEGTA06333	LOC_Os01g73980.1	xylem cysteine proteinase 2 precursor, putative, expressed	papain-like cysteine proteinase [Hordeum vulgare subsp. vulgare] >gi|326514262|dbj|BAJ92281.1| predicted protein [Hordeum vulgare subsp. vulgare] >gi|326519402|dbj|BAJ96700.1| predicted protein [Hordeum vulgare subsp. vulgare] >gi|326524351|dbj|BAK00559.1| predicted protein [Hordeum vulgare subsp. vulgare] >gi|326531998|dbj|BAK01375.1| predicted protein [Hordeum vulgare subsp. vulgare]
AEGTA27441	LOC_Os05g05160.1	CGMC_MAPKCGMC_2.1 - CGMC includes CDA, MAPK, GSK3, and CLKC kinases, expressed	mitogen-activated protein kinase 2 [Triticum aestivum]
AEGTA14563	LOC_Os02g48590.1	expressed protein	hypothetical protein OsI_08697 [Oryza sativa Indica Group]
AEGTA14156	LOC_Os09g38840.1	OsWAK90 - OsWAK receptor-like protein kinase, expressed	PREDICTED: wall-associated receptor kinase 5-like [Brachypodium distachyon]
AEGTA32647	LOC_Os12g08700.1	expressed protein	PREDICTED: uncharacterized protein LOC100837303 [Brachypodium distachyon]
AEGTA13858	LOC_Os02g56270.1	ENTH domain containing protein, expressed	predicted protein [Hordeum vulgare subsp. vulgare]
AEGTA02507	LOC_Os01g39260.1	OsFtsH5 FtsH protease, homologue of AtFtsH4, expressed	predicted protein [Hordeum vulgare subsp. vulgare]
AEGTA23981	--	--	--
AEGTA11964	--	--	predicted protein [Hordeum vulgare subsp. vulgare]
AEGTA21556	LOC_Os09g34230.1	UDP-glucoronosyl/UDP-glucosyl transferase, putative, expressed	PREDICTED: UDP-glycosyltransferase 74F1-like [Brachypodium distachyon]
AEGTA02400	LOC_Os05g45954.1	AP2 domain containing protein, expressed	hypothetical protein SORBIDRAFT_09g026800 [Sorghum bicolor] >gi|241946729|gb|EES19874.1| hypothetical protein SORBIDRAFT_09g026800 [Sorghum bicolor]
AEGTA00709	LOC_Os12g06900.1	citrate-binding protein precursor, putative, expressed	hypothetical protein SORBIDRAFT_08g004150 [Sorghum bicolor] >gi|241943564|gb|EES16709.1| hypothetical protein SORBIDRAFT_08g004150 [Sorghum bicolor]
AEGTA04379	LOC_Os04g01310.1	serine/threonine-protein kinase receptor precursor, putative, expressed	predicted protein [Hordeum vulgare subsp. vulgare]
AEGTA11530	LOC_Os01g71250.1	expressed protein	hypothetical protein SORBIDRAFT_01g012540 [Sorghum bicolor] >gi|241917967|gb|EER91111.1| hypothetical protein SORBIDRAFT_01g012540 [Sorghum bicolor]
AEGTA42405	LOC_Os09g15540.1	OsFBX312 - F-box domain containing protein, expressed	predicted protein [Hordeum vulgare subsp. vulgare]
AEGTA17257	--	--	predicted protein [Hordeum vulgare subsp. vulgare]
AEGTA18928	LOC_Os01g04930.1	MYB family transcription factor, putative, expressed	GID2L [Triticum aestivum] >gi|359952808|gb|AEV91194.1| MYB-related protein [Aegilops tauschii]
AEGTA29574	LOC_Os10g14020.1	TPD1, putative, expressed	predicted protein [Hordeum vulgare subsp. vulgare]
AEGTA07313	LOC_Os08g44160.1	expressed protein	PREDICTED: uncharacterized protein LOC100823887 [Brachypodium distachyon]
AEGTA30889	LOC_Os06g43660.2	inorganic H+ pyrophosphatase, putative, expressed	vacuolar H+-pyrophosphatase [Triticum aestivum]
AEGTA25908	LOC_Os05g37450.1	starch binding domain containing protein, putative, expressed	predicted protein [Hordeum vulgare subsp. vulgare]
AEGTA30421	LOC_Os02g31040.1	dihydrolipoyllysine-residue succinyltransferase component of 2-oxoglutarate dehydrogenase complex, mitochondrial precursor, putative, expressed	predicted protein [Hordeum vulgare subsp. vulgare]
AEGTA04847	LOC_Os10g32830.1	kinase, pfkB family, putative, expressed	PREDICTED: ketohexokinase-like [Brachypodium distachyon]
AEGTA01496	LOC_Os03g48830.1	ribosomal protein-related, putative, expressed	TPA: hypothetical protein ZEAMMB73_605856 [Zea mays]
AEGTA23269	LOC_Os01g28510.1	expressed protein	predicted protein [Hordeum vulgare subsp. vulgare]
AEGTA02961	LOC_Os06g20120.1	CND41, chloroplast nucleoid DNA binding protein, putative, expressed	hypothetical protein SORBIDRAFT_10g011140 [Sorghum bicolor] >gi|241915150|gb|EER88294.1| hypothetical protein SORBIDRAFT_10g011140 [Sorghum bicolor]
AEGTA10600	LOC_Os02g50040.1	endoglucanase, putative, expressed	predicted protein [Hordeum vulgare subsp. vulgare]
AEGTA25228	LOC_Os02g03120.1	endoglucanase, putative, expressed	unnamed protein product [Vitis vinifera]
AEGTA19794	LOC_Os04g09900.2	ent-kaurene synthase, chloroplast precursor, putative, expressed	ent-copalyl diphosphate synthase [Triticum aestivum]
AEGTA18282	LOC_Os08g13920.1	glycosyl hydrolases family 16, putative, expressed	xyloglucan xyloglucosyl transferase [Hordeum vulgare]
AEGTA32666	LOC_Os10g25230.1	ZIM domain containing protein, putative, expressed	predicted protein [Hordeum vulgare subsp. vulgare]
AEGTA24825	LOC_Os06g05050.1	OsWAK61 - OsWAK receptor-like protein kinase, expressed	wall-associated kinase 3 [Triticum aestivum]
AEGTA26607	LOC_Os07g08430.1	indole-3-glycerol phosphate lyase, chloroplast precursor, putative, expressed	tryptophan synthase alpha subunit, partial [Secale cereale]
AEGTA07992	LOC_Os07g48570.1	expressed protein	predicted protein [Hordeum vulgare subsp. vulgare]
AEGTA04493	LOC_Os04g50050.1	retrotransposon protein, putative, unclassified, expressed	PREDICTED: uncharacterized protein LOC100824491 [Brachypodium distachyon]
AEGTA18674	LOC_Os09g39690.1	protein binding protein, putative, expressed	predicted protein [Hordeum vulgare subsp. vulgare]
AEGTA11737	LOC_Os03g56944.1	lysine-rich arabinogalactan protein 19 precursor, putative, expressed	predicted protein [Hordeum vulgare subsp. vulgare]
AEGTA15420	LOC_Os10g37640.1	HIT zinc finger domain containing protein, expressed	predicted protein [Hordeum vulgare subsp. vulgare]
AEGTA29166	LOC_Os11g29630.1	expressed protein	PREDICTED: uncharacterized protein LOC100846130 [Brachypodium distachyon]
AEGTA07358	LOC_Os03g12010.1	expressed protein	predicted protein [Hordeum vulgare subsp. vulgare]
AEGTA24731	--	--	predicted protein [Hordeum vulgare subsp. vulgare]
AEGTA26282	LOC_Os08g04440.1	RNA recognition motif containing protein, putative, expressed	predicted protein [Hordeum vulgare subsp. vulgare] >gi|326517426|dbj|BAK00080.1| predicted protein [Hordeum vulgare subsp. vulgare]
AEGTA06031	LOC_Os12g36000.1	expressed protein	predicted protein [Hordeum vulgare subsp. vulgare]
AEGTA00472	LOC_Os06g01460.1	expressed protein	PREDICTED: uncharacterized protein LOC100840178 [Brachypodium distachyon]
AEGTA20875	LOC_Os05g04750.1	OsFBX157 - F-box domain containing protein, expressed	predicted protein [Hordeum vulgare subsp. vulgare]
AEGTA04114	LOC_Os08g05480.1	OsFBX261 - F-box domain containing protein, expressed	PREDICTED: F-box protein PP2-B10-like [Brachypodium distachyon]
AEGTA01331	LOC_Os11g10200.1	OsFBX413 - F-box domain containing protein, expressed	hypothetical protein OsJ_33314 [Oryza sativa Japonica Group]
AEGTA26561	LOC_Os03g23020.1	expressed protein	predicted protein [Hordeum vulgare subsp. vulgare] >gi|326527451|dbj|BAK08000.1| predicted protein [Hordeum vulgare subsp. vulgare]
AEGTA09365	--	--	--
AEGTA28031	LOC_Os07g35940.1	beta-amylase, putative, expressed	RecName: Full=Beta-amylase; AltName: Full=1,4-alpha-D-glucan maltohydrolase; AltName: Full=Beta-Amy1; Flags: Precursor
AEGTA03907	LOC_Os01g40830.1	transposon protein, putative, Mutator sub-class, expressed	PREDICTED: uncharacterized protein LOC100836740 [Brachypodium distachyon]
AEGTA19012	LOC_Os01g17214.1	major facilitator superfamily antiporter, putative, expressed	predicted protein [Hordeum vulgare subsp. vulgare]
AEGTA18940	LOC_Os02g12910.1	receptor-like protein kinase 5 precursor, putative, expressed	hypothetical protein OsJ_05933 [Oryza sativa Japonica Group]
AEGTA26777	LOC_Os03g17490.1	expressed protein	predicted protein [Hordeum vulgare subsp. vulgare]
AEGTA11714	LOC_Os03g03470.1	expressed protein	predicted protein [Hordeum vulgare subsp. vulgare]
AEGTA23772	LOC_Os04g54940.1	ATEB1A-like microtubule associated protein, putative, expressed	PREDICTED: uncharacterized protein LOC100830367 [Brachypodium distachyon]
AEGTA10437	LOC_Os03g44270.1	retrotransposon protein, putative, Ty1-copia subclass, expressed	predicted protein [Hordeum vulgare subsp. vulgare]
AEGTA06591	LOC_Os12g02080.1	peroxidase precursor, putative, expressed	predicted protein [Hordeum vulgare subsp. vulgare]
AEGTA22482	LOC_Os04g35930.1	OsFBX134 - F-box domain containing protein, expressed	H0525C06.11 [Oryza sativa Indica Group]
AEGTA12144	LOC_Os07g45510.1	expressed protein	PREDICTED: uncharacterized protein LOC100822712 [Brachypodium distachyon]
AEGTA18075	LOC_Os09g09330.1	expressed protein	Os09g0246700 [Oryza sativa Japonica Group] >gi|113630894|dbj|BAF24575.1| Os09g0246700 [Oryza sativa Japonica Group]
AEGTA13946	LOC_Os11g39450.1	cysteine-rich receptor-like protein kinase 7 precursor, putative, expressed	predicted protein [Hordeum vulgare subsp. vulgare]
AEGTA42637	LOC_Os06g11860.1	ethylene-responsive transcription factor, putative, expressed	predicted protein [Hordeum vulgare subsp. vulgare]
AEGTA31240	LOC_Os07g08210.2	cytidylyltransferase domain containing protein, expressed	predicted protein [Hordeum vulgare subsp. vulgare]
AEGTA18369	LOC_Os02g17150.1	OsSub18 - Putative Subtilisin homologue, expressed	predicted protein [Hordeum vulgare subsp. vulgare]
AEGTA30552	LOC_Os11g48030.1	skp1 family, tetramerisation domain containing protein, expressed	PREDICTED: transcription elongation factor B polypeptide 1-like [Brachypodium distachyon]
AEGTA22237	LOC_Os11g10550.1	NBS-LRR disease resistance protein, putative, expressed	hypothetical protein SORBIDRAFT_06g000350 [Sorghum bicolor] >gi|241938584|gb|EES11729.1| hypothetical protein SORBIDRAFT_06g000350 [Sorghum bicolor]
AEGTA10573	LOC_Os02g35190.1	chloride channel protein, putative, expressed	predicted protein [Hordeum vulgare subsp. vulgare]
AEGTA27396	LOC_Os10g29310.1	MBTB51 - Bric-a-Brac, Tramtrack, Broad Complex BTB domain with Meprin and TRAF Homology MATH domain, expressed	PREDICTED: LOW QUALITY PROTEIN: BTB/POZ and MATH domain-containing protein 2-like [Brachypodium distachyon]
AEGTA13034	LOC_Os10g04674.2	disease resistance protein RPM1, putative, expressed	PREDICTED: disease resistance protein RPM1-like [Brachypodium distachyon]
AEGTA12600	LOC_Os04g54140.1	receptor-like kinase, putative, expressed	predicted protein [Hordeum vulgare subsp. vulgare]
AEGTA19847	LOC_Os04g44354.1	UDP-glucoronosyl and UDP-glucosyl transferase domain containing protein, expressed	predicted protein [Hordeum vulgare subsp. vulgare]
AEGTA12792	LOC_Os08g42670.1	resistance protein, putative, expressed	putative resistance protein [Triticum monococcum]
AEGTA16318	--	--	--
AEGTA05584	LOC_Os03g19970.1	CAS1 domain-containing protein 1 precursor, putative, expressed	PREDICTED: CAS1 domain-containing protein 1-like [Brachypodium distachyon]
AEGTA02158	LOC_Os12g08850.1	expressed protein	hypothetical protein ZEAMMB73_778461 [Zea mays]
AEGTA07713	LOC_Os01g46210.1	GDSL-like lipase/acylhydrolase, putative, expressed	predicted protein [Hordeum vulgare subsp. vulgare]
AEGTA21824	LOC_Os06g36590.1	transporter, monovalent cation:proton antiporter-2 family, putative, expressed	predicted protein [Hordeum vulgare subsp. vulgare] >gi|326516810|dbj|BAJ96397.1| predicted protein [Hordeum vulgare subsp. vulgare]
AEGTA44065	LOC_Os04g01874.1	protein kinase, putative, expressed	Os08g0514100 [Oryza sativa Japonica Group] >gi|113624198|dbj|BAF24143.1| Os08g0514100 [Oryza sativa Japonica Group]
AEGTA23022	LOC_Os05g04914.1	expressed protein	hypothetical protein OsI_18403 [Oryza sativa Indica Group]
AEGTA07685	LOC_Os03g09020.1	dehydrogenase, putative, expressed	predicted protein [Hordeum vulgare subsp. vulgare] >gi|326522761|dbj|BAJ88426.1| predicted protein [Hordeum vulgare subsp. vulgare] >gi|326523195|dbj|BAJ88638.1| predicted protein [Hordeum vulgare subsp. vulgare]
AEGTA24810	LOC_Os12g32940.1	transporter family protein, putative, expressed	PREDICTED: polyol transporter 5-like [Brachypodium distachyon]
AEGTA29839	LOC_Os09g07350.1	fasciclin-like arabinogalactan protein 8 precursor, putative, expressed	fasciclin-like protein FLA28 [Triticum aestivum]
AEGTA07167	LOC_Os01g10930.1	peptide-N4-asparagine amidase A, putative, expressed	predicted protein [Hordeum vulgare subsp. vulgare]
AEGTA15760	--	--	predicted protein [Hordeum vulgare subsp. vulgare]
AEGTA21793	LOC_Os02g52930.1	integral membrane protein DUF6 containing protein, expressed	predicted protein [Hordeum vulgare subsp. vulgare]
AEGTA27400	LOC_Os02g26700.1	cation transport regulator-like protein 1, putative, expressed	PREDICTED: cation transport regulator-like protein 2-like [Brachypodium distachyon]
AEGTA42455	--	--	hypothetical protein OsI_16635 [Oryza sativa Indica Group] >gi|222629203|gb|EEE61335.1| hypothetical protein OsJ_15456 [Oryza sativa Japonica Group]
AEGTA20703	LOC_Os12g33090.1	zinc finger family protein, putative, expressed	predicted protein [Hordeum vulgare subsp. vulgare]
AEGTA17936	LOC_Os01g43130.1	DEAD/DEAH box helicase, putative, expressed	PREDICTED: DEAD-box ATP-dependent RNA helicase 25-like [Brachypodium distachyon]
AEGTA26834	LOC_Os01g43870.1	NLI interacting factor-like phosphatase, putative, expressed	PREDICTED: uncharacterized protein LOC100830008 [Brachypodium distachyon]
AEGTA12282	LOC_Os07g07410.1	oxidoreductase, 2OG-Fe oxygenase family protein, putative, expressed	predicted protein [Hordeum vulgare subsp. vulgare]
AEGTA02385	LOC_Os07g48370.1	glycosyl transferase, family 8, putative, expressed	PREDICTED: probable galacturonosyltransferase 7-like [Brachypodium distachyon]
AEGTA20671	LOC_Os02g36590.1	CPuORF19 - conserved peptide uORF-containing transcript, expressed	predicted protein [Hordeum vulgare subsp. vulgare]
AEGTA21393	--	--	hypothetical protein OsI_11897 [Oryza sativa Indica Group]
AEGTA18327	LOC_Os04g30030.1	cysteine-rich receptor-like protein kinase 12 precursor, putative, expressed	predicted protein [Hordeum vulgare subsp. vulgare]
AEGTA42421	LOC_Os01g16200.1	serpin domain containing protein, putative, expressed	hypothetical protein SORBIDRAFT_03g010570 [Sorghum bicolor] >gi|241927400|gb|EES00545.1| hypothetical protein SORBIDRAFT_03g010570 [Sorghum bicolor]
AEGTA25324	LOC_Os02g57010.1	RNA recognition motif containing protein, putative, expressed	predicted protein [Hordeum vulgare subsp. vulgare] >gi|326511469|dbj|BAJ87748.1| predicted protein [Hordeum vulgare subsp. vulgare] >gi|326511763|dbj|BAJ92026.1| predicted protein [Hordeum vulgare subsp. vulgare] >gi|326514088|dbj|BAJ92194.1| predicted protein [Hordeum vulgare subsp. vulgare] >gi|326527877|dbj|BAJ88990.1| predicted protein [Hordeum vulgare subsp. vulgare] >gi|326534068|dbj|BAJ893…
AEGTA33025	--	--	hypothetical protein OsI_37338 [Oryza sativa Indica Group]
AEGTA14668	LOC_Os04g57850.1	AMP-binding enzyme, putative, expressed	predicted protein [Hordeum vulgare subsp. vulgare]
AEGTA17907	LOC_Os04g52210.1	terpene synthase, putative, expressed	ent-kaurene synthase like 5 [Triticum aestivum]
AEGTA25592	--	--	csAtPR5 [Triticum aestivum]
AEGTA42617	--	--	--
AEGTA14775	LOC_Os05g15720.1	expressed protein	PREDICTED: probable LRR receptor-like serine/threonine-protein kinase At1g51810-like [Brachypodium distachyon]
AEGTA15508	LOC_Os04g55760.1	OsWAK55 - OsWAK receptor-like protein kinase, expressed	PREDICTED: wall-associated receptor kinase 2-like [Brachypodium distachyon]
AEGTA31001	LOC_Os04g32560.1	ATP-dependent Clp protease ATP-binding subunit clpA homolog CD4B,chloroplast precursor, putative, expressed	Os04g0397100 [Oryza sativa Japonica Group] >gi|113564236|dbj|BAF14579.1| Os04g0397100, partial [Oryza sativa Japonica Group]
AEGTA28919	--	--	predicted protein [Hordeum vulgare subsp. vulgare]
AEGTA43301	LOC_Os02g32469.1	expressed protein	predicted protein [Hordeum vulgare subsp. vulgare] >gi|326531978|dbj|BAK01365.1| predicted protein [Hordeum vulgare subsp. vulgare]
AEGTA27178	LOC_Os10g41490.3	CAMK_CAMK_like.41 - CAMK includes calcium/calmodulin depedent protein kinases, expressed	PREDICTED: serine/threonine-protein kinase SAPK3-like [Brachypodium distachyon]
AEGTA07500	LOC_Os05g50910.1	extra-large G-protein-related, putative, expressed	predicted protein [Hordeum vulgare subsp. vulgare]
AEGTA15122	LOC_Os11g29230.1	pentatricopeptide repeat protein PPR986-12, putative, expressed	predicted protein [Hordeum vulgare subsp. vulgare]
AEGTA02784	LOC_Os12g02130.1	expressed protein	PREDICTED: uncharacterized protein LOC100828235 [Brachypodium distachyon]
AEGTA05932	LOC_Os02g48910.1	ubiquitin-conjugating enzyme, putative, expressed	predicted protein [Hordeum vulgare subsp. vulgare]
AEGTA01111	LOC_Os10g24010.1	OsFBX383 - F-box domain containing protein, expressed	hypothetical protein SORBIDRAFT_04g005540 [Sorghum bicolor] >gi|241931499|gb|EES04644.1| hypothetical protein SORBIDRAFT_04g005540 [Sorghum bicolor]
AEGTA18631	LOC_Os03g48760.1	Cupin domain containing protein, expressed	oxalate oxidase precursor [Triticum aestivum]
AEGTA42466	LOC_Os02g39710.1	CCT/B-box zinc finger protein, putative, expressed	predicted protein [Hordeum vulgare subsp. vulgare]
AEGTA06219	LOC_Os03g55400.1	expressed protein	PREDICTED: uncharacterized protein LOC100843304 [Brachypodium distachyon]
AEGTA00225	LOC_Os02g51090.1	RWP-RK domain-containing protein, putative, expressed	hypothetical protein OsI_08918 [Oryza sativa Indica Group]
AEGTA23191	--	--	--
AEGTA22694	LOC_Os07g49120.1	sex determination protein tasselseed-2, putative, expressed	tasselseed2-like short-chain dehydrogenase/reductase, partial [Hordeum vulgare]
AEGTA05538	LOC_Os09g38920.1	thiol protease SEN102 precursor, putative, expressed	predicted protein [Populus trichocarpa] >gi|224106329|ref|XP_002333698.1| predicted protein [Populus trichocarpa] >gi|222837984|gb|EEE76349.1| predicted protein [Populus trichocarpa] >gi|222848038|gb|EEE85585.1| predicted protein [Populus trichocarpa]
AEGTA10841	LOC_Os12g36170.1	HEAT repeat family protein, putative, expressed	predicted protein [Hordeum vulgare subsp. vulgare]
AEGTA08647	LOC_Os02g42850.2	MYB family transcription factor, putative, expressed	PREDICTED: transcription factor LAF1-like [Brachypodium distachyon]
AEGTA03149	LOC_Os01g61440.1	expressed protein	PREDICTED: uncharacterized protein LOC100825187 [Brachypodium distachyon]
AEGTA17297	LOC_Os06g10710.1	expressed protein	predicted protein [Hordeum vulgare subsp. vulgare]
AEGTA10506	LOC_Os02g19450.1	ATPase, AAA family protein, expressed	hypothetical protein OsJ_06351 [Oryza sativa Japonica Group]
AEGTA03432	LOC_Os02g42190.1	OsWAK16 - OsWAK receptor-like protein kinase, expressed	hypothetical protein OsJ_07624 [Oryza sativa Japonica Group]
AEGTA03320	LOC_Os07g16600.1	expressed protein	hypothetical protein OsI_32727 [Oryza sativa Indica Group]
AEGTA43174	LOC_Os09g15660.1	expressed protein	Os09g0341600 [Oryza sativa Japonica Group] >gi|50251592|dbj|BAD29158.1| unknown protein [Oryza sativa Japonica Group] >gi|50252770|dbj|BAD28993.1| unknown protein [Oryza sativa Japonica Group] >gi|113631157|dbj|BAF24838.1| Os09g0341600 [Oryza sativa Japonica Group]
AEGTA42621	--	--	--
AEGTA18886	LOC_Os06g43810.1	expressed protein	--
AEGTA20686	LOC_Os04g38790.1	expressed protein	PREDICTED: cell number regulator 2-like [Brachypodium distachyon]
AEGTA02296	LOC_Os01g11130.1	RNA recognition motif containing protein, putative, expressed	Os01g0209500 [Oryza sativa Japonica Group] >gi|56201520|dbj|BAD73039.1| putative Not4-Np [Oryza sativa Japonica Group] >gi|113531894|dbj|BAF04277.1| Os01g0209500 [Oryza sativa Japonica Group]
AEGTA25204	LOC_Os11g39450.1	cysteine-rich receptor-like protein kinase 7 precursor, putative, expressed	putative vesicle associated membrane protein [Triticum aestivum]
AEGTA27079	LOC_Os09g10600.1	enoyl-acyl-carrier-protein reductase NADH, chloroplast precursor, expressed	predicted protein [Hordeum vulgare subsp. vulgare]
AEGTA10192	LOC_Os08g14830.1	NB-ARC domain containing protein, expressed	predicted protein [Hordeum vulgare subsp. vulgare]
AEGTA42995	LOC_Os10g23820.2	transferase family protein, putative, expressed	predicted protein [Hordeum vulgare subsp. vulgare]
AEGTA24180	LOC_Os06g49660.1	transferase family protein, putative, expressed	PREDICTED: benzyl alcohol O-benzoyltransferase-like [Brachypodium distachyon]
AEGTA14612	LOC_Os02g07360.1	pentatricopeptide containing protein, putative, expressed	PREDICTED: pentatricopeptide repeat-containing protein At2g35130-like [Brachypodium distachyon]
AEGTA25464	LOC_Os01g58890.2	cysteine proteinase inhibitor precursor protein, putative, expressed	cystatin WC-1 [Triticum aestivum] >gi|82503157|gb|ABB80380.1| cystatin WC-1 [Triticum aestivum]
AEGTA11458	LOC_Os07g19444.1	regulatory protein, putative, expressed	predicted protein [Hordeum vulgare subsp. vulgare]
AEGTA25546	LOC_Os08g04350.1	plastocyanin-like domain containing protein, putative, expressed	predicted protein [Hordeum vulgare subsp. vulgare]
AEGTA20715	LOC_Os01g66590.2	DUF260 domain containing protein, putative, expressed	AS2 [Triticum aestivum]
AEGTA21855	LOC_Os03g20350.1	expressed protein	predicted protein [Hordeum vulgare subsp. vulgare] >gi|326517693|dbj|BAK03765.1| predicted protein [Hordeum vulgare subsp. vulgare]
AEGTA42551	LOC_Os02g58270.1	metallo-beta-lactamase family protein, putative, expressed	predicted protein [Hordeum vulgare subsp. vulgare]
AEGTA24529	LOC_Os11g12620.1	receptor protein kinase CLAVATA1 precursor, putative, expressed	predicted protein [Hordeum vulgare subsp. vulgare] >gi|326498387|dbj|BAJ98621.1| predicted protein [Hordeum vulgare subsp. vulgare]
AEGTA14980	LOC_Os03g44880.1	Cupin domain containing protein, expressed	hypothetical protein SORBIDRAFT_03g045980 [Sorghum bicolor] >gi|241928915|gb|EES02060.1| hypothetical protein SORBIDRAFT_03g045980 [Sorghum bicolor]
AEGTA05256	LOC_Os09g25430.1	ZOS9-07 - C2H2 zinc finger protein, expressed	PREDICTED: uncharacterized protein LOC100829225 [Brachypodium distachyon]
AEGTA31275	LOC_Os05g45420.2	CAMK_KIN1/SNF1/Nim1_like_AMPKh.3 - CAMK includes calcium/calmodulin depedent protein kinases, expressed	PREDICTED: SNF1-related protein kinase catalytic subunit alpha KIN10-like [Brachypodium distachyon]
AEGTA20676	LOC_Os04g36610.1	endoglucanase, putative, expressed	PREDICTED: endoglucanase 11-like [Brachypodium distachyon]
AEGTA12143	LOC_Os07g45460.1	expressed protein	Os07g0649300 [Oryza sativa Japonica Group] >gi|255678020|dbj|BAF22391.2| Os07g0649300 [Oryza sativa Japonica Group]
AEGTA27440	LOC_Os05g05220.1	glioma tumor suppressor candidate region gene 2 protein, putative, expressed	PREDICTED: uncharacterized protein At2g40430-like [Brachypodium distachyon]
AEGTA18199	--	--	predicted protein [Hordeum vulgare subsp. vulgare]
AEGTA26992	LOC_Os12g03500.2	expressed protein	predicted protein [Hordeum vulgare subsp. vulgare]
AEGTA28808	LOC_Os06g08041.1	iron/ascorbate-dependent oxidoreductase, putative, expressed	predicted protein [Hordeum vulgare subsp. vulgare]
AEGTA26065	LOC_Os06g01210.1	plastocyanin, chloroplast precursor, putative, expressed	PREDICTED: plastocyanin, chloroplastic-like [Brachypodium distachyon]
AEGTA21724	LOC_Os05g47770.1	serine/threonine-protein kinase At1g18390 precursor, putative, expressed	putative WAK receptor-like protein kinase family protein [Zea mays]
AEGTA15038	LOC_Os01g72220.1	WD domain, G-beta repeat domain containing protein, expressed	predicted protein [Hordeum vulgare subsp. vulgare]
AEGTA02278	LOC_Os07g46210.1	LTPL2 - Protease inhibitor/seed storage/LTP family protein precursor, expressed	--
AEGTA09467	LOC_Os01g28230.1	ZOS1-07 - C2H2 zinc finger protein, expressed	hypothetical protein [Oryza sativa Japonica Group] >gi|55297576|dbj|BAD68923.1| hypothetical protein [Oryza sativa Japonica Group] >gi|125570461|gb|EAZ11976.1| hypothetical protein OsJ_01856 [Oryza sativa Japonica Group]
AEGTA10682	--	--	unnamed protein product [Vitis vinifera]
AEGTA18394	LOC_Os07g41140.1	receptor-like protein kinase precursor, putative, expressed	predicted protein [Hordeum vulgare subsp. vulgare]
AEGTA19521	LOC_Os04g12220.1	DUF domain containing protein, expressed	predicted protein [Hordeum vulgare subsp. vulgare]
AEGTA23157	--	--	PREDICTED: oryzain alpha chain-like [Brachypodium distachyon]
AEGTA26172	LOC_Os04g42010.1	RNA binding protein, putative, expressed	predicted protein [Hordeum vulgare subsp. vulgare]
AEGTA12086	LOC_Os06g19530.1	oxidoreductase, short chain dehydrogenase/reductase family, putative, expressed	predicted protein [Hordeum vulgare subsp. vulgare]
AEGTA16286	LOC_Os05g24780.1	OsCML21 - Calmodulin-related calcium sensor protein, expressed	hypothetical protein OsI_19419 [Oryza sativa Indica Group]
AEGTA10035	--	--	--
AEGTA14631	LOC_Os08g42610.1	pentatricopeptide, putative, expressed	hypothetical protein OsI_30067 [Oryza sativa Indica Group]
AEGTA08820	LOC_Os09g35890.1	kinesin motor domain containing protein, expressed	predicted protein [Hordeum vulgare subsp. vulgare]
AEGTA31034	LOC_Os09g36300.4	OsLonP4 - Putative Lon protease homologue, expressed	LON1 protease [Triticum aestivum]
AEGTA24665	LOC_Os04g30030.1	cysteine-rich receptor-like protein kinase 12 precursor, putative, expressed	PREDICTED: cysteine-rich receptor-like protein kinase 41-like [Brachypodium distachyon]
AEGTA05599	LOC_Os01g03210.1	expressed protein	predicted protein [Hordeum vulgare subsp. vulgare]
AEGTA04710	LOC_Os03g05490.1	ZOS3-02 - C2H2 zinc finger protein, expressed	hypothetical protein SORBIDRAFT_02g009930 [Sorghum bicolor] >gi|241923133|gb|EER96277.1| hypothetical protein SORBIDRAFT_02g009930 [Sorghum bicolor]
AEGTA42601	LOC_Os05g08620.1	expressed protein	hypothetical protein SORBIDRAFT_1165s002020 [Sorghum bicolor] >gi|241946999|gb|EES20144.1| hypothetical protein SORBIDRAFT_1165s002020 [Sorghum bicolor]
AEGTA26136	LOC_Os03g17870.1	metallothionein, putative, expressed	metallothionein-like protein [Hordeum vulgare subsp. vulgare]
AEGTA31068	LOC_Os01g15770.1	transmembrane protein 136, putative, expressed	predicted protein [Hordeum vulgare subsp. vulgare]
AEGTA18968	LOC_Os02g12670.1	protein kinase family protein, putative, expressed	putative U-box domain protein kinase family [Zea mays]
AEGTA17121	LOC_Os07g46830.1	sex determination protein tasselseed-2, putative, expressed	predicted protein [Hordeum vulgare subsp. vulgare]
AEGTA20996	LOC_Os11g10640.1	protein kinase domain containing protein, expressed	PREDICTED: G-type lectin S-receptor-like serine/threonine-protein kinase SD1-13-like [Brachypodium distachyon]
AEGTA43594	LOC_Os07g05830.1	zinc-finger protein, putative, expressed	--
AEGTA12950	LOC_Os02g18630.1	OsFBX44 - F-box domain containing protein, expressed	predicted protein [Hordeum vulgare subsp. vulgare] >gi|326514696|dbj|BAJ99709.1| predicted protein [Hordeum vulgare subsp. vulgare]
AEGTA05990	LOC_Os04g37550.1	aspartic proteinase nepenthesin-2 precursor, putative, expressed	Os12g0583300 [Oryza sativa Japonica Group] >gi|77556903|gb|ABA99699.1| Eukaryotic aspartyl protease family protein, expressed [Oryza sativa Japonica Group] >gi|113649652|dbj|BAF30164.1| Os12g0583300 [Oryza sativa Japonica Group] >gi|125537189|gb|EAY83677.1| hypothetical protein OsI_38901 [Oryza sativa Indica Group]
AEGTA03733	--	--	PREDICTED: probable polygalacturonase At3g15720-like [Brachypodium distachyon]
AEGTA12161	LOC_Os02g55050.2	OsFBX64 - F-box domain containing protein, expressed	predicted protein [Hordeum vulgare subsp. vulgare]
AEGTA16239	LOC_Os08g38490.1	OsFBX301 - F-box domain containing protein, expressed	hypothetical protein SORBIDRAFT_01g034970 [Sorghum bicolor] >gi|241919104|gb|EER92248.1| hypothetical protein SORBIDRAFT_01g034970 [Sorghum bicolor]
AEGTA43431	LOC_Os10g34500.1	ZOS10-05 - C2H2 zinc finger protein, expressed	hypothetical protein SORBIDRAFT_01g018850 [Sorghum bicolor] >gi|241918314|gb|EER91458.1| hypothetical protein SORBIDRAFT_01g018850 [Sorghum bicolor]
AEGTA20810	LOC_Os11g45750.1	WRKY125, expressed	Os11g0686900 [Oryza sativa Japonica Group] >gi|255680377|dbj|BAF28842.2| Os11g0686900 [Oryza sativa Japonica Group]
AEGTA09323	LOC_Os02g48060.1	helix-loop-helix DNA-binding domain containing protein, expressed	hypothetical protein SORBIDRAFT_04g030230 [Sorghum bicolor] >gi|241934236|gb|EES07381.1| hypothetical protein SORBIDRAFT_04g030230 [Sorghum bicolor]
AEGTA25881	LOC_Os04g59150.1	peroxidase precursor, putative, expressed	predicted protein [Hordeum vulgare subsp. vulgare]
AEGTA23631	LOC_Os04g39080.1	OsFBX140 - F-box domain containing protein, expressed	hypothetical protein SORBIDRAFT_01g027490 [Sorghum bicolor] >gi|241918698|gb|EER91842.1| hypothetical protein SORBIDRAFT_01g027490 [Sorghum bicolor]
AEGTA01783	LOC_Os04g59120.1	auxin-induced protein 5NG4, putative, expressed	hypothetical protein OsI_19614 [Oryza sativa Indica Group]
AEGTA00392	LOC_Os10g30150.2	universal stress protein domain containing protein, putative, expressed	hypothetical protein SORBIDRAFT_01g021200 [Sorghum bicolor] >gi|241921045|gb|EER94189.1| hypothetical protein SORBIDRAFT_01g021200 [Sorghum bicolor]
AEGTA28726	LOC_Os08g33440.1	2-oxo acid dehydrogenases acyltransferase domain containing protein, expressed	predicted protein [Hordeum vulgare subsp. vulgare]
AEGTA27135	LOC_Os08g32610.1	armadillo/beta-catenin repeat family protein, putative, expressed	predicted protein [Hordeum vulgare subsp. vulgare] >gi|326523837|dbj|BAJ96929.1| predicted protein [Hordeum vulgare subsp. vulgare]
AEGTA09355	LOC_Os09g31502.1	dehydrogenase, putative, expressed	predicted protein [Hordeum vulgare subsp. vulgare]
AEGTA10346	LOC_Os05g31740.1	cytochrome P450 86A2, putative, expressed	putative cytochrome P450 [Oryza sativa Japonica Group] >gi|215741445|dbj|BAG97940.1| unnamed protein product [Oryza sativa Japonica Group]
AEGTA20339	LOC_Os05g35950.1	expressed protein	predicted protein [Hordeum vulgare subsp. vulgare] >gi|326529021|dbj|BAK00904.1| predicted protein [Hordeum vulgare subsp. vulgare]
AEGTA11633	LOC_Os01g03190.1	expressed protein	predicted protein [Hordeum vulgare subsp. vulgare]
AEGTA09295	--	--	--
AEGTA27875	LOC_Os03g07800.1	RNA recognition motif containing protein, putative, expressed	predicted protein [Hordeum vulgare subsp. vulgare]
AEGTA43225	LOC_Os02g49630.1	tetraspanin family protein, putative, expressed	PREDICTED: uncharacterized protein LOC100831653 [Brachypodium distachyon]
AEGTA07095	LOC_Os03g53800.4	periplasmic beta-glucosidase precursor, putative, expressed	PREDICTED: lysosomal beta glucosidase-like [Brachypodium distachyon]
AEGTA43794	LOC_Os12g14220.1	expressed protein	hypothetical protein ZEAMMB73_617483 [Zea mays]
AEGTA29263	LOC_Os09g28220.1	NFKB, putative, expressed	predicted protein [Hordeum vulgare subsp. vulgare]
AEGTA16001	LOC_Os08g06170.1	berberine and berberine like domain containing protein, expressed	predicted protein [Hordeum vulgare subsp. vulgare]
AEGTA16482	LOC_Os01g18440.1	OsMADS89 - MADS-box family gene with M-gamma type-box, expressed	PREDICTED: agamous-like MADS-box protein AGL80-like [Brachypodium distachyon]
AEGTA17603	LOC_Os01g24240.1	expressed protein	hypothetical protein SORBIDRAFT_02g002190 [Sorghum bicolor] >gi|241924787|gb|EER97931.1| hypothetical protein SORBIDRAFT_02g002190 [Sorghum bicolor]
AEGTA28455	LOC_Os02g09890.1	protein kinase PKN/PRK1, effector, putative, expressed	predicted protein [Hordeum vulgare subsp. vulgare]
AEGTA20297	LOC_Os07g47284.1	DNA polymerase zeta catalytic subunit, putative, expressed	predicted protein [Hordeum vulgare subsp. vulgare]
AEGTA15194	LOC_Os03g58940.1	LTPL83 - Protease inhibitor/seed storage/LTP family protein precursor, putative, expressed	lipid transfer protein [Triticum aestivum]
AEGTA16049	LOC_Os03g14080.1	transmembrane amino acid transporter protein, putative, expressed	TPA: hypothetical protein ZEAMMB73_133151 [Zea mays]
AEGTA03107	LOC_Os06g47280.1	expressed protein	predicted protein [Hordeum vulgare subsp. vulgare]
AEGTA16926	LOC_Os12g36620.1	pentatricopeptide, putative, expressed	predicted protein [Hordeum vulgare subsp. vulgare]
AEGTA16385	LOC_Os10g04120.1	powdery mildew resistance protein PM3b, putative, expressed	hypothetical protein OsJ_30621 [Oryza sativa Japonica Group]
AEGTA31477	LOC_Os10g38340.1	glutathione S-transferase GSTU6, putative, expressed	glutathione S-transferase [Aegilops tauschii]
AEGTA42832	LOC_Os09g20850.1	expressed protein	hypothetical protein SORBIDRAFT_02g023510 [Sorghum bicolor] >gi|241923529|gb|EER96673.1| hypothetical protein SORBIDRAFT_02g023510 [Sorghum bicolor]
AEGTA25933	LOC_Os03g18530.1	ECAGL1 - ECA1 gametogenesis related family protein precursor, expressed	ECA1 protein [Hordeum vulgare subsp. vulgare] >gi|326489569|dbj|BAK01765.1| predicted protein [Hordeum vulgare subsp. vulgare]
AEGTA28897	LOC_Os01g11070.1	Alg9-like mannosyltransferase protein, putative, expressed	PREDICTED: dol-P-Man:Man(6)GlcNAc(2)-PP-Dol alpha-1,2-mannosyltransferase-like [Brachypodium distachyon]
AEGTA21754	LOC_Os03g36530.1	FAD-binding and arabino-lactone oxidase domains containing protein, putative, expressed	predicted protein [Hordeum vulgare subsp. vulgare]
AEGTA17496	LOC_Os03g28980.1	WD40-like Beta Propeller Repeat family protein, expressed	hypothetical protein SORBIDRAFT_06g000930 [Sorghum bicolor] >gi|241937228|gb|EES10373.1| hypothetical protein SORBIDRAFT_06g000930 [Sorghum bicolor]
AEGTA42626	--	--	--
AEGTA08101	--	--	--
AEGTA43669	LOC_Os01g43320.1	transmembrane amino acid transporter protein, putative, expressed	predicted protein [Hordeum vulgare subsp. vulgare]
AEGTA23205	--	--	hypothetical protein OsI_32345 [Oryza sativa Indica Group]
AEGTA14788	LOC_Os08g02230.1	FAD-binding and arabino-lactone oxidase domains containing protein, putative, expressed	predicted protein [Hordeum vulgare subsp. vulgare]
AEGTA43000	LOC_Os01g58130.1	expressed protein	hypothetical protein OsI_04052 [Oryza sativa Indica Group]
AEGTA09788	--	--	--
AEGTA28594	LOC_Os05g46480.1	late embryogenesis abundant protein, group 3, putative, expressed	ABA-inducible protein WRAB1 [Triticum aestivum] >gi|7716954|gb|AAF68627.1|AF255052_1 cold-responsive LEA/RAB-related COR protein [Triticum aestivum]
AEGTA42509	LOC_Os11g11760.1	serpin domain containing protein, putative, expressed	PREDICTED: LOW QUALITY PROTEIN: putative serpin-Z8-like [Brachypodium distachyon]
AEGTA24519	LOC_Os09g25200.1	protein binding protein, putative, expressed	Os09g0419600 [Oryza sativa Japonica Group] >gi|50252485|dbj|BAD28663.1| zinc finger (C3HC4-type RING finger)-like protein [Oryza sativa Japonica Group] >gi|50725962|dbj|BAD33489.1| zinc finger (C3HC4-type RING finger)-like protein [Oryza sativa Japonica Group] >gi|113631425|dbj|BAF25106.1| Os09g0419600 [Oryza sativa Japonica Group] >gi|215766438|dbj|BAG98666.1| unnamed protein product [Oryza sati…
AEGTA20662	LOC_Os03g02100.1	valyl-tRNA synthetase, putative, expressed	hypothetical protein SORBIDRAFT_07g004420 [Sorghum bicolor] >gi|241941469|gb|EES14614.1| hypothetical protein SORBIDRAFT_07g004420 [Sorghum bicolor]
AEGTA05585	LOC_Os05g48570.1	expressed protein	hypothetical protein OsI_20951 [Oryza sativa Indica Group]
AEGTA06102	LOC_Os03g59220.1	cytochrome b-c1 complex subunit 7, putative, expressed	PREDICTED: cytochrome b-c1 complex subunit 7-like [Brachypodium distachyon]
AEGTA22705	--	--	hypothetical protein OsJ_12894 [Oryza sativa Japonica Group]
AEGTA04031	LOC_Os02g29150.1	OsFBO11 - F-box and other domain containing protein, expressed	PREDICTED: F-box/FBD/LRR-repeat protein At1g16930-like [Brachypodium distachyon]
AEGTA05057	LOC_Os11g24510.1	OsSCP56 - Putative Serine Carboxypeptidase homologue, expressed	PREDICTED: serine carboxypeptidase-like 19-like [Brachypodium distachyon]
AEGTA06154	LOC_Os03g57050.1	expressed protein	unknown [Aegilops tauschii]
AEGTA04288	LOC_Os10g41870.1	expressed protein	Os10g0568300 [Oryza sativa Japonica Group] >gi|113639973|dbj|BAF27278.1| Os10g0568300 [Oryza sativa Japonica Group]
AEGTA26786	LOC_Os10g36350.1	MSP domain containing protein, putative, expressed	PREDICTED: vesicle-associated protein 1-1-like [Brachypodium distachyon]
AEGTA42926	LOC_Os01g08130.1	phototropic-responsive NPH3 family protein, putative, expressed	predicted protein [Hordeum vulgare subsp. vulgare]
AEGTA33127	LOC_Os04g46710.1	thioesterase family protein, putative, expressed	TPA: hypothetical protein ZEAMMB73_216875 [Zea mays]
AEGTA15958	LOC_Os02g53180.2	1-aminocyclopropane-1-carboxylate oxidase protein, putative, expressed	predicted protein [Hordeum vulgare subsp. vulgare]
AEGTA42586	LOC_Os07g04130.1	expressed protein	Os07g0133100 [Oryza sativa Japonica Group] >gi|34393409|dbj|BAC82943.1| putative receptor kinase [Oryza sativa Japonica Group] >gi|215769392|dbj|BAH01621.1| unnamed protein product [Oryza sativa Japonica Group] >gi|255677494|dbj|BAH93771.1| Os07g0133100 [Oryza sativa Japonica Group]
AEGTA19574	LOC_Os08g04190.1	homeobox and START domains containing protein, putative, expressed	RecName: Full=Homeobox-leucine zipper protein ROC7; AltName: Full=GLABRA 2-like homeobox protein 7; AltName: Full=HD-ZIP protein ROC7; AltName: Full=Homeodomain transcription factor ROC7; AltName: Full=Protein RICE OUTERMOST CELL-SPECIFIC 7
AEGTA29021	LOC_Os02g02990.1	translation initiation factor eIF3 subunit, putative, expressed	predicted protein [Hordeum vulgare subsp. vulgare]
AEGTA21013	LOC_Os06g50940.1	GDSL-like lipase/acylhydrolase, putative, expressed	hypothetical protein SORBIDRAFT_10g030540 [Sorghum bicolor] >gi|241917272|gb|EER90416.1| hypothetical protein SORBIDRAFT_10g030540 [Sorghum bicolor]
AEGTA02541	LOC_Os03g55200.1	ORC5 - Putative origin recognition complex subunit 5, expressed	PREDICTED: origin recognition complex subunit 5-like [Brachypodium distachyon]
AEGTA32599	LOC_Os03g19890.1	NADH dehydrogenase 1 alpha subcomplex subunit 5, putative, expressed	PREDICTED: probable NADH dehydrogenase [ubiquinone] 1 alpha subcomplex subunit 5, mitochondrial-like [Brachypodium distachyon]
AEGTA15980	LOC_Os01g11750.1	GDSL-like lipase/acylhydrolase, putative, expressed	predicted protein [Hordeum vulgare subsp. vulgare]
AEGTA14703	LOC_Os04g42830.1	transferase family protein, putative, expressed	PREDICTED: benzyl alcohol O-benzoyltransferase-like [Brachypodium distachyon]
AEGTA43671	LOC_Os11g28990.1	TBC domain containing protein, expressed	--
AEGTA19753	LOC_Os04g33360.1	gibberellin 2-beta-dioxygenase 7, putative, expressed	PREDICTED: gibberellin 2-beta-dioxygenase 8-like [Brachypodium distachyon]
AEGTA05672	LOC_Os09g33650.1	expressed protein	predicted protein [Hordeum vulgare subsp. vulgare]
AEGTA09743	LOC_Os03g60580.1	actin-depolymerizing factor, putative, expressed	Adf2 [Hordeum vulgare subsp. vulgare] >gi|197621222|gb|ACH70383.1| actin depolymerization factor-like protein [Hordeum vulgare subsp. vulgare]
AEGTA00578	LOC_Os01g14932.1	NAK-like ser/thr protein kinase, putative, expressed	predicted protein [Hordeum vulgare subsp. vulgare]
AEGTA11695	LOC_Os11g11410.2	OsIAA27 - Auxin-responsive Aux/IAA gene family member, expressed	predicted protein [Hordeum vulgare subsp. vulgare]
AEGTA09321	--	--	predicted protein [Hordeum vulgare subsp. vulgare]
AEGTA25069	LOC_Os07g13800.1	cytokinin-N-glucosyltransferase, putative, expressed	PREDICTED: UDP-glycosyltransferase 76C2-like [Brachypodium distachyon]
AEGTA15864	LOC_Os05g49350.1	DUF1645 domain containing protein, putative, expressed	Os07g0499900 [Oryza sativa Japonica Group] >gi|50509434|dbj|BAD31053.1| unknown protein [Oryza sativa Japonica Group] >gi|113611253|dbj|BAF21631.1| Os07g0499900 [Oryza sativa Japonica Group] >gi|215766654|dbj|BAG98882.1| unnamed protein product [Oryza sativa Japonica Group]
AEGTA13033	LOC_Os01g33810.1	disease resistance protein RPM1, putative, expressed	predicted protein [Hordeum vulgare subsp. vulgare]
AEGTA27001	LOC_Os02g35590.3	glutathione S-transferase, putative, expressed	glutathione S-transferase [Oryza sativa Japonica Group]
AEGTA14539	LOC_Os08g03270.1	zinc finger family protein, putative, expressed	hypothetical protein OsI_27661 [Oryza sativa Indica Group]
AEGTA18472	LOC_Os12g05440.1	cytochrome P450, putative, expressed	predicted protein [Hordeum vulgare subsp. vulgare]
AEGTA02156	LOC_Os10g40490.1	U-box domain containing protein, expressed	hypothetical protein OsI_34591 [Oryza sativa Indica Group]
AEGTA31645	LOC_Os04g57320.1	immutans protein, putative, expressed	TPA: ethylene-responsive transcription factor 3 [Zea mays]
AEGTA00697	--	--	--
AEGTA13900	LOC_Os03g27210.1	LOL3, putative, expressed	predicted protein [Hordeum vulgare subsp. vulgare]
AEGTA28307	LOC_Os08g01930.1	KH domain-containing protein, putative, expressed	predicted protein [Hordeum vulgare subsp. vulgare]
AEGTA21500	LOC_Os10g29390.1	expressed protein	PREDICTED: BTB/POZ and MATH domain-containing protein 2-like [Brachypodium distachyon]
AEGTA13532	LOC_Os09g32310.1	expressed protein	predicted protein [Hordeum vulgare subsp. vulgare]
AEGTA32221	LOC_Os09g06464.1	CCT/B-box zinc finger protein, putative, expressed	CONSTANS-like protein [Hordeum vulgare subsp. vulgare]
AEGTA10496	LOC_Os08g26850.1	plant protein of unknown function domain containing protein, expressed	predicted protein [Hordeum vulgare subsp. vulgare]
AEGTA42570	LOC_Os11g23750.1	retrotransposon protein, putative, Ty1-copia subclass, expressed	PREDICTED: putative disease resistance protein RGA1-like [Brachypodium distachyon]
AEGTA12969	LOC_Os01g12100.1	expressed protein	predicted protein [Hordeum vulgare subsp. vulgare]
AEGTA28613	LOC_Os06g31210.1	methionyl-tRNA synthetase, putative, expressed	predicted protein [Hordeum vulgare subsp. vulgare]
AEGTA21014	LOC_Os06g18930.1	cadmium tolerance factor, putative, expressed	PREDICTED: uncharacterized protein LOC100834467 [Brachypodium distachyon]
AEGTA24970	LOC_Os10g35470.1	oxidoreductase, putative, expressed	predicted protein [Hordeum vulgare subsp. vulgare]
AEGTA42900	LOC_Os02g51680.1	uncharacterized glycosyl hydrolase Rv2006/MT2062, putative, expressed	predicted protein [Hordeum vulgare subsp. vulgare]
AEGTA19557	--	--	predicted protein [Hordeum vulgare subsp. vulgare]
AEGTA05277	LOC_Os05g07840.1	expressed protein	--
AEGTA12126	LOC_Os11g41570.1	OsFBX428 - F-box domain containing protein, expressed	Os03g0668000 [Oryza sativa Japonica Group] >gi|31126721|gb|AAP44643.1| unknown protein [Oryza sativa Japonica Group] >gi|108710294|gb|ABF98089.1| F-box domain containing protein, expressed [Oryza sativa Japonica Group] >gi|113549327|dbj|BAF12770.1| Os03g0668000 [Oryza sativa Japonica Group] >gi|215767147|dbj|BAG99375.1| unnamed protein product [Oryza sativa Japonica Group] >gi|215767191|dbj|BAG99…
AEGTA14478	LOC_Os11g11790.1	NBS-LRR type disease resistance protein, putative, expressed	NBS-LRR type protein [Oryza sativa Japonica Group]
AEGTA00585	LOC_Os03g07970.1	expressed protein	predicted protein [Hordeum vulgare subsp. vulgare]
AEGTA11382	LOC_Os01g70080.1	NB-ARC domain containing protein, expressed	hypothetical protein SORBIDRAFT_08g023030 [Sorghum bicolor] >gi|241943308|gb|EES16453.1| hypothetical protein SORBIDRAFT_08g023030 [Sorghum bicolor]
AEGTA43192	LOC_Os04g38880.1	dynein light chain type 1 domain containing protein, expressed	--
AEGTA19811	LOC_Os09g37840.1	carbohydrate binding protein, putative, expressed	PREDICTED: putative G-type lectin S-receptor-like serine/threonine-protein kinase At1g61610-like [Brachypodium distachyon]
AEGTA12662	--	--	predicted protein [Hordeum vulgare subsp. vulgare]
AEGTA25853	LOC_Os11g40680.1	MBTB64 - Bric-a-Brac, Tramtrack, Broad Complex BTB domain with Meprin and TRAF Homology MATH domain, expressed	PREDICTED: BTB/POZ and MATH domain-containing protein 2-like [Brachypodium distachyon]
AEGTA43091	LOC_Os01g51550.1	peroxidase family protein, expressed	predicted protein [Hordeum vulgare subsp. vulgare]
AEGTA24479	LOC_Os02g35220.1	expressed protein	predicted protein [Hordeum vulgare subsp. vulgare]
AEGTA15489	LOC_Os03g55210.1	TKL_IRAK_CrRLK1L-1.1 - The CrRLK1L-1 subfamily has homology to the CrRLK1L homolog, expressed	putative protein kinase [Oryza sativa Japonica Group]
AEGTA28550	LOC_Os04g17100.1	heavy metal-associated domain containing protein, expressed	farnesylated protein 1 [Hordeum vulgare subsp. vulgare]
AEGTA10409	LOC_Os05g31570.1	disease resistance protein RGA4, putative, expressed	hypothetical protein ZEAMMB73_341496 [Zea mays]
AEGTA11821	LOC_Os02g14680.1	UDP-glucoronosyl and UDP-glucosyl transferase domain containing protein, expressed	predicted protein [Hordeum vulgare subsp. vulgare]
AEGTA09024	LOC_Os01g52890.1	expressed protein	hypothetical protein OsI_03609 [Oryza sativa Indica Group]
AEGTA32528	LOC_Os03g31230.2	MYB family transcription factor, putative, expressed	PREDICTED: uncharacterized protein LOC100830553 [Brachypodium distachyon]
AEGTA26795	LOC_Os09g33810.2	ankyrin repeat domain containing protein, putative, expressed	predicted protein [Hordeum vulgare subsp. vulgare]
AEGTA28137	LOC_Os07g23110.1	poly synthetase 1, putative, expressed	PREDICTED: poly [ADP-ribose] polymerase 1-like isoform 2 [Brachypodium distachyon]
AEGTA09274	LOC_Os01g74530.2	protein phosphatase 2C, putative, expressed	predicted protein [Hordeum vulgare subsp. vulgare] >gi|326530376|dbj|BAJ97614.1| predicted protein [Hordeum vulgare subsp. vulgare]
CHG (1)
AEGTA15899	LOC_Os06g18990.1	embryogenesis transmembrane protein, putative, expressed	Os06g0294000 [Oryza sativa Japonica Group] >gi|53792474|dbj|BAD53439.1| embryogenesis transmembrane protein-like [Oryza sativa Japonica Group] >gi|113595467|dbj|BAF19341.1| Os06g0294000 [Oryza sativa Japonica Group] >gi|125596916|gb|EAZ36696.1| hypothetical protein OsJ_21035 [Oryza sativa Japonica Group] >gi|215695243|dbj|BAG90434.1| unnamed protein product [Oryza sativa Japonica Group]
CpG (7)
AEGTA26544	LOC_Os12g34154.1	ribosomal protein S2, putative, expressed	rps2 [Triticum aestivum]
AEGTA22095	LOC_Os06g39650.1	pentatricopeptide, putative, expressed	predicted protein [Hordeum vulgare subsp. vulgare]
AEGTA31779	LOC_Os11g08670.1	NAD kinase, putative, expressed	predicted protein [Hordeum vulgare subsp. vulgare]
AEGTA24895	LOC_Os02g32280.1	expressed protein	predicted protein [Hordeum vulgare subsp. vulgare]
AEGTA21801	--	--	PREDICTED: uncharacterized protein LOC100845967 [Brachypodium distachyon]
AEGTA02117	--	--	predicted protein [Hordeum vulgare subsp. vulgare]
AEGTA08066	LOC_Os08g42440.1	CCT/B-box zinc finger protein, putative, expressed	predicted protein [Hordeum vulgare subsp. vulgare]

## Sheet: Table S8(b)
Table S8(b) List of unique hypo-methylated genes
gene id	osa	osa description	NR description
CHH (4344)
AEGTA08216	LOC_Os03g49520.1	pinin/SDK/memA protein, putative, expressed	PREDICTED: uncharacterized protein LOC100834865 [Brachypodium distachyon]
AEGTA06347	LOC_Os03g63074.3	Ser/Thr protein phosphatase family protein, expressed	Os03g0848100 [Oryza sativa Japonica Group] >gi|29244683|gb|AAO73275.1| putative lysine decarboxylase [Oryza sativa Japonica Group] >gi|108712096|gb|ABF99891.1| Ser/Thr protein phosphatase family protein, expressed [Oryza sativa Japonica Group] >gi|113550361|dbj|BAF13804.1| Os03g0848100 [Oryza sativa Japonica Group] >gi|215694518|dbj|BAG89511.1| unnamed protein product [Oryza sativa Japonica Group]
AEGTA30771	LOC_Os03g40670.1	glycerophosphoryl diester phosphodiesterase family protein, putative, expressed	predicted protein [Hordeum vulgare subsp. vulgare]
AEGTA02341	LOC_Os04g39350.1	heavy metal associated domain containing protein, expressed	hypothetical protein SORBIDRAFT_06g019480 [Sorghum bicolor] >gi|241939180|gb|EES12325.1| hypothetical protein SORBIDRAFT_06g019480 [Sorghum bicolor]
AEGTA25032	--	--	--
AEGTA07360	LOC_Os02g10160.1	AGAP003371-PA, putative, expressed	PREDICTED: uncharacterized protein C4orf29 homolog [Brachypodium distachyon]
AEGTA29670	LOC_Os03g51010.1	hydrolase, alpha/beta fold family domain containing protein, expressed	predicted protein [Hordeum vulgare subsp. vulgare]
AEGTA29111	LOC_Os08g40570.1	pyridoxamine 5'-phosphate oxidase family protein, putative, expressed	predicted protein [Hordeum vulgare subsp. vulgare] >gi|326523043|dbj|BAJ88562.1| predicted protein [Hordeum vulgare subsp. vulgare] >gi|326528001|dbj|BAJ89052.1| predicted protein [Hordeum vulgare subsp. vulgare]
AEGTA14575	LOC_Os01g28300.1	OsFBX7 - F-box domain containing protein, expressed	PREDICTED: uncharacterized protein LOC100846476 [Brachypodium distachyon]
AEGTA42905	LOC_Os06g12100.1	mTERF family protein, expressed	predicted protein [Hordeum vulgare subsp. vulgare]
AEGTA33233	LOC_Os01g02390.1	protein kinase domain containing protein, expressed	predicted protein [Hordeum vulgare subsp. vulgare]
AEGTA28674	--	--	predicted protein [Hordeum vulgare subsp. vulgare]
AEGTA26414	LOC_Os02g52250.1	SKIP/SNW domain containing protein, expressed	GAMYB-binding protein [Hordeum vulgare subsp. vulgare]
AEGTA10600	LOC_Os02g50040.1	endoglucanase, putative, expressed	predicted protein [Hordeum vulgare subsp. vulgare]
AEGTA09601	LOC_Os04g52870.1	OsFBW1 - F-box domain and WD40 repeat containing protein, expressed	PREDICTED: F-box/WD-40 repeat-containing protein At5g21040-like [Brachypodium distachyon]
AEGTA06049	LOC_Os08g03990.1	expressed protein	Os08g0133600 [Oryza sativa Japonica Group] >gi|46390771|dbj|BAD16278.1| unknown protein [Oryza sativa Japonica Group] >gi|46390785|dbj|BAD16291.1| unknown protein [Oryza sativa Japonica Group] >gi|113622904|dbj|BAF22849.1| Os08g0133600 [Oryza sativa Japonica Group] >gi|215704314|dbj|BAG93748.1| unnamed protein product [Oryza sativa Japonica Group] >gi|215740592|dbj|BAG97248.1| unnamed protein pro…
AEGTA22486	LOC_Os03g06920.1	DRD1, putative, expressed	PREDICTED: uncharacterized protein LOC100846678 [Brachypodium distachyon]
AEGTA18657	LOC_Os12g24320.1	ATPase 3, putative, expressed	TPA: hypothetical protein ZEAMMB73_124838 [Zea mays]
AEGTA28943	LOC_Os06g08041.1	iron/ascorbate-dependent oxidoreductase, putative, expressed	predicted protein [Hordeum vulgare subsp. vulgare]
AEGTA10260	LOC_Os04g59600.1	pentatricopeptide, putative, expressed	predicted protein [Hordeum vulgare subsp. vulgare]
AEGTA01942	LOC_Os04g11790.1	OsFBX120 - F-box domain containing protein, expressed	hypothetical protein OsI_14982 [Oryza sativa Indica Group]
AEGTA20089	LOC_Os07g19040.1	glycosyl hydrolase, putative, expressed	PREDICTED: acidic endochitinase-like [Brachypodium distachyon]
AEGTA18245	LOC_Os10g07548.1	wall-associated receptor kinase-like 4 precursor, putative, expressed	predicted protein [Hordeum vulgare subsp. vulgare]
AEGTA06666	LOC_Os02g36830.1	cytokinin-O-glucosyltransferase 2, putative, expressed	predicted protein [Hordeum vulgare subsp. vulgare] >gi|326505618|dbj|BAJ95480.1| predicted protein [Hordeum vulgare subsp. vulgare]
AEGTA09925	LOC_Os01g49360.1	FAD-binding and arabino-lactone oxidase domains containing protein, putative, expressed	predicted protein [Hordeum vulgare subsp. vulgare]
AEGTA09955	LOC_Os04g41510.1	serine/threonine-protein kinase GCN2, putative, expressed	GCN2-type protein kinase [Triticum aestivum]
AEGTA32418	--	--	predicted protein [Hordeum vulgare subsp. vulgare]
AEGTA00985	LOC_Os04g47320.1	uncharacterized mscS family protein, putative, expressed	mechanosensitive ion channel [Brachypodium sylvaticum]
AEGTA29524	LOC_Os03g17920.2	RNA pseudouridine synthase, putative, expressed	predicted protein [Hordeum vulgare subsp. vulgare] >gi|326504092|dbj|BAK02832.1| predicted protein [Hordeum vulgare subsp. vulgare]
AEGTA04265	LOC_Os02g47900.1	SET domain protein SDG117, putative, expressed	PREDICTED: histone-lysine N-methyltransferase SUVR5-like [Brachypodium distachyon]
AEGTA24889	LOC_Os06g43170.1	transposon protein, putative, unclassified, expressed	predicted protein [Hordeum vulgare subsp. vulgare]
AEGTA06200	LOC_Os06g45640.1	core histone H2A/H2B/H3/H4, putative, expressed	Os06g0667100 [Oryza sativa Japonica Group] >gi|52076535|dbj|BAD45412.1| putative CCAAT-box binding factor HAP5 [Oryza sativa Japonica Group] >gi|113596352|dbj|BAF20226.1| Os06g0667100 [Oryza sativa Japonica Group] >gi|125556404|gb|EAZ02010.1| hypothetical protein OsI_24041 [Oryza sativa Indica Group] >gi|125598163|gb|EAZ37943.1| hypothetical protein OsJ_22293 [Oryza sativa Japonica Group] >gi|148…
AEGTA13421	LOC_Os01g45620.1	CGMC_MAPKCMGC_2.5 - CGMC includes CDA, MAPK, GSK3, and CLKC kinases, expressed	predicted protein [Hordeum vulgare subsp. vulgare]
AEGTA15530	LOC_Os07g33440.1	cytochrome P450, putative, expressed	PREDICTED: cytochrome P450 716B1-like [Brachypodium distachyon]
AEGTA14189	LOC_Os04g47080.1	anthocyanin regulatory Lc protein, putative, expressed	predicted protein [Hordeum vulgare subsp. vulgare]
AEGTA12031	LOC_Os06g18930.1	cadmium tolerance factor, putative, expressed	PREDICTED: uncharacterized protein LOC100834467 [Brachypodium distachyon]
AEGTA23039	LOC_Os05g05820.1	pro-resilin precursor, putative, expressed	PREDICTED: uncharacterized protein LOC100831331 [Brachypodium distachyon]
AEGTA42466	LOC_Os02g39710.1	CCT/B-box zinc finger protein, putative, expressed	predicted protein [Hordeum vulgare subsp. vulgare]
AEGTA42275	LOC_Os12g36000.1	expressed protein	predicted protein [Hordeum vulgare subsp. vulgare]
AEGTA42455	--	--	hypothetical protein OsI_16635 [Oryza sativa Indica Group] >gi|222629203|gb|EEE61335.1| hypothetical protein OsJ_15456 [Oryza sativa Japonica Group]
AEGTA42557	--	--	hypothetical protein [Oryza sativa Japonica Group]
AEGTA00401	LOC_Os05g44120.1	expressed protein	predicted protein [Hordeum vulgare subsp. vulgare]
AEGTA23313	--	--	hypothetical protein SORBIDRAFT_06g022070 [Sorghum bicolor] >gi|241937950|gb|EES11095.1| hypothetical protein SORBIDRAFT_06g022070 [Sorghum bicolor]
AEGTA14853	LOC_Os09g37300.1	transporter, monovalent cation:proton antiporter-2 family, putative, expressed	TPA: hypothetical protein ZEAMMB73_863997 [Zea mays]
AEGTA22976	LOC_Os07g36880.1	expressed protein	hypothetical protein SORBIDRAFT_02g036100 [Sorghum bicolor] >gi|241924221|gb|EER97365.1| hypothetical protein SORBIDRAFT_02g036100 [Sorghum bicolor]
AEGTA28599	LOC_Os12g01370.1	fatty acid desaturase, putative, expressed	omega-3 fatty acid desaturase [Triticum aestivum]
AEGTA26510	LOC_Os01g16900.2	dehydrogenase, putative, expressed	predicted protein [Hordeum vulgare subsp. vulgare]
AEGTA03191	LOC_Os09g06620.1	OsFBX307 - F-box domain containing protein, expressed	F-box domain containing protein, expressed [Triticum aestivum]
AEGTA09147	LOC_Os04g42280.1	CorA-like magnesium transporter protein, putative, expressed	PREDICTED: magnesium transporter MRS2-C-like isoform 2 [Brachypodium distachyon]
AEGTA20884	--	--	predicted protein [Hordeum vulgare subsp. vulgare]
AEGTA29748	LOC_Os01g15290.1	ribosomal L18p/L5e family protein, putative, expressed	predicted protein [Hordeum vulgare subsp. vulgare]
AEGTA03891	LOC_Os06g07130.1	SHR5-receptor-like kinase, putative, expressed	PREDICTED: probable LRR receptor-like serine/threonine-protein kinase At1g56130-like [Brachypodium distachyon]
AEGTA03799	LOC_Os09g32130.1	expressed protein	hypothetical protein OsI_31890 [Oryza sativa Indica Group]
AEGTA18717	LOC_Os07g46830.1	sex determination protein tasselseed-2, putative, expressed	predicted protein [Hordeum vulgare subsp. vulgare]
AEGTA30517	LOC_Os07g26490.2	ankyrin repeat domain containing protein, expressed	PREDICTED: probable E3 ubiquitin-protein ligase XBOS34-like [Brachypodium distachyon]
AEGTA24025	LOC_Os07g43960.2	expressed protein	hypothetical protein SORBIDRAFT_01g016390 [Sorghum bicolor] >gi|241918180|gb|EER91324.1| hypothetical protein SORBIDRAFT_01g016390 [Sorghum bicolor]
AEGTA23708	LOC_Os03g56660.1	calmodulin binding protein, putative, expressed	PREDICTED: uncharacterized protein LOC100833216 [Brachypodium distachyon]
AEGTA17054	LOC_Os08g23730.1	class I glutamine amidotransferase, putative, expressed	PREDICTED: GMP synthase [glutamine-hydrolyzing]-like [Brachypodium distachyon]
AEGTA17637	LOC_Os03g52040.1	OsSCP19 - Putative Serine Carboxypeptidase homologue, expressed	predicted protein [Hordeum vulgare subsp. vulgare]
AEGTA11093	LOC_Os04g49310.1	tRNA-splicing endonuclease positive effector-related, putative, expressed	hypothetical protein SORBIDRAFT_02g042725 [Sorghum bicolor] >gi|241926756|gb|EER99900.1| hypothetical protein SORBIDRAFT_02g042725 [Sorghum bicolor]
AEGTA13591	LOC_Os01g11150.1	gibberellin 2-beta-dioxygenase, putative, expressed	GA2ox5-3 protein [Triticum aestivum]
AEGTA24767	LOC_Os05g02450.1	expressed protein	PREDICTED: uncharacterized protein LOC100836137 [Brachypodium distachyon]
AEGTA31404	LOC_Os07g09520.1	expressed protein	predicted protein [Hordeum vulgare subsp. vulgare]
AEGTA26790	LOC_Os06g48750.2	DEAD-box ATP-dependent RNA helicase, putative, expressed	predicted protein [Hordeum vulgare subsp. vulgare]
AEGTA22666	LOC_Os11g14170.1	OsDegp12 - Putative Deg protease homologue, expressed	PREDICTED: putative protease Do-like 14-like [Brachypodium distachyon]
AEGTA07440	LOC_Os10g30610.2	white-brown complex homolog protein, putative, expressed	PREDICTED: ABC transporter G family member 28-like [Brachypodium distachyon]
AEGTA16737	LOC_Os03g45930.1	expressed protein	predicted protein [Hordeum vulgare subsp. vulgare]
AEGTA26542	LOC_Os01g17170.1	magnesium-protoporphyrin IX monomethyl ester cyclase,chloroplast precursor, putative, expressed	leucine zipper protein zip1 [Triticum aestivum]
AEGTA02836	LOC_Os02g15700.1	expressed protein	--
AEGTA00101	LOC_Os10g12620.1	protein kinase domain containing protein, expressed	putative protein kinase superfamily protein [Zea mays]
AEGTA19945	LOC_Os06g29470.1	peroxidase precursor, putative, expressed	predicted protein [Hordeum vulgare subsp. vulgare]
AEGTA11877	LOC_Os05g50340.1	MYB family transcription factor, putative, expressed	MYB-related protein [Aegilops speltoides]
AEGTA15420	LOC_Os10g37640.1	HIT zinc finger domain containing protein, expressed	predicted protein [Hordeum vulgare subsp. vulgare]
AEGTA09584	LOC_Os07g48270.1	helicase conserved C-terminal domain containing protein, expressed	hypothetical protein OsJ_25598 [Oryza sativa Japonica Group]
AEGTA43737	--	--	predicted protein [Hordeum vulgare subsp. vulgare]
AEGTA01615	LOC_Os07g47300.1	spo0B-associated GTP-binding protein, putative, expressed	PREDICTED: GTPase obg-like [Brachypodium distachyon]
AEGTA23621	LOC_Os05g37640.1	expressed protein	hypothetical protein SORBIDRAFT_02g005810 [Sorghum bicolor] >gi|241925014|gb|EER98158.1| hypothetical protein SORBIDRAFT_02g005810 [Sorghum bicolor]
AEGTA03146	LOC_Os10g26400.2	uncharacterized oxidoreductase, putative, expressed	oxidoreductase [Zea mays] >gi|195612826|gb|ACG28243.1| oxidoreductase [Zea mays]
AEGTA11934	LOC_Os01g24420.1	expressed protein	PREDICTED: uncharacterized protein LOC100821855 [Brachypodium distachyon]
AEGTA13449	LOC_Os04g38400.1	ethylene-insensitive 3, putative, expressed	predicted protein [Hordeum vulgare subsp. vulgare]
AEGTA27096	LOC_Os02g35640.1	SFT2, putative, expressed	PREDICTED: vesicle transport protein SFT2B-like [Brachypodium distachyon]
AEGTA07182	LOC_Os12g32850.1	cytochrome P450, putative, expressed	cytochrome P450 [Triticum aestivum] >gi|224365606|gb|ACN41358.1| cytochrome P450 [Triticum aestivum]
AEGTA02182	LOC_Os01g66670.1	expressed protein	PREDICTED: uncharacterized protein LOC100821048 [Brachypodium distachyon]
AEGTA08148	LOC_Os03g60870.1	ras-related protein, putative, expressed	predicted protein [Hordeum vulgare subsp. vulgare] >gi|326531904|dbj|BAK01328.1| predicted protein [Hordeum vulgare subsp. vulgare]
AEGTA12175	LOC_Os02g33590.1	U-box domain-containing protein, putative, expressed	predicted protein [Hordeum vulgare subsp. vulgare]
AEGTA25270	--	--	--
AEGTA11038	--	--	predicted protein [Hordeum vulgare subsp. vulgare]
AEGTA00506	LOC_Os06g45380.2	vacuolar-sorting receptor precursor, putative, expressed	predicted protein [Hordeum vulgare subsp. vulgare]
AEGTA02062	LOC_Os12g43790.1	bZIP transcription factor domain containing protein, expressed	predicted protein [Hordeum vulgare subsp. vulgare]
AEGTA08669	LOC_Os03g22020.1	peroxidase precursor, putative, expressed	predicted protein [Hordeum vulgare subsp. vulgare]
AEGTA25575	LOC_Os08g43010.1	disease resistance RPP13-like protein 1, putative, expressed	predicted protein [Hordeum vulgare subsp. vulgare]
AEGTA07751	LOC_Os06g07210.1	ribonucleoside-diphosphate reductase large subunit, putative, expressed	hypothetical protein SORBIDRAFT_10g004780 [Sorghum bicolor] >gi|241916139|gb|EER89283.1| hypothetical protein SORBIDRAFT_10g004780 [Sorghum bicolor]
AEGTA42849	LOC_Os03g49524.1	anthocyanidin 3-O-glucosyltransferase, putative, expressed	PREDICTED: UDP-glycosyltransferase 91C1-like [Brachypodium distachyon]
AEGTA14625	LOC_Os02g09820.1	zinc finger, C3HC4 type domain containing protein, expressed	predicted protein [Hordeum vulgare subsp. vulgare]
AEGTA21824	LOC_Os06g36590.1	transporter, monovalent cation:proton antiporter-2 family, putative, expressed	predicted protein [Hordeum vulgare subsp. vulgare] >gi|326516810|dbj|BAJ96397.1| predicted protein [Hordeum vulgare subsp. vulgare]
AEGTA17683	LOC_Os01g39260.1	OsFtsH5 FtsH protease, homologue of AtFtsH4, expressed	predicted protein [Hordeum vulgare subsp. vulgare]
AEGTA04629	--	--	OSJNBb0050N09.7 [Oryza sativa Japonica Group]
AEGTA04584	--	--	predicted protein [Hordeum vulgare subsp. vulgare]
AEGTA16599	LOC_Os01g11500.1	zinc finger, C3HC4 type domain containing protein, expressed	hypothetical protein [Oryza sativa Japonica Group] >gi|50509102|dbj|BAD30162.1| hypothetical protein [Oryza sativa Japonica Group]
AEGTA24735	--	--	--
AEGTA11885	LOC_Os07g17330.1	B12D protein, putative, expressed	predicted protein [Hordeum vulgare subsp. vulgare]
AEGTA19757	LOC_Os10g18260.1	TKL_IRAK_DUF26-lc.27 - DUF26 kinases have homology to DUF26 containing loci, expressed	receptor-like protein kinase, putative,expressed [Triticum aestivum]
AEGTA01679	LOC_Os02g37950.3	transposon protein, putative, unclassified, expressed	mutator protein [Hordeum vulgare subsp. vulgare] >gi|90969126|gb|ABE02647.1| mutator protein [Hordeum vulgare subsp. vulgare]
AEGTA42644	LOC_Os05g07300.1	serine/threonine-protein kinase receptor precursor, putative, expressed	Os05g0165800 [Oryza sativa Japonica Group] >gi|53981928|gb|AAV25046.1| unknown protein [Oryza sativa Japonica Group] >gi|255676057|dbj|BAH92963.1| Os05g0165800 [Oryza sativa Japonica Group]
AEGTA29723	LOC_Os05g08970.1	SSRP1-like FACT complex subunit, putative, expressed	predicted protein [Hordeum vulgare subsp. vulgare]
AEGTA14111	LOC_Os11g43760.1	lipase class 3 family protein, putative, expressed	PREDICTED: uncharacterized protein LOC100845824 [Brachypodium distachyon]
AEGTA43124	LOC_Os11g42660.1	Leucine Rich Repeat family protein, expressed	Os11g0646300 [Oryza sativa Japonica Group] >gi|77552308|gb|ABA95105.1| Leucine Rich Repeat family protein, expressed [Oryza sativa Japonica Group] >gi|113645592|dbj|BAF28733.1| Os11g0646300 [Oryza sativa Japonica Group]
AEGTA42789	LOC_Os06g38294.1	peptide transporter PTR2, putative, expressed	predicted protein [Hordeum vulgare subsp. vulgare] >gi|326507914|dbj|BAJ86700.1| predicted protein [Hordeum vulgare subsp. vulgare]
AEGTA16553	LOC_Os10g34140.1	conserved hypothetical protein	predicted protein [Hordeum vulgare subsp. vulgare]
AEGTA16319	--	--	predicted protein [Hordeum vulgare subsp. vulgare]
AEGTA31562	LOC_Os01g04380.1	hsp20/alpha crystallin family protein, putative, expressed	heat shock protein 16.9
AEGTA10207	LOC_Os11g44830.1	retrotransposon protein, putative, unclassified, expressed	AT hook motif-containing protein, putative, expressed [Oryza sativa Japonica Group]
AEGTA00152	LOC_Os01g50680.1	OsSub2 - Putative Subtilisin homologue, expressed	predicted protein [Hordeum vulgare subsp. vulgare]
AEGTA32663	LOC_Os03g17670.1	expressed protein	hypothetical protein LOC_Os03g17670 [Oryza sativa Japonica Group]
AEGTA22029	--	--	hypothetical protein SORBIDRAFT_10g011140 [Sorghum bicolor] >gi|241915150|gb|EER88294.1| hypothetical protein SORBIDRAFT_10g011140 [Sorghum bicolor]
AEGTA31166	LOC_Os01g57720.2	expressed protein	predicted protein [Hordeum vulgare subsp. vulgare]
AEGTA29364	LOC_Os02g44108.1	expansin precursor, putative, expressed	PREDICTED: LOW QUALITY PROTEIN: expansin-B11-like [Brachypodium distachyon]
AEGTA03984	LOC_Os02g37940.2	CRP12 - Cysteine-rich family protein precursor, expressed	PREDICTED: uncharacterized protein LOC100825950 [Brachypodium distachyon]
AEGTA15381	LOC_Os07g47590.3	expressed protein	predicted protein [Hordeum vulgare subsp. vulgare]
AEGTA01829	LOC_Os11g38630.1	expressed protein	PREDICTED: uncharacterized protein LOC100843672 [Brachypodium distachyon]
AEGTA23654	LOC_Os09g32580.1	expressed protein	PREDICTED: uncharacterized protein LOC100846676 [Brachypodium distachyon]
AEGTA28195	LOC_Os04g39320.4	expressed protein	predicted protein [Hordeum vulgare subsp. vulgare] >gi|326530508|dbj|BAJ97680.1| predicted protein [Hordeum vulgare subsp. vulgare]
AEGTA12240	LOC_Os08g42320.1	expressed protein	PREDICTED: uncharacterized protein LOC100840717 [Brachypodium distachyon]
AEGTA10026	LOC_Os05g34050.1	bZIP transcription factor domain containing protein, expressed	predicted protein [Hordeum vulgare subsp. vulgare]
AEGTA07654	LOC_Os03g16690.1	oxysterol-binding protein, putative, expressed	predicted protein [Hordeum vulgare subsp. vulgare]
AEGTA18533	LOC_Os02g18000.1	disease resistance protein RGA2, putative, expressed	Os02g0281200 [Oryza sativa Japonica Group] >gi|47848558|dbj|BAD22409.1| putative NBS-LRR type disease resistance protein RPG1-B [Oryza sativa Japonica Group] >gi|50252400|dbj|BAD28556.1| putative NBS-LRR type disease resistance protein RPG1-B [Oryza sativa Japonica Group] >gi|113536091|dbj|BAF08474.1| Os02g0281200 [Oryza sativa Japonica Group]
AEGTA18954	LOC_Os10g33540.1	alcohol oxidase, putative, expressed	predicted protein [Hordeum vulgare subsp. vulgare]
AEGTA00730	LOC_Os03g51590.1	expressed protein	PREDICTED: uncharacterized protein LOC100824156 [Brachypodium distachyon]
AEGTA12480	LOC_Os03g38800.1	AAA family ATPase, putative, expressed	PREDICTED: probable mitochondrial chaperone BCS1-B-like [Brachypodium distachyon]
AEGTA11767	LOC_Os09g34150.1	NBS-LRR disease resistance protein, putative, expressed	hypothetical protein OsI_32051 [Oryza sativa Indica Group]
AEGTA19548	LOC_Os02g29150.1	OsFBO11 - F-box and other domain containing protein, expressed	PREDICTED: F-box/FBD/LRR-repeat protein At1g16930-like [Brachypodium distachyon]
AEGTA19602	LOC_Os04g08390.1	Leucine Rich Repeat family protein, expressed	PREDICTED: uncharacterized protein LOC100821788 [Brachypodium distachyon]
AEGTA29091	LOC_Os03g59060.2	OsPP2Ac-2 - Phosphatase 2A isoform 2 belonging to family 2, expressed	predicted protein [Hordeum vulgare subsp. vulgare]
AEGTA20532	LOC_Os10g37110.1	transposon protein, putative, unclassified, expressed	Os10g0515200 [Oryza sativa Japonica Group] >gi|10140669|gb|AAG13504.1|AC068924_9 putative cytochrome P450 [Oryza sativa Japonica Group] >gi|31433051|gb|AAP54611.1| transposon protein, putative, unclassified, expressed [Oryza sativa Japonica Group] >gi|113639665|dbj|BAF26970.1| Os10g0515200 [Oryza sativa Japonica Group] >gi|215740677|dbj|BAG97333.1| unnamed protein product [Oryza sativa Japonica G…
AEGTA43431	LOC_Os10g34500.1	ZOS10-05 - C2H2 zinc finger protein, expressed	hypothetical protein SORBIDRAFT_01g018850 [Sorghum bicolor] >gi|241918314|gb|EER91458.1| hypothetical protein SORBIDRAFT_01g018850 [Sorghum bicolor]
AEGTA07322	LOC_Os02g21520.1	chalcone isomerase 3, putative, expressed	predicted protein [Hordeum vulgare subsp. vulgare]
AEGTA11842	LOC_Os04g47360.1	OsPOP9 - Putative Prolyl Oligopeptidase homologue, expressed	predicted protein [Hordeum vulgare subsp. vulgare]
AEGTA11385	LOC_Os11g28950.1	pollen signalling protein with adenylyl cyclase activity, putative, expressed	PREDICTED: putative disease resistance protein RGA4-like [Brachypodium distachyon]
AEGTA32758	LOC_Os09g27210.1	lecithine cholesterol acyltransferase, putative, expressed	predicted protein [Hordeum vulgare subsp. vulgare] >gi|326516992|dbj|BAJ96488.1| predicted protein [Hordeum vulgare subsp. vulgare]
AEGTA12829	LOC_Os05g49810.1	armadillo/beta-catenin-like repeat containing protein, expressed	predicted protein [Hordeum vulgare subsp. vulgare]
AEGTA12729	--	--	predicted protein [Hordeum vulgare subsp. vulgare] >gi|326534376|dbj|BAJ89538.1| predicted protein [Hordeum vulgare subsp. vulgare]
AEGTA07698	LOC_Os03g03720.1	glyceraldehyde-3-phosphate dehydrogenase, putative, expressed	predicted protein [Hordeum vulgare subsp. vulgare]
AEGTA09487	LOC_Os04g40830.1	cullin family domain containing protein, putative, expressed	PREDICTED: anaphase-promoting complex subunit 2-like [Brachypodium distachyon]
AEGTA17457	LOC_Os12g24390.1	retrotransposon protein, putative, unclassified, expressed	Os12g0431700 [Oryza sativa Japonica Group] >gi|77554879|gb|ABA97675.1| von Willebrand factor type A domain containing protein, expressed [Oryza sativa Japonica Group] >gi|113649187|dbj|BAF29699.1| Os12g0431700 [Oryza sativa Japonica Group] >gi|125536450|gb|EAY82938.1| hypothetical protein OsI_38156 [Oryza sativa Indica Group] >gi|125579179|gb|EAZ20325.1| hypothetical protein OsJ_35934 [Oryza sati…
AEGTA25154	LOC_Os03g03880.1	protein kinase, putative, expressed	predicted protein [Hordeum vulgare subsp. vulgare]
AEGTA24829	--	--	--
AEGTA06874	LOC_Os07g39910.1	pentatricopeptide repeat domain containing protein, putative, expressed	PREDICTED: pentatricopeptide repeat-containing protein At1g25360-like [Brachypodium distachyon]
AEGTA29087	LOC_Os03g59740.2	ADP-ribosylation factor, putative, expressed	hypothetical protein OsI_14032 [Oryza sativa Indica Group]
AEGTA28973	LOC_Os11g04030.2	major facilitator superfamily antiporter, putative, expressed	DMA efflux transporter [Hordeum vulgare]
AEGTA05461	LOC_Os02g49230.2	CCT/B-box zinc finger protein, putative, expressed	PREDICTED: zinc finger protein CONSTANS-LIKE 10-like [Brachypodium distachyon]
AEGTA23279	LOC_Os07g46630.1	AMP deaminase, putative, expressed	hypothetical protein OsJ_25451 [Oryza sativa Japonica Group]
AEGTA15084	LOC_Os02g49920.1	3-ketoacyl-CoA synthase, putative, expressed	PREDICTED: 3-ketoacyl-CoA synthase 6-like [Brachypodium distachyon]
AEGTA03294	LOC_Os10g41850.1	expressed protein	hypothetical protein SORBIDRAFT_02g036970 [Sorghum bicolor] >gi|241926439|gb|EER99583.1| hypothetical protein SORBIDRAFT_02g036970 [Sorghum bicolor]
AEGTA21817	LOC_Os02g44108.1	expansin precursor, putative, expressed	putative beta-expansin [Triticum aestivum]
AEGTA21538	LOC_Os12g35330.1	OsGrx_C12 - glutaredoxin subgroup III, expressed	predicted protein [Hordeum vulgare subsp. vulgare]
AEGTA29141	LOC_Os11g37890.1	NAD dependent epimerase/dehydratase family protein, putative, expressed	PREDICTED: GDP-mannose 3,5-epimerase 2-like [Brachypodium distachyon]
AEGTA11252	LOC_Os09g25540.1	receptor-like protein kinase 2 precursor, putative, expressed	predicted protein [Hordeum vulgare subsp. vulgare]
AEGTA26936	LOC_Os02g55320.1	two-component response regulator, putative, expressed	predicted protein [Hordeum vulgare subsp. vulgare]
AEGTA05674	LOC_Os04g54800.3	shikimate kinase, putative, expressed	predicted protein [Hordeum vulgare subsp. vulgare]
AEGTA32169	LOC_Os01g10450.1	protein kinase domain containing protein, expressed	PREDICTED: uncharacterized protein LOC100841619 [Brachypodium distachyon]
AEGTA26246	LOC_Os11g26910.1	SKP1-like protein 1B, putative, expressed	PREDICTED: SKP1-like protein 1A [Vitis vinifera] >gi|147820987|emb|CAN73136.1| hypothetical protein VITISV_023042 [Vitis vinifera]
AEGTA25708	LOC_Os11g14420.1	inactive receptor kinase At1g27190 precursor, putative, expressed	PREDICTED: probably inactive leucine-rich repeat receptor-like protein kinase At5g48380-like [Brachypodium distachyon]
AEGTA05607	--	--	predicted protein [Hordeum vulgare subsp. vulgare]
AEGTA04639	LOC_Os01g14970.1	expressed protein	hypothetical protein SORBIDRAFT_03g009720 [Sorghum bicolor] >gi|241927358|gb|EES00503.1| hypothetical protein SORBIDRAFT_03g009720 [Sorghum bicolor]
AEGTA02764	LOC_Os07g03030.1	expressed protein	PREDICTED: uncharacterized protein LOC100842823 [Brachypodium distachyon]
AEGTA18937	LOC_Os04g03860.1	expressed protein	predicted protein [Hordeum vulgare subsp. vulgare]
AEGTA03304	LOC_Os10g25110.1	pumilio-family RNA binding repeat containing protein, expressed	predicted protein [Hordeum vulgare subsp. vulgare]
AEGTA21569	LOC_Os03g59530.1	protein Kinase-associated protein phosphatase, putative, expressed	predicted protein [Hordeum vulgare subsp. vulgare]
AEGTA43212	LOC_Os04g01290.1	proteasome subunit, putative, expressed	predicted protein [Hordeum vulgare subsp. vulgare] >gi|326508626|dbj|BAJ95835.1| predicted protein [Hordeum vulgare subsp. vulgare]
AEGTA08801	LOC_Os11g12520.1	serpin domain containing protein, putative, expressed	hypothetical protein SORBIDRAFT_07g025180 [Sorghum bicolor] >gi|241942105|gb|EES15250.1| hypothetical protein SORBIDRAFT_07g025180 [Sorghum bicolor]
AEGTA27173	LOC_Os02g40830.3	succinyl-CoA ligase beta-chain, mitochondrial precursor, putative, expressed	predicted protein [Hordeum vulgare subsp. vulgare]
AEGTA14756	LOC_Os08g01980.1	transferase family protein, putative, expressed	predicted protein [Hordeum vulgare subsp. vulgare]
AEGTA15463	LOC_Os02g34790.1	receptor-like protein kinase 5 precursor, putative, expressed	PREDICTED: probable leucine-rich repeat receptor-like protein kinase At1g35710-like [Brachypodium distachyon]
AEGTA27365	LOC_Os02g48820.1	plastocyanin-like domain containing protein, putative, expressed	predicted protein [Hordeum vulgare subsp. vulgare]
AEGTA00119	LOC_Os04g47500.1	transposon protein, putative, Pong sub-class, expressed	hypothetical protein SORBIDRAFT_02g005870 [Sorghum bicolor] >gi|241925023|gb|EER98167.1| hypothetical protein SORBIDRAFT_02g005870 [Sorghum bicolor]
AEGTA25715	--	--	predicted protein [Hordeum vulgare subsp. vulgare]
AEGTA30775	LOC_Os01g47180.1	3-5 exonuclease domain-containing protein, putative, expressed	PREDICTED: Werner Syndrome-like exonuclease-like [Brachypodium distachyon]
AEGTA24462	LOC_Os09g32120.1	expressed protein	hypothetical protein OsJ_29874 [Oryza sativa Japonica Group]
AEGTA04855	--	--	uncharacterized protein LOC100384217 [Zea mays] >gi|224034675|gb|ACN36413.1| unknown [Zea mays] >gi|413943460|gb|AFW76109.1| hypothetical protein ZEAMMB73_945524 [Zea mays] >gi|413943461|gb|AFW76110.1| hypothetical protein ZEAMMB73_945524 [Zea mays] >gi|413943462|gb|AFW76111.1| hypothetical protein ZEAMMB73_945524 [Zea mays] >gi|413943464|gb|AFW76113.1| hypothetical protein ZEAMMB73_577509 [Zea m…
AEGTA32972	LOC_Os01g59850.1	GTPase-activating protein, putative, expressed	PREDICTED: probable ADP-ribosylation factor GTPase-activating protein AGD14-like [Brachypodium distachyon]
AEGTA17688	LOC_Os05g45320.1	ubiquitin domain-containing protein 1, putative, expressed	hypothetical protein SORBIDRAFT_09g026390 [Sorghum bicolor] >gi|241945403|gb|EES18548.1| hypothetical protein SORBIDRAFT_09g026390 [Sorghum bicolor]
AEGTA13097	LOC_Os10g02210.1	peptide transporter PTR2, putative, expressed	predicted protein [Hordeum vulgare subsp. vulgare]
AEGTA14648	LOC_Os08g29570.1	pleiotropic drug resistance protein 3, putative, expressed	predicted protein [Hordeum vulgare subsp. vulgare]
AEGTA15784	LOC_Os02g27620.1	endonuclease/exonuclease/phosphatase family domain containing protein, expressed	PREDICTED: LOW QUALITY PROTEIN: type II inositol-1,4,5-trisphosphate 5-phosphatase FRA3-like [Brachypodium distachyon]
AEGTA29300	LOC_Os02g13870.1	aquaporin protein, putative, expressed	nodulin-26 like intrinsic protein [Hordeum vulgare subsp. vulgare] >gi|326510057|dbj|BAJ87245.1| predicted protein [Hordeum vulgare subsp. vulgare]
AEGTA15183	LOC_Os02g56760.1	OsFBX66 - F-box domain containing protein, expressed	PREDICTED: F-box protein PP2-B1-like [Brachypodium distachyon]
AEGTA20674	LOC_Os02g57965.1	F-box domain containing protein, expressed	predicted protein [Hordeum vulgare subsp. vulgare]
AEGTA04129	LOC_Os08g19330.1	expressed protein	hypothetical protein ZEAMMB73_139415, partial [Zea mays]
AEGTA22495	LOC_Os09g30170.3	F-box protein interaction domain containing protein, expressed	PREDICTED: F-box protein CPR30-like [Brachypodium distachyon]
AEGTA07722	--	--	--
AEGTA13892	LOC_Os02g10080.1	zinc finger C-x8-C-x5-C-x3-H type family protein, expressed	PREDICTED: zinc finger CCCH domain-containing protein 14-like [Brachypodium distachyon]
AEGTA28413	LOC_Os10g29540.1	protein kinase domain containing protein, expressed	EDR1 [Triticum aestivum]
AEGTA11388	LOC_Os04g44590.2	expressed protein	hypothetical protein OsI_08609 [Oryza sativa Indica Group]
AEGTA28571	LOC_Os06g25010.1	glycosyl hydrolase, putative, expressed	Chain A, Crystal Structure Of Xylanase Inhibitor Protein (Xip-I) From Wheat >gi|51247614|pdb|1TA3|A Chain A, Crystal Structure Of Xylanase (Gh10) In Complex With Inhibitor (Xip) >gi|51247633|pdb|1TE1|A Chain A, Crystal Structure Of Family 11 Xylanase In Complex With Inhibitor (Xip-I)
AEGTA42913	LOC_Os10g22050.1	expressed protein	predicted protein [Hordeum vulgare subsp. vulgare]
AEGTA06210	--	--	--
AEGTA24883	LOC_Os03g63450.2	snRK1-interacting protein 1, putative, expressed	predicted protein [Hordeum vulgare subsp. vulgare]
AEGTA11383	LOC_Os03g25869.1	amino acid permease family protein, putative, expressed	PREDICTED: uncharacterized transporter lpg1691-like [Brachypodium distachyon]
AEGTA19207	LOC_Os03g16850.1	dof zinc finger domain containing protein, putative, expressed	predicted protein [Hordeum vulgare subsp. vulgare]
AEGTA18712	LOC_Os05g12450.1	hydroquinone glucosyltransferase, putative, expressed	predicted protein [Hordeum vulgare subsp. vulgare]
AEGTA14996	LOC_Os02g07680.1	cytochrome P450, putative, expressed	predicted protein [Hordeum vulgare subsp. vulgare]
AEGTA00739	LOC_Os04g13150.1	OsFBX125 - F-box domain containing protein, expressed	predicted protein [Hordeum vulgare subsp. vulgare]
AEGTA43061	LOC_Os07g40890.1	igA FC receptor precursor, putative, expressed	--
AEGTA01440	LOC_Os10g04010.1	STE_MEKK_ste11_MAP3K.23 - STE kinases include homologs to sterile 7, sterile 11 and sterile 20 from yeast, expressed	Putative NPK1-related protein kinase [Oryza sativa Japonica Group] >gi|21326487|gb|AAM47615.1|AC122147_4 Putative NPK1-related protein kinase [Oryza sativa Japonica Group] >gi|31430011|gb|AAP51982.1| Protein kinase domain containing protein [Oryza sativa Japonica Group] >gi|125573908|gb|EAZ15192.1| hypothetical protein OsJ_30611 [Oryza sativa Japonica Group]
AEGTA19271	LOC_Os02g44220.1	peroxisomal biogenesis factor 19, putative, expressed	predicted protein [Hordeum vulgare subsp. vulgare]
AEGTA32997	LOC_Os02g47790.1	monodehydroascorbate reductase, putative, expressed	predicted protein [Hordeum vulgare subsp. vulgare]
AEGTA25438	LOC_Os06g19010.1	cadmium tolerance factor, putative, expressed	cadmium tolerance factor [Triticum aestivum]
AEGTA31145	LOC_Os01g70170.1	transaldolase, putative, expressed	predicted protein [Hordeum vulgare subsp. vulgare] >gi|326526083|dbj|BAJ93218.1| predicted protein [Hordeum vulgare subsp. vulgare]
AEGTA00148	LOC_Os01g03400.1	E3 ubiquitin-protein ligase SINA-like 2, putative	PREDICTED: E3 ubiquitin-protein ligase SINA-like 7-like [Brachypodium distachyon]
AEGTA19540	LOC_Os06g36450.1	ferroportin1 domain containing protein, expressed	predicted protein [Hordeum vulgare subsp. vulgare]
AEGTA26947	LOC_Os01g32730.1	tetratricopeptide repeat containing protein, putative, expressed	PREDICTED: protein FLUORESCENT IN BLUE LIGHT, chloroplastic-like [Brachypodium distachyon]
AEGTA42262	LOC_Os02g45120.2	expressed protein	PREDICTED: uncharacterized protein LOC100840316 [Brachypodium distachyon]
AEGTA14428	LOC_Os10g38160.1	glutathione S-transferase, putative, expressed	hypothetical protein OsI_34424 [Oryza sativa Indica Group]
AEGTA31214	LOC_Os01g55590.1	AMP-binding enzyme, putative, expressed	LOC100282439 [Zea mays] >gi|195622392|gb|ACG33026.1| long-chain-fatty-acid-CoA ligase-like protein [Zea mays]
AEGTA15179	LOC_Os01g71100.1	expressed protein	PREDICTED: putative disease resistance protein RGA3-like [Brachypodium distachyon]
AEGTA20831	LOC_Os04g57310.1	thiol-disulphide oxidoreductase DCC, putative, expressed	predicted protein [Hordeum vulgare subsp. vulgare] >gi|326495174|dbj|BAJ85683.1| predicted protein [Hordeum vulgare subsp. vulgare]
AEGTA24468	--	--	putative SWIM protein [Triticum aestivum]
AEGTA18484	LOC_Os02g11960.1	ABC transporter, ATP-binding protein, putative, expressed	predicted protein [Hordeum vulgare subsp. vulgare]
AEGTA05971	LOC_Os03g21620.1	AGC_AGC_other_RS6K_like.1 - ACG kinases include homologs to PKA, PKG and PKC, expressed	predicted protein [Hordeum vulgare subsp. vulgare]
AEGTA15012	LOC_Os10g08018.1	expressed protein	lecithin:cholesterol acyltransferase family protein, putative [Oryza sativa Japonica Group]
AEGTA10201	LOC_Os04g03320.1	jacalin-like lectin domain containing protein, expressed	PREDICTED: uncharacterized protein LOC100827918 [Brachypodium distachyon]
AEGTA23596	LOC_Os02g15160.1	OsFBX40 - F-box domain containing protein, expressed	predicted protein [Hordeum vulgare subsp. vulgare]
AEGTA06888	LOC_Os12g42876.1	5-methyltetrahydropteroyltriglutamate--homocysteine methyltransferase, putative, expressed	methionine synthase 1 enzyme [Hordeum vulgare subsp. vulgare]
AEGTA31082	LOC_Os10g42840.2	NADH dehydrogenase 1 alpha subcomplex subunit 12, putative, expressed	PREDICTED: probable NADH dehydrogenase [ubiquinone] 1 alpha subcomplex subunit 12-like [Brachypodium distachyon]
AEGTA23594	LOC_Os02g43460.1	required to maintain repression 1, putative, expressed	PREDICTED: uncharacterized protein LOC100842951 [Brachypodium distachyon]
AEGTA09258	LOC_Os10g02360.1	OsWAK98 - OsWAK receptor-like cytoplasmic kinase OsWAK-RLCK, expressed	hypothetical protein OsJ_30520 [Oryza sativa Japonica Group]
AEGTA10008	LOC_Os01g43720.1	cytochrome P450 72A1, putative, expressed	PREDICTED: secologanin synthase-like [Brachypodium distachyon]
AEGTA33050	LOC_Os09g32910.1	OsFBX337 - F-box domain containing protein, expressed	PREDICTED: uncharacterized protein LOC100835160 [Brachypodium distachyon]
AEGTA29593	LOC_Os05g33550.1	methyl-binding domain protein MBD, putative, expressed	predicted protein [Hordeum vulgare subsp. vulgare]
AEGTA12878	LOC_Os01g71960.1	endonuclease, putative, expressed	PREDICTED: crossover junction endonuclease mus81-like [Brachypodium distachyon]
AEGTA08072	LOC_Os01g09830.1	OsGrx_A2 - glutaredoxin subgroup III, expressed	predicted protein [Hordeum vulgare subsp. vulgare]
AEGTA23955	LOC_Os06g28060.2	ATP-binding region, ATPase-like domain containing protein, expressed	hypothetical protein OsI_22965 [Oryza sativa Indica Group]
AEGTA43704	LOC_Os01g52240.1	chlorophyll A-B binding protein, putative, expressed	chlorophyll a/b-binding protein WCAB precursor [Triticum aestivum]
AEGTA22574	LOC_Os06g44450.1	CCT/B-box zinc finger protein, putative, expressed	CONSTANS-like protein CO6 [Hordeum vulgare subsp. vulgare]
AEGTA18727	LOC_Os09g20510.1	transporter, putative, expressed	predicted protein [Hordeum vulgare subsp. vulgare]
AEGTA05850	LOC_Os01g06660.1	thiamine pyrophosphate enzyme, C-terminal TPP binding domain containing protein, expressed	predicted protein [Hordeum vulgare subsp. vulgare]
AEGTA20817	LOC_Os10g37160.1	transposon protein, putative, unclassified, expressed	PREDICTED: cytochrome P450 89A2-like [Brachypodium distachyon]
AEGTA04488	--	--	Os03g0615700 [Oryza sativa Japonica Group] >gi|50838890|gb|AAT81651.1| hypothetical protein [Oryza sativa Japonica Group] >gi|50838932|gb|AAT81693.1| hypothetical protein [Oryza sativa Japonica Group] >gi|108709834|gb|ABF97629.1| hypothetical protein LOC_Os03g41940 [Oryza sativa Japonica Group] >gi|255674703|dbj|BAH92267.1| Os03g0615700 [Oryza sativa Japonica Group]
AEGTA21391	LOC_Os03g22620.1	terpene synthase family, metal binding domain containing protein, expressed	hypothetical protein OsJ_10829 [Oryza sativa Japonica Group]
AEGTA00346	LOC_Os06g27830.1	expressed protein	loricrin-like [Oryza sativa Japonica Group]
AEGTA24049	--	--	--
AEGTA10797	LOC_Os01g42850.2	ThiF family domain containing protein, putative, expressed	PREDICTED: ubiquitin-like modifier-activating enzyme atg7-like [Brachypodium distachyon]
AEGTA07239	LOC_Os04g06850.1	expressed protein	putative protein of unknown function (DUF594) domain family protein [Zea mays]
AEGTA10804	--	--	PREDICTED: probable carboxylesterase 17-like [Brachypodium distachyon]
AEGTA09681	LOC_Os04g31330.1	exo70 exocyst complex subunit domain containing protein, expressed	predicted protein [Hordeum vulgare subsp. vulgare]
AEGTA15370	LOC_Os01g70590.1	DUF567 domain containing protein, putative, expressed	hypothetical protein SORBIDRAFT_03g044890 [Sorghum bicolor] >gi|241931012|gb|EES04157.1| hypothetical protein SORBIDRAFT_03g044890 [Sorghum bicolor]
AEGTA18308	LOC_Os02g06520.1	OsFBLD1 - F-box, LRR and FBD domain containing protein, expressed	PREDICTED: uncharacterized protein LOC100841457 [Brachypodium distachyon]
AEGTA12701	LOC_Os01g56360.1	wax synthase, putative, expressed	predicted protein [Hordeum vulgare subsp. vulgare]
AEGTA27785	LOC_Os03g12890.2	aminotransferase domain containing protein, putative, expressed	branched-chain amino acid aminotransferase [Hordeum vulgare subsp. vulgare]
AEGTA31597	LOC_Os01g01840.1	helix-loop-helix DNA-binding domain containing protein, expressed	predicted protein [Hordeum vulgare subsp. vulgare]
AEGTA00437	LOC_Os11g41300.1	MBTB65 - Bric-a-Brac, Tramtrack, Broad Complex BTB domain with Meprin and TRAF Homology MATH domain, expressed	predicted protein [Hordeum vulgare subsp. vulgare] >gi|326529951|dbj|BAK08255.1| predicted protein [Hordeum vulgare subsp. vulgare]
AEGTA28513	LOC_Os04g30780.1	eukaryotic translation initiation factor 3 subunit H, putative, expressed	PREDICTED: eukaryotic translation initiation factor 3 subunit H-like [Brachypodium distachyon]
AEGTA05804	LOC_Os01g22954.1	serine carboxypeptidase, putative, expressed	predicted protein [Hordeum vulgare subsp. vulgare]
AEGTA19374	LOC_Os01g64890.1	CorA-like magnesium transporter protein, putative, expressed	predicted protein [Hordeum vulgare subsp. vulgare]
AEGTA32161	LOC_Os11g32890.1	expressed protein	predicted protein [Hordeum vulgare subsp. vulgare]
AEGTA04241	LOC_Os02g01480.1	nucleic acid binding protein, putative, expressed	PREDICTED: UPF0712 protein C7orf64 homolog [Brachypodium distachyon]
AEGTA00142	LOC_Os01g04470.1	expressed protein	hypothetical protein OsI_00289 [Oryza sativa Indica Group]
AEGTA25730	LOC_Os05g08460.1	OsFBX164 - F-box domain containing protein, expressed	PREDICTED: F-box protein At5g07610-like [Brachypodium distachyon]
AEGTA17521	LOC_Os11g26910.1	SKP1-like protein 1B, putative, expressed	PREDICTED: SKP1-like protein 4-like [Brachypodium distachyon]
AEGTA31738	--	--	hypothetical protein OsJ_06240 [Oryza sativa Japonica Group]
AEGTA29825	LOC_Os10g17740.1	ZOS10-02 - C2H2 zinc finger protein, expressed	predicted protein [Hordeum vulgare subsp. vulgare]
AEGTA10162	LOC_Os08g24370.1	OsFBX287 - F-box domain containing protein, expressed	hypothetical protein OsI_28824 [Oryza sativa Indica Group]
AEGTA23107	LOC_Os01g54700.1	retrotransposon protein, putative, unclassified, expressed	hypothetical protein OsJ_07976 [Oryza sativa Japonica Group]
AEGTA43903	LOC_Os02g26040.1	retrotransposon protein, putative, unclassified, expressed	xylanase inhibitor TL-XI precursor [Triticum aestivum]
AEGTA08014	LOC_Os10g40570.1	flavin-containing monooxygenase family protein, putative, expressed	PREDICTED: flavin-containing monooxygenase FMO GS-OX-like 3-like [Brachypodium distachyon] >gi|193848567|gb|ACF22752.1| FMO-like protein [Brachypodium distachyon]
AEGTA23312	LOC_Os11g41640.1	helix-loop-helix DNA-binding domain containing protein, expressed	PREDICTED: putative transcription factor bHLH086-like [Brachypodium distachyon]
AEGTA43866	LOC_Os09g26620.1	auxin-repressed protein, putative, expressed	predicted protein [Hordeum vulgare subsp. vulgare]
AEGTA33022	--	--	hypothetical protein ZEAMMB73_580078 [Zea mays]
AEGTA32262	LOC_Os03g18160.1	mitochondrial carrier protein, putative, expressed	predicted protein [Hordeum vulgare subsp. vulgare]
AEGTA21557	LOC_Os02g40770.1	SET domain containing protein, expressed	PREDICTED: histone-lysine N-methyltransferase SUVR2-like [Brachypodium distachyon]
AEGTA32824	LOC_Os04g32950.1	calreticulin precursor protein, putative, expressed	predicted protein [Hordeum vulgare subsp. vulgare]
AEGTA30648	LOC_Os02g52390.1	M16 domain containing zinc peptidase, putative, expressed	predicted protein [Hordeum vulgare subsp. vulgare] >gi|326513628|dbj|BAJ87833.1| predicted protein [Hordeum vulgare subsp. vulgare]
AEGTA10226	LOC_Os01g69990.1	GYF domain containing protein, putative, expressed	hypothetical protein OsI_04992 [Oryza sativa Indica Group]
AEGTA43252	LOC_Os07g37310.1	uncharacterized secreted protein, putative, expressed	uncharacterized protein LOC100280977 [Zea mays] >gi|195610594|gb|ACG27127.1| uncharacterized secreted protein [Zea mays]
AEGTA21070	LOC_Os07g09110.1	OsFBX219 - F-box domain containing protein, expressed	predicted protein [Hordeum vulgare subsp. vulgare]
AEGTA08012	LOC_Os03g28300.1	protein kinase domain containing protein, expressed	predicted protein [Hordeum vulgare subsp. vulgare]
AEGTA11371	LOC_Os03g51580.1	helix-loop-helix DNA-binding domain containing protein, expressed	predicted protein [Hordeum vulgare subsp. vulgare]
AEGTA43791	--	--	his-containing phosphotransfer protein [Zea mays] >gi|22036126|dbj|BAC06592.1| his-containing phosphotransfer protein [Zea mays] >gi|194694104|gb|ACF81136.1| unknown [Zea mays] >gi|413921797|gb|AFW61729.1| his-containing phosphotransfer protein [Zea mays]
AEGTA09803	LOC_Os08g35510.1	cytochrome P450, putative, expressed	hypothetical protein OsI_29466 [Oryza sativa Indica Group]
AEGTA16233	LOC_Os05g01730.2	drought induced 19 protein, putative, expressed	predicted protein [Hordeum vulgare subsp. vulgare]
AEGTA21802	LOC_Os04g34290.1	protein kinase, putative, expressed	PREDICTED: G-type lectin S-receptor-like serine/threonine-protein kinase At2g19130-like [Brachypodium distachyon]
AEGTA26744	LOC_Os03g46490.1	40S ribosomal protein S21, putative, expressed	predicted protein [Hordeum vulgare subsp. vulgare] >gi|326525006|dbj|BAK04439.1| predicted protein [Hordeum vulgare subsp. vulgare]
AEGTA13481	LOC_Os08g03530.1	MBTB19 - Bric-a-Brac, Tramtrack, Broad Complex BTB domain with Meprin and TRAF Homology MATH domain, expressed	PREDICTED: BTB/POZ and MATH domain-containing protein 2-like [Brachypodium distachyon]
AEGTA32174	LOC_Os07g28610.3	expressed protein	LOC100283753 [Zea mays] >gi|195636954|gb|ACG37945.1| thylakoid membrane phosphoprotein 14 kda [Zea mays]
AEGTA16926	LOC_Os12g36620.1	pentatricopeptide, putative, expressed	predicted protein [Hordeum vulgare subsp. vulgare]
AEGTA21658	LOC_Os02g35750.1	pentatricopeptide repeat domain containing protein, putative, expressed	predicted protein [Hordeum vulgare subsp. vulgare] >gi|326511084|dbj|BAJ91889.1| predicted protein [Hordeum vulgare subsp. vulgare] >gi|326518326|dbj|BAJ88192.1| predicted protein [Hordeum vulgare subsp. vulgare] >gi|326518558|dbj|BAJ88308.1| predicted protein [Hordeum vulgare subsp. vulgare]
AEGTA04647	LOC_Os09g37240.1	glutathione S-transferase, C-terminal domain containing protein, expressed	PREDICTED: uncharacterized protein LOC100846137 [Brachypodium distachyon]
AEGTA02797	LOC_Os05g14930.1	expressed protein	hypothetical protein OsI_35435 [Oryza sativa Indica Group]
AEGTA43160	LOC_Os09g34214.1	UDP-glucoronosyl and UDP-glucosyl transferase domain containing protein, expressed	predicted protein [Hordeum vulgare subsp. vulgare]
AEGTA11133	LOC_Os12g43620.1	helix-loop-helix DNA-binding domain containing protein, expressed	predicted protein [Hordeum vulgare subsp. vulgare]
AEGTA15466	LOC_Os01g09470.1	IQ calmodulin-binding motif family protein, expressed	predicted protein [Hordeum vulgare subsp. vulgare]
AEGTA20508	LOC_Os06g44860.1	OsSPL10 - SBP-box gene family member, expressed	predicted protein [Hordeum vulgare subsp. vulgare]
AEGTA19849	LOC_Os11g11760.1	serpin domain containing protein, putative, expressed	hypothetical protein OsI_35584 [Oryza sativa Indica Group]
AEGTA27390	LOC_Os02g57610.1	expressed protein	PREDICTED: uncharacterized protein LOC100840826 [Brachypodium distachyon]
AEGTA29457	LOC_Os06g03600.1	transcriptional corepressor SEUSS, putative, expressed	predicted protein [Hordeum vulgare subsp. vulgare]
AEGTA43899	LOC_Os03g03140.1	RNA recognition motif containing protein, putative, expressed	PREDICTED: 33 kDa ribonucleoprotein, chloroplastic-like [Brachypodium distachyon]
AEGTA11032	LOC_Os03g17800.1	phosphatidylinositol transfer protein alpha isoform, putative, expressed	predicted protein [Hordeum vulgare subsp. vulgare]
AEGTA17515	LOC_Os08g36630.1	bifunctional monodehydroascorbate reductase and carbonic anhydrasenectarin-3 precursor, putative, expressed	PREDICTED: bifunctional monodehydroascorbate reductase and carbonic anhydrase nectarin-3-like [Brachypodium distachyon]
AEGTA12709	LOC_Os07g35600.2	expressed protein	predicted protein [Hordeum vulgare subsp. vulgare]
AEGTA20842	--	--	predicted protein [Hordeum vulgare subsp. vulgare] >gi|326518520|dbj|BAJ88289.1| predicted protein [Hordeum vulgare subsp. vulgare] >gi|326523963|dbj|BAJ96992.1| predicted protein [Hordeum vulgare subsp. vulgare] >gi|326532078|dbj|BAK01415.1| predicted protein [Hordeum vulgare subsp. vulgare]
AEGTA21115	LOC_Os09g27350.1	RIO1 family protein, expressed	PREDICTED: putative cyclin-dependent kinase F-2-like [Brachypodium distachyon]
AEGTA30711	LOC_Os11g46250.1	expressed protein	hypothetical protein OsI_06347 [Oryza sativa Indica Group]
AEGTA18699	LOC_Os10g22460.1	expressed protein	predicted protein [Hordeum vulgare subsp. vulgare]
AEGTA43568	--	--	--
AEGTA42928	LOC_Os02g32469.1	expressed protein	predicted protein [Hordeum vulgare subsp. vulgare]
AEGTA07590	LOC_Os01g55100.1	slTCP3, putative, expressed	predicted protein [Hordeum vulgare subsp. vulgare] >gi|326523563|dbj|BAJ92952.1| predicted protein [Hordeum vulgare subsp. vulgare]
AEGTA21996	LOC_Os01g72510.1	eukaryotic aspartyl protease domain containing protein, expressed	hypothetical protein SORBIDRAFT_03g046190 [Sorghum bicolor] >gi|241931090|gb|EES04235.1| hypothetical protein SORBIDRAFT_03g046190 [Sorghum bicolor]
AEGTA18183	LOC_Os01g69970.1	WD domain, G-beta repeat domain containing protein, expressed	predicted protein [Hordeum vulgare subsp. vulgare]
AEGTA02617	LOC_Os03g59070.1	phosphatase, putative, expressed	PREDICTED: dihydrosphingosine 1-phosphate phosphatase C823.11-like [Brachypodium distachyon]
AEGTA22185	LOC_Os08g36630.1	bifunctional monodehydroascorbate reductase and carbonic anhydrasenectarin-3 precursor, putative, expressed	predicted protein [Hordeum vulgare subsp. vulgare]
AEGTA10040	--	--	--
AEGTA01009	LOC_Os03g04410.1	aconitate hydratase protein, putative, expressed	predicted protein [Hordeum vulgare subsp. vulgare]
AEGTA03963	LOC_Os03g58810.1	DEAD-box ATP-dependent RNA helicase, putative, expressed	hypothetical protein SORBIDRAFT_01g011090 [Sorghum bicolor] >gi|241917892|gb|EER91036.1| hypothetical protein SORBIDRAFT_01g011090 [Sorghum bicolor]
AEGTA06975	LOC_Os06g10530.1	expressed protein	predicted protein [Hordeum vulgare subsp. vulgare]
AEGTA21678	LOC_Os01g71350.1	glycosyl hydrolases family 17, putative, expressed	PREDICTED: glucan endo-1,3-beta-glucosidase GII-like [Brachypodium distachyon]
AEGTA06758	LOC_Os08g03560.2	chloroplast unusual positioning protein, putative, expressed	PREDICTED: protein CHUP1, chloroplastic-like [Brachypodium distachyon]
AEGTA05928	--	--	--
AEGTA22119	LOC_Os03g57430.1	expressed protein	Os03g0788400 [Oryza sativa Japonica Group] >gi|50355742|gb|AAT75267.1| putative PspA like protein [Oryza sativa Japonica Group] >gi|113549973|dbj|BAF13416.1| Os03g0788400 [Oryza sativa Japonica Group]
AEGTA11889	LOC_Os05g08480.1	cytokinin-O-glucosyltransferase 1, putative, expressed	predicted protein [Hordeum vulgare subsp. vulgare] >gi|326494378|dbj|BAJ90458.1| predicted protein [Hordeum vulgare subsp. vulgare] >gi|326499790|dbj|BAJ90730.1| predicted protein [Hordeum vulgare subsp. vulgare]
AEGTA10371	LOC_Os11g14570.1	expressed protein	PREDICTED: ankyrin repeat-containing protein At3g12360-like [Brachypodium distachyon]
AEGTA43806	LOC_Os01g43080.1	exonuclease, putative, expressed	predicted protein [Hordeum vulgare subsp. vulgare]
AEGTA13090	LOC_Os03g26080.1	nucleoside-triphosphatase, putative, expressed	uncharacterized protein LOC100273224 [Zea mays] >gi|194702834|gb|ACF85501.1| unknown [Zea mays]
AEGTA05856	LOC_Os05g39650.1	phytanoyl-CoA dioxygenase, putative, expressed	PhyH domain-containing protein [Triticum aestivum]
AEGTA42623	--	--	--
AEGTA30727	LOC_Os04g41580.1	glycine-rich protein, putative, expressed	predicted protein [Hordeum vulgare subsp. vulgare] >gi|326496529|dbj|BAJ94726.1| predicted protein [Hordeum vulgare subsp. vulgare]
AEGTA14709	LOC_Os01g54010.1	peptidase, putative, expressed	predicted protein [Hordeum vulgare subsp. vulgare]
AEGTA04165	LOC_Os04g07250.1	expressed protein	OSIGBa0147M20.4 [Oryza sativa Indica Group]
AEGTA12864	LOC_Os09g30474.1	BPI/LBP family protein At3g20270 precursor, putative, expressed	PREDICTED: putative BPI/LBP family protein At3g20270-like [Brachypodium distachyon]
AEGTA05303	LOC_Os01g51634.1	myosin-2 heavy chain, non muscle, putative, expressed	PREDICTED: myosin-H heavy chain-like [Brachypodium distachyon]
AEGTA12680	LOC_Os10g05088.1	GDSL-like lipase/acylhydrolase, putative, expressed	predicted protein [Hordeum vulgare subsp. vulgare]
AEGTA42337	LOC_Os01g72300.1	Cupin domain containing protein, expressed	PREDICTED: germin-like protein 1-4-like [Brachypodium distachyon]
AEGTA01628	LOC_Os08g13050.1	hypothetical protein	hypothetical protein SORBIDRAFT_06g017515 [Sorghum bicolor] >gi|241937707|gb|EES10852.1| hypothetical protein SORBIDRAFT_06g017515 [Sorghum bicolor]
AEGTA20913	LOC_Os07g36880.1	expressed protein	PREDICTED: uncharacterized protein LOC100821012 [Brachypodium distachyon]
AEGTA15274	LOC_Os10g32080.1	xyloglucan galactosyltransferase KATAMARI1, putative, expressed	predicted protein [Hordeum vulgare subsp. vulgare]
AEGTA29817	LOC_Os04g51270.1	vacuolar ATPase G subunit, putative, expressed	vacuolar ATPase subunit G [Triticum aestivum]
AEGTA15592	LOC_Os02g54640.1	glutamate receptor, putative, expressed	predicted protein [Hordeum vulgare subsp. vulgare]
AEGTA19017	LOC_Os08g13030.1	MBTB21 - Bric-a-Brac, Tramtrack, Broad Complex BTB domain with Meprin and TRAF Homology MATH domain, expressed	speckle-type POZ protein [Zea mays] >gi|195604278|gb|ACG23969.1| speckle-type POZ protein [Zea mays]
AEGTA26392	LOC_Os04g40660.2	MA3 domain containing protein, expressed	PREDICTED: eukaryotic translation initiation factor 4 gamma 2-like [Brachypodium distachyon]
AEGTA28327	LOC_Os03g50940.1	cytochrome c oxidase assembly protein COX11, mitochondrial precursor, putative, expressed	PREDICTED: cytochrome c oxidase assembly protein COX11, mitochondrial-like [Brachypodium distachyon]
AEGTA42800	LOC_Os05g01110.1	ribosomal protein L28 protein, putative, expressed	PREDICTED: 50S ribosomal protein L28, chloroplastic-like [Brachypodium distachyon]
AEGTA16978	LOC_Os02g42590.1	WD-40 repeat family protein, putative, expressed	predicted protein [Hordeum vulgare subsp. vulgare]
AEGTA24636	--	--	hypothetical protein OsI_00297 [Oryza sativa Indica Group]
AEGTA03906	LOC_Os03g37260.1	pentatricopeptide, putative, expressed	predicted protein [Hordeum vulgare subsp. vulgare]
AEGTA29277	--	--	--
AEGTA21446	LOC_Os03g22770.1	CCT/B-box zinc finger protein, putative, expressed	predicted protein [Hordeum vulgare subsp. vulgare]
AEGTA20530	LOC_Os02g53500.2	RFC5 - Putative clamp loader of PCNA, replication factor C subunit 5, expressed	predicted protein [Hordeum vulgare subsp. vulgare] >gi|326531584|dbj|BAJ97796.1| predicted protein [Hordeum vulgare subsp. vulgare]
AEGTA20721	LOC_Os08g38520.1	OsFBX302 - F-box domain containing protein, expressed	hypothetical protein [Oryza sativa Japonica Group] >gi|125562010|gb|EAZ07458.1| hypothetical protein OsI_29714 [Oryza sativa Indica Group]
AEGTA07414	LOC_Os02g05660.1	DEAD-box ATP-dependent RNA helicase 35A, putative, expressed	PREDICTED: DEAD-box ATP-dependent RNA helicase 35A-like [Brachypodium distachyon]
AEGTA19675	LOC_Os01g53000.1	trehalose synthase, putative, expressed	predicted protein [Hordeum vulgare subsp. vulgare]
AEGTA23331	LOC_Os05g44970.1	senescence-induced receptor-like serine/threonine-protein kinase precursor, putative, expressed	hypothetical protein SORBIDRAFT_09g026180 [Sorghum bicolor] >gi|241945397|gb|EES18542.1| hypothetical protein SORBIDRAFT_09g026180 [Sorghum bicolor]
AEGTA20616	LOC_Os12g28260.1	cyclic nucleotide-gated ion channel, putative, expressed	predicted protein [Hordeum vulgare subsp. vulgare]
AEGTA19743	LOC_Os11g20090.1	O-methyltransferase, putative, expressed	predicted protein [Hordeum vulgare subsp. vulgare]
AEGTA42366	LOC_Os05g03840.1	endoglucanase, putative, expressed	PREDICTED: endoglucanase 14-like [Brachypodium distachyon]
AEGTA12439	LOC_Os02g16760.1	OsFBX41 - F-box domain containing protein, expressed	hypothetical protein [Oryza sativa Japonica Group]
AEGTA23305	LOC_Os08g13050.1	hypothetical protein	PREDICTED: uncharacterized protein LOC100821149 [Brachypodium distachyon]
AEGTA13875	LOC_Os03g61790.1	RNA 3-terminal phosphate cyclase, putative, expressed	predicted protein [Hordeum vulgare subsp. vulgare] >gi|326524015|dbj|BAJ97018.1| predicted protein [Hordeum vulgare subsp. vulgare]
AEGTA25626	LOC_Os06g49380.3	NBS-LRR disease resistance protein, putative, expressed	hypothetical protein OsI_05170 [Oryza sativa Indica Group]
AEGTA33230	LOC_Os01g04530.1	expressed protein	predicted protein [Hordeum vulgare subsp. vulgare]
AEGTA20978	LOC_Os10g04540.1	expressed protein	PREDICTED: uncharacterized protein LOC100838826 [Brachypodium distachyon]
AEGTA31247	LOC_Os02g45770.1	OsMADS6 - MADS-box family gene with MIKCc type-box, expressed	MIKC-type MADS-box transcription factor WM9A [Triticum aestivum]
AEGTA20031	LOC_Os02g51760.1	expressed protein	predicted protein [Hordeum vulgare subsp. vulgare]
AEGTA30021	LOC_Os02g52880.1	ybaK/prolyl-tRNA synthetase family protein, putative, expressed	hypothetical protein OsI_09076 [Oryza sativa Indica Group]
AEGTA16707	LOC_Os02g51070.1	starch synthase, putative, expressed	starch synthase IIb precursor [Triticum aestivum]
AEGTA14412	--	--	predicted protein [Hordeum vulgare subsp. vulgare]
AEGTA42289	LOC_Os06g05980.1	transporter family protein, putative, expressed	predicted protein [Hordeum vulgare subsp. vulgare]
AEGTA20177	LOC_Os02g18640.1	OsFBX45 - F-box domain containing protein, expressed	predicted protein [Hordeum vulgare subsp. vulgare]
AEGTA42635	LOC_Os01g04880.1	retrotransposon protein, putative, unclassified, expressed	hypothetical protein OsI_00339 [Oryza sativa Indica Group]
AEGTA28103	LOC_Os01g09000.1	glutaminyl-tRNA synthetase, putative, expressed	PREDICTED: glutaminyl-tRNA synthetase-like [Brachypodium distachyon]
AEGTA00016	LOC_Os06g07540.3	WD-40 repeat family protein, putative, expressed	predicted protein [Hordeum vulgare subsp. vulgare]
AEGTA07248	LOC_Os11g10770.1	disease resistance protein RGA3, putative, expressed	PREDICTED: putative disease resistance protein RGA1-like [Brachypodium distachyon]
AEGTA42484	--	--	PREDICTED: uncharacterized protein LOC100833304 [Brachypodium distachyon]
AEGTA23105	--	--	predicted protein [Hordeum vulgare subsp. vulgare]
AEGTA20248	LOC_Os02g07040.1	biotin--protein ligase, putative, expressed	predicted protein [Hordeum vulgare subsp. vulgare]
AEGTA19114	LOC_Os02g56460.1	dehydrogenase, putative, expressed	predicted protein [Hordeum vulgare subsp. vulgare]
AEGTA30150	LOC_Os04g56980.1	SWIB/MDM2 domain containing protein, expressed	SWIB/MDM2 domain-containing protein [Oryza minuta]
AEGTA32548	LOC_Os01g58390.1	haloacid dehalogenase, putative, expressed	predicted protein [Hordeum vulgare subsp. vulgare] >gi|326508550|dbj|BAJ95797.1| predicted protein [Hordeum vulgare subsp. vulgare]
AEGTA27277	LOC_Os03g46390.1	ras-related protein, putative, expressed	PREDICTED: ras-related protein RABF2b-like [Brachypodium distachyon]
AEGTA16654	LOC_Os12g28040.1	NBS-LRR disease resistance protein, putative, expressed	PREDICTED: disease resistance protein RPM1-like [Brachypodium distachyon]
AEGTA26608	LOC_Os06g35480.1	peroxidase precursor, putative, expressed	predicted protein [Hordeum vulgare subsp. vulgare]
AEGTA21150	LOC_Os01g74350.1	soluble inorganic pyrophosphatase, putative, expressed	PREDICTED: uncharacterized protein LOC100842942 [Brachypodium distachyon]
AEGTA15096	LOC_Os07g14740.1	harpin-induced protein 1 domain containing protein, expressed	PREDICTED: uncharacterized protein LOC100829220 [Brachypodium distachyon]
AEGTA18021	LOC_Os01g04950.2	peptide transporter PTR2, putative, expressed	predicted protein [Hordeum vulgare subsp. vulgare] >gi|326532832|dbj|BAJ89261.1| predicted protein [Hordeum vulgare subsp. vulgare]
AEGTA29701	LOC_Os03g08270.1	ataxin-2 C-terminal region family protein, expressed	predicted protein [Hordeum vulgare subsp. vulgare]
AEGTA09263	LOC_Os05g33200.1	endo-1,3;1,4-beta-D-glucanase precursor, putative, expressed	predicted protein [Hordeum vulgare subsp. vulgare]
AEGTA42578	--	--	starch synthase IIb precursor [Triticum aestivum]
AEGTA24016	LOC_Os06g20570.1	glycosyltransferase, putative, expressed	predicted protein [Hordeum vulgare subsp. vulgare]
AEGTA27717	LOC_Os08g17680.1	stromal cell-derived factor 2-like protein precursor, putative, expressed	Os08g0278900 [Oryza sativa Japonica Group] >gi|37805903|dbj|BAC99752.1| Stromal cell-derived factor 2-like protein [Oryza sativa Japonica Group] >gi|37806069|dbj|BAC99520.1| Stromal cell-derived factor 2-like protein [Oryza sativa Japonica Group] >gi|113623408|dbj|BAF23353.1| Os08g0278900 [Oryza sativa Japonica Group] >gi|218200826|gb|EEC83253.1| hypothetical protein OsI_28577 [Oryza sativa Indic…
AEGTA25049	LOC_Os06g04610.1	ribosome-binding factor A, chloroplast precursor, putative, expressed	predicted protein [Hordeum vulgare subsp. vulgare]
AEGTA31273	LOC_Os08g09200.1	aconitate hydratase protein, putative, expressed	hypothetical protein SORBIDRAFT_07g005390 [Sorghum bicolor] >gi|241941524|gb|EES14669.1| hypothetical protein SORBIDRAFT_07g005390 [Sorghum bicolor]
AEGTA14273	LOC_Os04g28300.1	Rf1, mitochondrial precursor, putative, expressed	hypothetical protein SORBIDRAFT_05g022840 [Sorghum bicolor] >gi|241936867|gb|EES10012.1| hypothetical protein SORBIDRAFT_05g022840 [Sorghum bicolor]
AEGTA09459	LOC_Os06g01260.1	glutathione gamma-glutamylcysteinyltransferase 1, putative, expressed	RecName: Full=Glutathione gamma-glutamylcysteinyltransferase 1; AltName: Full=Cadmium tolerance protein; AltName: Full=Phytochelatin synthase 1; AltName: Full=TaPCS1 >gi|5757804|gb|AAD50592.1|AF093752_1 phytochelatin synthase [Triticum aestivum]
AEGTA03498	LOC_Os01g50200.1	UDP-glucoronosyl and UDP-glucosyl transferase domain containing protein, expressed	predicted protein [Hordeum vulgare subsp. vulgare]
AEGTA03609	LOC_Os10g25200.1	expressed protein	PREDICTED: uncharacterized protein LOC100825324 [Brachypodium distachyon]
AEGTA07553	--	--	--
AEGTA24944	LOC_Os06g23350.1	late embryogenesis abundant protein D-34, putative, expressed	predicted protein [Hordeum vulgare subsp. vulgare]
AEGTA12008	LOC_Os07g48030.1	peroxidase precursor, putative, expressed	predicted protein [Hordeum vulgare subsp. vulgare]
AEGTA11459	LOC_Os04g47620.1	protein kinase APK1B, chloroplast precursor, putative, expressed	protein kinase APK1B [Zea mays] >gi|195616752|gb|ACG30206.1| protein kinase APK1B [Zea mays]
AEGTA22189	LOC_Os10g39570.1	expressed protein	predicted protein [Hordeum vulgare subsp. vulgare]
AEGTA17078	LOC_Os08g05480.1	OsFBX261 - F-box domain containing protein, expressed	predicted protein [Hordeum vulgare subsp. vulgare]
AEGTA33000	LOC_Os01g08110.1	flavonol-3-O-glycoside-7-O-glucosyltransferase 1, putative, expressed	UDP-glucoronosyl/UDP-glucosyl transferase protein [Triticum aestivum] >gi|224184727|gb|ACN39596.1| UDP-glycosyltransferase [Triticum aestivum]
AEGTA18391	LOC_Os01g57510.1	receptor protein kinase, putative, expressed	PREDICTED: uncharacterized protein LOC100821396 [Brachypodium distachyon]
AEGTA04389	LOC_Os02g52830.1	lipase, putative, expressed	PREDICTED: uncharacterized protein LOC100829719 [Brachypodium distachyon]
AEGTA02201	LOC_Os03g05680.1	histone demethylase JARID1C, putative, expressed	PREDICTED: probable lysine-specific demethylase ELF6-like [Brachypodium distachyon]
AEGTA26027	LOC_Os03g25320.1	peroxidase precursor, putative, expressed	predicted protein [Hordeum vulgare subsp. vulgare]
AEGTA15793	LOC_Os03g49680.1	expressed protein	predicted protein [Hordeum vulgare subsp. vulgare]
AEGTA16147	LOC_Os02g09200.1	cytochrome P450 71D10, putative, expressed	predicted protein [Hordeum vulgare subsp. vulgare]
AEGTA15975	LOC_Os09g08160.1	plant protein of unknown function domain containing protein, expressed	PREDICTED: uncharacterized protein LOC100831828 [Brachypodium distachyon]
AEGTA27723	LOC_Os03g06740.1	glutathione reductase, putative, expressed	chloroplast glutathione reductase [Dasypyrum villosum]
AEGTA05142	LOC_Os03g05210.1	WD domain, G-beta repeat domain containing protein, expressed	PREDICTED: LOW QUALITY PROTEIN: zinc finger CCCH domain-containing protein 48-like [Brachypodium distachyon]
AEGTA21135	LOC_Os08g35210.1	ferric reductase, putative, expressed	predicted protein [Hordeum vulgare subsp. vulgare]
AEGTA06762	LOC_Os03g47650.1	ankyrin, putative, expressed	PREDICTED: ankyrin-1-like [Brachypodium distachyon]
AEGTA23733	LOC_Os09g25600.1	AP2 domain containing protein, expressed	hypothetical protein OsJ_29415 [Oryza sativa Japonica Group]
AEGTA27164	LOC_Os12g01922.1	WD domain and HEAT domain containing protein, putative, expressed	PREDICTED: regulatory-associated protein of TOR 1-like [Brachypodium distachyon]
AEGTA04375	LOC_Os01g07720.4	dolichyl-P-Man Man-PP-dolichyl mannosyltransferase, putative, expressed	predicted protein [Hordeum vulgare subsp. vulgare]
AEGTA09016	LOC_Os04g33710.1	expressed protein	Os04g0413100 [Oryza sativa Japonica Group] >gi|113564317|dbj|BAF14660.1| Os04g0413100, partial [Oryza sativa Japonica Group]
AEGTA10204	LOC_Os07g38590.1	carboxyl-terminal peptidase, putative, expressed	hypothetical protein ZEAMMB73_370328 [Zea mays]
AEGTA20561	LOC_Os02g41480.1	OsWAK12 - OsWAK receptor-like cytoplasmic kinase OsWAK-RLCK, expressed	predicted protein [Hordeum vulgare subsp. vulgare]
AEGTA06296	LOC_Os06g47200.3	LTPL85 - Protease inhibitor/seed storage/LTP family protein precursor, expressed	predicted protein [Hordeum vulgare subsp. vulgare] >gi|326504260|dbj|BAJ90962.1| predicted protein [Hordeum vulgare subsp. vulgare] >gi|326530664|dbj|BAK01130.1| predicted protein [Hordeum vulgare subsp. vulgare]
AEGTA13831	LOC_Os09g39190.2	OsFBO22 - F-box and other domain containing protein, expressed	predicted protein [Hordeum vulgare subsp. vulgare]
AEGTA24894	--	--	hypothetical protein SORBIDRAFT_02g042360 [Sorghum bicolor] >gi|241926737|gb|EER99881.1| hypothetical protein SORBIDRAFT_02g042360 [Sorghum bicolor]
AEGTA29192	LOC_Os03g59080.1	AMP-binding enzyme, putative, expressed	predicted protein [Hordeum vulgare subsp. vulgare]
AEGTA28788	LOC_Os01g73220.1	peroxidase precursor, putative, expressed	peroxidase 1 [Triticum aestivum] >gi|28916432|gb|AAO59389.1| peroxidase precursor [Aegilops tauschii subsp. strangulata] >gi|290350668|dbj|BAI78302.1| peroxidase [Triticum aestivum] >gi|300087071|gb|ADJ67792.1| peroxidase 1 [Triticum aestivum]
AEGTA10288	LOC_Os04g02520.1	Leucine Rich Repeat family protein, expressed	predicted protein [Hordeum vulgare subsp. vulgare]
AEGTA31532	LOC_Os06g46799.1	peroxidase precursor, putative, expressed	predicted protein [Hordeum vulgare subsp. vulgare]
AEGTA18878	LOC_Os02g18720.1	expressed protein	predicted protein [Hordeum vulgare subsp. vulgare]
AEGTA12859	LOC_Os10g04110.1	MLA6 protein, putative, expressed	Putative disease resistance protein RPM1 [Oryza sativa Japonica Group] >gi|22953966|gb|AAN11199.1| Putative disease resistance protein RPM112590 [Oryza sativa Japonica Group] >gi|125573923|gb|EAZ15207.1| hypothetical protein OsJ_30625 [Oryza sativa Japonica Group]
AEGTA31123	LOC_Os03g32470.1	leucoanthocyanidin dioxygenase, putative, expressed	hypothetical protein OsJ_11403 [Oryza sativa Japonica Group]
AEGTA26507	LOC_Os03g01880.1	possible lysine decarboxylase domain containing protein, expressed	predicted protein [Hordeum vulgare subsp. vulgare]
AEGTA42810	LOC_Os02g52990.1	OsSAUR12 - Auxin-responsive SAUR gene family member, expressed	predicted protein [Hordeum vulgare subsp. vulgare]
AEGTA14769	LOC_Os01g52864.3	transmembrane protein, putative, expressed	predicted protein [Hordeum vulgare subsp. vulgare]
AEGTA12715	LOC_Os01g23580.1	inorganic H+ pyrophosphatase, putative, expressed	predicted protein [Hordeum vulgare subsp. vulgare]
AEGTA03117	LOC_Os11g38200.1	OsFBDUF60 - F-box and DUF domain containing protein, expressed	PREDICTED: uncharacterized protein LOC100822572 [Brachypodium distachyon]
AEGTA07775	LOC_Os01g11650.2	GDSL-like lipase/acylhydrolase, putative, expressed	predicted protein [Hordeum vulgare subsp. vulgare]
AEGTA11546	LOC_Os08g03270.1	zinc finger family protein, putative, expressed	hypothetical protein OsI_07955 [Oryza sativa Indica Group]
AEGTA06289	LOC_Os02g29210.1	ankyrin, putative, expressed	PREDICTED: ankyrin repeat and SOCS box protein 5-like [Brachypodium distachyon]
AEGTA18065	LOC_Os04g43840.1	possible lysine decarboxylase domain containing protein, expressed	PREDICTED: probable cytokinin riboside 5'-monophosphate phosphoribohydrolase LOGL6-like [Brachypodium distachyon]
AEGTA00480	LOC_Os04g53850.1	leucoanthocyanidin reductase, putative, expressed	predicted protein [Hordeum vulgare subsp. vulgare]
AEGTA26325	LOC_Os10g35920.1	OsFBX389 - F-box domain containing protein, expressed	PREDICTED: F-box/LRR-repeat protein At3g48880-like [Brachypodium distachyon]
AEGTA18841	LOC_Os02g30230.3	exo70 exocyst complex subunit domain containing protein, expressed	predicted protein [Hordeum vulgare subsp. vulgare]
AEGTA18642	--	--	predicted protein [Hordeum vulgare subsp. vulgare]
AEGTA04802	LOC_Os10g41770.1	expressed protein	hypothetical protein OsI_34700 [Oryza sativa Indica Group] >gi|222613296|gb|EEE51428.1| hypothetical protein OsJ_32508 [Oryza sativa Japonica Group]
AEGTA09314	--	--	--
AEGTA02631	LOC_Os11g16280.1	F-box domain containing protein, expressed	PREDICTED: F-box/LRR-repeat protein 12-like [Brachypodium distachyon] >gi|357156956|ref|XP_003577633.1| PREDICTED: F-box/LRR-repeat protein 12-like [Brachypodium distachyon]
AEGTA16182	LOC_Os08g02230.1	FAD-binding and arabino-lactone oxidase domains containing protein, putative, expressed	predicted protein [Hordeum vulgare subsp. vulgare]
AEGTA03355	--	--	hypothetical protein [Oryza sativa Japonica Group] >gi|125569074|gb|EAZ10589.1| hypothetical protein OsJ_00421 [Oryza sativa Japonica Group]
AEGTA16166	LOC_Os11g46980.1	receptor-like protein kinase 2 precursor, putative, expressed	PREDICTED: putative receptor-like protein kinase At3g47110-like [Brachypodium distachyon]
AEGTA25445	LOC_Os10g33170.1	POT domain containing peptide transporter, putative, expressed	predicted protein [Hordeum vulgare subsp. vulgare]
AEGTA12978	LOC_Os02g08260.1	HD domain containing protein 2, putative, expressed	predicted protein [Hordeum vulgare subsp. vulgare] >gi|326508276|dbj|BAJ99405.1| predicted protein [Hordeum vulgare subsp. vulgare]
AEGTA33025	--	--	hypothetical protein OsI_37338 [Oryza sativa Indica Group]
AEGTA27565	LOC_Os08g44810.1	lactate/malate dehydrogenase, putative, expressed	predicted protein [Hordeum vulgare subsp. vulgare]
AEGTA31937	LOC_Os03g17470.1	IN2-1 protein, putative, expressed	predicted protein [Hordeum vulgare subsp. vulgare]
AEGTA05591	LOC_Os06g40890.1	polygalacturonase, putative, expressed	predicted protein [Hordeum vulgare subsp. vulgare]
AEGTA04928	LOC_Os02g44380.2	WD domain containing protein, putative, expressed	hypothetical protein OsI_16934 [Oryza sativa Indica Group]
AEGTA17108	LOC_Os07g37130.1	FUR1, putative, expressed	Os07g0557200 [Oryza sativa Japonica Group] >gi|50508593|dbj|BAD30918.1| putative equilibrative nucleoside transporter ENT8 splice variant [Oryza sativa Japonica Group] >gi|113611502|dbj|BAF21880.1| Os07g0557200 [Oryza sativa Japonica Group] >gi|215704885|dbj|BAG94913.1| unnamed protein product [Oryza sativa Japonica Group]
AEGTA10176	--	--	predicted protein [Hordeum vulgare subsp. vulgare]
AEGTA09798	LOC_Os10g21100.1	glycosyl hydrolase family 10 protein, putative, expressed	predicted protein [Hordeum vulgare subsp. vulgare]
AEGTA02343	LOC_Os11g38920.1	HVA22, putative, expressed	PREDICTED: HVA22-like protein a-like [Brachypodium distachyon]
AEGTA24995	--	--	--
AEGTA27315	--	--	hypothetical protein OsI_05541 [Oryza sativa Indica Group]
AEGTA15902	LOC_Os03g07540.1	bHLH family protein, putative, expressed	predicted protein [Hordeum vulgare subsp. vulgare]
AEGTA14619	LOC_Os03g50850.2	ZOS3-17 - C2H2 zinc finger protein, expressed	predicted protein [Hordeum vulgare subsp. vulgare]
AEGTA25148	LOC_Os06g51110.1	cyclin, putative, expressed	predicted protein [Hordeum vulgare subsp. vulgare]
AEGTA42263	LOC_Os07g40160.1	expressed protein	hypothetical protein OsI_26697 [Oryza sativa Indica Group]
AEGTA05504	LOC_Os02g37862.1	60S ribosomal protein L6, putative, expressed	Chain G, Localization Of The Large Subunit Ribosomal Proteins Into A 5.5 A Cryo-Em Map Of Triticum Aestivum Translating 80s Ribosome >gi|57471700|gb|AAW50981.1| ribosomal protein L6 [Triticum aestivum]
AEGTA26822	LOC_Os05g41640.2	phosphoglycerate kinase protein, putative, expressed	RecName: Full=Phosphoglycerate kinase, chloroplastic; Flags: Precursor >gi|21833|emb|CAA33303.1| unnamed protein product [Triticum aestivum] >gi|3293043|emb|CAA51931.1| phosphoglycerate kinase [Triticum aestivum]
AEGTA32401	LOC_Os12g34510.1	Core histone H2A/H2B/H3/H4 domain containing protein, putative, expressed	predicted protein [Hordeum vulgare subsp. vulgare]
AEGTA20394	LOC_Os06g32970.1	harpin-induced protein 1 domain containing protein, expressed	PREDICTED: uncharacterized protein LOC100830877 [Brachypodium distachyon]
AEGTA13480	LOC_Os03g63920.1	KAP-2, putative, expressed	Ku80 [Triticum aestivum]
AEGTA10860	LOC_Os06g13960.1	OsFBX194 - F-box domain containing protein, expressed	PREDICTED: uncharacterized protein LOC100842413 [Brachypodium distachyon]
AEGTA20994	LOC_Os07g08490.1	expressed protein	PREDICTED: uncharacterized protein LOC100824463 [Brachypodium distachyon]
AEGTA25106	--	--	--
AEGTA11953	LOC_Os01g48750.1	aspartic proteinase nepenthesin-2 precursor, putative, expressed	pepsin A, putative, expressed [Triticum aestivum]
AEGTA09193	LOC_Os03g02020.2	stress responsive A/B Barrel domain containing protein, expressed	PREDICTED: uncharacterized protein LOC100832376 [Brachypodium distachyon]
AEGTA27202	LOC_Os01g12110.2	expressed protein	Os01g0220500 [Oryza sativa Japonica Group] >gi|113531958|dbj|BAF04341.1| Os01g0220500 [Oryza sativa Japonica Group] >gi|125524942|gb|EAY73056.1| hypothetical protein OsI_00932 [Oryza sativa Indica Group]
AEGTA29250	--	--	--
AEGTA32425	LOC_Os01g29280.1	expressed protein	PREDICTED: uncharacterized protein LOC100840153 [Brachypodium distachyon]
AEGTA28821	LOC_Os04g59550.3	phosphate/phosphate translocator, putative, expressed	predicted protein [Hordeum vulgare subsp. vulgare]
AEGTA42519	LOC_Os01g70990.1	OsGrx_C6 - glutaredoxin subgroup III, expressed	Os01g0936000 [Oryza sativa Japonica Group] >gi|119370636|sp|Q0JG89.2|GRXC2_ORYSJ RecName: Full=Putative glutaredoxin-C2 >gi|15408806|dbj|BAB64202.1| glutaredoxin-like [Oryza sativa Japonica Group] >gi|125573243|gb|EAZ14758.1| hypothetical protein OsJ_04685 [Oryza sativa Japonica Group] >gi|255674042|dbj|BAF07239.2| Os01g0936000 [Oryza sativa Japonica Group]
AEGTA18037	LOC_Os12g07310.1	citrate-binding protein precursor, putative, expressed	hypothetical protein SORBIDRAFT_08g004560 [Sorghum bicolor] >gi|241942593|gb|EES15738.1| hypothetical protein SORBIDRAFT_08g004560 [Sorghum bicolor]
AEGTA16418	LOC_Os07g35370.1	TKL_IRAK_DUF26-lc.15 - DUF26 kinases have homology to DUF26 containing loci, expressed	PREDICTED: cysteine-rich receptor-like protein kinase 10-like [Brachypodium distachyon]
AEGTA07309	LOC_Os01g64520.1	uricase, putative, expressed	urate oxidase [Triticum aestivum]
AEGTA29231	LOC_Os04g45800.1	diacylglycerol kinase, putative, expressed	PREDICTED: sphingoid long-chain bases kinase 1-like [Brachypodium distachyon]
AEGTA17520	LOC_Os09g32944.1	OsSPL18 - SBP-box gene family member, expressed	PREDICTED: squamosa promoter-binding-like protein 18-like isoform 2 [Brachypodium distachyon]
AEGTA06387	LOC_Os05g47930.3	OsQSOXL1 quiescin-sulfhydryl oxidase-like OsQSOXL1, expressed	predicted protein [Hordeum vulgare subsp. vulgare]
AEGTA06808	LOC_Os04g46290.1	ethylene-responsive element-binding protein, putative, expressed	predicted protein [Hordeum vulgare subsp. vulgare]
AEGTA10882	LOC_Os11g11060.1	GHMP kinases ATP-binding protein, putative, expressed	predicted protein [Hordeum vulgare subsp. vulgare]
AEGTA13385	LOC_Os10g33460.1	alcohol oxidase, putative, expressed	predicted protein [Hordeum vulgare subsp. vulgare]
AEGTA22338	LOC_Os04g53410.1	MBTB7 - Bric-a-Brac, Tramtrack, Broad Complex BTB domain with Meprin and TRAF Homology MATH domain, expressed	PREDICTED: BTB/POZ and MATH domain-containing protein 2-like [Brachypodium distachyon]
AEGTA12812	LOC_Os11g12520.1	serpin domain containing protein, putative, expressed	predicted protein [Hordeum vulgare subsp. vulgare]
AEGTA42499	LOC_Os09g01960.1	MYB family transcription factor, putative, expressed	R2R3-MYB protein [Triticum aestivum]
AEGTA28558	LOC_Os08g03640.1	60S acidic ribosomal protein P0, putative, expressed	predicted protein [Hordeum vulgare subsp. vulgare]
AEGTA03399	LOC_Os04g10240.1	nicotiana lesion-inducing like, putative, expressed	PREDICTED: actin-related protein 9-like [Brachypodium distachyon]
AEGTA11947	LOC_Os08g14400.1	homeobox domain containing protein, expressed	predicted protein [Hordeum vulgare subsp. vulgare]
AEGTA42852	LOC_Os02g44770.1	uncharacterized mscS family protein, putative, expressed	PREDICTED: uncharacterized mscS family protein At1g78610-like [Brachypodium distachyon]
AEGTA06868	--	--	PREDICTED: uncharacterized membrane protein At1g75140-like [Brachypodium distachyon]
AEGTA09776	LOC_Os04g42490.1	DIE2/ALG10 family, putative, expressed	predicted protein [Hordeum vulgare subsp. vulgare]
AEGTA32365	LOC_Os08g40430.1	mTERF domain containing protein, expressed	predicted protein [Hordeum vulgare subsp. vulgare]
AEGTA06908	LOC_Os04g37904.1	protein phosphatase 2C, putative, expressed	predicted protein [Hordeum vulgare subsp. vulgare]
AEGTA19626	LOC_Os04g44150.1	gibberellin 2-beta-dioxygenase 7, putative, expressed	predicted protein [Hordeum vulgare subsp. vulgare]
AEGTA16080	LOC_Os04g57350.1	EH domain-containing protein 1, putative, expressed	PREDICTED: EH domain-containing protein 1-like [Brachypodium distachyon]
AEGTA23940	LOC_Os01g72460.1	NADPH quinone oxidoreductase, putative, expressed	predicted protein [Hordeum vulgare subsp. vulgare]
AEGTA29876	LOC_Os03g59550.1	RNA recognition motif containing protein, putative, expressed	PREDICTED: RNA-binding protein 8A-like [Brachypodium distachyon]
AEGTA25383	LOC_Os11g07270.1	expressed protein	hypothetical protein LOC_Os11g07230 [Oryza sativa Japonica Group]
AEGTA32802	LOC_Os06g06820.1	hydrolase, alpha/beta fold family domain containing protein, expressed	PREDICTED: proline iminopeptidase-like [Brachypodium distachyon]
AEGTA14395	LOC_Os01g69070.1	auxin efflux carrier component, putative, expressed	predicted protein [Hordeum vulgare subsp. vulgare]
AEGTA30721	LOC_Os06g11370.1	mediator of RNA polymerase II transcription subunit 6, putative, expressed	predicted protein [Hordeum vulgare subsp. vulgare] >gi|326503272|dbj|BAJ99261.1| predicted protein [Hordeum vulgare subsp. vulgare]
AEGTA16180	LOC_Os11g45400.1	glycerol-3-phosphate acyltransferase, putative, expressed	hypothetical protein SORBIDRAFT_05g026580 [Sorghum bicolor] >gi|241935824|gb|EES08969.1| hypothetical protein SORBIDRAFT_05g026580 [Sorghum bicolor]
AEGTA27060	LOC_Os07g48100.1	CAMK_KIN1/SNF1/Nim1_like.31 - CAMK includes calcium/calmodulin depedent protein kinases, expressed	calcineurin B-like-interacting protein kinase [Hordeum brevisubulatum]
AEGTA27931	LOC_Os07g39280.1	transporter-related, putative, expressed	PREDICTED: LOW QUALITY PROTEIN: UDP-galactose transporter 2-like [Brachypodium distachyon]
AEGTA08993	LOC_Os08g01610.3	DUF250 domain containing protein, putative, expressed	predicted protein [Hordeum vulgare subsp. vulgare]
AEGTA03752	LOC_Os02g06660.1	P21-Rho-binding domain containing protein, putative, expressed	PREDICTED: uncharacterized protein LOC100841234 [Brachypodium distachyon]
AEGTA04284	LOC_Os01g67110.1	expressed protein	Os01g0896400 [Oryza sativa Japonica Group] >gi|21952854|dbj|BAC06269.1| P0696G06.26 [Oryza sativa Japonica Group] >gi|113534611|dbj|BAF06994.1| Os01g0896400 [Oryza sativa Japonica Group] >gi|125528702|gb|EAY76816.1| hypothetical protein OsI_04776 [Oryza sativa Indica Group] >gi|125572960|gb|EAZ14475.1| hypothetical protein OsJ_04398 [Oryza sativa Japonica Group] >gi|215741437|dbj|BAG97932.1| unna…
AEGTA01781	LOC_Os05g15890.1	SNF2 family N-terminal domain containing protein, expressed	PREDICTED: putative DNA repair and recombination protein RAD26-like [Brachypodium distachyon]
AEGTA07515	LOC_Os05g23720.1	mitochondrial carrier protein, putative, expressed	predicted protein [Hordeum vulgare subsp. vulgare]
AEGTA11715	LOC_Os03g03470.3	expressed protein	predicted protein [Hordeum vulgare subsp. vulgare]
AEGTA14975	--	--	PREDICTED: cysteine proteinase inhibitor 8-like [Brachypodium distachyon]
AEGTA24008	--	--	--
AEGTA32258	LOC_Os12g39370.3	expressed protein	PREDICTED: uncharacterized protein LOC100840179 [Brachypodium distachyon]
AEGTA05639	LOC_Os08g32170.1	oxidoreductase, 2OG-FeII oxygenase domain containing protein, putative, expressed	predicted protein [Hordeum vulgare subsp. vulgare]
AEGTA43242	LOC_Os01g42294.1	inactive receptor kinase At2g26730 precursor, putative, expressed	PREDICTED: probable inactive receptor kinase At2g26730-like [Brachypodium distachyon]
AEGTA23420	LOC_Os03g53210.1	expressed protein	hypothetical protein SORBIDRAFT_08g009320 [Sorghum bicolor] >gi|241942768|gb|EES15913.1| hypothetical protein SORBIDRAFT_08g009320 [Sorghum bicolor]
AEGTA02645	LOC_Os06g49510.1	zinc knuckle family protein, putative, expressed	PREDICTED: uncharacterized zinc finger CCHC domain-containing protein At4g19190-like [Brachypodium distachyon]
AEGTA06695	LOC_Os02g42740.1	cytochrome b5-like Heme/Steroid binding domain containing protein, expressed	Os02g0640300 [Oryza sativa Japonica Group] >gi|49388239|dbj|BAD25359.1| steroid membrane binding protein-like [Oryza sativa Japonica Group] >gi|113537077|dbj|BAF09460.1| Os02g0640300 [Oryza sativa Japonica Group] >gi|222623325|gb|EEE57457.1| hypothetical protein OsJ_07680 [Oryza sativa Japonica Group]
AEGTA07645	LOC_Os08g40830.3	pumilio domain-containing protein PPD1, putative, expressed	PREDICTED: pumilio homolog 5-like [Brachypodium distachyon]
AEGTA15967	LOC_Os06g02800.1	expressed protein	predicted protein [Hordeum vulgare subsp. vulgare]
AEGTA00448	--	--	predicted protein [Hordeum vulgare subsp. vulgare]
AEGTA29559	--	--	predicted protein [Hordeum vulgare subsp. vulgare]
AEGTA29190	--	--	--
AEGTA14122	LOC_Os06g35700.1	reticuline oxidase-like protein precursor, putative, expressed	putative FAD-binding Berberine family protein [Zea mays]
AEGTA43671	LOC_Os11g28990.1	TBC domain containing protein, expressed	--
AEGTA23613	LOC_Os02g39870.1	co-chaperone GrpE protein, putative, expressed	predicted protein [Hordeum vulgare subsp. vulgare]
AEGTA17165	LOC_Os07g27810.1	fiber protein Fb34, putative, expressed	predicted protein [Hordeum vulgare subsp. vulgare] >gi|326499418|dbj|BAJ86020.1| predicted protein [Hordeum vulgare subsp. vulgare] >gi|326499888|dbj|BAJ90779.1| predicted protein [Hordeum vulgare subsp. vulgare]
AEGTA42509	LOC_Os11g11760.1	serpin domain containing protein, putative, expressed	PREDICTED: LOW QUALITY PROTEIN: putative serpin-Z8-like [Brachypodium distachyon]
AEGTA23083	LOC_Os06g49220.1	peptide transporter, putative, expressed	predicted protein [Hordeum vulgare subsp. vulgare]
AEGTA21102	LOC_Os11g26910.1	SKP1-like protein 1B, putative, expressed	GSK1 [Gossypium hirsutum] >gi|399912953|gb|AFP55363.1| SKP1-like protein [Gossypium hirsutum]
AEGTA00906	LOC_Os04g09260.1	transferase family protein, putative, expressed	Os04g0172400 [Oryza sativa Japonica Group] >gi|32483192|emb|CAE02223.1| OSJNBb0015C06.1 [Oryza sativa Japonica Group] >gi|57834029|emb|CAI44625.1| B1168G10.9 [Oryza sativa Japonica Group] >gi|113563721|dbj|BAF14064.1| Os04g0172400 [Oryza sativa Japonica Group] >gi|125575146|gb|EAZ16430.1| hypothetical protein OsJ_31900 [Oryza sativa Japonica Group] >gi|215693942|dbj|BAG89189.1| unnamed protein pr…
AEGTA43748	LOC_Os03g57980.1	LTPL99 - Protease inhibitor/seed storage/LTP family protein precursor, expressed	predicted protein [Hordeum vulgare subsp. vulgare] >gi|326526271|dbj|BAJ97152.1| predicted protein [Hordeum vulgare subsp. vulgare]
AEGTA01088	--	--	hypothetical protein SORBIDRAFT_01g003590 [Sorghum bicolor] >gi|241917505|gb|EER90649.1| hypothetical protein SORBIDRAFT_01g003590 [Sorghum bicolor]
AEGTA21198	LOC_Os02g49880.1	CCT/B-box zinc finger protein, putative, expressed	predicted protein [Hordeum vulgare subsp. vulgare]
AEGTA21697	LOC_Os01g67180.1	ribonuclease T2 family domain containing protein, expressed	predicted protein [Hordeum vulgare subsp. vulgare] >gi|326526089|dbj|BAJ93221.1| predicted protein [Hordeum vulgare subsp. vulgare]
AEGTA15624	LOC_Os09g08550.1	OsFBX308 - F-box domain containing protein, expressed	predicted protein [Hordeum vulgare subsp. vulgare]
AEGTA20649	LOC_Os02g30450.1	harpin-induced protein 1 domain containing protein, expressed	PREDICTED: uncharacterized protein LOC100828506 [Brachypodium distachyon]
AEGTA20665	LOC_Os02g05360.1	expressed protein	predicted protein [Hordeum vulgare subsp. vulgare]
AEGTA28870	LOC_Os03g61930.1	ACBP4, putative, expressed	PREDICTED: acyl-CoA-binding domain-containing protein 4-like isoform 1 [Brachypodium distachyon]
AEGTA03471	LOC_Os06g08560.1	multidrug resistance-associated protein 11, putative, expressed	PREDICTED: ABC transporter C family member 13-like [Brachypodium distachyon]
AEGTA43506	LOC_Os09g34020.1	expressed protein	--
AEGTA12570	LOC_Os07g04900.1	NBS-LRR disease resistance protein, putative, expressed	hypothetical protein OsI_17515 [Oryza sativa Indica Group]
AEGTA04956	LOC_Os08g33880.1	zinc finger A20 and AN1 domain-containing stress-associated protein, putative, expressed	--
AEGTA00783	LOC_Os04g28300.1	Rf1, mitochondrial precursor, putative, expressed	hypothetical protein SORBIDRAFT_05g022840 [Sorghum bicolor] >gi|241936867|gb|EES10012.1| hypothetical protein SORBIDRAFT_05g022840 [Sorghum bicolor]
AEGTA30157	LOC_Os02g57390.1	pumilio-family RNA binding protein, putative, expressed	PREDICTED: pumilio homolog 4-like [Brachypodium distachyon]
AEGTA29251	LOC_Os07g47720.1	PPR repeat domain containing protein, putative, expressed	uncharacterized protein LOC100276475 [Zea mays] >gi|195625754|gb|ACG34707.1| hypothetical protein [Zea mays]
AEGTA21068	LOC_Os02g41904.1	DEF7 - Defensin and Defensin-like DEFL family, expressed	predicted protein [Hordeum vulgare subsp. vulgare]
AEGTA27176	LOC_Os06g41810.1	reductase, putative, expressed	predicted protein [Hordeum vulgare subsp. vulgare]
AEGTA00454	--	--	--
AEGTA31955	LOC_Os02g49260.1	transporter-related, putative, expressed	PREDICTED: uncharacterized membrane protein At1g06890-like [Brachypodium distachyon]
AEGTA10063	LOC_Os01g70330.1	prefoldin subunit family protein, expressed	predicted protein [Hordeum vulgare subsp. vulgare]
AEGTA31848	LOC_Os07g05570.1	ERD4 protein, putative, expressed	predicted protein [Hordeum vulgare subsp. vulgare]
AEGTA31013	LOC_Os11g10470.1	expressed protein	predicted protein [Hordeum vulgare subsp. vulgare]
AEGTA16786	LOC_Os12g15920.1	laccase precursor protein, putative, expressed	predicted protein [Hordeum vulgare subsp. vulgare]
AEGTA08482	LOC_Os06g32690.1	expressed protein	hypothetical protein [Oryza sativa Japonica Group]
AEGTA32185	LOC_Os01g38970.1	carbamoyl-phosphate synthase large chain, putative, expressed	PREDICTED: carbamoyl-phosphate synthase large chain-like [Brachypodium distachyon]
AEGTA15083	LOC_Os06g14810.1	3-ketoacyl-CoA synthase, putative, expressed	PREDICTED: 3-ketoacyl-CoA synthase 6-like [Brachypodium distachyon]
AEGTA24486	--	--	--
AEGTA14773	LOC_Os09g27350.1	RIO1 family protein, expressed	predicted protein [Hordeum vulgare subsp. vulgare]
AEGTA05433	LOC_Os11g10780.1	expressed protein	uncharacterized protein LOC100194202 [Zea mays] >gi|194695196|gb|ACF81682.1| unknown [Zea mays] >gi|413920665|gb|AFW60597.1| hypothetical protein ZEAMMB73_489527 [Zea mays] >gi|413920666|gb|AFW60598.1| hypothetical protein ZEAMMB73_489527 [Zea mays]
AEGTA17126	LOC_Os06g11270.1	anthocyanidin 3-O-glucosyltransferase, putative, expressed	predicted protein [Hordeum vulgare subsp. vulgare]
AEGTA17567	LOC_Os07g09110.1	OsFBX219 - F-box domain containing protein, expressed	hypothetical protein Os03g44980 [Oryza sativa Japonica Group] >gi|31712093|gb|AAP68397.1| hypothetical protein [Oryza sativa Japonica Group] >gi|108710144|gb|ABF97939.1| F-box domain containing protein [Oryza sativa Japonica Group]
AEGTA30945	LOC_Os05g40990.1	NADH-cytochrome b5 reductase, putative, expressed	predicted protein [Hordeum vulgare subsp. vulgare]
AEGTA23808	LOC_Os04g52960.1	nucleolin, putative, expressed	--
AEGTA23935	--	--	--
AEGTA25584	LOC_Os10g17890.1	OsWAK113 - OsWAK receptor-like protein OsWAK-RLP, expressed	PREDICTED: wall-associated receptor kinase 2-like [Brachypodium distachyon]
AEGTA28892	LOC_Os03g44620.2	chaperone protein dnaJ, putative, expressed	PREDICTED: dnaJ protein homolog [Brachypodium distachyon]
AEGTA25043	--	--	predicted protein [Hordeum vulgare subsp. vulgare]
AEGTA09464	LOC_Os07g05560.1	expressed protein	predicted protein [Hordeum vulgare subsp. vulgare]
AEGTA01681	LOC_Os06g05380.1	WRKY73, expressed	hypothetical protein OsJ_20117 [Oryza sativa Japonica Group]
AEGTA14460	LOC_Os11g26910.1	SKP1-like protein 1B, putative, expressed	PREDICTED: SKP1-like protein 1B-like isoform 1 [Brachypodium distachyon] >gi|357156824|ref|XP_003577588.1| PREDICTED: SKP1-like protein 1B-like isoform 2 [Brachypodium distachyon]
AEGTA25683	LOC_Os11g41820.1	RNA recognition motif containing protein, expressed	PREDICTED: splicing factor U2af large subunit B-like [Brachypodium distachyon]
AEGTA24692	--	--	expressed protein [Oryza sativa Japonica Group]
AEGTA17120	LOC_Os01g44960.1	hydrolase, alpha/beta fold family domain containing protein, expressed	predicted protein [Hordeum vulgare subsp. vulgare]
AEGTA01848	LOC_Os11g04700.1	expressed protein	predicted protein [Hordeum vulgare subsp. vulgare]
AEGTA19099	LOC_Os01g57710.1	membrane protein, putative, expressed	predicted protein [Hordeum vulgare subsp. vulgare]
AEGTA20877	LOC_Os01g11460.1	zinc finger, C3HC4 type domain containing protein, expressed	predicted protein [Hordeum vulgare subsp. vulgare]
AEGTA22449	--	--	hypothetical protein SORBIDRAFT_03g039410 [Sorghum bicolor] >gi|241928589|gb|EES01734.1| hypothetical protein SORBIDRAFT_03g039410 [Sorghum bicolor]
AEGTA03691	--	--	PREDICTED: protein FAR1-RELATED SEQUENCE 5-like [Brachypodium distachyon]
AEGTA24110	LOC_Os01g59880.1	inositol-1, 4, 5-trisphosphate 5-phosphatase, putative, expressed	PREDICTED: type I inositol-1,4,5-trisphosphate 5-phosphatase CVP2-like [Brachypodium distachyon]
AEGTA30783	--	--	predicted protein [Hordeum vulgare subsp. vulgare] >gi|326510695|dbj|BAJ87564.1| predicted protein [Hordeum vulgare subsp. vulgare]
AEGTA42817	LOC_Os05g10730.2	ABC transporter, ATP-binding protein, putative, expressed	PREDICTED: ABC transporter C family member 8-like [Brachypodium distachyon]
AEGTA04915	LOC_Os05g46420.1	expressed protein	PREDICTED: myrosinase-binding protein-like At2g39310-like [Brachypodium distachyon]
AEGTA14476	LOC_Os07g39480.1	WRKY87, expressed	WRKY78 transcription factor [Triticum aestivum]
AEGTA16718	LOC_Os08g44870.1	MATE efflux family protein, putative, expressed	predicted protein [Hordeum vulgare subsp. vulgare]
AEGTA03318	--	--	F-box like protein [Hordeum vulgare] >gi|63147803|gb|AAY34253.1| F-box like protein [Hordeum vulgare]
AEGTA29229	LOC_Os05g18604.1	OsSCP28 - Putative Serine Carboxypeptidase homologue, expressed	RecName: Full=Serine carboxypeptidase 2; AltName: Full=CPDW-II; Short=CP-WII; AltName: Full=Carboxypeptidase D; AltName: Full=Serine carboxypeptidase II; Contains: RecName: Full=Serine carboxypeptidase 2 chain A; AltName: Full=Serine carboxypeptidase II chain A; Contains: RecName: Full=Serine carboxypeptidase 2 chain B; AltName: Full=Serine carboxypeptidase II chain B; Flags: Precursor
AEGTA08348	LOC_Os09g29600.1	OsWAK85 - OsWAK receptor-like cytoplasmic kinase OsWAK-RLCK, expressed	PREDICTED: wall-associated receptor kinase 5-like [Brachypodium distachyon]
AEGTA19504	LOC_Os09g37880.1	serine/threonine-protein kinase receptor precursor, putative, expressed	predicted protein [Hordeum vulgare subsp. vulgare]
AEGTA02389	LOC_Os01g41770.1	leucine rich repeat protein, putative, expressed	PREDICTED: LOW QUALITY PROTEIN: LRR receptor-like serine/threonine-protein kinase RCH1-like [Brachypodium distachyon]
AEGTA10984	LOC_Os03g07970.1	expressed protein	PREDICTED: uncharacterized protein LOC100841809 [Brachypodium distachyon]
AEGTA12835	LOC_Os02g58620.1	pentatricopeptide, putative, expressed	PREDICTED: MATE efflux family protein 3, chloroplastic-like [Brachypodium distachyon]
AEGTA15011	LOC_Os02g47490.1	expressed protein	predicted protein [Hordeum vulgare subsp. vulgare]
AEGTA17359	LOC_Os04g56750.1	zinc finger C-x8-C-x5-C-x3-H type family protein, expressed	predicted protein [Hordeum vulgare subsp. vulgare]
AEGTA10408	LOC_Os01g65890.1	DNA repair metallo-beta-lactamase, putative, expressed	predicted protein [Hordeum vulgare subsp. vulgare] >gi|326532736|dbj|BAJ89213.1| predicted protein [Hordeum vulgare subsp. vulgare]
AEGTA10608	LOC_Os06g03530.1	pentatricopeptide, putative, expressed	predicted protein [Hordeum vulgare subsp. vulgare]
AEGTA21423	LOC_Os01g41810.1	cytochrome P450 72A1, putative, expressed	PREDICTED: secologanin synthase-like [Brachypodium distachyon]
AEGTA31768	LOC_Os05g34150.1	glutathione S-transferase, putative, expressed	hypothetical protein SORBIDRAFT_09g020350 [Sorghum bicolor] >gi|241946382|gb|EES19527.1| hypothetical protein SORBIDRAFT_09g020350 [Sorghum bicolor]
AEGTA22249	LOC_Os02g08200.1	zinc finger, C3HC4 type domain containing protein, expressed	hypothetical protein [Oryza sativa Japonica Group] >gi|125528210|gb|EAY76324.1| hypothetical protein OsI_04257 [Oryza sativa Indica Group]
AEGTA01443	LOC_Os10g10170.1	PPR repeat domain containing protein, putative, expressed	PREDICTED: pentatricopeptide repeat-containing protein At4g34830, chloroplastic-like [Brachypodium distachyon]
AEGTA09004	LOC_Os01g15020.1	lissencephaly type-1-like homology motif, putative, expressed	predicted protein [Hordeum vulgare subsp. vulgare] >gi|326513014|dbj|BAK03414.1| predicted protein [Hordeum vulgare subsp. vulgare]
AEGTA18494	LOC_Os03g48560.1	N-acetylglucosaminyltransferase, putative, expressed	predicted protein [Hordeum vulgare subsp. vulgare]
AEGTA08731	LOC_Os11g07960.1	transferase family protein, putative, expressed	PREDICTED: hydroxycinnamoyl-Coenzyme A shikimate/quinate hydroxycinnamoyltransferase-like [Brachypodium distachyon]
AEGTA08622	LOC_Os03g06330.1	tyrosine protein kinase domain containing protein, putative, expressed	Os03g0159100 [Oryza sativa Japonica Group] >gi|108706290|gb|ABF94085.1| Protein kinase APK1B, chloroplast precursor, putative, expressed [Oryza sativa Japonica Group] >gi|113547498|dbj|BAF10941.1| Os03g0159100 [Oryza sativa Japonica Group] >gi|215686750|dbj|BAG89600.1| unnamed protein product [Oryza sativa Japonica Group] >gi|218192130|gb|EEC74557.1| hypothetical protein OsI_10100 [Oryza sativa I…
AEGTA31406	LOC_Os10g37480.1	STE_PAK_Ste20_STLK.6 - STE kinases include homologs to sterile 7, sterile 11 and sterile 20 from yeast, expressed	predicted protein [Hordeum vulgare subsp. vulgare]
AEGTA13360	LOC_Os04g51050.2	OsWAK53b - OsWAK receptor-like protein kinase, expressed	predicted protein [Hordeum vulgare subsp. vulgare]
AEGTA23835	--	--	--
AEGTA23421	LOC_Os02g54600.1	STE_MEK_ste7_MAP2K.5 - STE kinases include homologs to sterile 7, sterile 11 and sterile 20 from yeast, expressed	Os02g0787300 [Oryza sativa Japonica Group] >gi|113537872|dbj|BAF10255.1| Os02g0787300, partial [Oryza sativa Japonica Group]
AEGTA21182	LOC_Os12g40200.1	expressed protein	PREDICTED: uncharacterized protein LOC100830792 [Brachypodium distachyon]
AEGTA27157	LOC_Os05g24550.5	Papain family cysteine protease domain containing protein, expressed	cathepsin B [Hordeum vulgare subsp. vulgare] >gi|326494236|dbj|BAJ90387.1| predicted protein [Hordeum vulgare subsp. vulgare] >gi|326499864|dbj|BAJ90767.1| predicted protein [Hordeum vulgare subsp. vulgare]
AEGTA31447	--	--	predicted protein [Hordeum vulgare subsp. vulgare]
AEGTA05491	LOC_Os01g69040.1	zinc finger, C3HC4 type domain containing protein, expressed	predicted protein [Hordeum vulgare subsp. vulgare] >gi|326507932|dbj|BAJ86709.1| predicted protein [Hordeum vulgare subsp. vulgare] >gi|326508880|dbj|BAJ86833.1| predicted protein [Hordeum vulgare subsp. vulgare]
AEGTA10458	LOC_Os12g43600.1	RNA recognition motif containing protein, expressed	RBP1 [Hordeum vulgare]
AEGTA01575	LOC_Os01g72049.1	retrotransposon, putative, centromere-specific, expressed	predicted protein [Hordeum vulgare subsp. vulgare]
AEGTA28779	LOC_Os01g03190.1	expressed protein	predicted protein [Hordeum vulgare subsp. vulgare]
AEGTA27261	LOC_Os02g40880.1	ribosomal protein L14, putative, expressed	predicted protein [Hordeum vulgare subsp. vulgare] >gi|326492564|dbj|BAK02065.1| predicted protein [Hordeum vulgare subsp. vulgare]
AEGTA42624	LOC_Os02g35070.1	SPRY-domain containing protein, putative, expressed	hypothetical protein SORBIDRAFT_04g022720 [Sorghum bicolor] >gi|241933817|gb|EES06962.1| hypothetical protein SORBIDRAFT_04g022720 [Sorghum bicolor]
AEGTA19574	LOC_Os08g04190.1	homeobox and START domains containing protein, putative, expressed	RecName: Full=Homeobox-leucine zipper protein ROC7; AltName: Full=GLABRA 2-like homeobox protein 7; AltName: Full=HD-ZIP protein ROC7; AltName: Full=Homeodomain transcription factor ROC7; AltName: Full=Protein RICE OUTERMOST CELL-SPECIFIC 7
AEGTA27064	LOC_Os06g22080.3	diacylglycerol O-acyltransferase, putative, expressed	predicted protein [Hordeum vulgare subsp. vulgare] >gi|326531558|dbj|BAJ97783.1| predicted protein [Hordeum vulgare subsp. vulgare]
AEGTA03033	LOC_Os09g36140.1	RNA recognition motif 2 domain containing protein, expressed	predicted protein [Hordeum vulgare subsp. vulgare]
AEGTA07629	LOC_Os03g41080.1	seed maturation protein PM23, putative, expressed	PREDICTED: uncharacterized protein LOC100833355 [Brachypodium distachyon]
AEGTA32280	LOC_Os01g44340.1	pectinesterase, putative, expressed	Os01g0634600 [Oryza sativa Japonica Group] >gi|255673491|dbj|BAF05574.2| Os01g0634600 [Oryza sativa Japonica Group]
AEGTA14240	LOC_Os01g46760.1	protein phosphatase 2C, putative, expressed	predicted protein [Hordeum vulgare subsp. vulgare]
AEGTA02534	LOC_Os07g02180.1	3-5 exonuclease domain-containing protein, putative, expressed	hypothetical protein SORBIDRAFT_02g000870 [Sorghum bicolor] >gi|241922600|gb|EER95744.1| hypothetical protein SORBIDRAFT_02g000870 [Sorghum bicolor]
AEGTA08684	LOC_Os05g40290.3	KH domain-containing protein, putative, expressed	predicted protein [Hordeum vulgare subsp. vulgare]
AEGTA11804	--	--	predicted protein [Hordeum vulgare subsp. vulgare]
AEGTA03564	--	--	hypothetical protein SORBIDRAFT_08g018900 [Sorghum bicolor] >gi|241944092|gb|EES17237.1| hypothetical protein SORBIDRAFT_08g018900 [Sorghum bicolor]
AEGTA06876	LOC_Os02g28820.1	expressed protein	predicted protein [Hordeum vulgare subsp. vulgare]
AEGTA16368	LOC_Os07g36880.1	expressed protein	predicted protein [Hordeum vulgare subsp. vulgare]
AEGTA08032	LOC_Os05g23940.1	transcription initiation factor IIB, putative, expressed	PREDICTED: transcription factor IIIB 60 kDa subunit-like [Brachypodium distachyon]
AEGTA19234	LOC_Os03g53000.1	XRCC4, putative, expressed	X-ray repair cross-complementing 4 [Triticum aestivum]
AEGTA30156	LOC_Os07g31830.1	GTPase activating protein, putative, expressed	PREDICTED: probable ADP-ribosylation factor GTPase-activating protein AGD11-like [Brachypodium distachyon]
AEGTA02469	LOC_Os01g67570.1	PDE312/PTAC10, putative, expressed	predicted protein [Hordeum vulgare subsp. vulgare]
AEGTA10329	LOC_Os09g24970.1	expressed protein	predicted protein [Hordeum vulgare subsp. vulgare]
AEGTA29103	LOC_Os08g06200.1	stomatin-like protein 2, putative, expressed	predicted protein [Hordeum vulgare subsp. vulgare]
AEGTA15248	LOC_Os05g05860.1	retrotransposon protein, putative, unclassified, expressed	predicted protein [Hordeum vulgare subsp. vulgare]
AEGTA04126	LOC_Os11g11650.1	expressed protein	hypothetical protein OsI_35435 [Oryza sativa Indica Group]
AEGTA12047	LOC_Os04g59520.1	anthranilate phosphoribosyltransferase, putative, expressed	predicted protein [Hordeum vulgare subsp. vulgare]
AEGTA31121	LOC_Os03g08020.1	elongation factor Tu, putative, expressed	elongation factor 1 alpha [Hordeum brevisubulatum]
AEGTA03293	LOC_Os04g54130.1	TKL_IRAK_DUF26-ld.1 - DUF26 kinases have homology to DUF26 containing loci, expressed	hypothetical protein SORBIDRAFT_06g029780 [Sorghum bicolor] >gi|241939776|gb|EES12921.1| hypothetical protein SORBIDRAFT_06g029780 [Sorghum bicolor]
AEGTA07048	LOC_Os07g33350.2	hsp20/alpha crystallin family protein, putative, expressed	PREDICTED: 18.8 kDa class V heat shock protein-like [Brachypodium distachyon]
AEGTA43603	--	--	--
AEGTA27672	LOC_Os01g42770.1	expressed protein	predicted protein [Hordeum vulgare subsp. vulgare]
AEGTA24289	LOC_Os10g10410.1	OsFBX377 - F-box domain containing protein, expressed	PREDICTED: uncharacterized protein LOC100843975 [Brachypodium distachyon]
AEGTA22990	LOC_Os01g07700.2	expressed protein	hypothetical protein SORBIDRAFT_04g002550 [Sorghum bicolor] >gi|241931306|gb|EES04451.1| hypothetical protein SORBIDRAFT_04g002550 [Sorghum bicolor]
AEGTA06006	LOC_Os08g44350.1	histidine-containing phosphotransfer protein, putative, expressed	hypothetical protein SORBIDRAFT_07g024310 [Sorghum bicolor] >gi|241942044|gb|EES15189.1| hypothetical protein SORBIDRAFT_07g024310 [Sorghum bicolor]
AEGTA31839	LOC_Os01g41710.1	chlorophyll A-B binding protein, putative, expressed	PREDICTED: chlorophyll a-b binding protein 2, chloroplastic-like isoform 6 [Brachypodium distachyon]
AEGTA14880	LOC_Os05g15240.1	expressed protein	predicted protein [Hordeum vulgare subsp. vulgare]
AEGTA08471	LOC_Os08g01420.1	PHD-finger domain containing protein, putative, expressed	predicted protein [Hordeum vulgare subsp. vulgare]
AEGTA12577	LOC_Os05g44180.1	osFTL10 FT-Like10 homologous to Flowering Locus T gene; contains Pfam profile PF01161: Phosphatidylethanolamine-binding protein, expressed	PREDICTED: protein HEADING DATE 3B-like [Brachypodium distachyon]
AEGTA32225	LOC_Os06g09330.1	ubiquitin-conjugating enzyme, putative, expressed	PREDICTED: ubiquitin-conjugating enzyme E2 34-like [Brachypodium distachyon]
AEGTA43069	LOC_Os06g21410.1	arabinogalactan peptide 23 precursor, putative, expressed	--
AEGTA20860	LOC_Os03g19120.1	MYB family transcription factor, putative, expressed	predicted protein [Hordeum vulgare subsp. vulgare]
AEGTA02458	LOC_Os11g47580.1	glycosyl hydrolase, putative, expressed	PREDICTED: xylanase inhibitor protein 1-like [Brachypodium distachyon]
AEGTA12032	LOC_Os06g41030.1	DUF1680 domain containing protein, putative, expressed	hypothetical protein SORBIDRAFT_10g024080 [Sorghum bicolor] >gi|241916895|gb|EER90039.1| hypothetical protein SORBIDRAFT_10g024080 [Sorghum bicolor]
AEGTA20673	LOC_Os02g16000.1	E1-BTB1 - Bric-a-Brac, Tramtrack, and Broad Complex domain with E1 subfamily conserved sequence, expressed	predicted protein [Hordeum vulgare subsp. vulgare]
AEGTA42666	LOC_Os06g12060.1	mTERF family protein, expressed	hypothetical protein SORBIDRAFT_10g007930 [Sorghum bicolor] >gi|241914962|gb|EER88106.1| hypothetical protein SORBIDRAFT_10g007930 [Sorghum bicolor]
AEGTA01287	LOC_Os05g23260.1	OsSigP4 - Putative Type I Signal Peptidase homologue; employs a putative Ser/His catalytic dyad, expressed	predicted protein [Populus trichocarpa] >gi|222845362|gb|EEE82909.1| predicted protein [Populus trichocarpa]
AEGTA33245	LOC_Os03g61550.1	heat shock protein DnaJ, putative, expressed	TPA: dnaJ domain containing protein [Zea mays]
AEGTA10610	LOC_Os01g18170.1	Cupin domain containing protein, expressed	PREDICTED: germin-like protein 1-1-like [Brachypodium distachyon]
AEGTA18268	LOC_Os08g39850.1	lipoxygenase, chloroplast precursor, putative, expressed	predicted protein [Hordeum vulgare subsp. vulgare]
AEGTA05264	LOC_Os01g72834.1	RNA recognition motif containing protein, putative, expressed	Os01g0958500 [Oryza sativa Japonica Group] >gi|57900099|dbj|BAD88161.1| RNA recognition motif (RRM)-containing protein-like [Oryza sativa Japonica Group] >gi|57900279|dbj|BAD87112.1| RNA recognition motif (RRM)-containing protein-like [Oryza sativa Japonica Group] >gi|113534985|dbj|BAF07368.1| Os01g0958500 [Oryza sativa Japonica Group] >gi|215706363|dbj|BAG93219.1| unnamed protein product [Oryza …
AEGTA26745	LOC_Os09g21460.1	expressed protein	predicted protein [Hordeum vulgare subsp. vulgare]
AEGTA13730	LOC_Os01g53430.1	anthocyanidin 5,3-O-glucosyltransferase, putative, expressed	PREDICTED: anthocyanidin 5,3-O-glucosyltransferase-like [Brachypodium distachyon]
AEGTA22953	LOC_Os04g37680.1	alpha/beta hydrolase fold, putative, expressed	predicted protein [Hordeum vulgare subsp. vulgare]
AEGTA31463	LOC_Os03g50130.1	microsomal glutathione S-transferase 3, putative, expressed	putative MAPEG family protein [Aegilops tauschii]
AEGTA18091	LOC_Os08g09410.1	OsFBX265 - F-box domain containing protein, expressed	ubiquitin-protein ligase, putative, expressed [Triticum aestivum]
AEGTA31289	LOC_Os03g45920.1	tubulin/FtsZ domain containing protein, putative, expressed	beta tubulin 7 [Hordeum vulgare subsp. vulgare]
AEGTA13959	LOC_Os09g39530.1	Cupin domain containing protein, expressed	PREDICTED: germin-like protein 9-3-like [Brachypodium distachyon]
AEGTA10550	--	--	hypothetical protein SORBIDRAFT_09g020435 [Sorghum bicolor] >gi|241945092|gb|EES18237.1| hypothetical protein SORBIDRAFT_09g020435 [Sorghum bicolor]
AEGTA23873	--	--	--
AEGTA43077	LOC_Os06g15330.1	CCT/B-box zinc finger protein, putative, expressed	predicted protein [Hordeum vulgare subsp. vulgare]
AEGTA04595	--	--	--
AEGTA32186	LOC_Os03g52470.1	WD domain, G-beta repeat domain containing protein, expressed	predicted protein [Hordeum vulgare subsp. vulgare]
AEGTA14030	LOC_Os05g08440.1	OsFBX163 - F-box domain containing protein, expressed	predicted protein [Hordeum vulgare subsp. vulgare]
AEGTA00069	LOC_Os04g50050.1	retrotransposon protein, putative, unclassified, expressed	TPA: hypothetical protein ZEAMMB73_273281 [Zea mays]
AEGTA26127	LOC_Os06g35910.1	FYVE zinc finger domain containing protein, expressed	PREDICTED: uncharacterized protein LOC100823549 [Brachypodium distachyon]
AEGTA19000	LOC_Os10g32730.1	haloacid dehalogenase-like hydrolase domain-containing protein 1A, putative, expressed	predicted protein [Hordeum vulgare subsp. vulgare] >gi|326525355|dbj|BAK07947.1| predicted protein [Hordeum vulgare subsp. vulgare] >gi|326530464|dbj|BAJ97658.1| predicted protein [Hordeum vulgare subsp. vulgare] >gi|326530718|dbj|BAK01157.1| predicted protein [Hordeum vulgare subsp. vulgare]
AEGTA02207	LOC_Os02g05890.1	EMB1303, putative, expressed	unknown protein [Oryza sativa Japonica Group] >gi|74272489|gb|ABA01091.1| unknown [Oryza rufipogon] >gi|76364058|gb|ABA41567.1| unknown [Oryza sativa Indica Group]
AEGTA01907	LOC_Os06g34440.1	dnaJ domain containing protein, expressed	PREDICTED: uncharacterized protein LOC100822308 [Brachypodium distachyon]
AEGTA12040	LOC_Os10g23180.1	cytochrome P450, putative, expressed	predicted protein [Hordeum vulgare subsp. vulgare]
AEGTA24243	--	--	--
AEGTA01326	LOC_Os02g28970.2	expressed protein	predicted protein [Hordeum vulgare subsp. vulgare]
AEGTA14259	LOC_Os01g04950.2	peptide transporter PTR2, putative, expressed	predicted protein [Hordeum vulgare subsp. vulgare] >gi|326532832|dbj|BAJ89261.1| predicted protein [Hordeum vulgare subsp. vulgare]
AEGTA28403	ChrUn.fgenesh.mRNA.79	PREDICTED: uncharacterized protein LOC100835528 [Brachypodium distachyon]	CHH
AEGTA11435	LOC_Os05g47970.1	microtubule associated protein, putative, expressed	PREDICTED: 65-kDa microtubule-associated protein 3-like [Brachypodium distachyon]
AEGTA07868	LOC_Os03g02210.1	expressed protein	predicted protein [Hordeum vulgare subsp. vulgare]
AEGTA17105	LOC_Os05g27890.1	expressed protein	predicted protein [Hordeum vulgare subsp. vulgare]
AEGTA05403	LOC_Os09g31478.1	auxin efflux carrier component, putative, expressed	predicted protein [Hordeum vulgare subsp. vulgare]
AEGTA15416	LOC_Os06g49650.1	harpin-induced protein 1 domain containing protein, expressed	PREDICTED: uncharacterized protein LOC100844482 [Brachypodium distachyon]
AEGTA09195	LOC_Os02g41840.1	DUF584 domain containing protein, putative, expressed	PREDICTED: uncharacterized protein LOC100843189 [Brachypodium distachyon]
AEGTA33208	LOC_Os03g01650.1	expansin precursor, putative, expressed	predicted protein [Hordeum vulgare subsp. vulgare]
AEGTA02231	LOC_Os11g10180.1	OsFBX412 - F-box domain containing protein, expressed	Os11g0208000 [Oryza sativa Japonica Group] >gi|77549251|gb|ABA92048.1| F-box domain containing protein, expressed [Oryza sativa Japonica Group] >gi|113644690|dbj|BAF27831.1| Os11g0208000 [Oryza sativa Japonica Group] >gi|215766683|dbj|BAG98911.1| unnamed protein product [Oryza sativa Japonica Group]
AEGTA27655	LOC_Os11g36420.1	sialyltransferase family domain containing protein, expressed	predicted protein [Hordeum vulgare subsp. vulgare]
AEGTA14362	LOC_Os05g33610.2	expressed protein	predicted protein [Hordeum vulgare subsp. vulgare] >gi|326526185|dbj|BAJ93269.1| predicted protein [Hordeum vulgare subsp. vulgare]
AEGTA22004	LOC_Os01g49110.2	prenyltransferase, putative, expressed	PREDICTED: protein prenyltransferase alpha subunit repeat-containing protein 1-like [Brachypodium distachyon]
AEGTA06444	LOC_Os01g01150.3	RNA recognition motif, putative, expressed	predicted protein [Hordeum vulgare subsp. vulgare]
AEGTA26858	LOC_Os06g04580.1	transcription factor TFIIF, putative, expressed	PREDICTED: protein AF-9 homolog [Brachypodium distachyon]
AEGTA08979	LOC_Os04g53850.1	leucoanthocyanidin reductase, putative, expressed	PREDICTED: anthocyanidin reductase-like isoform 1 [Brachypodium distachyon]
AEGTA30969	--	--	predicted protein [Hordeum vulgare subsp. vulgare]
AEGTA15929	LOC_Os06g13100.1	CREG1 precursor, putative, expressed	predicted protein [Hordeum vulgare subsp. vulgare]
AEGTA12438	LOC_Os04g43220.4	zinc finger, C3HC4 type domain containing protein, expressed	predicted protein [Hordeum vulgare subsp. vulgare]
AEGTA20914	LOC_Os01g17214.1	major facilitator superfamily antiporter, putative, expressed	predicted protein [Hordeum vulgare subsp. vulgare]
AEGTA20091	LOC_Os07g02760.1	OsFBD13 - F-box and FBD domain containing protein, expressed	hypothetical protein SORBIDRAFT_02g002370 [Sorghum bicolor] >gi|241924799|gb|EER97943.1| hypothetical protein SORBIDRAFT_02g002370 [Sorghum bicolor]
AEGTA25176	LOC_Os06g01440.1	integral membrane protein, putative, expressed	PREDICTED: uncharacterized protein LOC100820938 [Brachypodium distachyon]
AEGTA15390	LOC_Os03g62370.1	WD40-like Beta Propeller Repeat family protein, expressed	unnamed protein product [Vitis vinifera]
AEGTA28636	LOC_Os05g48320.1	60S ribosomal protein L37a, putative, expressed	Os01g0679700 [Oryza sativa Japonica Group] >gi|115465371|ref|NP_001056285.1| Os05g0557000 [Oryza sativa Japonica Group] >gi|226505014|ref|NP_001147066.1| 60S ribosomal protein L37a [Zea mays] >gi|242060548|ref|XP_002451563.1| hypothetical protein SORBIDRAFT_04g003900 [Sorghum bicolor] >gi|242072670|ref|XP_002446271.1| hypothetical protein SORBIDRAFT_06g012050 [Sorghum bicolor] >gi|242088791|ref|X…
AEGTA12127	LOC_Os04g24220.2	OsWAK32 - OsWAK receptor-like protein kinase, expressed	hypothetical protein OsJ_14225 [Oryza sativa Japonica Group]
AEGTA27729	LOC_Os04g31820.1	expressed protein	predicted protein [Hordeum vulgare subsp. vulgare]
AEGTA26775	LOC_Os01g27260.1	glutathione S-transferase, putative, expressed	RecName: Full=Glutathione S-transferase 1; AltName: Full=GST class-phi >gi|21788|emb|CAA39487.1| glutathione transferase [Triticum aestivum]
AEGTA31380	LOC_Os03g15480.1	heat shock protein DnaJ, putative, expressed	predicted protein [Hordeum vulgare subsp. vulgare]
AEGTA10069	LOC_Os12g09240.1	NBS-LRR disease resistance protein, putative, expressed	hypothetical protein SORBIDRAFT_08g022670 [Sorghum bicolor] >gi|241943289|gb|EES16434.1| hypothetical protein SORBIDRAFT_08g022670 [Sorghum bicolor]
AEGTA07090	LOC_Os01g54670.1	coiled-coil domain-containing protein 25, putative, expressed	conserved hypothetical protein, expressed [Triticum aestivum]
AEGTA26540	LOC_Os02g30470.1	expressed protein	predicted protein [Hordeum vulgare subsp. vulgare]
AEGTA17201	LOC_Os02g55050.2	OsFBX64 - F-box domain containing protein, expressed	predicted protein [Hordeum vulgare subsp. vulgare]
AEGTA14716	LOC_Os02g51930.1	cytokinin-O-glucosyltransferase 2, putative, expressed	predicted protein [Hordeum vulgare subsp. vulgare]
AEGTA03989	LOC_Os10g41650.1	OsFBX392 - F-box domain containing protein, expressed	Os10g0566300 [Oryza sativa Japonica Group] >gi|18854994|gb|AAL79686.1|AC087599_5 unknown protein [Oryza sativa Japonica Group] >gi|31433564|gb|AAP55062.1| F-box domain containing protein, expressed [Oryza sativa Japonica Group] >gi|113639956|dbj|BAF27261.1| Os10g0566300 [Oryza sativa Japonica Group] >gi|222613290|gb|EEE51422.1| hypothetical protein OsJ_32500 [Oryza sativa Japonica Group]
AEGTA02926	LOC_Os05g40070.1	WRKY84, expressed	hypothetical protein SORBIDRAFT_09g023500 [Sorghum bicolor] >gi|241946550|gb|EES19695.1| hypothetical protein SORBIDRAFT_09g023500 [Sorghum bicolor]
AEGTA12387	LOC_Os07g16960.1	glycosyl transferase, group 1 domain containing protein, expressed	predicted protein [Hordeum vulgare subsp. vulgare]
AEGTA15337	LOC_Os10g21100.1	glycosyl hydrolase family 10 protein, putative, expressed	putative 1,4-beta-xylanase [Triticum aestivum]
AEGTA11865	LOC_Os12g42200.1	ATCHX, putative, expressed	predicted protein [Hordeum vulgare subsp. vulgare]
AEGTA42868	LOC_Os01g29330.1	expressed protein	PREDICTED: uncharacterized protein LOC100840153 [Brachypodium distachyon]
AEGTA43844	LOC_Os03g55530.1	HLS, putative, expressed	predicted protein [Hordeum vulgare subsp. vulgare]
AEGTA14854	LOC_Os06g41560.1	receptor-like protein kinase, putative, expressed	predicted protein [Hordeum vulgare subsp. vulgare]
AEGTA19202	LOC_Os03g53660.1	Myosin head domain containing protein, expressed	hypothetical protein OsI_13501 [Oryza sativa Indica Group]
AEGTA16495	LOC_Os04g12830.1	expressed protein	predicted protein [Hordeum vulgare subsp. vulgare]
AEGTA28031	LOC_Os07g35940.1	beta-amylase, putative, expressed	RecName: Full=Beta-amylase; AltName: Full=1,4-alpha-D-glucan maltohydrolase; AltName: Full=Beta-Amy1; Flags: Precursor
AEGTA05051	--	--	--
AEGTA12750	LOC_Os03g64230.2	expressed protein	predicted protein [Hordeum vulgare subsp. vulgare]
AEGTA25642	LOC_Os11g41540.1	disease resistance RPP8-like protein 3, putative, expressed	PREDICTED: probable disease resistance protein At1g58602-like [Brachypodium distachyon]
AEGTA20183	LOC_Os06g19370.1	cadmium tolerance factor, putative, expressed	predicted protein [Hordeum vulgare subsp. vulgare]
AEGTA43916	LOC_Os06g44080.1	ubiquitin family protein, putative, expressed	hypothetical protein MGL_3529 [Malassezia globosa CBS 7966] >gi|159103385|gb|EDP42280.1| hypothetical protein MGL_3529 [Malassezia globosa CBS 7966]
AEGTA16944	LOC_Os05g16300.1	expressed protein	predicted protein [Hordeum vulgare subsp. vulgare]
AEGTA20940	LOC_Os11g27430.1	NB-ARC domain containing protein, expressed	predicted protein [Hordeum vulgare subsp. vulgare]
AEGTA17558	--	--	predicted protein [Hordeum vulgare subsp. vulgare]
AEGTA03459	--	--	PREDICTED: LOW QUALITY PROTEIN: BTB/POZ and MATH domain-containing protein 2-like [Brachypodium distachyon]
AEGTA19553	LOC_Os06g28820.1	cycloartenol synthase, putative, expressed	PREDICTED: cycloartenol synthase-like isoform 1 [Brachypodium distachyon]
AEGTA27687	LOC_Os02g15885.1	expressed protein	PREDICTED: uncharacterized protein LOC100836935 [Brachypodium distachyon]
AEGTA06927	LOC_Os07g43470.1	GTP-binding protein, putative, expressed	PREDICTED: developmentally-regulated GTP-binding protein 1-like [Brachypodium distachyon]
AEGTA10215	--	--	--
AEGTA10867	LOC_Os12g30020.2	cyclin-T1-4, putative, expressed	RecName: Full=Cyclin-T1-3; Short=CycT1;3 >gi|62701867|gb|AAX92940.1| Cyclin, N-terminal domain, putative [Oryza sativa Japonica Group] >gi|218185282|gb|EEC67709.1| hypothetical protein OsI_35185 [Oryza sativa Indica Group]
AEGTA01962	LOC_Os06g28124.1	glycosyltransferase, putative, expressed	predicted protein [Hordeum vulgare subsp. vulgare]
AEGTA15086	LOC_Os03g16920.1	DnaK family protein, putative, expressed	TPA: hypothetical protein ZEAMMB73_648566 [Zea mays]
AEGTA15324	LOC_Os05g38640.1	Core histone H2A/H2B/H3/H4 domain containing protein, putative, expressed	predicted protein [Hordeum vulgare subsp. vulgare]
AEGTA17287	LOC_Os02g19200.1	OsFBX46 - F-box domain containing protein, expressed	hypothetical protein SORBIDRAFT_04g011220 [Sorghum bicolor] >gi|241931800|gb|EES04945.1| hypothetical protein SORBIDRAFT_04g011220 [Sorghum bicolor]
AEGTA43928	LOC_Os01g45659.1	expressed protein	hypothetical protein [Arabidopsis thaliana]
AEGTA10052	LOC_Os06g27860.1	poor homologous synapsis 1 protein, putative, expressed	poor homologous synapsis 1 protein [Triticum aestivum]
AEGTA43555	LOC_Os03g02280.1	DUF584 domain containing protein, putative, expressed	--
AEGTA03289	LOC_Os07g43180.1	SKP1-like protein 1B, putative, expressed	PREDICTED: F-box/FBD/LRR-repeat protein At1g13570-like [Brachypodium distachyon]
AEGTA43625	LOC_Os01g69850.1	OsMADS65 - MADS-box family gene with MIKC* type-box, expressed	predicted protein [Hordeum vulgare subsp. vulgare]
AEGTA05215	--	--	--
AEGTA09103	LOC_Os02g45670.1	myb-like DNA-binding domain containing protein, expressed	predicted protein [Hordeum vulgare subsp. vulgare]
AEGTA18474	LOC_Os08g44300.1	retrotransposon protein, putative, Ty3-gypsy subclass, expressed	predicted protein [Hordeum vulgare subsp. vulgare]
AEGTA21936	LOC_Os01g49210.1	expressed protein	predicted protein [Hordeum vulgare subsp. vulgare]
AEGTA02310	LOC_Os04g33980.1	transposon protein, putative, Mutator sub-class, expressed	Os11g0156800 [Oryza sativa Japonica Group] >gi|255679806|dbj|BAF27641.2| Os11g0156800, partial [Oryza sativa Japonica Group]
AEGTA32754	LOC_Os05g03610.1	phospholipase C, putative, expressed	phosphoinositide-specific phospholipase C2 [Triticum aestivum]
AEGTA13345	LOC_Os05g44930.1	receptor-like protein kinase, putative, expressed	PREDICTED: putative leucine-rich repeat receptor-like protein kinase At2g19210-like [Brachypodium distachyon]
AEGTA30383	LOC_Os08g10570.1	bifunctional purine biosynthesis protein purH, putative, expressed	putative aminoimidazolecarboximide ribonucleotide transformylase [Oryza sativa Japonica Group] >gi|215734985|dbj|BAG95707.1| unnamed protein product [Oryza sativa Japonica Group]
AEGTA22263	LOC_Os03g05730.1	cell division control protein 48 homolog E, putative, expressed	PREDICTED: cell division control protein 48 homolog E-like [Brachypodium distachyon]
AEGTA13246	LOC_Os10g35550.1	pre-mRNA-processing factor 6, putative, expressed	Prp1 protein [Hordeum vulgare subsp. vulgare]
AEGTA23206	LOC_Os11g38120.1	OsFBDUF56 - F-box and DUF domain containing protein, expressed	hypothetical protein OsI_32004 [Oryza sativa Indica Group]
AEGTA42443	LOC_Os07g19560.2	TATA-binding protein-associated factor 2N, putative, expressed	gag-pol polyprotein [Triticum aestivum]
AEGTA31962	LOC_Os02g51040.1	expansin precursor, putative, expressed	PREDICTED: expansin-A5-like [Brachypodium distachyon]
AEGTA18048	LOC_Os11g02200.1	expressed protein	hypothetical protein SORBIDRAFT_08g002750 [Sorghum bicolor] >gi|241943477|gb|EES16622.1| hypothetical protein SORBIDRAFT_08g002750 [Sorghum bicolor]
AEGTA32888	LOC_Os01g56580.1	CK1_CaseinKinase_1a.3 - CK1 includes the casein kinase 1 kinases, expressed	predicted protein [Hordeum vulgare subsp. vulgare] >gi|326514652|dbj|BAJ96313.1| predicted protein [Hordeum vulgare subsp. vulgare]
AEGTA01956	--	--	hypothetical protein OsI_35435 [Oryza sativa Indica Group]
AEGTA28730	LOC_Os07g41190.1	WD domain, G-beta repeat domain containing protein, expressed	predicted protein [Hordeum vulgare subsp. vulgare]
AEGTA09587	LOC_Os03g21720.1	vacuolar-sorting receptor precursor, putative, expressed	vacuolar targeting receptor bp-80 [Triticum aestivum]
AEGTA07644	LOC_Os03g14400.1	cytochrome P450, putative, expressed	hypothetical protein SORBIDRAFT_05g021400 [Sorghum bicolor] >gi|241936777|gb|EES09922.1| hypothetical protein SORBIDRAFT_05g021400 [Sorghum bicolor]
AEGTA23278	LOC_Os07g46630.1	AMP deaminase, putative, expressed	PREDICTED: adenosine deaminase-like protein-like [Brachypodium distachyon]
AEGTA32963	LOC_Os09g38060.1	nicotinate-nucleotide pyrophosphorylase, putative, expressed	predicted protein [Hordeum vulgare subsp. vulgare] >gi|326531252|dbj|BAK04977.1| predicted protein [Hordeum vulgare subsp. vulgare]
AEGTA15480	LOC_Os03g60260.1	ANT1, putative, expressed	predicted protein [Hordeum vulgare subsp. vulgare]
AEGTA42971	--	--	predicted protein [Hordeum vulgare subsp. vulgare]
AEGTA03335	LOC_Os01g39250.1	OsFtsH4 FtsH protease, homologue of AtFtsH4, expressed	predicted protein [Hordeum vulgare subsp. vulgare]
AEGTA28022	LOC_Os02g57280.4	CBS domain containing membrane protein, putative, expressed	predicted protein [Hordeum vulgare subsp. vulgare]
AEGTA20800	LOC_Os03g01550.1	expressed protein	predicted protein [Hordeum vulgare subsp. vulgare]
AEGTA23209	LOC_Os03g37770.1	expressed protein	hypothetical protein SORBIDRAFT_01g016090 [Sorghum bicolor] >gi|241918174|gb|EER91318.1| hypothetical protein SORBIDRAFT_01g016090 [Sorghum bicolor]
AEGTA07640	LOC_Os09g21000.1	potassium transporter, putative, expressed	PREDICTED: potassium transporter 23-like [Brachypodium distachyon]
AEGTA12086	LOC_Os06g19530.1	oxidoreductase, short chain dehydrogenase/reductase family, putative, expressed	predicted protein [Hordeum vulgare subsp. vulgare]
AEGTA21863	LOC_Os02g04640.1	Myb-like DNA-binding domain containing protein, putative, expressed	predicted protein [Hordeum vulgare subsp. vulgare]
AEGTA24545	LOC_Os06g32730.1	eukaryotic initiation factor iso-4F subunit p82-34, putative, expressed	hypothetical protein OsJ_21506 [Oryza sativa Japonica Group]
AEGTA06052	LOC_Os03g18690.1	26S protease regulatory subunit 4, putative, expressed	PREDICTED: 26S protease regulatory subunit 4 homolog [Brachypodium distachyon]
AEGTA43074	LOC_Os01g52880.1	leucine-rich repeat family protein, putative, expressed	PREDICTED: protein TOO MANY MOUTHS-like [Brachypodium distachyon]
AEGTA20785	LOC_Os04g13210.1	multidrug resistance-associated protein, putative, expressed	PREDICTED: ABC transporter C family member 14-like [Brachypodium distachyon]
AEGTA20206	LOC_Os08g44040.1	rhamnogalacturonate lyase, putative, expressed	predicted protein [Hordeum vulgare subsp. vulgare]
AEGTA22608	LOC_Os12g16080.1	expressed protein	hypothetical protein OsJ_36424 [Oryza sativa Japonica Group]
AEGTA07194	LOC_Os07g48640.1	short-chain dehydrogenase/reductase, putative, expressed	TPA: hypothetical protein ZEAMMB73_190604 [Zea mays]
AEGTA26870	LOC_Os02g10200.1	zinc finger A20 and AN1 domain-containing stress-associated protein, putative, expressed	stress response protein [Triticum aestivum] >gi|389619935|gb|AFK93415.1| stress-response protein [Triticum aestivum]
AEGTA31302	LOC_Os07g05480.1	photosystem I reaction center subunit, chloroplast precursor, putative, expressed	RecName: Full=Photosystem I reaction center subunit psaK, chloroplastic; AltName: Full=Light-harvesting complex I 7 kDa protein; AltName: Full=PSI-K; AltName: Full=Photosystem I subunit X; Flags: Precursor >gi|268612190|pdb|2WSF|K Chain K, Improved Model Of Plant Photosystem I >gi|304220|gb|AAA03043.1| photosystem I PSI-K subunit [Hordeum vulgare subsp. vulgare]
AEGTA04653	LOC_Os04g01560.1	expressed protein	PREDICTED: uncharacterized protein LOC100840614 [Brachypodium distachyon]
AEGTA09164	LOC_Os11g41170.1	disease resistance protein RPM1, putative, expressed	hypothetical protein OsI_36757 [Oryza sativa Indica Group]
AEGTA27538	LOC_Os05g02250.1	expressed protein	actin-depolymerizing factor 7 [Triticum aestivum]
AEGTA17897	LOC_Os08g34480.1	splicing factor 3B subunit 5, putative, expressed	predicted protein [Hordeum vulgare subsp. vulgare]
AEGTA04411	LOC_Os08g44550.1	expressed protein	PREDICTED: uncharacterized protein At3g49055-like [Brachypodium distachyon]
AEGTA06669	LOC_Os06g35650.1	reticuline oxidase-like protein precursor, putative, expressed	predicted protein [Hordeum vulgare subsp. vulgare] >gi|326527843|dbj|BAK08169.1| predicted protein [Hordeum vulgare subsp. vulgare]
AEGTA10847	LOC_Os05g03490.1	expressed protein	predicted protein [Hordeum vulgare subsp. vulgare]
AEGTA09386	LOC_Os06g14450.2	exo70 exocyst complex subunit family protein, putative, expressed	hypothetical protein OsI_22412 [Oryza sativa Indica Group]
AEGTA01638	LOC_Os11g42310.1	OsFBL58 - F-box domain and LRR containing protein, expressed	PREDICTED: uncharacterized protein LOC100833816 [Brachypodium distachyon]
AEGTA20258	LOC_Os02g57910.1	OsFBX73 - F-box domain containing protein, expressed	predicted protein [Hordeum vulgare subsp. vulgare]
AEGTA12022	LOC_Os07g01420.1	peroxidase precursor, putative, expressed	hypothetical protein OsI_24586 [Oryza sativa Indica Group]
AEGTA19109	LOC_Os10g04840.1	expressed protein	Os10g0138000 [Oryza sativa Japonica Group] >gi|18449949|gb|AAL70115.1|AC099733_6 Unknown protein [Oryza sativa] >gi|31430087|gb|AAP52051.1| F-box domain containing protein [Oryza sativa Japonica Group] >gi|113638741|dbj|BAF26046.1| Os10g0138000 [Oryza sativa Japonica Group]
AEGTA28769	LOC_Os08g27850.1	endothelial differentiation-related factor 1, putative, expressed	PREDICTED: multiprotein-bridging factor 1a-like [Brachypodium distachyon]
AEGTA42966	LOC_Os02g53860.1	OsSub22 - Putative Subtilisin homologue, expressed	subtilisin protease [Triticum aestivum]
AEGTA10808	LOC_Os06g10160.1	tyrosine protein kinase domain containing protein, putative, expressed	predicted protein [Hordeum vulgare subsp. vulgare]
AEGTA01653	LOC_Os06g04820.1	leucine carboxyl methyltransferase 1, putative, expressed	PREDICTED: leucine carboxyl methyltransferase 1-like [Brachypodium distachyon]
AEGTA16441	LOC_Os11g32320.1	CCB1, putative, expressed	predicted protein [Hordeum vulgare subsp. vulgare] >gi|326534120|dbj|BAJ89410.1| predicted protein [Hordeum vulgare subsp. vulgare]
AEGTA43096	LOC_Os09g30250.1	OsSub58 - Putative Subtilisin homologue, expressed	subtilisin-like protease [Triticum aestivum]
AEGTA07323	LOC_Os07g09050.1	exostosin family protein, putative, expressed	Os07g0188700 [Oryza sativa Japonica Group] >gi|34394611|dbj|BAC83913.1| putative pectin-glucuronyltransferase [Oryza sativa Japonica Group] >gi|50508944|dbj|BAD31848.1| putative pectin-glucuronyltransferase [Oryza sativa Japonica Group] >gi|113610617|dbj|BAF20995.1| Os07g0188700 [Oryza sativa Japonica Group] >gi|125599387|gb|EAZ38963.1| hypothetical protein OsJ_23384 [Oryza sativa Japonica Group]…
AEGTA03486	LOC_Os06g49660.1	transferase family protein, putative, expressed	PREDICTED: benzyl alcohol O-benzoyltransferase-like [Brachypodium distachyon]
AEGTA13839	LOC_Os12g24020.2	rhodanese-like domain containing protein, putative, expressed	PREDICTED: thiosulfate sulfurtransferase, chloroplastic-like [Brachypodium distachyon]
AEGTA14529	LOC_Os11g32490.1	expressed protein	PREDICTED: uncharacterized protein LOC100830251 [Brachypodium distachyon]
AEGTA00291	LOC_Os11g38180.1	OsFBDUF59 - F-box and DUF domain containing protein, expressed	hypothetical protein SORBIDRAFT_05g023100 [Sorghum bicolor] >gi|241935620|gb|EES08765.1| hypothetical protein SORBIDRAFT_05g023100 [Sorghum bicolor]
AEGTA29462	LOC_Os03g04590.1	ribosomal protein, putative, expressed	PREDICTED: 60S ribosomal protein L23-like [Brachypodium distachyon] >gi|326532548|dbj|BAK05203.1| predicted protein [Hordeum vulgare subsp. vulgare]
AEGTA12234	LOC_Os12g13110.1	pentatricopeptide, putative, expressed	PREDICTED: pentatricopeptide repeat-containing protein At2g22410, mitochondrial-like [Brachypodium distachyon]
AEGTA12026	LOC_Os10g04700.1	OsFBX361 - F-box domain containing protein, expressed	hypothetical protein OsI_32681 [Oryza sativa Indica Group]
AEGTA12300	LOC_Os03g10810.1	HLS, putative, expressed	predicted protein [Hordeum vulgare subsp. vulgare] >gi|326527663|dbj|BAK08106.1| predicted protein [Hordeum vulgare subsp. vulgare]
AEGTA31586	LOC_Os11g26790.1	dehydrin, putative, expressed	dehydrin WZY1-1 [Triticum aestivum]
AEGTA21679	LOC_Os06g15020.1	3-ketoacyl-CoA synthase, putative, expressed	PREDICTED: 3-ketoacyl-CoA synthase 6-like [Brachypodium distachyon]
AEGTA30316	LOC_Os08g19370.1	expressed protein	predicted protein [Hordeum vulgare subsp. vulgare]
AEGTA01839	LOC_Os02g15750.1	expressed protein	PREDICTED: uncharacterized protein At4g01050, chloroplastic-like [Brachypodium distachyon]
AEGTA24458	LOC_Os04g54610.1	expressed protein	--
AEGTA15913	--	--	Putative endosperm specific protein [Oryza sativa Japonica Group] >gi|108705977|gb|ABF93772.1| Fasciclin-like arabinogalactan protein 8 precursor, putative, expressed [Oryza sativa Japonica Group]
AEGTA19439	LOC_Os09g17850.1	acetyltransferase type B catalytic subunit, putative, expressed	predicted protein [Hordeum vulgare subsp. vulgare]
AEGTA27087	LOC_Os01g56610.1	homocysteine S-methyltransferase protein, putative, expressed	predicted protein [Hordeum vulgare subsp. vulgare]
AEGTA26682	LOC_Os08g44840.1	transferase family protein, putative, expressed	predicted protein [Hordeum vulgare subsp. vulgare]
AEGTA30666	LOC_Os01g60700.2	serine/threonine-protein kinase NAK, putative, expressed	PREDICTED: probable serine/threonine-protein kinase NAK-like [Brachypodium distachyon]
AEGTA20693	LOC_Os04g54002.1	serine/threonine-protein kinase receptor precursor, putative, expressed	hypothetical protein OsJ_16300 [Oryza sativa Japonica Group]
AEGTA42657	LOC_Os11g20090.1	O-methyltransferase, putative, expressed	predicted protein [Hordeum vulgare subsp. vulgare]
AEGTA11757	LOC_Os03g31510.1	cysteine proteinase inhibitor 8 precursor, putative, expressed	cystatin Hv-CPI8 [Hordeum vulgare subsp. vulgare] >gi|326531158|dbj|BAK04930.1| predicted protein [Hordeum vulgare subsp. vulgare]
AEGTA13059	LOC_Os01g71100.1	expressed protein	PREDICTED: putative disease resistance protein RGA3-like [Brachypodium distachyon]
AEGTA01516	LOC_Os11g05460.1	expressed protein	hypothetical protein OsI_32905 [Oryza sativa Indica Group]
AEGTA19012	LOC_Os01g17214.1	major facilitator superfamily antiporter, putative, expressed	predicted protein [Hordeum vulgare subsp. vulgare]
AEGTA27835	LOC_Os01g27210.1	glutathione S-transferase, putative, expressed	glutathione transferase F3 [Triticum aestivum]
AEGTA01807	LOC_Os04g53200.2	exonuclease, putative, expressed	PREDICTED: DNA polymerase III polC-type-like [Brachypodium distachyon]
AEGTA21917	LOC_Os01g37670.1	OsFBX15 - F-box domain containing protein, expressed	predicted protein [Hordeum vulgare subsp. vulgare] >gi|326509891|dbj|BAJ87161.1| predicted protein [Hordeum vulgare subsp. vulgare] >gi|326528791|dbj|BAJ97417.1| predicted protein [Hordeum vulgare subsp. vulgare]
AEGTA26111	LOC_Os05g32190.1	tungus CG8253-PA, putative, expressed	predicted protein [Hordeum vulgare subsp. vulgare]
AEGTA03167	LOC_Os06g30030.1	DUF617 domain containing protein, expressed	predicted protein [Hordeum vulgare subsp. vulgare]
AEGTA27921	LOC_Os07g33320.1	expressed protein	predicted protein [Hordeum vulgare subsp. vulgare]
AEGTA16985	LOC_Os10g34770.1	RIPER4 - Ripening-related family protein precursor, putative, expressed	hypothetical protein SORBIDRAFT_03g030120 [Sorghum bicolor] >gi|241930234|gb|EES03379.1| hypothetical protein SORBIDRAFT_03g030120 [Sorghum bicolor]
AEGTA13131	LOC_Os06g35700.1	reticuline oxidase-like protein precursor, putative, expressed	putative FAD-binding Berberine family protein [Zea mays]
AEGTA30233	LOC_Os05g48930.1	OsGrx_S2 - glutaredoxin subgroup III, expressed	predicted protein [Hordeum vulgare subsp. vulgare]
AEGTA24314	LOC_Os02g14840.1	potassium channel KAT1, putative, expressed	--
AEGTA21765	LOC_Os01g21630.1	pectinacetylesterase domain containing protein, expressed	predicted protein [Hordeum vulgare subsp. vulgare]
AEGTA26497	LOC_Os02g04460.1	ribosomal protein L3, putative, expressed	predicted protein [Hordeum vulgare subsp. vulgare] >gi|326521546|dbj|BAK00349.1| predicted protein [Hordeum vulgare subsp. vulgare]
AEGTA00858	LOC_Os07g40270.1	frigida, putative, expressed	PREDICTED: uncharacterized protein LOC100827133 [Brachypodium distachyon]
AEGTA28512	LOC_Os07g41730.1	OsPOP16 - Putative Prolyl Oligopeptidase homologue, expressed	predicted protein [Hordeum vulgare subsp. vulgare]
AEGTA18743	LOC_Os06g09090.1	glutamate receptor 2.8 precursor, putative, expressed	PREDICTED: glutamate receptor 2.6-like [Brachypodium distachyon]
AEGTA22961	LOC_Os07g37420.1	versicolorin reductase, putative, expressed	predicted protein [Hordeum vulgare subsp. vulgare]
AEGTA18915	LOC_Os01g60910.1	CAMK_KIN1/SNF1/Nim1_like.12 - CAMK includes calcium/calmodulin depedent protein kinases, expressed	predicted protein [Hordeum vulgare subsp. vulgare] >gi|374430471|gb|AEZ51504.1| CBL-interacting protein kinase 11 [Hordeum vulgare subsp. spontaneum]
AEGTA26418	LOC_Os01g32964.1	protein phosphotase protein, putative, expressed	PREDICTED: probable protein phosphatase 2C 3-like [Brachypodium distachyon]
AEGTA11592	LOC_Os12g10280.1	aquaporin protein, putative, expressed	PREDICTED: aquaporin NIP3-2-like [Brachypodium distachyon] >gi|193848594|gb|ACF22778.1| aquaporin NIP-3 [Brachypodium distachyon]
AEGTA26998	LOC_Os02g51430.1	SEC6, putative, expressed	predicted protein [Hordeum vulgare subsp. vulgare]
AEGTA19547	LOC_Os12g41540.1	expressed protein	predicted protein [Hordeum vulgare subsp. vulgare]
AEGTA24854	--	--	predicted protein [Hordeum vulgare subsp. vulgare]
AEGTA13832	--	--	predicted protein [Hordeum vulgare subsp. vulgare]
AEGTA03082	LOC_Os07g25420.1	26S proteasome non-ATPase regulatory subunit 8, putative, expressed	PREDICTED: 26S proteasome non-ATPase regulatory subunit RPN12A-like [Brachypodium distachyon]
AEGTA26579	LOC_Os02g58090.1	PSP domain containing protein, expressed	predicted protein [Hordeum vulgare subsp. vulgare]
AEGTA09908	LOC_Os09g30446.1	transporter, monovalent cation:proton antiporter-2 family, putative, expressed	PREDICTED: sodium/hydrogen exchanger 6-like [Brachypodium distachyon]
AEGTA19085	LOC_Os04g44470.1	KUN1 - Kunitz-type trypsin inhibitor precursor, expressed	RecName: Full=Endogenous alpha-amylase/subtilisin inhibitor; AltName: Full=WASI >gi|225042|prf||1207200A alpha amylase inhibitor
AEGTA28926	LOC_Os06g02144.1	6-phosphogluconate dehydrogenase, decarboxylating, putative, expressed	PREDICTED: 6-phosphogluconate dehydrogenase, decarboxylating-like isoform 1 [Brachypodium distachyon] >gi|357110694|ref|XP_003557151.1| PREDICTED: 6-phosphogluconate dehydrogenase, decarboxylating-like isoform 2 [Brachypodium distachyon] >gi|357110696|ref|XP_003557152.1| PREDICTED: 6-phosphogluconate dehydrogenase, decarboxylating-like isoform 3 [Brachypodium distachyon]
AEGTA42350	LOC_Os02g02020.1	pentatricopeptide, putative, expressed	predicted protein [Hordeum vulgare subsp. vulgare]
AEGTA20861	LOC_Os08g42670.1	resistance protein, putative, expressed	PREDICTED: disease resistance protein RPM1-like [Brachypodium distachyon]
AEGTA31275	LOC_Os05g45420.2	CAMK_KIN1/SNF1/Nim1_like_AMPKh.3 - CAMK includes calcium/calmodulin depedent protein kinases, expressed	PREDICTED: SNF1-related protein kinase catalytic subunit alpha KIN10-like [Brachypodium distachyon]
AEGTA28619	LOC_Os02g24134.1	Sec1 family transport protein, putative, expressed	PREDICTED: vacuolar protein sorting-associated protein 45 homolog [Brachypodium distachyon]
AEGTA17028	LOC_Os03g45390.1	glucan endo-1,3-beta-glucosidase precursor, putative, expressed	predicted protein [Hordeum vulgare subsp. vulgare]
AEGTA13995	LOC_Os05g41400.1	indole-3-acetate beta-glucosyltransferase, putative, expressed	predicted protein [Hordeum vulgare subsp. vulgare]
AEGTA20866	LOC_Os01g72140.1	glutathione S-transferase, putative, expressed	hypothetical protein OsI_05201 [Oryza sativa Indica Group]
AEGTA29072	LOC_Os09g26880.1	aldehyde dehydrogenase, putative, expressed	aldehyde dehydrogenase 7b [Triticum aestivum]
AEGTA13158	LOC_Os12g44110.2	ligA, putative, expressed	predicted protein [Hordeum vulgare subsp. vulgare]
AEGTA32659	LOC_Os02g03740.1	pyridoxal biosynthesis protein PDX2, putative, expressed	predicted protein [Hordeum vulgare subsp. vulgare]
AEGTA11644	LOC_Os12g44180.1	nodulin, putative, expressed	hypothetical protein [Hordeum vulgare subsp. vulgare] >gi|326511138|dbj|BAJ87583.1| predicted protein [Hordeum vulgare subsp. vulgare]
AEGTA31782	LOC_Os04g51630.1	60S ribosomal protein L7, putative, expressed	Chain e, Localization Of The Large Subunit Ribosomal Proteins Into A 5.5 A Cryo-Em Map Of Triticum Aestivum Translating 80s Ribosome >gi|57471716|gb|AAW50989.1| ribosomal protein L7 [Triticum aestivum]
AEGTA25610	LOC_Os05g07960.1	F-box protein interaction domain containing protein, expressed	hypothetical protein SORBIDRAFT_01g031620 [Sorghum bicolor] >gi|241921503|gb|EER94647.1| hypothetical protein SORBIDRAFT_01g031620 [Sorghum bicolor]
AEGTA29247	LOC_Os10g02210.1	peptide transporter PTR2, putative, expressed	predicted protein [Hordeum vulgare subsp. vulgare]
AEGTA05096	LOC_Os02g47800.1	monodehydroascorbate reductase, putative, expressed	monodehydroascorbate reductase 4 [Triticum aestivum]
AEGTA18038	LOC_Os03g02190.1	protein kinase domain containing protein, expressed	hypothetical protein OsI_25240 [Oryza sativa Indica Group] >gi|222636603|gb|EEE66735.1| hypothetical protein OsJ_23426 [Oryza sativa Japonica Group]
AEGTA11218	LOC_Os01g55040.1	1,3-beta-glucan synthase component, putative, expressed	predicted protein [Hordeum vulgare subsp. vulgare]
AEGTA00051	LOC_Os04g45110.1	serpin domain containing protein, putative, expressed	PREDICTED: LOW QUALITY PROTEIN: putative non-inhibitory serpin-10-like [Brachypodium distachyon]
AEGTA08164	--	--	--
AEGTA14329	LOC_Os02g07830.1	OsHKT1;3 - Na+ transporter, expressed	PREDICTED: probable cation transporter HKT6-like [Brachypodium distachyon]
AEGTA21103	LOC_Os08g02110.1	peroxidase precursor, putative, expressed	PREDICTED: uncharacterized protein LOC100840877 [Brachypodium distachyon]
AEGTA32778	LOC_Os02g10190.1	DUF1680 domain containing protein, putative, expressed	predicted protein [Hordeum vulgare subsp. vulgare]
AEGTA19079	LOC_Os06g08440.1	two-component response regulator, putative, expressed	PREDICTED: two-component response regulator ARR12-like [Brachypodium distachyon]
AEGTA26513	LOC_Os04g51970.2	synaptic vesicle 2-related protein, putative, expressed	predicted protein [Hordeum vulgare subsp. vulgare]
AEGTA04174	LOC_Os07g10380.1	expressed protein	--
AEGTA22779	LOC_Os07g08270.1	expressed protein	unknown [Triticum aestivum]
AEGTA10618	LOC_Os01g72370.2	helix-loop-helix DNA-binding domain containing protein, expressed	basic helix-loop-helix protein [Hordeum vulgare subsp. vulgare]
AEGTA06697	--	--	predicted protein [Hordeum vulgare subsp. vulgare]
AEGTA07266	LOC_Os01g54960.1	expressed protein	predicted protein [Hordeum vulgare subsp. vulgare] >gi|326503298|dbj|BAJ99274.1| predicted protein [Hordeum vulgare subsp. vulgare]
AEGTA09521	LOC_Os03g08550.2	STRUBBELIG-RECEPTOR FAMILY 6 precursor, putative, expressed	PREDICTED: protein STRUBBELIG-RECEPTOR FAMILY 7-like [Brachypodium distachyon]
AEGTA08120	LOC_Os05g05860.1	retrotransposon protein, putative, unclassified, expressed	predicted protein [Hordeum vulgare subsp. vulgare]
AEGTA24064	LOC_Os02g53790.2	adenylate kinase, putative, expressed	hypothetical protein SORBIDRAFT_07g028830 [Sorghum bicolor] >gi|241941179|gb|EES14324.1| hypothetical protein SORBIDRAFT_07g028830 [Sorghum bicolor]
AEGTA07433	--	--	--
AEGTA12998	LOC_Os01g59980.1	zinc finger family protein, putative, expressed	predicted protein [Hordeum vulgare subsp. vulgare]
AEGTA11354	LOC_Os12g42920.1	expressed protein	hypothetical protein SORBIDRAFT_01g043990 [Sorghum bicolor] >gi|241922190|gb|EER95334.1| hypothetical protein SORBIDRAFT_01g043990 [Sorghum bicolor]
AEGTA13846	LOC_Os12g40780.1	ankyrin repeat domain-containing protein 44, putative, expressed	predicted protein [Hordeum vulgare subsp. vulgare]
AEGTA09158	LOC_Os12g19260.1	tetratricopeptide-like helical, putative, expressed	PREDICTED: pentatricopeptide repeat-containing protein At4g02750-like [Brachypodium distachyon]
AEGTA07135	LOC_Os12g05709.1	F-box domain containing protein, expressed	F-box domain containing protein,putative,expressed [Triticum aestivum]
AEGTA23508	LOC_Os03g07250.1	cytochrome P450, putative, expressed	Cytochrome P450 [Medicago truncatula] >gi|355513235|gb|AES94858.1| Cytochrome P450 [Medicago truncatula]
AEGTA15691	LOC_Os11g20090.1	O-methyltransferase, putative, expressed	O-methyltransferase [Triticum aestivum]
AEGTA31905	LOC_Os04g56290.5	aldose 1-epimerase, putative, expressed	predicted protein [Hordeum vulgare subsp. vulgare] >gi|326523041|dbj|BAJ88561.1| predicted protein [Hordeum vulgare subsp. vulgare]
AEGTA31611	LOC_Os01g64270.1	expressed protein	predicted protein [Hordeum vulgare subsp. vulgare] >gi|326530822|dbj|BAK01209.1| predicted protein [Hordeum vulgare subsp. vulgare]
AEGTA32097	LOC_Os02g24330.2	eukaryotic translation initiation factor 4B, putative, expressed	predicted protein [Hordeum vulgare subsp. vulgare]
AEGTA29045	LOC_Os08g29600.1	seed maturation protein PM41, putative, expressed	Os08g0385000 [Oryza sativa Japonica Group] >gi|40253896|dbj|BAD05830.1| unknown protein [Oryza sativa Japonica Group] >gi|113623674|dbj|BAF23619.1| Os08g0385000 [Oryza sativa Japonica Group] >gi|125561397|gb|EAZ06845.1| hypothetical protein OsI_29081 [Oryza sativa Indica Group] >gi|125603265|gb|EAZ42590.1| hypothetical protein OsJ_27154 [Oryza sativa Japonica Group]
AEGTA03258	LOC_Os06g41510.1	D-mannose binding lectin family protein, expressed	putative S-receptor kinase [Oryza sativa Japonica Group] >gi|125597874|gb|EAZ37654.1| hypothetical protein OsJ_21989 [Oryza sativa Japonica Group]
AEGTA42715	LOC_Os02g16060.1	RGA-1, putative, expressed	PREDICTED: putative disease resistance protein RGA4-like [Brachypodium distachyon]
AEGTA32129	LOC_Os11g09140.1	DUF803 domain containing, putative, expressed	PREDICTED: magnesium transporter NIPA2-like [Brachypodium distachyon]
AEGTA22100	LOC_Os05g49100.1	WRKY49, expressed	hypothetical protein SORBIDRAFT_09g028660 [Sorghum bicolor] >gi|241945545|gb|EES18690.1| hypothetical protein SORBIDRAFT_09g028660 [Sorghum bicolor]
AEGTA19477	LOC_Os03g57690.1	aldehyde oxidase, putative, expressed	predicted protein [Hordeum vulgare subsp. vulgare]
AEGTA13314	LOC_Os07g46190.1	pectinesterase, putative, expressed	PREDICTED: LOW QUALITY PROTEIN: probable pectinesterase 66-like [Brachypodium distachyon]
AEGTA29019	LOC_Os07g25590.1	decarboxylase, putative, expressed	predicted protein [Hordeum vulgare subsp. vulgare]
AEGTA17485	LOC_Os12g13030.1	osFTL7 FT-Like7 homologous to Flowering Locus T gene; contains Pfam profile PF01161: Phosphatidylethanolamine-binding protein, expressed	Flowering Locus T-like protein, putative [Triticum aestivum]
AEGTA12422	LOC_Os06g39640.1	PINHEAD, putative, expressed	hypothetical protein OsJ_21868 [Oryza sativa Japonica Group]
AEGTA20686	LOC_Os04g38790.1	expressed protein	PREDICTED: cell number regulator 2-like [Brachypodium distachyon]
AEGTA18856	LOC_Os02g54100.1	expressed protein	predicted protein [Hordeum vulgare subsp. vulgare]
AEGTA07232	LOC_Os03g56830.2	ad-003, putative, expressed	PREDICTED: alpha N-terminal protein methyltransferase 1-like [Brachypodium distachyon]
AEGTA29083	LOC_Os12g14440.1	Jacalin-like lectin domain containing protein, putative, expressed	jasmonate-induced protein [Triticum aestivum]
AEGTA43336	--	--	hypothetical protein OsJ_11729 [Oryza sativa Japonica Group]
AEGTA20856	--	--	predicted protein [Hordeum vulgare subsp. vulgare]
AEGTA03590	LOC_Os12g08850.1	expressed protein	hypothetical protein OsJ_35480 [Oryza sativa Japonica Group]
AEGTA00653	LOC_Os04g12110.1	expressed protein	hypothetical protein OsI_14725 [Oryza sativa Indica Group]
AEGTA06743	LOC_Os01g73150.1	expressed protein	predicted protein [Hordeum vulgare subsp. vulgare] >gi|326504942|dbj|BAK06762.1| predicted protein [Hordeum vulgare subsp. vulgare]
AEGTA17157	LOC_Os06g10230.1	receptor-like protein kinase 5 precursor, putative, expressed	receptor-like serine/threonine protein kinase 1 [Triticum aestivum]
AEGTA30072	LOC_Os07g39750.1	GDSL-like lipase/acylhydrolase, putative, expressed	predicted protein [Hordeum vulgare subsp. vulgare]
AEGTA16906	LOC_Os02g08310.1	tubby, putative, expressed	predicted protein [Hordeum vulgare subsp. vulgare]
AEGTA13375	LOC_Os01g50820.1	transporter, major facilitator family, putative, expressed	high affinity nitrate transporter NRT2.5 [Hordeum vulgare subsp. vulgare]
AEGTA09660	--	--	putative kinesin heavy chain isoform [Triticum aestivum]
AEGTA30005	LOC_Os07g08660.1	40S ribosomal protein S15, putative, expressed	predicted protein [Hordeum vulgare subsp. vulgare] >gi|326523347|dbj|BAJ88714.1| predicted protein [Hordeum vulgare subsp. vulgare]
AEGTA22930	LOC_Os08g34360.1	AP2 domain containing protein, expressed	PREDICTED: AP2-like ethylene-responsive transcription factor At1g16060 [Vitis vinifera]
AEGTA26829	LOC_Os08g41910.1	Sua5/YciO/YrdC/YwlC family protein, putative, expressed	predicted protein [Hordeum vulgare subsp. vulgare]
AEGTA24874	--	--	--
AEGTA12179	LOC_Os01g65670.1	amino acid transporter, putative, expressed	predicted protein [Hordeum vulgare subsp. vulgare]
AEGTA16285	LOC_Os05g49270.1	transporter family protein, putative, expressed	hypothetical protein OsI_21022 [Oryza sativa Indica Group]
AEGTA29989	LOC_Os04g32650.1	tRNA synthetase class II core domain containing protein, expressed	OSJNBa0039C07.11 [Oryza sativa Japonica Group]
AEGTA02505	LOC_Os06g49530.1	OsFBX206 - F-box domain containing protein, expressed	PREDICTED: F-box protein SKIP31-like [Brachypodium distachyon]
AEGTA16310	LOC_Os09g37495.1	auxin responsive protein, putative, expressed	predicted protein [Hordeum vulgare subsp. vulgare]
AEGTA26256	LOC_Os10g17489.1	UDP-glucoronosyl and UDP-glucosyl transferase domain containing protein, expressed	predicted protein [Hordeum vulgare subsp. vulgare]
AEGTA17823	LOC_Os06g05200.1	zinc finger, C3HC4 type domain containing protein, expressed	hypothetical protein OsI_21604 [Oryza sativa Indica Group]
AEGTA06038	LOC_Os08g01940.1	non-lysosomal glucosylceramidase, putative, expressed	predicted protein [Hordeum vulgare subsp. vulgare]
AEGTA05018	LOC_Os11g31540.1	BRASSINOSTEROID INSENSITIVE 1-associated receptor kinase 1 precursor, putative, expressed	predicted protein [Hordeum vulgare subsp. vulgare] >gi|326510847|dbj|BAJ91771.1| predicted protein [Hordeum vulgare subsp. vulgare]
AEGTA43354	LOC_Os04g20260.1	UDP-glucoronosyl and UDP-glucosyl transferase, putative, expressed	--
AEGTA28301	LOC_Os06g24704.1	acyl-coenzyme A oxidase, putative, expressed	PREDICTED: acyl-coenzyme A oxidase 3, peroxisomal-like [Brachypodium distachyon]
AEGTA08941	--	--	hypothetical protein SORBIDRAFT_06g031500 [Sorghum bicolor] >gi|241939870|gb|EES13015.1| hypothetical protein SORBIDRAFT_06g031500 [Sorghum bicolor]
AEGTA06647	LOC_Os03g03930.2	tRNA nucleotidyltransferase/polyA polymerase family protein, putative, expressed	PREDICTED: poly(A) polymerase-like [Brachypodium distachyon]
AEGTA32013	LOC_Os04g48260.1	zinc RING finger protein, putative, expressed	predicted protein [Hordeum vulgare subsp. vulgare]
AEGTA18451	LOC_Os11g24374.1	OsSCP55 - Putative Serine Carboxypeptidase homologue, expressed	predicted protein [Hordeum vulgare subsp. vulgare]
AEGTA24895	LOC_Os02g32280.1	expressed protein	predicted protein [Hordeum vulgare subsp. vulgare]
AEGTA14597	LOC_Os06g41800.1	dihydroflavonol-4-reductase, putative, expressed	hypothetical protein SORBIDRAFT_10g024470 [Sorghum bicolor] >gi|241916915|gb|EER90059.1| hypothetical protein SORBIDRAFT_10g024470 [Sorghum bicolor]
AEGTA26122	LOC_Os03g22950.1	acyl carrier protein, putative, expressed	PREDICTED: acyl carrier protein 2, mitochondrial-like [Brachypodium distachyon]
AEGTA16457	LOC_Os01g73670.4	expressed protein	predicted protein [Hordeum vulgare subsp. vulgare]
AEGTA24457	--	--	unknown protein [Oryza sativa Japonica Group]
AEGTA32330	LOC_Os03g52370.2	PIII4 - Proteinase inhibitor II family protein precursor, expressed	predicted protein [Hordeum vulgare subsp. vulgare]
AEGTA12793	--	--	hypothetical protein SORBIDRAFT_06g017515 [Sorghum bicolor] >gi|241937707|gb|EES10852.1| hypothetical protein SORBIDRAFT_06g017515 [Sorghum bicolor]
AEGTA26825	LOC_Os02g33710.1	decarboxylase, putative, expressed	PREDICTED: histidine decarboxylase-like [Brachypodium distachyon]
AEGTA17317	LOC_Os06g28630.1	expressed protein	MYB-related protein [Aegilops speltoides]
AEGTA29160	LOC_Os07g48830.1	glycosyl transferase 8 domain containing protein, putative, expressed	galactinol synthase [Triticum aestivum]
AEGTA02893	LOC_Os12g44130.1	expressed protein	predicted protein [Hordeum vulgare subsp. vulgare]
AEGTA08536	LOC_Os01g61160.1	laccase precursor protein, putative, expressed	PREDICTED: laccase-3-like [Brachypodium distachyon]
AEGTA13944	LOC_Os02g13780.1	receptor-like protein kinase 2 precursor, putative, expressed	predicted protein [Hordeum vulgare subsp. vulgare]
AEGTA10535	--	--	predicted protein [Hordeum vulgare subsp. vulgare] >gi|326518006|dbj|BAK07255.1| predicted protein [Hordeum vulgare subsp. vulgare]
AEGTA27297	LOC_Os04g54210.1	expressed protein	--
AEGTA27260	LOC_Os03g22140.1	tetratricopeptide repeat domain containing protein, expressed	predicted protein [Hordeum vulgare subsp. vulgare]
AEGTA04834	LOC_Os09g32280.1	thaumatin, putative, expressed	TPA: putative thaumatin domain family protein [Zea mays]
AEGTA06796	LOC_Os01g56400.1	ABC transporter, ATP-binding protein, putative, expressed	PREDICTED: ABC transporter I family member 10, chloroplastic-like [Brachypodium distachyon]
AEGTA27009	LOC_Os02g39570.1	ACT domain containing protein, expressed	predicted protein [Hordeum vulgare subsp. vulgare]
AEGTA25344	LOC_Os01g02310.1	expressed protein	predicted protein [Hordeum vulgare subsp. vulgare]
AEGTA27027	LOC_Os08g13440.2	cupin domain containing protein, expressed	germin F [Hordeum vulgare] >gi|109729539|gb|ABG46234.1| germin-like protein 3a [Hordeum vulgare subsp. vulgare] >gi|326509139|dbj|BAJ86962.1| predicted protein [Hordeum vulgare subsp. vulgare]
AEGTA24834	--	--	predicted protein [Hordeum vulgare subsp. vulgare]
AEGTA28141	LOC_Os01g39010.1	50S ribosomal protein, putative, expressed	predicted protein [Hordeum vulgare subsp. vulgare]
AEGTA27061	LOC_Os06g34040.1	DJ-1 family protein, putative, expressed	predicted protein [Hordeum vulgare subsp. vulgare]
AEGTA02607	LOC_Os05g06120.1	ubiquitin conjugating enzyme protein, putative, expressed	Os01g0125900 [Oryza sativa Japonica Group] >gi|53792245|dbj|BAD52878.1| ubiquitin-conjugating enzyme -like [Oryza sativa Japonica Group] >gi|113531425|dbj|BAF03808.1| Os01g0125900 [Oryza sativa Japonica Group]
AEGTA30662	LOC_Os10g09990.1	cytokinin-O-glucosyltransferase 3, putative, expressed	zeatin O-glucosyltransferase 1, partial [Triticum aestivum]
AEGTA42527	LOC_Os10g21060.1	cytochrome P450, putative, expressed	hypothetical protein SORBIDRAFT_02g009230 [Sorghum bicolor] >gi|241923089|gb|EER96233.1| hypothetical protein SORBIDRAFT_02g009230 [Sorghum bicolor]
AEGTA28188	LOC_Os09g38210.1	auxin efflux carrier component, putative, expressed	predicted protein [Hordeum vulgare subsp. vulgare]
AEGTA08769	LOC_Os03g48750.1	Cupin domain containing protein, expressed	oxalate oxidase precursor [Triticum aestivum]
AEGTA05555	LOC_Os10g10244.1	alanyl-tRNA synthetase, putative, expressed	alanine--tRNA ligase, cytoplasmic [Pongo abelii] >gi|75042108|sp|Q5RC02.1|SYAC_PONAB RecName: Full=Alanine--tRNA ligase, cytoplasmic; AltName: Full=Alanyl-tRNA synthetase; Short=AlaRS >gi|55727911|emb|CAH90708.1| hypothetical protein [Pongo abelii]
AEGTA27587	LOC_Os02g08120.2	calmodulin binding protein, putative, expressed	PREDICTED: uncharacterized protein LOC100822237 [Brachypodium distachyon]
AEGTA05724	LOC_Os12g13570.1	MYB family transcription factor, putative, expressed	PREDICTED: uncharacterized protein LOC100835395 [Brachypodium distachyon]
AEGTA10767	LOC_Os07g42970.1	UDP-glucoronosyl and UDP-glucosyl transferase domain containing protein, expressed	predicted protein [Hordeum vulgare subsp. vulgare]
AEGTA11377	LOC_Os07g39370.1	expressed protein	hypothetical protein LOC_Os03g57830 [Oryza sativa Japonica Group]
AEGTA24118	LOC_Os09g12270.1	peptidyl-prolyl cis-trans isomerase, FKBP-type, putative, expressed	predicted protein [Hordeum vulgare subsp. vulgare]
AEGTA21331	LOC_Os06g01980.1	AAA family ATPase, putative, expressed	PREDICTED: cell division control protein 48 homolog C-like [Brachypodium distachyon]
AEGTA42652	--	--	--
AEGTA21554	LOC_Os03g07970.1	expressed protein	PREDICTED: uncharacterized protein LOC100840509 [Brachypodium distachyon]
AEGTA26228	LOC_Os01g55360.3	phosphatidate cytidylyltransferase, putative, expressed	predicted protein [Hordeum vulgare subsp. vulgare]
AEGTA20546	LOC_Os01g02930.1	glycosyltransferase protein, putative, expressed	predicted protein [Hordeum vulgare subsp. vulgare]
AEGTA15713	LOC_Os03g40070.1	transposon protein, putative, unclassified, expressed	predicted protein [Hordeum vulgare subsp. vulgare]
AEGTA20415	LOC_Os12g17550.1	expressed protein	hypothetical protein OsI_19030 [Oryza sativa Indica Group]
AEGTA00507	LOC_Os04g41370.1	Leucine Rich Repeat family protein, expressed	hypothetical protein OsJ_15288 [Oryza sativa Japonica Group]
AEGTA12671	LOC_Os05g25890.1	expressed protein	PREDICTED: uncharacterized protein LOC100823429 [Brachypodium distachyon]
AEGTA02372	LOC_Os03g48380.1	expressed protein	Os03g0689900 [Oryza sativa Japonica Group] >gi|255674801|dbj|BAF12863.2| Os03g0689900 [Oryza sativa Japonica Group]
AEGTA03941	LOC_Os02g14900.1	1,3-beta-glucan synthase component domain containing protein, expressed	PREDICTED: putative callose synthase 8-like [Brachypodium distachyon]
AEGTA10120	LOC_Os05g29974.1	lipase, putative, expressed	PREDICTED: monoglyceride lipase-like isoform 1 [Brachypodium distachyon]
AEGTA02972	LOC_Os08g02530.1	OsSAUR32 - Auxin-responsive SAUR gene family member, expressed	hypothetical protein [Oryza sativa Japonica Group] >gi|125602004|gb|EAZ41329.1| hypothetical protein OsJ_25842 [Oryza sativa Japonica Group]
AEGTA05947	LOC_Os02g45540.1	synthase, putative, expressed	predicted protein [Hordeum vulgare subsp. vulgare]
AEGTA11711	LOC_Os04g31870.1	expressed protein	PREDICTED: uncharacterized protein LOC100837132 [Brachypodium distachyon]
AEGTA15168	LOC_Os06g13040.1	glycosyl hydrolases family 16, putative, expressed	predicted protein [Hordeum vulgare subsp. vulgare]
AEGTA31667	LOC_Os03g43840.1	LSD1 zinc finger domain containing protein, expressed	LSD1-like protein [Hordeum vulgare subsp. vulgare] >gi|170780168|gb|ACB37314.1| LSD1-like protein [Hordeum vulgare subsp. vulgare]
AEGTA24909	--	--	--
AEGTA19732	LOC_Os05g06100.1	E3 ubiquitin-protein ligase SINA-like 2, putative, expressed	predicted protein [Hordeum vulgare subsp. vulgare]
AEGTA24832	LOC_Os10g07556.1	wall-associated receptor kinase-like 22 precursor, putative, expressed	Os10g0174800 [Oryza sativa Japonica Group] >gi|19881780|gb|AAM01181.1|AC113336_33 Putative S-receptor kinase [Oryza sativa Japonica Group] >gi|31430487|gb|AAP52396.1| Protein kinase domain containing protein, expressed [Oryza sativa Japonica Group] >gi|113638849|dbj|BAF26154.1| Os10g0174800 [Oryza sativa Japonica Group]
AEGTA11046	LOC_Os03g15810.1	AAA-type ATPase family protein, putative, expressed	predicted protein [Hordeum vulgare subsp. vulgare]
AEGTA03767	LOC_Os05g51000.1	expressed protein	predicted protein [Hordeum vulgare subsp. vulgare] >gi|326506582|dbj|BAJ91332.1| predicted protein [Hordeum vulgare subsp. vulgare]
AEGTA02728	LOC_Os06g01320.1	chromo domain containing protein, expressed	hypothetical protein OsI_21272 [Oryza sativa Indica Group]
AEGTA27258	LOC_Os08g45010.1	ABC transporter, ATP-binding protein, putative, expressed	PREDICTED: ABC transporter F family member 1-like [Brachypodium distachyon]
AEGTA13683	LOC_Os04g44240.1	cytokinin-O-glucosyltransferase 3, putative, expressed	predicted protein [Hordeum vulgare subsp. vulgare]
AEGTA25546	LOC_Os08g04350.1	plastocyanin-like domain containing protein, putative, expressed	predicted protein [Hordeum vulgare subsp. vulgare]
AEGTA22165	--	--	predicted protein [Hordeum vulgare subsp. vulgare]
AEGTA11516	LOC_Os05g08450.1	expressed protein	PREDICTED: F-box protein At5g07610-like [Brachypodium distachyon]
AEGTA29918	LOC_Os02g42960.1	thylakoid lumenal protein, putative, expressed	predicted protein [Hordeum vulgare subsp. vulgare]
AEGTA14834	LOC_Os10g20610.1	laccase-15 precursor, putative, expressed	predicted protein [Hordeum vulgare subsp. vulgare]
AEGTA29849	LOC_Os02g08300.2	RAD23 DNA repair protein, putative, expressed	predicted protein [Hordeum vulgare subsp. vulgare]
AEGTA07845	LOC_Os05g40060.1	WRKY48, expressed	WRKY transcription factor 31, partial [Hordeum vulgare subsp. vulgare]
AEGTA00071	LOC_Os09g38570.1	transcription factor like protein, putative, expressed	predicted protein [Hordeum vulgare subsp. vulgare]
AEGTA27230	LOC_Os04g32950.1	calreticulin precursor protein, putative, expressed	predicted protein [Hordeum vulgare subsp. vulgare]
AEGTA17467	LOC_Os03g37640.1	MATE efflux family protein, putative, expressed	hypothetical protein OsI_12322 [Oryza sativa Indica Group]
AEGTA15357	LOC_Os03g44630.1	plastocyanin-like domain containing protein, putative, expressed	PREDICTED: blue copper protein-like [Brachypodium distachyon]
AEGTA05015	LOC_Os01g02930.1	glycosyltransferase protein, putative, expressed	glycosyltransferase, HGA-like,putative,expressed [Triticum aestivum]
AEGTA19770	LOC_Os06g02100.1	OsFBX181 - F-box domain containing protein, expressed	hypothetical protein OsJ_19861 [Oryza sativa Japonica Group]
AEGTA42877	LOC_Os03g17634.1	PPR repeat domain containing protein, putative, expressed	predicted protein [Hordeum vulgare subsp. vulgare] >gi|326534390|dbj|BAJ89545.1| predicted protein [Hordeum vulgare subsp. vulgare]
AEGTA43140	LOC_Os07g44499.1	peroxidase, putative, expressed	predicted protein [Hordeum vulgare subsp. vulgare]
AEGTA30868	LOC_Os09g04110.2	coatomer alpha subunit, putative, expressed	coatomer alpha subunit [Hordeum vulgare subsp. vulgare]
AEGTA04495	LOC_Os05g39210.1	expressed protein	predicted protein [Hordeum vulgare subsp. vulgare]
AEGTA29086	LOC_Os01g66010.1	amino acid transporter, putative, expressed	PREDICTED: amino acid permease 2-like [Brachypodium distachyon]
AEGTA09251	--	--	--
AEGTA21443	LOC_Os11g05760.1	OsProCP5 - Putative Lysosomal Pro-x Carboxypeptidase homologue, expressed	predicted protein [Hordeum vulgare subsp. vulgare]
AEGTA05283	LOC_Os01g41190.2	glycine-rich protein, putative, expressed	predicted protein [Hordeum vulgare subsp. vulgare]
AEGTA26852	LOC_Os10g34920.1	secretory protein, putative, expressed	PR17c precursor [Hordeum vulgare subsp. vulgare] >gi|157093714|gb|ABV22583.1| PR17c precursor [Hordeum vulgare subsp. vulgare] >gi|157093720|gb|ABV22586.1| PR17c precursor [Hordeum vulgare subsp. vulgare]
AEGTA06496	LOC_Os07g32761.1	expressed protein	predicted protein [Hordeum vulgare subsp. vulgare]
AEGTA17960	LOC_Os11g32170.1	stripe rust resistance protein Yr10, putative, expressed	PREDICTED: uncharacterized protein LOC100842254 [Brachypodium distachyon]
AEGTA30893	LOC_Os08g33640.1	expressed protein	predicted protein [Hordeum vulgare subsp. vulgare]
AEGTA09548	LOC_Os04g49610.1	expressed protein	predicted protein [Hordeum vulgare subsp. vulgare] >gi|326498419|dbj|BAJ98637.1| predicted protein [Hordeum vulgare subsp. vulgare] >gi|326530506|dbj|BAJ97679.1| predicted protein [Hordeum vulgare subsp. vulgare] >gi|326534074|dbj|BAJ89387.1| predicted protein [Hordeum vulgare subsp. vulgare]
AEGTA04652	LOC_Os09g06560.1	WD domain, G-beta repeat domain containing protein, expressed	predicted protein [Hordeum vulgare subsp. vulgare] >gi|326522723|dbj|BAJ88407.1| predicted protein [Hordeum vulgare subsp. vulgare]
AEGTA27196	LOC_Os01g11240.1	DUF538 domain containing protein, putative, expressed	predicted protein [Hordeum vulgare subsp. vulgare] >gi|326510001|dbj|BAJ87217.1| predicted protein [Hordeum vulgare subsp. vulgare] >gi|326515178|dbj|BAK03502.1| predicted protein [Hordeum vulgare subsp. vulgare]
AEGTA06253	LOC_Os08g10440.1	NBS-LRR disease resistance protein, putative, expressed	PREDICTED: disease resistance protein RPP13-like [Brachypodium distachyon]
AEGTA08000	LOC_Os02g48740.1	fimbrin-like protein 2, putative, expressed	predicted protein [Hordeum vulgare subsp. vulgare]
AEGTA24818	LOC_Os01g73670.2	expressed protein	Os01g0967800 [Oryza sativa Japonica Group] >gi|57899858|dbj|BAD87694.1| unknown protein [Oryza sativa Japonica Group] >gi|222619944|gb|EEE56076.1| hypothetical protein OsJ_04899 [Oryza sativa Japonica Group] >gi|255674113|dbj|BAF07426.2| Os01g0967800 [Oryza sativa Japonica Group]
AEGTA22853	LOC_Os01g52410.1	myb-like DNA-binding domain containing protein, putative, expressed	TPA: putative MYB DNA-binding domain superfamily protein [Zea mays]
AEGTA19992	LOC_Os07g09384.1	expressed protein	predicted protein [Hordeum vulgare subsp. vulgare] >gi|326531174|dbj|BAK04938.1| predicted protein [Hordeum vulgare subsp. vulgare]
AEGTA27005	LOC_Os08g37140.1	phosphoglycerate mutase, putative, expressed	predicted protein [Hordeum vulgare subsp. vulgare]
AEGTA28166	--	--	predicted protein [Hordeum vulgare subsp. vulgare]
AEGTA27674	LOC_Os02g14770.2	phosphoenolpyruvate carboxylase, putative, expressed	PREDICTED: phosphoenolpyruvate carboxylase 1-like [Brachypodium distachyon]
AEGTA03251	LOC_Os05g08450.1	expressed protein	F-box-like protein [Hordeum vulgare]
AEGTA16055	LOC_Os10g10244.1	alanyl-tRNA synthetase, putative, expressed	predicted protein [Hordeum vulgare subsp. vulgare]
AEGTA06858	LOC_Os08g17294.1	PSF3 - Putative GINS complex subunit, expressed	predicted protein [Hordeum vulgare subsp. vulgare]
AEGTA02717	LOC_Os01g08420.1	EMB2410, putative, expressed	hypothetical protein OsI_00642 [Oryza sativa Indica Group]
AEGTA27178	LOC_Os10g41490.3	CAMK_CAMK_like.41 - CAMK includes calcium/calmodulin depedent protein kinases, expressed	PREDICTED: serine/threonine-protein kinase SAPK3-like [Brachypodium distachyon]
AEGTA25072	--	--	--
AEGTA24737	LOC_Os03g08100.2	hydrolase, alpha/beta fold family protein, putative, expressed	predicted protein [Hordeum vulgare subsp. vulgare]
AEGTA32804	LOC_Os04g50860.1	expressed protein	predicted protein [Hordeum vulgare subsp. vulgare]
AEGTA32696	LOC_Os08g20660.2	sucrose-phosphate synthase, putative, expressed	sucrose-phosphate synthase 2, partial [Triticum aestivum]
AEGTA13599	LOC_Os01g40720.1	pentatricopeptide, putative, expressed	PREDICTED: putative pentatricopeptide repeat-containing protein At5g09950-like [Brachypodium distachyon]
AEGTA20582	LOC_Os01g42960.1	TTL1, putative, expressed	PREDICTED: TPR repeat-containing thioredoxin TTL1-like [Brachypodium distachyon]
AEGTA43572	LOC_Os08g04800.1	triacylglycerol lipase like protein, putative, expressed	predicted protein [Hordeum vulgare subsp. vulgare]
AEGTA20078	LOC_Os10g03570.1	RGH1A, putative, expressed	hypothetical protein OsI_32612 [Oryza sativa Indica Group]
AEGTA13848	LOC_Os06g12100.1	mTERF family protein, expressed	predicted protein [Hordeum vulgare subsp. vulgare]
AEGTA03607	LOC_Os01g20030.1	expressed protein	PREDICTED: transcription factor PERIANTHIA-like [Brachypodium distachyon]
AEGTA05765	LOC_Os03g38400.1	GDSL-motif lipase/hydrolase family protein, putative, expressed	predicted protein [Hordeum vulgare subsp. vulgare]
AEGTA10182	LOC_Os11g01320.1	expressed protein	predicted protein [Hordeum vulgare subsp. vulgare]
AEGTA26715	LOC_Os03g16010.1	BRASSINOSTEROID INSENSITIVE 1-associated receptor kinase 1 precursor, putative, expressed	predicted protein [Hordeum vulgare subsp. vulgare] >gi|326507456|dbj|BAK03121.1| predicted protein [Hordeum vulgare subsp. vulgare]
AEGTA21010	LOC_Os09g32670.1	UDP-glucuronate 4-epimerase, putative, expressed	predicted protein [Hordeum vulgare subsp. vulgare]
AEGTA12903	LOC_Os11g24510.2	OsSCP56 - Putative Serine Carboxypeptidase homologue, expressed	predicted protein [Hordeum vulgare subsp. vulgare] >gi|326523743|dbj|BAJ93042.1| predicted protein [Hordeum vulgare subsp. vulgare]
AEGTA22063	LOC_Os03g26530.1	3-ketoacyl-CoA synthase, putative, expressed	unknown [Zea mays] >gi|413955336|gb|AFW87985.1| acyltransferase [Zea mays] >gi|413955338|gb|AFW87987.1| acyltransferase [Zea mays]
AEGTA07932	LOC_Os02g50830.1	expressed protein	predicted protein [Hordeum vulgare subsp. vulgare]
AEGTA31184	LOC_Os02g10720.1	expressed protein	predicted protein [Hordeum vulgare subsp. vulgare]
AEGTA05583	LOC_Os03g13240.1	peptide transporter, putative, expressed	PREDICTED: peptide transporter PTR2-like [Brachypodium distachyon]
AEGTA19983	LOC_Os08g13090.1	BTB/POZ domain containing protein, expressed	PREDICTED: BTB/POZ and MATH domain-containing protein 2-like [Brachypodium distachyon]
AEGTA03889	LOC_Os11g29910.1	plastocyanin-like domain containing protein, putative, expressed	Plastocyanin-like domain containing protein [Oryza sativa Japonica Group] >gi|125577179|gb|EAZ18401.1| hypothetical protein OsJ_33932 [Oryza sativa Japonica Group]
AEGTA01264	LOC_Os03g47980.1	expressed protein	PREDICTED: uncharacterized protein LOC100825350 [Brachypodium distachyon]
AEGTA32775	LOC_Os06g40940.1	glycine dehydrogenase, putative, expressed	glycine decarboxylase P subunit [x Tritordeum sp.]
AEGTA01649	--	--	PREDICTED: uncharacterized protein LOC100837372 [Brachypodium distachyon]
AEGTA43159	--	--	--
AEGTA03548	LOC_Os01g06060.1	gibberellin receptor GID1L2, putative, expressed	predicted protein [Hordeum vulgare subsp. vulgare] >gi|326514980|dbj|BAJ99851.1| predicted protein [Hordeum vulgare subsp. vulgare] >gi|326529381|dbj|BAK01084.1| predicted protein [Hordeum vulgare subsp. vulgare]
AEGTA10508	LOC_Os06g05380.1	WRKY73, expressed	putative WRKY transcription factor [Oryza sativa Japonica Group]
AEGTA25112	--	--	--
AEGTA07373	LOC_Os07g36170.2	chitin-inducible gibberellin-responsive protein, putative, expressed	predicted protein [Hordeum vulgare subsp. vulgare] >gi|326505496|dbj|BAJ95419.1| predicted protein [Hordeum vulgare subsp. vulgare]
AEGTA20264	LOC_Os10g37430.1	expressed protein	predicted protein [Hordeum vulgare subsp. vulgare]
AEGTA02200	LOC_Os09g32526.1	peptidyl-prolyl cis-trans isomerase, FKBP-type, putative, expressed	predicted protein [Hordeum vulgare subsp. vulgare]
AEGTA43062	LOC_Os06g11510.1	expressed protein	predicted protein [Hordeum vulgare subsp. vulgare]
AEGTA32025	LOC_Os03g50290.2	14-3-3 protein, putative, expressed	RecName: Full=14-3-3-like protein A; Short=14-3-3A
AEGTA26917	LOC_Os10g39740.1	glutathione S-transferase, putative, expressed	PREDICTED: glutathione S-transferase F10-like [Brachypodium distachyon]
AEGTA22356	LOC_Os05g03210.1	OsFBDUF23 - F-box and DUF domain containing protein, expressed	hypothetical protein OsI_18265 [Oryza sativa Indica Group]
AEGTA09488	LOC_Os01g42420.1	expressed protein	PREDICTED: uncharacterized protein LOC100837474 [Brachypodium distachyon]
AEGTA13151	LOC_Os08g44790.1	expansin precursor, putative, expressed	PREDICTED: expansin-A32-like [Brachypodium distachyon]
AEGTA26652	LOC_Os03g04050.1	protein kinase family protein, putative, expressed	predicted protein [Hordeum vulgare subsp. vulgare]
AEGTA21104	LOC_Os03g52040.1	OsSCP19 - Putative Serine Carboxypeptidase homologue, expressed	putative serine carboxypeptidase I [Oryza sativa Japonica Group]
AEGTA15510	LOC_Os10g39970.1	harpin-induced protein 1 domain containing protein, expressed	predicted protein [Hordeum vulgare subsp. vulgare]
AEGTA15198	LOC_Os11g03290.1	nucleoside-triphosphatase, putative, expressed	predicted protein [Hordeum vulgare subsp. vulgare]
AEGTA04442	LOC_Os04g55360.1	ubiquitin carboxyl-terminal hydrolase domain containing protein, expressed	OSJNBa0070O11.10 [Oryza sativa Japonica Group] >gi|215704828|dbj|BAG94856.1| unnamed protein product [Oryza sativa Japonica Group]
AEGTA28307	LOC_Os08g01930.1	KH domain-containing protein, putative, expressed	predicted protein [Hordeum vulgare subsp. vulgare]
AEGTA14603	LOC_Os07g06680.1	fasciclin domain containing protein, expressed	fasciclin-like protein FLA25 [Triticum aestivum]
AEGTA21297	LOC_Os11g08200.1	eukaryotic aspartyl protease domain containing protein, expressed	PREDICTED: LOW QUALITY PROTEIN: aspartic proteinase Asp1-like, partial [Brachypodium distachyon]
AEGTA16731	LOC_Os01g19290.1	integral membrane protein DUF6 containing protein, expressed	PREDICTED: LOW QUALITY PROTEIN: auxin-induced protein 5NG4-like [Brachypodium distachyon]
AEGTA42506	LOC_Os01g37670.1	OsFBX15 - F-box domain containing protein, expressed	hypothetical protein [Oryza sativa Japonica Group]
AEGTA09119	LOC_Os10g34614.2	csAtPR5, putative, expressed	PREDICTED: uncharacterized protein LOC100835355 [Brachypodium distachyon]
AEGTA07083	LOC_Os10g25130.1	aminotransferase, classes I and II, domain containing protein, expressed	RecName: Full=Alanine aminotransferase 2; Short=ALAAT-2; AltName: Full=Glutamate pyruvate transaminase 2; Short=GPT; AltName: Full=Glutamic--alanine transaminase 2; AltName: Full=Glutamic--pyruvic transaminase 2 >gi|469148|emb|CAA81231.1| alanine aminotransferase [Hordeum vulgare subsp. vulgare]
AEGTA22532	LOC_Os05g25580.1	OsFBX165 - F-box domain containing protein, expressed	predicted protein [Hordeum vulgare subsp. vulgare]
AEGTA05458	LOC_Os03g14570.1	expressed protein	predicted protein [Hordeum vulgare subsp. vulgare]
AEGTA25979	LOC_Os05g38740.1	Core histone H2A/H2B/H3/H4 domain containing protein, putative, expressed	histone H4 [Zea mays]
AEGTA04435	LOC_Os12g41160.1	IQ calmodulin-binding motif family protein, putative, expressed	predicted protein [Hordeum vulgare subsp. vulgare]
AEGTA14251	--	--	predicted protein [Hordeum vulgare subsp. vulgare]
AEGTA24653	--	--	--
AEGTA16339	LOC_Os11g41560.1	OsFBX427 - F-box domain containing protein, expressed	hypothetical protein OsI_23141 [Oryza sativa Indica Group]
AEGTA30702	LOC_Os06g08032.1	flavonol synthase/flavanone 3-hydroxylase, putative, expressed	predicted protein [Hordeum vulgare subsp. vulgare]
AEGTA43585	LOC_Os06g03099.1	expressed protein	--
AEGTA22814	LOC_Os09g36920.1	la domain containing protein, putative, expressed	Os09g0540900 [Oryza sativa Japonica Group] >gi|32526660|dbj|BAC79183.1| unknown protein [Oryza sativa Japonica Group] >gi|255679100|dbj|BAF25725.2| Os09g0540900 [Oryza sativa Japonica Group]
AEGTA17045	LOC_Os08g37750.1	cellulase, putative, expressed	PREDICTED: probable glucan 1,3-beta-glucosidase A-like [Brachypodium distachyon]
AEGTA15800	LOC_Os02g18000.1	disease resistance protein RGA2, putative, expressed	hypothetical protein OsI_06763 [Oryza sativa Indica Group]
AEGTA21659	--	--	predicted protein [Hordeum vulgare subsp. vulgare]
AEGTA13267	LOC_Os08g39850.4	lipoxygenase, chloroplast precursor, putative, expressed	predicted protein [Hordeum vulgare subsp. vulgare]
AEGTA17987	LOC_Os05g06280.1	ATKINESIN-13A/KINESIN-13A, putative, expressed	predicted protein [Hordeum vulgare subsp. vulgare]
AEGTA29945	LOC_Os04g03100.1	OsSub35 - Putative Subtilisin homologue, expressed	hypothetical protein SORBIDRAFT_06g001140 [Sorghum bicolor] >gi|241938626|gb|EES11771.1| hypothetical protein SORBIDRAFT_06g001140 [Sorghum bicolor]
AEGTA18145	LOC_Os01g12770.1	cytochrome P450, putative, expressed	predicted protein [Hordeum vulgare subsp. vulgare]
AEGTA05238	LOC_Os01g08000.2	fibronectin type 3 and ankyrin repeat domains 1 protein, putative, expressed	predicted protein [Hordeum vulgare subsp. vulgare]
AEGTA27764	LOC_Os02g31140.1	major ampullate spidroin 2-2, putative, expressed	--
AEGTA18098	LOC_Os02g09390.1	cytochrome P450, putative, expressed	predicted protein [Hordeum vulgare subsp. vulgare] >gi|326528159|dbj|BAJ89131.1| predicted protein [Hordeum vulgare subsp. vulgare]
AEGTA31231	LOC_Os01g48410.1	ATROPGEF7/ROPGEF7, putative, expressed	predicted protein [Hordeum vulgare subsp. vulgare]
AEGTA05436	LOC_Os03g09310.1	frigida, putative, expressed	predicted protein [Hordeum vulgare subsp. vulgare]
AEGTA11937	LOC_Os08g32910.1	expressed protein	predicted protein [Hordeum vulgare subsp. vulgare] >gi|326520764|dbj|BAJ92745.1| predicted protein [Hordeum vulgare subsp. vulgare]
AEGTA08425	LOC_Os02g27130.1	expressed protein	hypothetical protein OsI_34684 [Oryza sativa Indica Group]
AEGTA03672	--	--	hypothetical protein ZEAMMB73_647967 [Zea mays]
AEGTA29931	LOC_Os08g04630.1	external NADH-ubiquinone oxidoreductase 1, mitochondrial precursor, putative, expressed	predicted protein [Hordeum vulgare subsp. vulgare]
AEGTA02993	LOC_Os07g38160.1	expressed protein	PREDICTED: uncharacterized protein LOC100827219 [Brachypodium distachyon]
AEGTA27735	LOC_Os02g32740.1	SNARE domain containing protein, putative, expressed	PREDICTED: SNAP25 homologous protein SNAP33-like [Brachypodium distachyon]
AEGTA12087	LOC_Os12g42920.1	expressed protein	predicted protein [Hordeum vulgare subsp. vulgare]
AEGTA03786	LOC_Os01g47800.1	AAA-type ATPase family protein, putative, expressed	hypothetical protein OsI_03204 [Oryza sativa Indica Group]
AEGTA07527	LOC_Os01g32800.2	proteasome subunit, putative, expressed	predicted protein [Hordeum vulgare subsp. vulgare] >gi|326495074|dbj|BAJ85633.1| predicted protein [Hordeum vulgare subsp. vulgare]
AEGTA16681	LOC_Os05g50090.1	oxidoreductase, 2OG-FeII oxygenase domain containing protein, putative, expressed	predicted protein [Hordeum vulgare subsp. vulgare]
AEGTA02611	LOC_Os11g07420.1	expressed protein	PREDICTED: probable DNA gyrase subunit A, chloroplastic/mitochondrial-like [Brachypodium distachyon]
AEGTA31510	--	--	pTACR7 [Triticum aestivum]
AEGTA14743	LOC_Os06g16070.1	receptor-like protein kinase 2 precursor, putative, expressed	PREDICTED: systemin receptor SR160-like [Brachypodium distachyon]
AEGTA08350	LOC_Os03g25490.1	cytochrome P450 72A1, putative, expressed	cytochrome P450, putative, expressed [Triticum aestivum]
AEGTA27537	LOC_Os05g02260.2	expressed protein	predicted protein [Hordeum vulgare subsp. vulgare]
AEGTA31265	LOC_Os07g40580.1	eukaryotic translation initiation factor 5A, putative, expressed	hypothetical protein OsI_26733 [Oryza sativa Indica Group]
AEGTA21377	LOC_Os05g44320.1	WD domain, G-beta repeat domain containing protein, expressed	predicted protein [Hordeum vulgare subsp. vulgare]
AEGTA15395	LOC_Os08g09450.1	OsFBL41 - F-box domain and LRR containing protein, expressed	Os08g0193900 [Oryza sativa Japonica Group] >gi|40253673|dbj|BAD05616.1| putative N7 protein [Oryza sativa Japonica Group] >gi|113623151|dbj|BAF23096.1| Os08g0193900 [Oryza sativa Japonica Group] >gi|125602467|gb|EAZ41792.1| hypothetical protein OsJ_26332 [Oryza sativa Japonica Group] >gi|215741545|dbj|BAG98040.1| unnamed protein product [Oryza sativa Japonica Group]
AEGTA12721	--	--	predicted protein [Hordeum vulgare subsp. vulgare]
AEGTA01462	LOC_Os02g03270.1	AT hook motif domain containing protein, expressed	PREDICTED: uncharacterized protein LOC100828198 [Brachypodium distachyon]
AEGTA26112	LOC_Os02g51860.1	dehydration response related protein, putative, expressed	predicted protein [Hordeum vulgare subsp. vulgare]
AEGTA16593	LOC_Os07g35970.1	SMP-30/Gluconolaconase/LRE-like region containing protein, expressed	PREDICTED: strictosidine synthase 1-like [Brachypodium distachyon]
AEGTA21477	LOC_Os07g07400.1	zinc finger A20 and AN1 domain-containing stress-associated protein, putative, expressed	PREDICTED: zinc finger A20 and AN1 domain-containing stress-associated protein 7-like [Brachypodium distachyon]
AEGTA32235	LOC_Os02g50840.2	BAH domain containing protein, putative, expressed	PREDICTED: uncharacterized protein LOC100838793 [Brachypodium distachyon]
AEGTA27964	LOC_Os10g25010.1	OsCML8 - Calmodulin-related calcium sensor protein, expressed	PREDICTED: probable calcium-binding protein CML13-like [Brachypodium distachyon]
AEGTA42851	LOC_Os04g02550.1	expressed protein	predicted protein [Hordeum vulgare subsp. vulgare]
AEGTA42994	LOC_Os08g02230.1	FAD-binding and arabino-lactone oxidase domains containing protein, putative, expressed	predicted protein [Hordeum vulgare subsp. vulgare]
AEGTA42899	LOC_Os09g23110.1	transporter family protein, putative, expressed	hypothetical protein OsI_31264 [Oryza sativa Indica Group]
AEGTA14985	LOC_Os01g10580.1	B-box zinc finger family protein, putative, expressed	predicted protein [Hordeum vulgare subsp. vulgare]
AEGTA08780	LOC_Os10g03100.1	Cf2/Cf5 disease resistance protein, putative, expressed	Os10g0120300 [Oryza sativa Japonica Group] >gi|255679180|dbj|BAF25978.2| Os10g0120300 [Oryza sativa Japonica Group]
AEGTA01613	LOC_Os12g07800.1	S-locus-like receptor protein kinase, putative, expressed	predicted protein [Hordeum vulgare subsp. vulgare]
AEGTA13389	LOC_Os05g35360.1	beta-galactosidase 7 precursor, putative, expressed	PREDICTED: beta-galactosidase 7-like [Brachypodium distachyon]
AEGTA16708	LOC_Os04g09920.1	cytochrome P450, putative, expressed	PREDICTED: cytochrome P450 CYP99A1-like [Brachypodium distachyon]
AEGTA13093	LOC_Os05g07950.1	OsFBX160 - F-box domain containing protein, expressed	PREDICTED: F-box protein At5g07610-like [Brachypodium distachyon]
AEGTA23416	ChrUn.fgenesh.mRNA.24	PREDICTED: uncharacterized protein LOC100843370 [Brachypodium distachyon]	CHH
AEGTA16871	LOC_Os03g52880.1	BTBN9 - Bric-a-Brac, Tramtrack, Broad Complex BTB domain with non-phototropic hypocotyl 3 NPH3 and coiled-coil domains, expressed	predicted protein [Hordeum vulgare subsp. vulgare]
AEGTA11235	LOC_Os01g19970.1	MYB family transcription factor, putative, expressed	predicted protein [Hordeum vulgare subsp. vulgare]
AEGTA32777	LOC_Os01g10610.1	BES1/BZR1 homolog protein, putative, expressed	PREDICTED: BES1/BZR1 homolog protein 4-like [Brachypodium distachyon]
AEGTA12830	LOC_Os05g01680.1	RCLEA7 - Root cap and Late embryogenesis related family protein precursor, expressed	PREDICTED: uncharacterized protein LOC100825097 [Brachypodium distachyon]
AEGTA04827	LOC_Os03g11770.1	expressed protein	PREDICTED: uncharacterized protein LOC100842619 [Brachypodium distachyon]
AEGTA12241	LOC_Os05g47520.1	expressed protein	PREDICTED: uncharacterized protein LOC100834379 [Brachypodium distachyon]
AEGTA13643	LOC_Os01g10110.1	cytokinin dehydrogenase precursor, putative, expressed	cytokinin oxidase 2 [Triticum aestivum]
AEGTA23180	--	--	hypothetical protein SORBIDRAFT_07g008966 [Sorghum bicolor] >gi|241941663|gb|EES14808.1| hypothetical protein SORBIDRAFT_07g008966 [Sorghum bicolor]
AEGTA15862	LOC_Os02g36510.1	ethylene-insensitive 3, putative, expressed	predicted protein [Hordeum vulgare subsp. vulgare]
AEGTA01463	LOC_Os01g40250.1	down-regulated in metastasis family protein, expressed	hypothetical protein OsJ_02376 [Oryza sativa Japonica Group]
AEGTA04862	LOC_Os04g51090.1	tRNA-splicing endonuclease positive effector-related, putative, expressed	hypothetical protein OsI_17248 [Oryza sativa Indica Group] >gi|222629476|gb|EEE61608.1| hypothetical protein OsJ_16025 [Oryza sativa Japonica Group]
AEGTA18247	LOC_Os08g04540.1	decarboxylase, putative, expressed	tryptophan decarboxylase [Hordeum vulgare]
AEGTA26138	LOC_Os04g38480.2	BRASSINOSTEROID INSENSITIVE 1-associated receptor kinase 1 precursor, putative, expressed	PREDICTED: somatic embryogenesis receptor kinase 1-like [Brachypodium distachyon]
AEGTA04189	LOC_Os05g28770.1	GCRP9 - Glycine and cysteine rich family protein precursor, expressed	PREDICTED: uncharacterized protein LOC100836241 [Brachypodium distachyon]
AEGTA06639	LOC_Os03g02050.1	LTPL151 - Protease inhibitor/seed storage/LTP family protein precursor, expressed	type 2 non specific lipid transfer protein precursor [Triticum aestivum]
AEGTA44022	LOC_Os03g27280.1	CAMK_CAMK_like.19 - CAMK includes calcium/calmodulin depedent protein kinases, expressed	PREDICTED: abscisic acid-inducible protein kinase-like isoform 5 [Brachypodium distachyon]
AEGTA13531	LOC_Os12g01490.1	MYB family transcription factor, putative, expressed	predicted protein [Hordeum vulgare subsp. vulgare]
AEGTA13501	LOC_Os02g08500.1	two-component response regulator, putative, expressed	predicted protein [Hordeum vulgare subsp. vulgare]
AEGTA04762	LOC_Os07g03820.1	lectin-like receptor kinase, putative, expressed	predicted protein [Hordeum vulgare subsp. vulgare]
AEGTA24203	LOC_Os08g08040.1	LSM domain containing protein, expressed	--
AEGTA17557	LOC_Os01g42234.1	amino acid permease family protein, putative, expressed	Os01g0607200 [Oryza sativa Japonica Group] >gi|255673448|dbj|BAF05443.2| Os01g0607200 [Oryza sativa Japonica Group]
AEGTA33166	--	--	predicted protein [Hordeum vulgare subsp. vulgare]
AEGTA06520	LOC_Os02g46440.3	expressed protein	PREDICTED: 50S ribosomal protein L18-like [Brachypodium distachyon]
AEGTA31068	LOC_Os01g15770.1	transmembrane protein 136, putative, expressed	predicted protein [Hordeum vulgare subsp. vulgare]
AEGTA14431	LOC_Os01g21160.1	2-oxo acid dehydrogenases acyltransferase domain containing protein, expressed	predicted protein [Hordeum vulgare subsp. vulgare]
AEGTA19727	LOC_Os01g59440.1	BRASSINOSTEROID INSENSITIVE 1-associated receptor kinase 1 precursor, putative, expressed	predicted protein [Hordeum vulgare subsp. vulgare]
AEGTA25282	--	--	hypothetical protein OsJ_34055 [Oryza sativa Japonica Group]
AEGTA23669	LOC_Os06g06930.1	receptor-like protein kinase, putative, expressed	PREDICTED: putative receptor protein kinase ZmPK1-like [Brachypodium distachyon]
AEGTA15015	LOC_Os02g06640.4	ubiquitin family protein, putative, expressed	predicted protein [Hordeum vulgare subsp. vulgare]
AEGTA42276	LOC_Os03g04770.1	beta-amylase, putative, expressed	PREDICTED: beta-amylase 1, chloroplastic-like [Brachypodium distachyon]
AEGTA23568	--	--	PREDICTED: mitochondrial metalloendopeptidase OMA1-like [Brachypodium distachyon]
AEGTA09864	LOC_Os05g35170.3	no apical meristem protein, putative, expressed	predicted protein [Hordeum vulgare subsp. vulgare]
AEGTA11365	LOC_Os02g55050.2	OsFBX64 - F-box domain containing protein, expressed	PREDICTED: uncharacterized protein LOC100839039 [Brachypodium distachyon]
AEGTA03456	LOC_Os10g04020.1	OsFBX356 - F-box domain containing protein, expressed	PREDICTED: uncharacterized protein LOC100828142 [Brachypodium distachyon]
AEGTA18534	LOC_Os08g42670.1	resistance protein, putative, expressed	PREDICTED: disease resistance protein RPM1-like [Brachypodium distachyon]
AEGTA07317	LOC_Os01g72120.1	glutathione S-transferase, putative, expressed	predicted protein [Hordeum vulgare subsp. vulgare]
AEGTA09418	LOC_Os04g36760.1	enzyme of the cupin superfamily protein, putative, expressed	predicted protein [Hordeum vulgare subsp. vulgare]
AEGTA13621	LOC_Os02g11040.2	expressed protein	predicted protein [Hordeum vulgare subsp. vulgare]
AEGTA08327	LOC_Os11g01540.1	expressed protein	hypothetical protein SORBIDRAFT_05g000540 [Sorghum bicolor] >gi|241934706|gb|EES07851.1| hypothetical protein SORBIDRAFT_05g000540 [Sorghum bicolor]
AEGTA14720	LOC_Os03g57270.1	ubiquitin carboxyl-terminal hydrolase, family 1, putative, expressed	PREDICTED: uncharacterized protein LOC100826593 [Brachypodium distachyon]
AEGTA25222	LOC_Os03g02660.1	expressed protein	PREDICTED: uncharacterized protein LOC100845765 [Brachypodium distachyon]
AEGTA06554	LOC_Os02g08470.1	expressed protein	predicted protein [Hordeum vulgare subsp. vulgare]
AEGTA25937	LOC_Os11g34350.1	ATP-binding cassette sub-family E member 1, putative, expressed	predicted protein [Hordeum vulgare subsp. vulgare]
AEGTA07865	LOC_Os12g37870.1	ATP-grasp domain containing protein, expressed	predicted protein [Hordeum vulgare subsp. vulgare]
AEGTA27495	LOC_Os01g41550.1	aspartic proteinase, putative, expressed	predicted protein [Hordeum vulgare subsp. vulgare] >gi|326516358|dbj|BAJ92334.1| predicted protein [Hordeum vulgare subsp. vulgare]
AEGTA32766	LOC_Os11g11050.1	initiation factor 2 subunit family domain containing protein, expressed	predicted protein [Hordeum vulgare subsp. vulgare] >gi|326511176|dbj|BAJ87602.1| predicted protein [Hordeum vulgare subsp. vulgare]
AEGTA42370	LOC_Os05g50380.1	glucose-1-phosphate adenylyltransferase large subunit, chloroplast precursor, putative, expressed	RecName: Full=Glucose-1-phosphate adenylyltransferase large subunit, chloroplastic/amyloplastic; AltName: Full=ADP-glucose pyrophosphorylase; AltName: Full=ADP-glucose synthase; AltName: Full=AGPase S; AltName: Full=Alpha-D-glucose-1-phosphate adenyl transferase; Flags: Precursor >gi|995746|emb|CAA79980.1| ADP-glucose pyrophosphorylase large subunit [Triticum aestivum] >gi|110729318|gb|ABG88200.1…
AEGTA30203	LOC_Os07g06800.1	3-oxo-5-alpha-steroid 4-dehydrogenase, putative, expressed	predicted protein [Hordeum vulgare subsp. vulgare]
AEGTA08160	LOC_Os09g07350.1	fasciclin-like arabinogalactan protein 8 precursor, putative, expressed	fasciclin-like protein FLA21 [Triticum aestivum]
AEGTA15074	--	--	predicted protein [Hordeum vulgare subsp. vulgare]
AEGTA16689	LOC_Os04g53390.1	MrBTB2 - Bric-a-Brac, Tramtrack, Broad Complex BTB domain with Meprin and TRAF Homology MATH-related domain, expressed	PREDICTED: BTB/POZ and MATH domain-containing protein 2-like [Brachypodium distachyon]
AEGTA11558	LOC_Os05g45370.1	cell cycle control protein, putative, expressed	predicted protein [Hordeum vulgare subsp. vulgare]
AEGTA13945	LOC_Os12g42280.1	9-cis-epoxycarotenoid dioxygenase 1, chloroplast precursor, putative, expressed	PREDICTED: 9-cis-epoxycarotenoid dioxygenase NCED6, chloroplastic [Vitis vinifera]
AEGTA42420	LOC_Os11g48050.1	expressed protein	PREDICTED: UPF0503 protein At3g09070, chloroplastic-like [Brachypodium distachyon]
AEGTA02950	LOC_Os04g30570.1	transferase family protein, putative, expressed	predicted protein [Hordeum vulgare subsp. vulgare]
AEGTA04272	LOC_Os01g06040.1	expressed protein	TPA: hypothetical protein ZEAMMB73_639866 [Zea mays]
AEGTA30808	--	--	predicted protein [Hordeum vulgare subsp. vulgare]
AEGTA12767	LOC_Os01g70590.1	DUF567 domain containing protein, putative, expressed	hypothetical protein SORBIDRAFT_03g044890 [Sorghum bicolor] >gi|241931012|gb|EES04157.1| hypothetical protein SORBIDRAFT_03g044890 [Sorghum bicolor]
AEGTA13398	LOC_Os10g12130.1	retrotransposon protein, putative, Ty3-gypsy subclass, expressed	hypothetical protein OsJ_30974 [Oryza sativa Japonica Group]
AEGTA13879	LOC_Os06g40180.1	phospholipase D, putative, expressed	PREDICTED: phospholipase D alpha 2-like [Brachypodium distachyon]
AEGTA42989	LOC_Os08g01480.1	cytochrome P450, putative, expressed	predicted protein [Hordeum vulgare subsp. vulgare] >gi|326509571|dbj|BAJ87001.1| predicted protein [Hordeum vulgare subsp. vulgare]
AEGTA22484	LOC_Os01g15229.1	expressed protein	hypothetical protein OsI_01105 [Oryza sativa Indica Group]
AEGTA19285	LOC_Os02g08160.1	OsFBD6 - F-box and FBD domain containing protein, expressed	predicted protein [Hordeum vulgare subsp. vulgare]
AEGTA22685	LOC_Os09g19790.1	puromycin-sensitive aminopeptidase, putative, expressed	predicted protein [Hordeum vulgare subsp. vulgare]
AEGTA25732	LOC_Os05g08460.1	OsFBX164 - F-box domain containing protein, expressed	PREDICTED: F-box protein At5g07610-like [Brachypodium distachyon]
AEGTA15473	LOC_Os03g51030.2	phytochrome A, putative, expressed	phytochrome A type 3 [Triticum aestivum]
AEGTA21450	LOC_Os06g43410.1	cytochrome P450, putative, expressed	cytochrome P450 [Triticum aestivum]
AEGTA23074	LOC_Os01g04640.1	reticulon domain containing protein, putative, expressed	PREDICTED: reticulon-like protein B4-like [Brachypodium distachyon]
AEGTA28326	LOC_Os01g40610.1	coiled-coil domain-containing protein, putative, expressed	predicted protein [Hordeum vulgare subsp. vulgare]
AEGTA29326	LOC_Os01g46710.1	transposon protein, putative, CACTA, En/Spm sub-class, expressed	PREDICTED: uncharacterized protein LOC100838094 [Brachypodium distachyon]
AEGTA14158	LOC_Os09g36290.2	Ser/Thr protein phosphatase family protein, putative, expressed	predicted protein [Hordeum vulgare subsp. vulgare]
AEGTA08667	LOC_Os01g50616.2	phosphatidylinositol transfer, putative, expressed	PREDICTED: uncharacterized protein LOC100833885 [Brachypodium distachyon]
AEGTA32952	LOC_Os01g73990.1	cytochrome b5-like Heme/Steroid binding domain containing protein, expressed	predicted protein [Hordeum vulgare subsp. vulgare]
AEGTA43578	LOC_Os02g01440.1	nitric oxide synthase 1, putative, expressed	--
AEGTA02028	--	--	hypothetical protein SORBIDRAFT_08g000700 [Sorghum bicolor] >gi|241943353|gb|EES16498.1| hypothetical protein SORBIDRAFT_08g000700 [Sorghum bicolor]
AEGTA17736	LOC_Os08g43680.1	glutathione S-transferase, C-terminal domain containing protein, expressed	predicted protein [Hordeum vulgare subsp. vulgare]
AEGTA02885	LOC_Os02g44610.1	protein kinase, putative, expressed	hypothetical protein OsI_08387 [Oryza sativa Indica Group]
AEGTA25443	LOC_Os05g33600.1	cytochrome P450 72A1, putative, expressed	predicted protein [Hordeum vulgare subsp. vulgare]
AEGTA16326	LOC_Os06g09270.1	hypro1, putative, expressed	predicted protein [Hordeum vulgare subsp. vulgare]
AEGTA26329	LOC_Os04g33640.2	glycosyl hydrolases family 17, putative, expressed	predicted protein [Hordeum vulgare subsp. vulgare]
AEGTA03862	LOC_Os01g19450.1	ATP-citrate synthase subunit 1, putative, expressed	PREDICTED: ATP-citrate synthase beta chain protein 1-like [Brachypodium distachyon]
AEGTA23124	LOC_Os04g39540.1	expressed protein	predicted protein [Hordeum vulgare subsp. vulgare]
AEGTA28190	LOC_Os07g46300.1	expressed protein	PREDICTED: uncharacterized protein LOC100832736 [Brachypodium distachyon]
AEGTA17893	LOC_Os09g38910.1	OsWAK92 - OsWAK receptor-like protein kinase, expressed	PREDICTED: wall-associated receptor kinase 5-like [Brachypodium distachyon]
AEGTA32889	LOC_Os02g51540.1	eukaryotic aspartyl protease domain containing protein, expressed	predicted protein [Hordeum vulgare subsp. vulgare]
AEGTA16889	LOC_Os02g49920.1	3-ketoacyl-CoA synthase, putative, expressed	PREDICTED: 3-ketoacyl-CoA synthase 6-like [Brachypodium distachyon]
AEGTA11431	LOC_Os02g43670.1	transferase family protein, putative, expressed	predicted protein [Hordeum vulgare subsp. vulgare]
AEGTA28988	--	--	--
AEGTA14496	LOC_Os06g21570.1	Os6bglu24 - beta-glucosidase homologue, similar to G. max isohydroxyurate hydrolase, expressed	predicted protein [Hordeum vulgare subsp. vulgare]
AEGTA25096	--	--	--
AEGTA07782	LOC_Os02g46970.1	AMP-binding domain containing protein, expressed	predicted protein [Hordeum vulgare subsp. vulgare]
AEGTA18315	LOC_Os07g08030.1	ribose-5-phosphate isomerase A, putative, expressed	PREDICTED: probable ribose-5-phosphate isomerase-like [Brachypodium distachyon]
AEGTA00332	--	--	hypothetical protein LOC_Os11g39100 [Oryza sativa Japonica Group]
AEGTA33181	LOC_Os08g28540.1	resistance protein LR10, putative, expressed	PREDICTED: disease resistance protein RPM1-like [Brachypodium distachyon]
AEGTA25885	LOC_Os04g27670.1	terpene synthase family, metal binding domain containing protein, expressed	OSJNBb0085H11.7 [Oryza sativa Japonica Group]
AEGTA07063	LOC_Os09g27610.1	expressed protein	PREDICTED: uncharacterized protein LOC100824729 [Brachypodium distachyon]
AEGTA16378	LOC_Os10g05590.1	OsFBX374 - F-box domain containing protein, expressed	hypothetical protein SORBIDRAFT_02g043290 [Sorghum bicolor] >gi|241926782|gb|EER99926.1| hypothetical protein SORBIDRAFT_02g043290 [Sorghum bicolor]
AEGTA16881	LOC_Os12g43620.1	helix-loop-helix DNA-binding domain containing protein, expressed	predicted protein [Hordeum vulgare subsp. vulgare]
AEGTA07379	LOC_Os08g45080.1	expressed protein	PREDICTED: uncharacterized protein LOC100840942 [Brachypodium distachyon]
AEGTA28449	LOC_Os03g46470.1	metal cation transporter, putative, expressed	PREDICTED: fe(2+) transport protein 1-like [Brachypodium distachyon]
AEGTA18749	LOC_Os01g71106.2	NBS-LRR disease resistance protein, putative, expressed	PREDICTED: putative disease resistance protein RGA3-like [Brachypodium distachyon]
AEGTA00379	LOC_Os06g45720.1	BTB/POZ domain containing protein, expressed	hypothetical protein SORBIDRAFT_10g026720 [Sorghum bicolor] >gi|241917040|gb|EER90184.1| hypothetical protein SORBIDRAFT_10g026720 [Sorghum bicolor]
AEGTA30290	LOC_Os10g41520.2	casein kinase II subunit beta-4, putative, expressed	predicted protein [Hordeum vulgare subsp. vulgare]
AEGTA08895	LOC_Os03g18850.1	pathogenesis-related Bet v I family protein, putative, expressed	pathogenesis related protein 10 [Triticum aestivum] >gi|329665844|gb|AEB96227.1| pathogen-related protein 10 [Elaeis guineensis]
AEGTA20142	LOC_Os10g04110.1	MLA6 protein, putative, expressed	PREDICTED: disease resistance protein RPM1-like [Brachypodium distachyon]
AEGTA19050	LOC_Os05g28510.2	importin subunit beta, putative, expressed	PREDICTED: importin subunit beta-1-like [Brachypodium distachyon]
AEGTA27629	LOC_Os07g08140.1	heat stress transcription factor, putative, expressed	predicted protein [Hordeum vulgare subsp. vulgare]
AEGTA23309	--	--	PREDICTED: uncharacterized protein LOC100839645 [Brachypodium distachyon]
AEGTA13141	LOC_Os07g09814.2	OsFBX221 - F-box domain containing protein, expressed	Os07g0196300 [Oryza sativa Japonica Group] >gi|34393890|dbj|BAC83584.1| unknown protein [Oryza sativa Japonica Group] >gi|50508384|dbj|BAD30384.1| unknown protein [Oryza sativa Japonica Group] >gi|113610656|dbj|BAF21034.1| Os07g0196300 [Oryza sativa Japonica Group] >gi|125599445|gb|EAZ39021.1| hypothetical protein OsJ_23442 [Oryza sativa Japonica Group]
AEGTA07109	LOC_Os06g13820.2	dynamin, putative, expressed	PREDICTED: dynamin-2B-like isoform 1 [Brachypodium distachyon]
AEGTA11021	LOC_Os02g44106.1	expansin precursor, putative, expressed	PREDICTED: putative expansin-B14-like [Brachypodium distachyon]
AEGTA20188	LOC_Os04g28234.1	Rf1, mitochondrial precursor, putative, expressed	predicted protein [Hordeum vulgare subsp. vulgare]
AEGTA00748	LOC_Os02g50050.1	expressed protein	hypothetical protein OsI_08828 [Oryza sativa Indica Group]
AEGTA43666	--	--	predicted protein [Hordeum vulgare subsp. vulgare]
AEGTA05245	LOC_Os07g20420.1	tetratricopeptide-like helical, putative, expressed	PREDICTED: pentatricopeptide repeat-containing protein At3g26782, mitochondrial-like [Brachypodium distachyon]
AEGTA23738	LOC_Os01g29220.1	expressed protein	hypothetical protein [Oryza sativa Japonica Group]
AEGTA26462	LOC_Os09g30150.3	AGC_PVPK_like_kin82y.16 - ACG kinases include homologs to PKA, PKG and PKC, expressed	predicted protein [Hordeum vulgare subsp. vulgare]
AEGTA44033	LOC_Os03g08970.1	expressed protein	predicted protein [Hordeum vulgare subsp. vulgare]
AEGTA27447	LOC_Os02g08270.1	class I glutamine amidotransferase, putative, expressed	predicted protein [Hordeum vulgare subsp. vulgare] >gi|326528693|dbj|BAJ97368.1| predicted protein [Hordeum vulgare subsp. vulgare] >gi|326530382|dbj|BAJ97617.1| predicted protein [Hordeum vulgare subsp. vulgare]
AEGTA29319	LOC_Os06g01980.1	AAA family ATPase, putative, expressed	predicted protein [Hordeum vulgare subsp. vulgare]
AEGTA27341	LOC_Os05g47660.1	lipid phosphatase protein, putative, expressed	predicted protein [Hordeum vulgare subsp. vulgare] >gi|326520984|dbj|BAJ92855.1| predicted protein [Hordeum vulgare subsp. vulgare]
AEGTA01053	LOC_Os02g09390.1	cytochrome P450, putative, expressed	predicted protein [Hordeum vulgare subsp. vulgare]
AEGTA33009	LOC_Os06g23560.1	anthocyanidin 5,3-O-glucosyltransferase, putative, expressed	predicted protein [Hordeum vulgare subsp. vulgare]
AEGTA17251	LOC_Os06g01840.1	nodulin, putative, expressed	unknown [Zea mays]
AEGTA27844	LOC_Os07g38470.1	expressed protein	PREDICTED: uncharacterized protein LOC100826111 [Brachypodium distachyon]
AEGTA43999	LOC_Os05g02070.3	expressed protein	metallothionein [Hordeum vulgare]
AEGTA02828	--	--	PREDICTED: BTB/POZ and MATH domain-containing protein 2-like [Brachypodium distachyon]
AEGTA24278	LOC_Os09g25200.1	protein binding protein, putative, expressed	Os09g0419600 [Oryza sativa Japonica Group] >gi|50252485|dbj|BAD28663.1| zinc finger (C3HC4-type RING finger)-like protein [Oryza sativa Japonica Group] >gi|50725962|dbj|BAD33489.1| zinc finger (C3HC4-type RING finger)-like protein [Oryza sativa Japonica Group] >gi|113631425|dbj|BAF25106.1| Os09g0419600 [Oryza sativa Japonica Group] >gi|215766438|dbj|BAG98666.1| unnamed protein product [Oryza sati…
AEGTA09198	LOC_Os02g47110.2	ADP-ribosylation factor, putative, expressed	predicted protein [Hordeum vulgare subsp. vulgare]
AEGTA17714	LOC_Os08g09730.1	OsFBX273 - F-box domain containing protein, expressed	predicted protein [Hordeum vulgare subsp. vulgare]
AEGTA20006	LOC_Os05g23924.1	glycosyl hydrolase family 10 protein, putative, expressed	PREDICTED: uncharacterized protein LOC100828464 [Brachypodium distachyon]
AEGTA00341	LOC_Os03g52970.2	deoxyhypusine synthase, putative, expressed	hypothetical protein SORBIDRAFT_01g008630 [Sorghum bicolor] >gi|241920341|gb|EER93485.1| hypothetical protein SORBIDRAFT_01g008630 [Sorghum bicolor]
AEGTA29866	LOC_Os03g55270.1	TIP41, putative, expressed	predicted protein [Hordeum vulgare subsp. vulgare]
AEGTA16207	LOC_Os01g02190.1	aquaporin protein, putative, expressed	predicted protein [Hordeum vulgare subsp. vulgare]
AEGTA24152	--	--	--
AEGTA16143	LOC_Os03g46140.1	OsFBX101 - F-box domain containing protein, expressed	PREDICTED: uncharacterized protein LOC100836607 [Brachypodium distachyon]
AEGTA30620	LOC_Os01g18170.1	Cupin domain containing protein, expressed	germin-like protein 5a [Hordeum vulgare subsp. vulgare]
AEGTA26738	LOC_Os03g56944.1	lysine-rich arabinogalactan protein 19 precursor, putative, expressed	predicted protein [Hordeum vulgare subsp. vulgare]
AEGTA30238	LOC_Os05g49320.1	ribosomal protein L7/L12 C-terminal domain containing protein, expressed	predicted protein [Hordeum vulgare subsp. vulgare] >gi|326494064|dbj|BAJ85494.1| predicted protein [Hordeum vulgare subsp. vulgare] >gi|326496362|dbj|BAJ94643.1| predicted protein [Hordeum vulgare subsp. vulgare]
AEGTA43037	LOC_Os02g32469.1	expressed protein	--
AEGTA31867	LOC_Os02g07044.1	rhodanese-like domain containing protein, putative, expressed	predicted protein [Hordeum vulgare subsp. vulgare]
AEGTA42647	LOC_Os08g38092.1	abhydrolase domain-containing protein FAM108C1, putative, expressed	predicted protein [Hordeum vulgare subsp. vulgare]
AEGTA15227	LOC_Os06g02260.1	callose synthase, putative, expressed	putative callose synthase [Hordeum vulgare subsp. vulgare]
AEGTA25373	LOC_Os08g39220.1	OsWAK75 - OsWAK receptor-like protein kinase, expressed	hypothetical protein OsJ_27841 [Oryza sativa Japonica Group]
AEGTA42474	LOC_Os08g06380.1	CSLF6 - cellulose synthase-like family F; beta1,3;1,4 glucan synthase, expressed	putative mixed beta glucan synthase [Triticum aestivum]
AEGTA26798	LOC_Os05g46040.1	protein phosphatase 2C, putative, expressed	predicted protein [Hordeum vulgare subsp. vulgare]
AEGTA29626	LOC_Os06g39260.1	solute carrier family 35 member B1, putative, expressed	predicted protein [Hordeum vulgare subsp. vulgare] >gi|326501000|dbj|BAJ98731.1| predicted protein [Hordeum vulgare subsp. vulgare]
AEGTA19157	LOC_Os01g55610.1	peptide transporter PTR2, putative, expressed	predicted protein [Hordeum vulgare subsp. vulgare]
AEGTA02171	LOC_Os02g50230.1	peptidase, putative, expressed	PREDICTED: mitochondrial metalloendopeptidase OMA1-like [Brachypodium distachyon]
AEGTA28276	--	--	predicted protein [Hordeum vulgare subsp. vulgare]
AEGTA14785	LOC_Os09g30350.1	expressed protein	PREDICTED: WPP domain-interacting protein 1-like [Brachypodium distachyon]
AEGTA26836	LOC_Os03g30790.1	erlin-2 precursor, putative, expressed	predicted protein [Hordeum vulgare subsp. vulgare]
AEGTA10114	LOC_Os12g38380.1	tetratricopeptide repeat containing protein, putative, expressed	PREDICTED: cleavage stimulation factor subunit 3-like [Brachypodium distachyon]
AEGTA01505	LOC_Os03g11340.1	leucine-rich repeat resistance protein, putative, expressed	PREDICTED: probable leucine-rich repeat receptor-like protein kinase At1g35710-like [Brachypodium distachyon]
AEGTA23275	LOC_Os01g36790.1	TKL_IRAK_DUF26-lf.2 - DUF26 kinases have homology to DUF26 containing loci, expressed	hypothetical protein OsJ_02169 [Oryza sativa Japonica Group]
AEGTA04428	LOC_Os04g19800.1	F-box domain containing protein, expressed	PREDICTED: putative F-box protein At3g44060-like [Brachypodium distachyon]
AEGTA12624	LOC_Os08g35440.1	Ser/Thr protein phosphatase family protein, putative, expressed	predicted protein [Hordeum vulgare subsp. vulgare]
AEGTA26802	LOC_Os06g48780.1	60S acidic ribosomal protein, putative, expressed	predicted protein [Hordeum vulgare subsp. vulgare]
AEGTA23456	LOC_Os01g49614.2	Protein kinase domain containing protein, expressed	predicted protein [Hordeum vulgare subsp. vulgare] >gi|326531834|dbj|BAK01293.1| predicted protein [Hordeum vulgare subsp. vulgare]
AEGTA09919	LOC_Os11g37880.1	stripe rust resistance protein Yr10, putative, expressed	PREDICTED: probable disease resistance RPP8-like protein 4-like [Brachypodium distachyon]
AEGTA23770	LOC_Os10g36848.1	cytochrome P450, putative, expressed	hypothetical protein SORBIDRAFT_02g002630 [Sorghum bicolor] >gi|241924811|gb|EER97955.1| hypothetical protein SORBIDRAFT_02g002630 [Sorghum bicolor]
AEGTA04644	LOC_Os07g44940.1	ATP12 ATPase, putative, expressed	PREDICTED: ATP synthase mitochondrial F1 complex assembly factor 2-like [Brachypodium distachyon]
AEGTA14244	LOC_Os04g53400.1	MBTB6 - Bric-a-Brac, Tramtrack, Broad Complex BTB domain with Meprin and TRAF Homology MATH domain, expressed	PREDICTED: BTB/POZ and MATH domain-containing protein 2-like [Brachypodium distachyon]
AEGTA25093	--	--	predicted protein [Hordeum vulgare subsp. vulgare]
AEGTA43541	--	--	--
AEGTA01497	LOC_Os07g20410.1	expressed protein	PREDICTED: uncharacterized protein LOC100840358 isoform 1 [Brachypodium distachyon] >gi|357157940|ref|XP_003577964.1| PREDICTED: uncharacterized protein LOC100840358 isoform 2 [Brachypodium distachyon] >gi|357157942|ref|XP_003577965.1| PREDICTED: uncharacterized protein LOC100840358 isoform 3 [Brachypodium distachyon]
AEGTA33102	LOC_Os07g36940.2	eukaryotic translation initiation factor 4G, putative, expressed	PREDICTED: eukaryotic translation initiation factor 4G-like [Brachypodium distachyon]
AEGTA11300	LOC_Os06g20570.1	glycosyltransferase, putative, expressed	predicted protein [Hordeum vulgare subsp. vulgare]
AEGTA21711	LOC_Os07g39240.1	expressed protein	Os07g0580700 [Oryza sativa Japonica Group] >gi|113611637|dbj|BAF22015.1| Os07g0580700 [Oryza sativa Japonica Group]
AEGTA12510	LOC_Os01g16930.1	presenilin, putative, expressed	predicted protein [Hordeum vulgare subsp. vulgare]
AEGTA22635	LOC_Os04g24220.2	OsWAK32 - OsWAK receptor-like protein kinase, expressed	OSJNBa0024J22.12 [Oryza sativa Japonica Group] >gi|116309049|emb|CAH66161.1| OSIGBa0113B06.7 [Oryza sativa Indica Group] >gi|116309536|emb|CAH66599.1| H0211A12.2 [Oryza sativa Indica Group]
AEGTA17066	LOC_Os01g43460.2	C4-dicarboxylate transporter/malic acid transport protein, expressed	hypothetical protein OsJ_19704 [Oryza sativa Japonica Group]
AEGTA00288	LOC_Os07g42260.1	peptidase, T1 family, putative, expressed	PREDICTED: proteasome subunit alpha type-6-like [Brachypodium distachyon]
AEGTA21533	LOC_Os04g37700.1	expressed protein	predicted protein [Hordeum vulgare subsp. vulgare]
AEGTA24629	--	--	--
AEGTA28207	LOC_Os03g06240.2	YT521-B-like family domain containing protein, expressed	predicted protein [Hordeum vulgare subsp. vulgare]
AEGTA14972	LOC_Os08g39390.1	ZOS8-10 - C2H2 zinc finger protein, expressed	TPA: hypothetical protein ZEAMMB73_620306 [Zea mays]
AEGTA22473	LOC_Os02g29210.4	ankyrin, putative, expressed	Os02g0493300 [Oryza sativa Japonica Group] >gi|47848270|dbj|BAD22094.1| putative ankyrin-like protein [Oryza sativa Japonica Group] >gi|113536413|dbj|BAF08796.1| Os02g0493300 [Oryza sativa Japonica Group]
AEGTA22895	LOC_Os06g13960.1	OsFBX194 - F-box domain containing protein, expressed	predicted protein [Hordeum vulgare subsp. vulgare]
AEGTA25378	LOC_Os10g41910.1	expressed protein	hypothetical protein SORBIDRAFT_04g007890 [Sorghum bicolor] >gi|241933383|gb|EES06528.1| hypothetical protein SORBIDRAFT_04g007890 [Sorghum bicolor]
AEGTA31592	LOC_Os05g41230.1	BRASSINOSTEROID INSENSITIVE 1-associated receptor kinase 1 precursor, putative, expressed	predicted protein [Hordeum vulgare subsp. vulgare] >gi|326513066|dbj|BAK03440.1| predicted protein [Hordeum vulgare subsp. vulgare]
AEGTA09590	--	--	--
AEGTA02016	--	--	hypothetical protein ZEAMMB73_772223 [Zea mays]
AEGTA27850	LOC_Os08g36440.1	HVA22, putative, expressed	hypothetical protein [Triticum aestivum]
AEGTA21282	LOC_Os01g16530.1	OsClp1 - Putative Clp protease homologue, expressed	predicted protein [Hordeum vulgare subsp. vulgare]
AEGTA25208	LOC_Os10g31420.1	retrotransposon protein, putative, unclassified, expressed	--
AEGTA29240	--	--	predicted protein [Hordeum vulgare subsp. vulgare]
AEGTA28322	LOC_Os08g32850.2	methylcrotonoyl-CoA carboxylase beta chain, mitochondrial precursor, putative, expressed	predicted protein [Hordeum vulgare subsp. vulgare]
AEGTA08911	--	--	TPA: putative RING zinc finger domain superfamily protein [Zea mays]
AEGTA14789	LOC_Os01g07870.1	ABC transporter family protein, putative, expressed	multidrug resistance associated protein MRP2 [Triticum aestivum]
AEGTA22530	LOC_Os04g52380.4	methyl-CpG binding domain containing protein, putative, expressed	predicted protein [Hordeum vulgare subsp. vulgare]
AEGTA11621	--	--	uncharacterized protein LOC100276218 [Zea mays] >gi|195622004|gb|ACG32832.1| hypothetical protein [Zea mays]
AEGTA08057	LOC_Os02g42970.1	NAC domain containing protein, putative, expressed	PREDICTED: NAC domain-containing protein 7-like [Brachypodium distachyon] >gi|387598830|gb|AFJ91963.1| SWN3 [Brachypodium distachyon]
AEGTA10621	LOC_Os10g27980.1	transmembrane amino acid transporter protein, putative, expressed	hypothetical protein OsI_33567 [Oryza sativa Indica Group]
AEGTA17977	LOC_Os03g22780.1	DVR, putative, expressed	predicted protein [Hordeum vulgare subsp. vulgare] >gi|326516158|dbj|BAJ88102.1| predicted protein [Hordeum vulgare subsp. vulgare]
AEGTA12626	--	--	hypothetical protein SORBIDRAFT_02g034210 [Sorghum bicolor] >gi|241926282|gb|EER99426.1| hypothetical protein SORBIDRAFT_02g034210 [Sorghum bicolor]
AEGTA30875	LOC_Os02g01590.1	glycosyl hydrolases, putative, expressed	predicted protein [Hordeum vulgare subsp. vulgare] >gi|326520800|dbj|BAJ92763.1| predicted protein [Hordeum vulgare subsp. vulgare]
AEGTA22287	LOC_Os08g09270.1	pentatricopeptide, putative, expressed	PREDICTED: pentatricopeptide repeat-containing protein At3g59040-like [Brachypodium distachyon]
AEGTA02063	LOC_Os04g39260.3	CAF1 family ribonuclease containing protein, putative, expressed	PREDICTED: poly(A)-specific ribonuclease PARN-like [Brachypodium distachyon]
AEGTA15469	LOC_Os10g02920.1	cytochrome b561, putative, expressed	hypothetical protein ZEAMMB73_667161 [Zea mays]
AEGTA33157	LOC_Os06g20140.1	aspartic proteinase nepenthesin-1 precursor, putative, expressed	PREDICTED: aspartic proteinase nepenthesin-2-like, partial [Brachypodium distachyon]
AEGTA23234	LOC_Os08g39050.1	pentatricopeptide, putative, expressed	PREDICTED: pentatricopeptide repeat-containing protein At1g80150, mitochondrial-like [Brachypodium distachyon]
AEGTA26235	LOC_Os03g45410.1	TATA-binding protein, putative, expressed	PREDICTED: TATA-box-binding protein 2-like [Brachypodium distachyon]
AEGTA08050	--	--	PREDICTED: protein FAR-RED IMPAIRED RESPONSE 1-like [Brachypodium distachyon]
AEGTA09800	LOC_Os11g12620.1	receptor protein kinase CLAVATA1 precursor, putative, expressed	gamma-thionin [Hordeum vulgare subsp. vulgare]
AEGTA12458	LOC_Os09g28660.1	gibberellin receptor GID1L2, putative, expressed	gibberellin receptor GID1L2 [Zea mays]
AEGTA29037	LOC_Os01g15010.1	miro, putative, expressed	predicted protein [Hordeum vulgare subsp. vulgare]
AEGTA28523	LOC_Os08g35760.1	Cupin domain containing protein, expressed	adenosine diphosphate glucose pyrophosphatase [Triticum aestivum]
AEGTA32632	LOC_Os01g48910.1	AMP-binding enzyme, putative, expressed	predicted protein [Hordeum vulgare subsp. vulgare]
AEGTA30839	LOC_Os08g08830.1	expressed protein	PREDICTED: uncharacterized protein LOC100826665 [Brachypodium distachyon]
AEGTA07196	LOC_Os06g18990.1	embryogenesis transmembrane protein, putative, expressed	predicted protein [Hordeum vulgare subsp. vulgare]
AEGTA42451	LOC_Os01g03180.1	retrotransposon protein, putative, unclassified, expressed	predicted protein [Hordeum vulgare subsp. vulgare]
AEGTA23378	LOC_Os03g32420.1	expressed protein	putative RING zinc finger domain superfamily protein [Zea mays]
AEGTA30873	LOC_Os02g01590.1	glycosyl hydrolases, putative, expressed	acid beta-fructofuranosidase precursor [Triticum aestivum]
AEGTA32407	LOC_Os03g05020.1	PIR, putative, expressed	PREDICTED: protein PIR-like isoform 1 [Brachypodium distachyon]
AEGTA09777	LOC_Os04g42500.1	trafficking protein particle complex subunit, putative, expressed	hypothetical protein SORBIDRAFT_02g043460 [Sorghum bicolor] >gi|241924620|gb|EER97764.1| hypothetical protein SORBIDRAFT_02g043460 [Sorghum bicolor]
AEGTA06061	LOC_Os04g57630.1	phytosulfokine receptor precursor, putative, expressed	predicted protein [Hordeum vulgare subsp. vulgare]
AEGTA15522	LOC_Os02g07770.1	Myb transcription factor, putative, expressed	predicted protein [Hordeum vulgare subsp. vulgare]
AEGTA14470	LOC_Os04g45480.1	heat shock protein STI, putative, expressed	predicted protein [Hordeum vulgare subsp. vulgare]
AEGTA30526	LOC_Os12g35340.1	OsGrx_C11 - glutaredoxin subgroup III, expressed	hypothetical protein ZEAMMB73_123557 [Zea mays]
AEGTA10770	LOC_Os04g01960.1	expressed protein	predicted protein [Hordeum vulgare subsp. vulgare]
AEGTA12596	LOC_Os10g21890.2	glycosyl transferase family 8, putative, expressed	PREDICTED: probable galacturonosyltransferase 3-like [Brachypodium distachyon]
AEGTA14731	LOC_Os02g12939.1	expressed protein	hypothetical protein OsJ_05933 [Oryza sativa Japonica Group]
AEGTA06377	LOC_Os03g58480.2	seed specific protein Bn15D14A, putative, expressed	predicted protein [Hordeum vulgare subsp. vulgare]
AEGTA03448	LOC_Os04g52460.1	retrotransposon protein, putative, unclassified, expressed	hypothetical protein OsJ_16146 [Oryza sativa Japonica Group]
AEGTA17973	LOC_Os01g71474.1	glycosyl hydrolases family 17, putative, expressed	licheninase [Secale cereale]
AEGTA21425	--	--	predicted protein [Hordeum vulgare subsp. vulgare]
AEGTA25915	LOC_Os12g09700.1	Jacalin-like lectin domain containing protein, putative, expressed	VER2 [Triticum aestivum]
AEGTA13391	LOC_Os10g36848.1	cytochrome P450, putative, expressed	cytochrome P450 CYP84A33v1 [Zea mays]
AEGTA42622	LOC_Os09g39490.1	histone-like transcription factor and archaeal histone, putative, expressed	--
AEGTA10714	LOC_Os07g02440.1	peroxidase precursor, putative, expressed	predicted protein [Hordeum vulgare subsp. vulgare] >gi|326526443|dbj|BAJ97238.1| predicted protein [Hordeum vulgare subsp. vulgare]
AEGTA42807	LOC_Os03g60560.1	ZOS3-21 - C2H2 zinc finger protein, expressed	C2H2 zinc finger protein [Triticum aestivum]
AEGTA05368	LOC_Os10g40590.1	oxysterol-binding protein, putative, expressed	predicted protein [Hordeum vulgare subsp. vulgare]
AEGTA01736	LOC_Os11g32270.2	N-rich protein, putative, expressed	predicted protein [Hordeum vulgare subsp. vulgare]
AEGTA14018	LOC_Os02g56850.4	glutathione reductase, putative, expressed	deoxymugineic acid synthase 2 [Hordeum vulgare subsp. vulgare]
AEGTA13862	LOC_Os01g56310.1	radical SAM enzyme, putative, expressed	RecName: Full=Lipoyl synthase 2, chloroplastic; AltName: Full=Lipoate synthase 2; Short=LS 2; Short=Lip-syn 2; AltName: Full=Lipoate synthase, plastidial 2; Short=LIP1p 2; AltName: Full=Lipoic acid synthase 2; Flags: Precursor >gi|218197086|gb|EEC79513.1| hypothetical protein OsI_20590 [Oryza sativa Indica Group]
AEGTA15863	LOC_Os02g39870.1	co-chaperone GrpE protein, putative, expressed	predicted protein [Hordeum vulgare subsp. vulgare]
AEGTA29930	LOC_Os08g04620.1	MSP domain containing protein, putative, expressed	predicted protein [Hordeum vulgare subsp. vulgare]
AEGTA30191	--	--	--
AEGTA04121	LOC_Os11g37780.1	stripe rust resistance protein Yr10, putative, expressed	PREDICTED: disease resistance protein RPM1-like [Brachypodium distachyon]
AEGTA23606	LOC_Os03g60190.2	oxidoreductase, 2OG-Fe oxygenase family protein, putative, expressed	hypothetical protein SORBIDRAFT_01g003610 [Sorghum bicolor] >gi|241920067|gb|EER93211.1| hypothetical protein SORBIDRAFT_01g003610 [Sorghum bicolor]
AEGTA29632	LOC_Os01g15830.1	peroxidase precursor, putative, expressed	predicted protein [Hordeum vulgare subsp. vulgare]
AEGTA08774	LOC_Os05g41010.1	oxidoreductase, putative, expressed	predicted protein [Hordeum vulgare subsp. vulgare]
AEGTA21947	LOC_Os08g40640.1	retrotransposon protein, putative, Ty1-copia subclass, expressed	hypothetical protein SORBIDRAFT_10g010900 [Sorghum bicolor] >gi|241916494|gb|EER89638.1| hypothetical protein SORBIDRAFT_10g010900 [Sorghum bicolor]
AEGTA26350	LOC_Os03g15740.1	uncharacterized TPR repeat-containing protein, putative, expressed	predicted protein [Hordeum vulgare subsp. vulgare]
AEGTA02808	LOC_Os01g04170.1	expressed protein	--
AEGTA16940	LOC_Os11g10750.1	OsSCP48 - Putative Serine Carboxypeptidase homologue, expressed	PREDICTED: serine carboxypeptidase-like 42-like [Brachypodium distachyon]
AEGTA27440	LOC_Os05g05220.1	glioma tumor suppressor candidate region gene 2 protein, putative, expressed	PREDICTED: uncharacterized protein At2g40430-like [Brachypodium distachyon]
AEGTA08831	LOC_Os05g05760.1	expressed protein	predicted protein [Hordeum vulgare subsp. vulgare]
AEGTA22446	LOC_Os10g41150.1	aminotransferase, classes I and II, domain containing protein, expressed	putative 8-amino-7-oxononanoate synthase [Oryza sativa Japonica Group]
AEGTA04051	LOC_Os10g33900.1	possible lysine decarboxylase domain containing protein, expressed	carboxy-lyase [Zea mays] >gi|195622966|gb|ACG33313.1| carboxy-lyase [Zea mays] >gi|414871050|tpg|DAA49607.1| TPA: carboxy-lyase [Zea mays]
AEGTA10464	LOC_Os05g16200.1	blight resistance protein T118, putative, expressed	PREDICTED: putative disease resistance protein RGA4-like [Brachypodium distachyon]
AEGTA24011	LOC_Os02g56870.1	DEFL38 - Defensin and Defensin-like DEFL family, expressed	hypothetical protein [Oryza sativa Japonica Group] >gi|47848543|dbj|BAD22395.1| hypothetical protein [Oryza sativa Japonica Group] >gi|125584121|gb|EAZ25052.1| hypothetical protein OsJ_08844 [Oryza sativa Japonica Group]
AEGTA09887	LOC_Os11g10420.1	phosphatidylinositol kinase, putative, expressed	PREDICTED: phosphatidylinositol 4-kinase beta 1-like [Brachypodium distachyon]
AEGTA21567	LOC_Os08g02230.1	FAD-binding and arabino-lactone oxidase domains containing protein, putative, expressed	PREDICTED: L-gulonolactone oxidase-like [Brachypodium distachyon]
AEGTA29225	LOC_Os08g31700.1	UNE2, putative, expressed	PREDICTED: protein spinster-like [Brachypodium distachyon]
AEGTA22741	LOC_Os10g30890.1	expressed protein	PREDICTED: uncharacterized protein LOC100824862 [Brachypodium distachyon]
AEGTA14636	LOC_Os10g40100.1	protein kinase, putative, expressed	predicted protein [Hordeum vulgare subsp. vulgare]
AEGTA21050	LOC_Os09g37880.1	serine/threonine-protein kinase receptor precursor, putative, expressed	putative receptor kinase 5 [Oryza sativa Japonica Group]
AEGTA17767	LOC_Os09g15330.1	transporter family protein, putative, expressed	putative monosaccharide transporter [Oryza sativa Japonica Group]
AEGTA25038	LOC_Os09g31502.2	dehydrogenase, putative, expressed	predicted protein [Hordeum vulgare subsp. vulgare]
AEGTA22777	LOC_Os04g19800.1	F-box domain containing protein, expressed	PREDICTED: LOW QUALITY PROTEIN: F-box/FBD/LRR-repeat protein At2g26030-like [Brachypodium distachyon]
AEGTA14033	LOC_Os08g08140.1	receptor-like kinase, putative, expressed	hypothetical protein OsI_28039 [Oryza sativa Indica Group]
AEGTA30453	LOC_Os07g38760.1	HEAT repeat family protein, putative, expressed	predicted protein [Hordeum vulgare subsp. vulgare]
AEGTA02740	LOC_Os04g51090.1	tRNA-splicing endonuclease positive effector-related, putative, expressed	hypothetical protein OsI_17248 [Oryza sativa Indica Group] >gi|222629476|gb|EEE61608.1| hypothetical protein OsJ_16025 [Oryza sativa Japonica Group]
AEGTA14723	LOC_Os11g47630.1	ZOS11-10 - C2H2 zinc finger protein, expressed	hypothetical protein SORBIDRAFT_05g027450 [Sorghum bicolor] >gi|241937151|gb|EES10296.1| hypothetical protein SORBIDRAFT_05g027450 [Sorghum bicolor]
AEGTA13466	LOC_Os12g04700.1	phosphatidylinositol-4-phosphate 5-kinase, putative, expressed	predicted protein [Hordeum vulgare subsp. vulgare]
AEGTA01955	--	--	predicted protein [Hordeum vulgare subsp. vulgare]
AEGTA28508	LOC_Os08g17294.1	PSF3 - Putative GINS complex subunit, expressed	predicted protein [Hordeum vulgare subsp. vulgare]
AEGTA21008	LOC_Os03g29540.2	ATP-dependent protease, putative, expressed	predicted protein [Hordeum vulgare subsp. vulgare]
AEGTA08716	LOC_Os05g50610.2	WRKY8, expressed	predicted protein [Hordeum vulgare subsp. vulgare]
AEGTA23353	LOC_Os04g55760.1	OsWAK55 - OsWAK receptor-like protein kinase, expressed	OSJNBb0059K02.19 [Oryza sativa Japonica Group]
AEGTA32457	LOC_Os01g48280.1	ubiquitin-conjugating enzyme, putative, expressed	predicted protein [Hordeum vulgare subsp. vulgare] >gi|326531894|dbj|BAK01323.1| predicted protein [Hordeum vulgare subsp. vulgare]
AEGTA15531	LOC_Os05g05650.1	C2 domain containing protein, putative, expressed	predicted protein [Hordeum vulgare subsp. vulgare]
AEGTA30862	LOC_Os06g04950.1	early nodulin 93 ENOD93 protein, putative, expressed	early nodulin protein [Brachypodium sylvaticum]
AEGTA27074	LOC_Os09g27820.1	1-aminocyclopropane-1-carboxylate oxidase protein, putative, expressed	ACC oxidase [Hordeum vulgare]
AEGTA23726	--	--	OSJNBb0078D11.8 [Oryza sativa Japonica Group]
AEGTA43678	--	--	--
AEGTA32568	LOC_Os02g54000.1	mRNA cap guanine-N7 methyltransferase 2, putative, expressed	PREDICTED: mRNA cap guanine-N7 methyltransferase 2-like [Brachypodium distachyon]
AEGTA31476	LOC_Os03g08280.2	peptidase, T1 family, putative, expressed	predicted protein [Hordeum vulgare subsp. vulgare]
AEGTA22136	LOC_Os01g56690.1	helix-loop-helix DNA-binding domain containing protein, expressed	hypothetical protein OsI_03926 [Oryza sativa Indica Group]
AEGTA27961	LOC_Os10g35770.1	E2F-related protein, putative, expressed	PREDICTED: uncharacterized protein LOC100840135 [Brachypodium distachyon]
AEGTA42495	--	--	hypothetical protein SORBIDRAFT_10g003355 [Sorghum bicolor] >gi|241916055|gb|EER89199.1| hypothetical protein SORBIDRAFT_10g003355 [Sorghum bicolor]
AEGTA16340	LOC_Os01g28450.1	SCP-like extracellular protein, expressed	TPA: hypothetical protein ZEAMMB73_794482 [Zea mays]
AEGTA32263	LOC_Os01g43030.1	tetratricopeptide repeat domain containing protein, expressed	PREDICTED: N-alpha-acetyltransferase 16, NatA auxiliary subunit [Brachypodium distachyon]
AEGTA42359	LOC_Os04g41950.1	calcium-binding mitochondrial protein anon-60Da, putative, expressed	predicted protein [Hordeum vulgare subsp. vulgare]
AEGTA13083	LOC_Os07g44140.1	cytochrome P450 72A1, putative, expressed	predicted protein [Hordeum vulgare subsp. vulgare]
AEGTA19043	LOC_Os07g02450.1	receptor-like protein kinase 2 precursor, putative, expressed	LLR protein WM1.1 [Aegilops tauschii]
AEGTA20888	--	--	18,9 KDa ABA-induced protein [Hordeum vulgare subsp. vulgare] >gi|11558300|emb|CAC17774.1| stress responsive protein [Hordeum vulgare subsp. vulgare] >gi|326493818|dbj|BAJ85371.1| predicted protein [Hordeum vulgare subsp. vulgare] >gi|326496001|dbj|BAJ90622.1| predicted protein [Hordeum vulgare subsp. vulgare] >gi|326506748|dbj|BAJ91415.1| predicted protein [Hordeum vulgare subsp. vulgare]
AEGTA31939	LOC_Os03g07910.1	nitrilase, putative, expressed	predicted protein [Hordeum vulgare subsp. vulgare]
AEGTA21973	LOC_Os04g05400.1	expressed protein	OSJNBb0040D15.13 [Oryza sativa Japonica Group] >gi|222628332|gb|EEE60464.1| hypothetical protein OsJ_13714 [Oryza sativa Japonica Group]
AEGTA10524	LOC_Os07g45460.1	expressed protein	hypothetical protein OsJ_25378 [Oryza sativa Japonica Group]
AEGTA31436	LOC_Os11g04720.2	OsRR10 type-A response regulator, expressed	predicted protein [Hordeum vulgare subsp. vulgare]
AEGTA23259	LOC_Os09g33940.1	expressed protein	hypothetical protein OsI_32030 [Oryza sativa Indica Group]
AEGTA42480	--	--	--
AEGTA32740	LOC_Os08g42540.1	ubiquitin thioesterase otubain-like, putative, expressed	predicted protein [Hordeum vulgare subsp. vulgare]
AEGTA27106	LOC_Os10g10170.1	PPR repeat domain containing protein, putative, expressed	PREDICTED: pentatricopeptide repeat-containing protein At4g34830, chloroplastic-like [Brachypodium distachyon]
AEGTA02600	LOC_Os07g33370.1	IQ calmodulin-binding motif family protein, expressed	PREDICTED: abnormal spindle-like microcephaly-associated protein homolog [Brachypodium distachyon]
AEGTA00914	LOC_Os05g49680.1	OsFBX178 - F-box domain containing protein, expressed	hypothetical protein SORBIDRAFT_05g000850 [Sorghum bicolor] >gi|241934722|gb|EES07867.1| hypothetical protein SORBIDRAFT_05g000850 [Sorghum bicolor]
AEGTA25722	LOC_Os05g15040.4	NB-ARC domain containing protein, expressed	PREDICTED: disease resistance protein RPM1-like [Brachypodium distachyon]
AEGTA19218	LOC_Os01g14926.1	protein kinase domain containing protein, expressed	PREDICTED: receptor-like protein kinase ANXUR1-like [Brachypodium distachyon]
AEGTA23554	LOC_Os06g05600.1	OsFBDUF31 - F-box and DUF domain containing protein, expressed	hypothetical protein OsI_21677 [Oryza sativa Indica Group]
AEGTA24534	LOC_Os04g57420.1	reticulon domain containing protein, putative, expressed	hypothetical protein OsI_32162 [Oryza sativa Indica Group]
AEGTA22622	LOC_Os02g56750.1	OsFBX65 - F-box domain containing protein, expressed	OSJNBa0094P09.1 [Oryza sativa Japonica Group]
AEGTA06941	LOC_Os01g54870.1	60S ribosomal protein L18a, putative, expressed	PREDICTED: 60S ribosomal protein L18a-like [Brachypodium distachyon]
AEGTA11582	LOC_Os12g34524.1	peroxidase precursor, putative, expressed	predicted protein [Hordeum vulgare subsp. vulgare]
AEGTA42311	LOC_Os01g71380.1	glycosyl hydrolases family 17, putative, expressed	beta-1,3-glucanase precursor [Triticum aestivum]
AEGTA06977	LOC_Os03g07820.1	exostosin family protein, putative, expressed	predicted protein [Hordeum vulgare subsp. vulgare]
AEGTA25964	LOC_Os10g38710.1	glutathione S-transferase, putative, expressed	predicted protein [Hordeum vulgare subsp. vulgare] >gi|326514374|dbj|BAJ96174.1| predicted protein [Hordeum vulgare subsp. vulgare] >gi|326517306|dbj|BAK00020.1| predicted protein [Hordeum vulgare subsp. vulgare]
AEGTA23764	LOC_Os12g03400.1	expressed protein	hypothetical protein [Oryza sativa Japonica Group]
AEGTA23213	LOC_Os04g34290.1	protein kinase, putative, expressed	PREDICTED: G-type lectin S-receptor-like serine/threonine-protein kinase At2g19130-like [Brachypodium distachyon]
AEGTA31630	LOC_Os07g29410.1	thioredoxin, putative, expressed	predicted protein [Hordeum vulgare subsp. vulgare]
AEGTA07140	LOC_Os03g52700.1	expressed protein	predicted protein [Hordeum vulgare subsp. vulgare]
AEGTA10780	LOC_Os07g23880.1	glycosyl hydrolase, family 31, putative, expressed	alpha-glucosidase like protein [Hordeum vulgare subsp. vulgare]
AEGTA43390	LOC_Os07g48610.1	hydrolase, alpha/beta fold family domain containing protein, expressed	Os07g0685500 [Oryza sativa Japonica Group] >gi|22324419|dbj|BAC10336.1| unknown protein [Oryza sativa Japonica Group] >gi|50509405|dbj|BAD30984.1| unknown protein [Oryza sativa Japonica Group] >gi|113612212|dbj|BAF22590.1| Os07g0685500 [Oryza sativa Japonica Group] >gi|215678535|dbj|BAG92190.1| unnamed protein product [Oryza sativa Japonica Group] >gi|222637708|gb|EEE67840.1| hypothetical protein…
AEGTA16046	LOC_Os02g54140.1	hsp20/alpha crystallin family protein, putative, expressed	predicted protein [Hordeum vulgare subsp. vulgare]
AEGTA12537	LOC_Os06g04800.1	peptidase, T1 family, putative, expressed	beta1 proteasome-1D [Aegilops tauschii]
AEGTA25939	LOC_Os03g14980.1	lissencephaly type-1-like homology motif, putative, expressed	PREDICTED: topless-related protein 1-like [Brachypodium distachyon]
AEGTA03870	LOC_Os06g45890.1	MYB family transcription factor, putative, expressed	MYB-related protein [Aegilops speltoides]
AEGTA23422	--	--	hypothetical protein SORBIDRAFT_05g019450 [Sorghum bicolor] >gi|241936677|gb|EES09822.1| hypothetical protein SORBIDRAFT_05g019450 [Sorghum bicolor]
AEGTA09553	LOC_Os02g43480.1	expressed protein	predicted protein [Hordeum vulgare subsp. vulgare]
AEGTA42755	LOC_Os05g46610.1	myb-like DNA-binding domain containing protein, putative, expressed	myb-related protein [Triticum aestivum]
AEGTA17046	LOC_Os03g59030.1	UDP-rhamnose rhamnosyltransferase, putative, expressed	PREDICTED: UDP-glycosyltransferase 91B1-like [Brachypodium distachyon]
AEGTA03950	LOC_Os01g04710.1	aspartic proteinase, putative, expressed	predicted protein [Hordeum vulgare subsp. vulgare]
AEGTA31372	LOC_Os12g41110.1	OsCML5 - Calmodulin-related calcium sensor protein, expressed	Os12g0603800 [Oryza sativa Japonica Group] >gi|75331972|sp|Q948R0.1|CML5_ORYSJ RecName: Full=Calmodulin-like protein 5; AltName: Full=Calmodulin-2; AltName: Full=OsCAM-2 >gi|15991282|dbj|BAB69673.1| Calmodulin-2 [Oryza sativa Japonica Group] >gi|77557020|gb|ABA99816.1| Calmodulin, putative, expressed [Oryza sativa Japonica Group] >gi|113649722|dbj|BAF30234.1| Os12g0603800 [Oryza sativa Japonica G…
AEGTA29274	LOC_Os01g66560.1	signal recognition particle 72 kDa protein, putative, expressed	predicted protein [Hordeum vulgare subsp. vulgare]
AEGTA06160	LOC_Os07g41320.1	COBRA-like protein precursor, putative, expressed	predicted protein [Hordeum vulgare subsp. vulgare]
AEGTA07873	LOC_Os01g10100.2	expressed protein	hypothetical protein 400.2 [Triticum aestivum]
AEGTA19651	LOC_Os11g08314.1	methyltransferase, putative, expressed	predicted protein [Hordeum vulgare subsp. vulgare]
AEGTA25412	LOC_Os06g38830.1	receptor-like protein kinase precursor, putative, expressed	hypothetical protein SORBIDRAFT_09g004960 [Sorghum bicolor] >gi|241945963|gb|EES19108.1| hypothetical protein SORBIDRAFT_09g004960 [Sorghum bicolor]
AEGTA16685	LOC_Os03g63280.1	regulatory protein, putative, expressed	predicted protein [Hordeum vulgare subsp. vulgare]
AEGTA01022	LOC_Os06g47640.1	OsCML29 - Calmodulin-related calcium sensor protein, expressed	predicted protein [Hordeum vulgare subsp. vulgare] >gi|326507984|dbj|BAJ86735.1| predicted protein [Hordeum vulgare subsp. vulgare] >gi|326527965|dbj|BAJ89034.1| predicted protein [Hordeum vulgare subsp. vulgare]
AEGTA17463	LOC_Os04g12980.1	UDP-glucoronosyl/UDP-glucosyl transferase, putative, expressed	predicted protein [Hordeum vulgare subsp. vulgare] >gi|326525917|dbj|BAJ93135.1| predicted protein [Hordeum vulgare subsp. vulgare]
AEGTA00203	LOC_Os07g47140.1	CCT/B-box zinc finger protein, putative, expressed	predicted protein [Hordeum vulgare subsp. vulgare]
AEGTA14337	LOC_Os05g10830.1	proteophosphoglycan ppg4, putative, expressed	predicted protein [Hordeum vulgare subsp. vulgare]
AEGTA10340	LOC_Os01g58270.1	OsSub7 - Putative Subtilisin homologue, expressed	predicted protein [Hordeum vulgare subsp. vulgare]
AEGTA07117	LOC_Os07g46700.2	zinc finger, RING-type, putative, expressed	PREDICTED: uncharacterized protein LOC100823656 [Brachypodium distachyon]
AEGTA11939	LOC_Os06g21470.2	expressed protein	predicted protein [Hordeum vulgare subsp. vulgare]
AEGTA27159	LOC_Os08g19420.1	O-methyltransferase, putative, expressed	predicted protein [Hordeum vulgare subsp. vulgare]
AEGTA43287	LOC_Os09g36120.1	expressed protein	predicted protein [Hordeum vulgare subsp. vulgare]
AEGTA29717	LOC_Os03g07790.1	zinc finger, C3HC4 type domain containing protein, expressed	predicted protein [Hordeum vulgare subsp. vulgare]
AEGTA29763	LOC_Os01g37910.1	vacuolar-processing enzyme precursor, putative, expressed	vacuolar processing enzyme 4 [Aegilops speltoides]
AEGTA43042	LOC_Os04g54280.1	retrotransposon protein, putative, Ty1-copia subclass, expressed	predicted protein [Hordeum vulgare subsp. vulgare]
AEGTA28624	LOC_Os03g48080.1	CHCH domain containing protein, expressed	predicted protein [Hordeum vulgare subsp. vulgare]
AEGTA10908	LOC_Os02g45200.4	dof zinc finger domain containing protein, putative, expressed	predicted protein [Hordeum vulgare subsp. vulgare] >gi|326531800|dbj|BAJ97904.1| predicted protein [Hordeum vulgare subsp. vulgare]
AEGTA43133	LOC_Os06g37010.1	metal cation transporter, putative, expressed	PREDICTED: zinc transporter 10-like [Brachypodium distachyon]
AEGTA18910	LOC_Os06g35590.1	reticuline oxidase-like protein precursor, putative, expressed	pollen allergen Sec c 4 [Secale cereale]
AEGTA09460	LOC_Os06g13215.1	growth regulator related protein, putative, expressed	predicted protein [Hordeum vulgare subsp. vulgare]
AEGTA42444	LOC_Os03g44820.1	glutamyl-tRNA, putative, expressed	predicted protein [Hordeum vulgare subsp. vulgare] >gi|326534308|dbj|BAJ89504.1| predicted protein [Hordeum vulgare subsp. vulgare]
AEGTA18892	LOC_Os02g46180.1	DUF581 domain containing protein, expressed	predicted protein [Hordeum vulgare subsp. vulgare]
AEGTA20540	LOC_Os07g37580.2	diacylglycerol kinase, putative, expressed	predicted protein [Hordeum vulgare subsp. vulgare]
AEGTA31709	LOC_Os04g40400.1	eukaryotic translation initiation factor 4B, putative, expressed	eukaryotic initiation factor 4B [Triticum aestivum]
AEGTA24695	LOC_Os01g65200.1	proton-dependent oligopeptide transport, putative, expressed	predicted protein [Hordeum vulgare subsp. vulgare]
AEGTA07348	LOC_Os07g44660.1	FGGY family of carbohydrate kinases, putative, expressed	predicted protein [Hordeum vulgare subsp. vulgare]
AEGTA07251	LOC_Os09g23380.1	metallo-beta-lactamase, putative, expressed	PREDICTED: cleavage and polyadenylation specificity factor subunit 3-II-like [Brachypodium distachyon]
AEGTA26692	LOC_Os01g70520.2	Os1bglu5 - beta-glucosidase homologue, similar to G. max isohydroxyurate hydrolase, expressed	PREDICTED: beta-glucosidase 5-like isoform 1 [Brachypodium distachyon]
AEGTA24007	LOC_Os02g57210.1	expressed protein	hypothetical protein SORBIDRAFT_06g022070 [Sorghum bicolor] >gi|241937950|gb|EES11095.1| hypothetical protein SORBIDRAFT_06g022070 [Sorghum bicolor]
AEGTA12271	LOC_Os03g22560.1	MYB family transcription factor, putative, expressed	PREDICTED: uncharacterized protein LOC100839331 [Brachypodium distachyon]
AEGTA02847	--	--	hypothetical protein SORBIDRAFT_05g023246 [Sorghum bicolor] >gi|241935631|gb|EES08776.1| hypothetical protein SORBIDRAFT_05g023246 [Sorghum bicolor]
AEGTA32113	LOC_Os01g63270.1	alpha-glucan phosphorylast isozyme, putative, expressed	alpha-glucan phosphorylase, H isozyme,expressed [Triticum aestivum]
AEGTA11243	LOC_Os03g60560.1	ZOS3-21 - C2H2 zinc finger protein, expressed	predicted protein [Hordeum vulgare subsp. vulgare] >gi|326531654|dbj|BAJ97831.1| predicted protein [Hordeum vulgare subsp. vulgare]
AEGTA03673	LOC_Os01g69174.1	expressed protein	PREDICTED: uncharacterized protein At4g15970-like [Brachypodium distachyon]
AEGTA10649	LOC_Os09g32570.1	alcohol dehydrogenase GroES-like domain containing protein, expressed	PREDICTED: putative quinone-oxidoreductase homolog, chloroplastic-like [Brachypodium distachyon]
AEGTA11578	--	--	predicted protein [Hordeum vulgare subsp. vulgare]
AEGTA18052	LOC_Os04g27980.1	glycosyl hydrolase, putative, expressed	predicted protein [Hordeum vulgare subsp. vulgare]
AEGTA26413	LOC_Os01g26970.2	expressed protein	unnamed protein product [Oryza sativa Japonica Group]
AEGTA20145	LOC_Os01g71980.1	rho-GTPase-activating protein-like, putative, expressed	predicted protein [Hordeum vulgare subsp. vulgare] >gi|326500730|dbj|BAJ95031.1| predicted protein [Hordeum vulgare subsp. vulgare] >gi|333906181|gb|AEG21061.1| dehydration responsive protein 4 [Hordeum vulgare subsp. vulgare]
AEGTA31741	LOC_Os03g04570.1	peptide transporter PTR3-A, putative, expressed	predicted protein [Hordeum vulgare subsp. vulgare]
AEGTA08861	LOC_Os12g06490.1	STE_PAK_Ste20_Slob_Wnk.6 - STE kinases include homologs to sterile 7, sterile 11 and sterile 20 from yeast, expressed	predicted protein [Hordeum vulgare subsp. vulgare]
AEGTA17908	LOC_Os03g56960.1	PPR repeat domain containing protein, putative, expressed	PREDICTED: pentatricopeptide repeat-containing protein At5g14080-like [Brachypodium distachyon]
AEGTA04390	LOC_Os09g34230.1	UDP-glucoronosyl/UDP-glucosyl transferase, putative, expressed	hypothetical protein SORBIDRAFT_02g030040 [Sorghum bicolor] >gi|241926052|gb|EER99196.1| hypothetical protein SORBIDRAFT_02g030040 [Sorghum bicolor]
AEGTA42309	LOC_Os09g38110.1	RING-H2 finger protein, putative, expressed	Os09g0554200 [Oryza sativa Japonica Group] >gi|113632119|dbj|BAF25800.1| Os09g0554200 [Oryza sativa Japonica Group] >gi|125564648|gb|EAZ10028.1| hypothetical protein OsI_32332 [Oryza sativa Indica Group] >gi|215766157|dbj|BAG98385.1| unnamed protein product [Oryza sativa Japonica Group]
AEGTA26949	LOC_Os01g65070.1	hydrolase, alpha/beta fold family domain containing protein, expressed	predicted protein [Hordeum vulgare subsp. vulgare]
AEGTA05005	LOC_Os10g02840.1	O-methyltransferase, putative, expressed	Os09g0344500 [Oryza sativa Japonica Group] >gi|50252861|dbj|BAD29092.1| flavonoid 7-O-methyltransferase-like [Oryza sativa Japonica Group] >gi|50253195|dbj|BAD29452.1| flavonoid 7-O-methyltransferase-like [Oryza sativa Japonica Group] >gi|113631164|dbj|BAF24845.1| Os09g0344500 [Oryza sativa Japonica Group] >gi|215704282|dbj|BAG93122.1| unnamed protein product [Oryza sativa Japonica Group]
AEGTA17494	LOC_Os03g04570.1	peptide transporter PTR3-A, putative, expressed	predicted protein [Hordeum vulgare subsp. vulgare]
AEGTA30774	LOC_Os10g35220.1	KH domain containing protein, putative, expressed	PREDICTED: KH domain-containing protein At4g18375-like [Brachypodium distachyon]
AEGTA23831	--	--	--
AEGTA30665	LOC_Os12g10200.1	SAM-dependent methyltransferase, putative, expressed	PREDICTED: uncharacterized protein At1g22800-like [Brachypodium distachyon]
AEGTA30897	LOC_Os03g60570.1	ZOS3-22 - C2H2 zinc finger protein, expressed	C2H2 zinc finger protein [Triticum aestivum]
AEGTA02844	LOC_Os01g01770.1	ZOS1-01 - C2H2 zinc finger protein, expressed	PREDICTED: RNA exonuclease 4-like [Brachypodium distachyon]
AEGTA06039	LOC_Os10g42439.1	heat shock protein DnaJ, putative, expressed	PREDICTED: LOW QUALITY PROTEIN: dnaJ homolog subfamily C member 13-like [Brachypodium distachyon]
AEGTA00780	--	--	--
AEGTA31399	LOC_Os05g11730.1	CGMC_GSK.7 - CGMC includes CDA, MAPK, GSK3, and CLKC kinases, expressed	PREDICTED: shaggy-related protein kinase iota-like [Brachypodium distachyon]
AEGTA07049	LOC_Os02g17700.1	pyridine nucleotide-disulphide oxidoreductase domain containing protein, expressed	predicted protein [Hordeum vulgare subsp. vulgare] >gi|326514520|dbj|BAJ96247.1| predicted protein [Hordeum vulgare subsp. vulgare]
AEGTA12573	LOC_Os01g03300.1	seven in absentia protein family protein, expressed	PREDICTED: E3 ubiquitin-protein ligase SINA-like 2-like [Brachypodium distachyon]
AEGTA42867	LOC_Os06g50110.1	expressed protein	predicted protein [Hordeum vulgare subsp. vulgare]
AEGTA23771	LOC_Os03g57330.3	IQ calmodulin-binding motif domain containing protein, expressed	predicted protein [Hordeum vulgare subsp. vulgare]
AEGTA24736	LOC_Os01g07920.2	prolyl 4-hydroxylase, putative, expressed	PREDICTED: prolyl 4-hydroxylase subunit alpha-3-like isoform 2 [Brachypodium distachyon]
AEGTA21939	LOC_Os01g42260.3	transcriptional corepressor LEUNIG, putative, expressed	predicted protein [Hordeum vulgare subsp. vulgare]
AEGTA26049	LOC_Os04g14790.1	FAD dependent oxidoreductase domain containing protein, expressed	predicted protein [Hordeum vulgare subsp. vulgare]
AEGTA33027	LOC_Os01g41950.1	expressed protein	PREDICTED: uncharacterized protein LOC100839105 [Brachypodium distachyon]
AEGTA28398	LOC_Os11g11000.1	ELMO/CED-12 family protein, putative, expressed	PREDICTED: uncharacterized aarF domain-containing protein kinase At4g31390, chloroplastic-like [Brachypodium distachyon]
AEGTA13517	LOC_Os06g13040.1	glycosyl hydrolases family 16, putative, expressed	predicted protein [Hordeum vulgare subsp. vulgare]
AEGTA43041	LOC_Os05g05510.1	expressed protein	predicted protein [Hordeum vulgare subsp. vulgare]
AEGTA11514	LOC_Os03g50860.1	histidine kinase, putative, expressed	PREDICTED: histidine kinase 4-like [Brachypodium distachyon]
AEGTA20603	LOC_Os07g40290.1	OsGH3.8 - Probable indole-3-acetic acid-amido synthetase, expressed	PREDICTED: probable indole-3-acetic acid-amido synthetase GH3.8-like [Brachypodium distachyon]
AEGTA20489	LOC_Os12g05420.1	calmodulin-binding protein, putative, expressed	predicted protein [Hordeum vulgare subsp. vulgare]
AEGTA02517	LOC_Os06g04980.1	OsFBX185 - F-box domain containing protein, expressed	PREDICTED: uncharacterized protein LOC100834019 [Brachypodium distachyon]
AEGTA16582	LOC_Os11g14410.1	polygalacturonase, putative, expressed	hypothetical protein OsI_27120 [Oryza sativa Indica Group]
AEGTA11925	LOC_Os03g56450.1	OsFBX111 - F-box domain containing protein, expressed	PREDICTED: uncharacterized protein LOC100838516 [Brachypodium distachyon]
AEGTA17395	LOC_Os11g35890.1	leucine rich repeat protein, putative, expressed	predicted protein [Hordeum vulgare subsp. vulgare]
AEGTA08799	LOC_Os07g08070.1	transmembrane BAX inhibitor motif-containing protein, putative, expressed	predicted protein [Hordeum vulgare subsp. vulgare]
AEGTA09589	LOC_Os03g50970.1	retrotransposon protein, putative, Ty1-copia subclass, expressed	predicted protein [Hordeum vulgare subsp. vulgare]
AEGTA08913	LOC_Os11g26030.1	GTPase of unknown function domain containing protein, putative, expressed	predicted protein [Hordeum vulgare subsp. vulgare]
AEGTA14406	LOC_Os09g23570.1	inactive receptor kinase At2g26730 precursor, putative, expressed	predicted protein [Hordeum vulgare subsp. vulgare]
AEGTA11105	LOC_Os04g58550.1	acyl-CoA-binding domain-containing protein 6, putative, expressed	predicted protein [Hordeum vulgare subsp. vulgare]
AEGTA29477	LOC_Os04g52361.1	ribosomal protein S17, putative, expressed	predicted protein [Hordeum vulgare subsp. vulgare]
AEGTA27986	LOC_Os05g41440.1	cytochrome P450, putative, expressed	cytochrome P450 [Triticum aestivum]
AEGTA09764	LOC_Os08g19420.1	O-methyltransferase, putative, expressed	predicted protein [Hordeum vulgare subsp. vulgare]
AEGTA10435	LOC_Os03g62230.1	ZOS3-24 - C2H2 zinc finger protein, expressed	predicted protein [Hordeum vulgare subsp. vulgare]
AEGTA42345	LOC_Os08g02230.1	FAD-binding and arabino-lactone oxidase domains containing protein, putative, expressed	predicted protein [Hordeum vulgare subsp. vulgare]
AEGTA23714	LOC_Os10g04180.1	NB-ARC domain containing protein, expressed	hypothetical protein SORBIDRAFT_05g027040 [Sorghum bicolor] >gi|241935856|gb|EES09001.1| hypothetical protein SORBIDRAFT_05g027040 [Sorghum bicolor]
AEGTA19412	LOC_Os08g34640.1	receptor-like protein kinase precursor, putative, expressed	PREDICTED: receptor-like protein kinase-like [Brachypodium distachyon]
AEGTA05048	LOC_Os02g17920.1	glyoxalase family protein, putative, expressed	predicted protein [Hordeum vulgare subsp. vulgare] >gi|326490531|dbj|BAJ84929.1| predicted protein [Hordeum vulgare subsp. vulgare] >gi|326507024|dbj|BAJ95589.1| predicted protein [Hordeum vulgare subsp. vulgare] >gi|326515960|dbj|BAJ88003.1| predicted protein [Hordeum vulgare subsp. vulgare] >gi|326521300|dbj|BAJ96853.1| predicted protein [Hordeum vulgare subsp. vulgare]
AEGTA24115	LOC_Os05g02970.1	expressed protein	PREDICTED: uncharacterized protein LOC100839806 [Brachypodium distachyon]
AEGTA25936	LOC_Os04g39900.1	Os4bglu13 - beta-glucosidase homologue, similar to Os4Bglu12 exoglucanase/b-glucosidase, expressed	beta-glucosidase [Triticum aestivum]
AEGTA31767	LOC_Os09g26960.1	cytochrome P450, putative, expressed	CYP92A44-4 [Festuca rubra subsp. commutata]
AEGTA04581	LOC_Os11g39600.1	resistance protein, putative, expressed	PREDICTED: uncharacterized protein LOC100836712 [Brachypodium distachyon]
AEGTA20741	LOC_Os05g50970.1	protein phosphatase 2C, putative, expressed	predicted protein [Hordeum vulgare subsp. vulgare]
AEGTA30924	LOC_Os05g09580.1	expressed protein	predicted protein [Hordeum vulgare subsp. vulgare]
AEGTA20610	LOC_Os03g08410.1	flavin-containing monooxygenase family protein, putative, expressed	hypothetical protein SORBIDRAFT_01g045120 [Sorghum bicolor] >gi|241922248|gb|EER95392.1| hypothetical protein SORBIDRAFT_01g045120 [Sorghum bicolor]
AEGTA42778	LOC_Os11g42270.1	OsFBX432 - F-box domain containing protein, expressed	Os11g0538400 [Oryza sativa Japonica Group] >gi|77551299|gb|ABA94096.1| F-box domain containing protein, expressed [Oryza sativa Japonica Group] >gi|255680153|dbj|BAH95307.1| Os11g0538400 [Oryza sativa Japonica Group]
AEGTA14650	LOC_Os02g01510.1	lactate/malate dehydrogenase, putative, expressed	RecName: Full=L-lactate dehydrogenase B; Short=LDH-B >gi|167069|gb|AAA62697.1| L-lactate dehydrogenase, partial [Hordeum vulgare subsp. vulgare]
AEGTA18627	LOC_Os01g65530.1	RNA recognition motif containing protein, putative, expressed	hypothetical protein SORBIDRAFT_03g041520 [Sorghum bicolor] >gi|241928703|gb|EES01848.1| hypothetical protein SORBIDRAFT_03g041520 [Sorghum bicolor]
AEGTA31345	LOC_Os02g53590.1	DEFL71 - Defensin and Defensin-like DEFL family, expressed	hypothetical protein [Oryza sativa Japonica Group] >gi|46806143|dbj|BAD17373.1| hypothetical protein [Oryza sativa Japonica Group] >gi|125541331|gb|EAY87726.1| hypothetical protein OsI_09142 [Oryza sativa Indica Group] >gi|125583868|gb|EAZ24799.1| hypothetical protein OsJ_08577 [Oryza sativa Japonica Group]
AEGTA30584	LOC_Os06g12600.1	kinase, pfkB family, putative, expressed	predicted protein [Hordeum vulgare subsp. vulgare] >gi|326531754|dbj|BAJ97881.1| predicted protein [Hordeum vulgare subsp. vulgare]
AEGTA15507	LOC_Os04g55750.1	OsWAK54 - OsWAK short gene, expressed	PREDICTED: wall-associated receptor kinase 2-like [Brachypodium distachyon]
AEGTA33198	LOC_Os06g47310.1	plant-specific domain TIGR01627 family protein, expressed	predicted protein [Hordeum vulgare subsp. vulgare]
AEGTA28879	LOC_Os02g18640.1	OsFBX45 - F-box domain containing protein, expressed	PREDICTED: uncharacterized protein LOC100836110 [Brachypodium distachyon]
AEGTA29735	LOC_Os02g02870.1	glycine-rich protein 2, putative, expressed	predicted protein [Hordeum vulgare subsp. vulgare]
AEGTA42907	--	--	predicted protein [Hordeum vulgare subsp. vulgare]
AEGTA09943	LOC_Os01g43630.3	adaptin, putative, expressed	Os01g0626100 [Oryza sativa Japonica Group] >gi|113533156|dbj|BAF05539.1| Os01g0626100 [Oryza sativa Japonica Group] >gi|215694977|dbj|BAG90168.1| unnamed protein product [Oryza sativa Japonica Group]
AEGTA29910	LOC_Os11g19840.1	O-methyltransferase, putative, expressed	PREDICTED: probable O-methyltransferase 2-like [Brachypodium distachyon]
AEGTA14866	LOC_Os11g07100.2	receptor-like protein kinase precursor, putative, expressed	predicted protein [Hordeum vulgare subsp. vulgare]
AEGTA30703	LOC_Os08g10649.1	GTPase of unknown function domain containing protein, putative, expressed	PREDICTED: GTP-binding protein ERG-like [Brachypodium distachyon]
AEGTA09001	--	--	--
AEGTA25881	LOC_Os04g59150.1	peroxidase precursor, putative, expressed	predicted protein [Hordeum vulgare subsp. vulgare]
AEGTA32567	LOC_Os03g55930.1	ribosomal protein, putative, expressed	predicted protein [Hordeum vulgare subsp. vulgare] >gi|326509499|dbj|BAJ91666.1| predicted protein [Hordeum vulgare subsp. vulgare] >gi|326520866|dbj|BAJ92796.1| predicted protein [Hordeum vulgare subsp. vulgare]
AEGTA13268	LOC_Os03g57510.1	CAMK_CAMK_like.23 - CAMK includes calcium/calmodulin depedent protein kinases, expressed	PREDICTED: calcium-dependent protein kinase 20-like [Brachypodium distachyon]
AEGTA07630	LOC_Os10g17910.1	OsWAK114 - OsWAK receptor-like cytoplasmic kinase OsWAK-RLCK, expressed	PREDICTED: cysteine-rich receptor-like protein kinase 19-like [Brachypodium distachyon]
AEGTA10383	LOC_Os06g17970.1	NBS-LRR disease resistance protein, putative, expressed	PREDICTED: disease resistance protein RPM1-like [Brachypodium distachyon]
AEGTA15115	LOC_Os11g47580.1	glycosyl hydrolase, putative, expressed	putative xylanase inhibitor protein [Triticum durum]
AEGTA12884	LOC_Os11g31950.1	expressed protein	predicted protein [Hordeum vulgare subsp. vulgare]
AEGTA25893	LOC_Os01g21630.1	pectinacetylesterase domain containing protein, expressed	predicted protein [Hordeum vulgare subsp. vulgare]
AEGTA27020	LOC_Os10g38720.1	glutathione S-transferase, putative, expressed	glutathione transferase [Triticum aestivum]
AEGTA12554	LOC_Os04g15790.1	eukaryotic aspartyl protease domain containing protein, expressed	predicted protein [Hordeum vulgare subsp. vulgare]
AEGTA24533	LOC_Os12g41500.1	rhodanese-like domain containing protein, putative, expressed	predicted protein [Hordeum vulgare subsp. vulgare] >gi|326514386|dbj|BAJ96180.1| predicted protein [Hordeum vulgare subsp. vulgare]
AEGTA20301	--	--	predicted protein [Hordeum vulgare subsp. vulgare]
AEGTA27380	LOC_Os07g02290.1	OsFBX208 - F-box domain containing protein, expressed	predicted protein [Hordeum vulgare subsp. vulgare]
AEGTA27360	LOC_Os07g41310.1	COBRA, putative, expressed	predicted protein [Hordeum vulgare subsp. vulgare]
AEGTA29639	LOC_Os04g56520.2	alpha-1,4-glucan-protein synthase, putative, expressed	amylogenin [Triticum aestivum] >gi|301072490|gb|ADK56175.1| glycosyltransferase 75 [Triticum aestivum]
AEGTA25916	LOC_Os01g65900.1	chitin-inducible gibberellin-responsive protein, putative, expressed	PREDICTED: scarecrow-like protein 1-like [Brachypodium distachyon]
AEGTA06583	--	--	--
AEGTA02730	LOC_Os01g46430.1	glycosyl transferase, group 1 domain containing protein, expressed	PREDICTED: GDP-mannose-dependent alpha-(1-2)-phosphatidylinositol mannosyltransferase-like [Brachypodium distachyon]
AEGTA42885	LOC_Os12g41490.1	cysteine-rich receptor-like protein kinase 8 precursor, putative, expressed	predicted protein [Hordeum vulgare subsp. vulgare]
AEGTA42874	LOC_Os04g20070.1	tropinone reductase 2, putative, expressed	predicted protein [Hordeum vulgare subsp. vulgare]
AEGTA04329	LOC_Os11g14070.1	expressed protein	Os11g0245500 [Oryza sativa Japonica Group] >gi|62701855|gb|AAX92928.1| hypothetical protein LOC_Os11g14070 [Oryza sativa Japonica Group] >gi|77549601|gb|ABA92398.1| expressed protein [Oryza sativa Japonica Group] >gi|113644824|dbj|BAF27965.1| Os11g0245500 [Oryza sativa Japonica Group] >gi|125533949|gb|EAY80497.1| hypothetical protein OsI_35677 [Oryza sativa Indica Group] >gi|215693345|dbj|BAG8872…
AEGTA06581	--	--	PREDICTED: uncharacterized protein LOC100824495 [Brachypodium distachyon]
AEGTA27026	LOC_Os10g34740.1	methyltransferase, putative, expressed	predicted protein [Hordeum vulgare subsp. vulgare]
AEGTA17749	LOC_Os03g28140.1	1-phosphatidylinositol-4-phosphate 5-kinase/ zinc ion binding protein, putative, expressed	PREDICTED: LOW QUALITY PROTEIN: 1-phosphatidylinositol-3-phosphate 5-kinase-like [Brachypodium distachyon]
AEGTA28352	LOC_Os07g46790.1	4-alpha-glucanotransferase, putative, expressed	predicted protein [Hordeum vulgare subsp. vulgare]
AEGTA13280	LOC_Os04g30450.1	DUF803 domain containing, putative, expressed	PREDICTED: magnesium transporter NIPA2-like [Brachypodium distachyon]
AEGTA29756	LOC_Os11g14180.1	expressed protein	predicted protein [Hordeum vulgare subsp. vulgare] >gi|326515792|dbj|BAK07142.1| predicted protein [Hordeum vulgare subsp. vulgare]
AEGTA26213	LOC_Os09g33930.3	farnesyltransferase/geranylgeranyltransferase type-1 subunitalpha, putative, expressed	predicted protein [Hordeum vulgare subsp. vulgare] >gi|326507990|dbj|BAJ86738.1| predicted protein [Hordeum vulgare subsp. vulgare] >gi|326514924|dbj|BAJ99823.1| predicted protein [Hordeum vulgare subsp. vulgare]
AEGTA04585	--	--	predicted protein [Hordeum vulgare subsp. vulgare]
AEGTA18783	LOC_Os07g22650.1	expressed protein	predicted protein [Hordeum vulgare subsp. vulgare]
AEGTA42802	LOC_Os11g37920.1	DJ-1 family protein, putative, expressed	predicted protein [Hordeum vulgare subsp. vulgare]
AEGTA28019	LOC_Os02g02520.1	expressed protein	predicted protein [Hordeum vulgare subsp. vulgare]
AEGTA18422	LOC_Os01g02930.1	glycosyltransferase protein, putative, expressed	predicted protein [Hordeum vulgare subsp. vulgare]
AEGTA00625	LOC_Os07g45460.1	expressed protein	Os07g0649500 [Oryza sativa Japonica Group] >gi|113612016|dbj|BAF22394.1| Os07g0649500 [Oryza sativa Japonica Group] >gi|125549658|gb|EAY95480.1| hypothetical protein OsI_17324 [Oryza sativa Indica Group]
AEGTA00076	LOC_Os07g26974.1	expressed protein	hypothetical protein OsJ_24109 [Oryza sativa Japonica Group]
AEGTA15212	LOC_Os02g53990.1	cyclin-related protein, putative, expressed	Os02g0780500 [Oryza sativa Japonica Group] >gi|47497474|dbj|BAD19529.1| cyclin-like protein [Oryza sativa Japonica Group] >gi|113537835|dbj|BAF10218.1| Os02g0780500 [Oryza sativa Japonica Group] >gi|215768111|dbj|BAH00340.1| unnamed protein product [Oryza sativa Japonica Group]
AEGTA00047	LOC_Os02g30790.1	SAR DNA-binding protein-like, putative, expressed	hypothetical protein OsI_36590 [Oryza sativa Indica Group]
AEGTA30125	LOC_Os05g24880.1	dehydrogenase, putative, expressed	predicted protein [Hordeum vulgare subsp. vulgare]
AEGTA26028	LOC_Os06g41800.1	dihydroflavonol-4-reductase, putative, expressed	hypothetical protein SORBIDRAFT_10g024470 [Sorghum bicolor] >gi|241916915|gb|EER90059.1| hypothetical protein SORBIDRAFT_10g024470 [Sorghum bicolor]
AEGTA21600	LOC_Os01g47430.2	protein of unknown function DUF1296 domain containing protein, expressed	PREDICTED: uncharacterized protein LOC100846506 [Brachypodium distachyon]
AEGTA03154	LOC_Os07g04790.1	OsFBX215 - F-box domain containing protein, expressed	predicted protein [Hordeum vulgare subsp. vulgare]
AEGTA08785	LOC_Os08g32170.1	oxidoreductase, 2OG-FeII oxygenase domain containing protein, putative, expressed	PREDICTED: gibberellin 3-beta-dioxygenase 1-like [Brachypodium distachyon]
AEGTA12645	LOC_Os11g03270.1	nucleoside-triphosphatase, putative, expressed	predicted protein [Hordeum vulgare subsp. vulgare] >gi|326526447|dbj|BAJ97240.1| predicted protein [Hordeum vulgare subsp. vulgare]
AEGTA13081	LOC_Os02g06480.1	SCO1 protein homolog, mitochondrial precursor, putative, expressed	predicted protein [Hordeum vulgare subsp. vulgare]
AEGTA32394	LOC_Os06g42790.2	hydrolase, NUDIX family, domain containing protein, expressed	predicted protein [Hordeum vulgare subsp. vulgare]
AEGTA22072	LOC_Os10g18870.1	dirigent, putative, expressed	TPA: jasmonate-induced protein [Zea mays]
AEGTA01115	LOC_Os08g31760.1	expressed protein	Os08g0411300 [Oryza sativa Japonica Group] >gi|37806181|dbj|BAC99684.1| unknown protein [Oryza sativa Japonica Group] >gi|37806455|dbj|BAC99648.1| unknown protein [Oryza sativa Japonica Group] >gi|113623756|dbj|BAF23701.1| Os08g0411300 [Oryza sativa Japonica Group]
AEGTA21069	LOC_Os04g02280.1	OsFBX114 - F-box domain containing protein, expressed	predicted protein [Hordeum vulgare subsp. vulgare]
AEGTA16966	LOC_Os06g41990.1	M16 domain containing zinc peptidase, putative, expressed	predicted protein [Hordeum vulgare subsp. vulgare]
AEGTA24750	--	--	hypothetical protein [Oryza sativa Japonica Group]
AEGTA42941	LOC_Os09g15540.1	OsFBX312 - F-box domain containing protein, expressed	predicted protein [Hordeum vulgare subsp. vulgare]
AEGTA42489	LOC_Os05g32420.1	expressed protein	hypothetical protein ZEAMMB73_831028 [Zea mays]
AEGTA27162	--	--	PREDICTED: putative G3BP-like protein-like [Brachypodium distachyon]
AEGTA28304	LOC_Os02g04550.1	expressed protein	predicted protein [Hordeum vulgare subsp. vulgare]
AEGTA14053	LOC_Os07g35130.1	OsFBX240 - F-box domain containing protein, expressed	PREDICTED: F-box protein At5g07610-like [Brachypodium distachyon]
AEGTA06369	LOC_Os01g13610.1	isoflavone reductase homolog IRL, putative, expressed	PREDICTED: isoflavone reductase homolog A622-like [Brachypodium distachyon]
AEGTA08236	--	--	predicted protein [Hordeum vulgare subsp. vulgare]
AEGTA12691	LOC_Os09g37510.1	DUF292 domain containing protein, expressed	predicted protein [Hordeum vulgare subsp. vulgare]
AEGTA10964	LOC_Os08g09450.1	OsFBL41 - F-box domain and LRR containing protein, expressed	predicted protein [Hordeum vulgare subsp. vulgare]
AEGTA29529	LOC_Os02g46962.3	VHS and GAT domain containing protein, expressed	predicted protein [Hordeum vulgare subsp. vulgare]
AEGTA04309	LOC_Os06g39590.1	OsIAA23 - Auxin-responsive Aux/IAA gene family member, expressed	uncharacterized protein LOC100272577 [Zea mays] >gi|194699800|gb|ACF83984.1| unknown [Zea mays] >gi|195613186|gb|ACG28423.1| IAA23 - auxin-responsive Aux/IAA family member [Zea mays] >gi|413943796|gb|AFW76445.1| IAA23-auxin-responsive Aux/IAA family member [Zea mays]
AEGTA12564	LOC_Os06g36270.3	receptor-like protein kinase 5 precursor, putative, expressed	putative serine-threonine protein kinase [Hordeum vulgare subsp. vulgare]
AEGTA13448	LOC_Os11g11490.1	TKL_IRAK_CR4L.7 - The CR4L subfamily has homology with Crinkly4, expressed	predicted protein [Hordeum vulgare subsp. vulgare]
AEGTA12033	LOC_Os06g41020.1	DUF1680 domain containing protein, putative, expressed	predicted protein [Hordeum vulgare subsp. vulgare]
AEGTA29415	LOC_Os07g08960.1	RNA recognition motif containing protein, expressed	predicted protein [Hordeum vulgare subsp. vulgare]
AEGTA43549	--	--	--
AEGTA11212	LOC_Os02g56250.1	GATA zinc finger domain containing protein, expressed	predicted protein [Hordeum vulgare subsp. vulgare] >gi|326513765|dbj|BAJ87901.1| predicted protein [Hordeum vulgare subsp. vulgare]
AEGTA17079	LOC_Os08g05480.1	OsFBX261 - F-box domain containing protein, expressed	predicted protein [Hordeum vulgare subsp. vulgare]
AEGTA08956	LOC_Os04g50208.2	phosphoenolpyruvate carboxykinase, putative, expressed	predicted protein [Hordeum vulgare subsp. vulgare]
AEGTA23997	LOC_Os04g34540.2	expressed protein	H0525E10.17 [Oryza sativa Indica Group]
AEGTA02209	LOC_Os01g14090.1	kinesin motor domain containing protein, putative, expressed	PREDICTED: kinesin-4-like [Brachypodium distachyon]
AEGTA32018	LOC_Os01g04040.1	BBTI11 - Bowman-Birk type bran trypsin inhibitor precursor, putative, expressed	wali6 [Triticum aestivum] >gi|1090844|prf||2019486A wali6 gene
AEGTA32038	LOC_Os10g41030.1	agenet domain containing protein, putative, expressed	PREDICTED: uncharacterized protein LOC100827174 [Brachypodium distachyon]
AEGTA42735	LOC_Os05g05620.1	glutathione S-transferase, putative, expressed	predicted protein [Hordeum vulgare subsp. vulgare]
AEGTA16309	LOC_Os09g37470.1	OsSAUR52 - Auxin-responsive SAUR gene family member, expressed	PREDICTED: uncharacterized protein LOC100820959 [Brachypodium distachyon]
AEGTA27070	LOC_Os06g42810.1	UBA and UBX domain-containing protein, putative, expressed	PREDICTED: UBA and UBX domain-containing protein At4g15410-like [Brachypodium distachyon]
AEGTA14422	LOC_Os03g18010.1	phospholipase C, putative, expressed	PREDICTED: phosphoinositide phospholipase C 4-like isoform 1 [Brachypodium distachyon]
AEGTA21112	LOC_Os01g44960.1	hydrolase, alpha/beta fold family domain containing protein, expressed	predicted protein [Hordeum vulgare subsp. vulgare]
AEGTA12875	LOC_Os02g05950.1	phytosulfokine receptor precursor, putative, expressed	hypothetical protein SORBIDRAFT_04g003810 [Sorghum bicolor] >gi|241933150|gb|EES06295.1| hypothetical protein SORBIDRAFT_04g003810 [Sorghum bicolor]
AEGTA06180	LOC_Os01g53800.1	glutamate carboxypeptidase 2, putative, expressed	predicted protein [Hordeum vulgare subsp. vulgare]
AEGTA22556	LOC_Os01g66690.1	ZIP4/SPO22, putative, expressed	predicted protein [Hordeum vulgare subsp. vulgare]
AEGTA33067	LOC_Os08g28540.1	resistance protein LR10, putative, expressed	predicted protein [Hordeum vulgare subsp. vulgare]
AEGTA29908	LOC_Os03g02420.1	KH domain containing protein, putative, expressed	predicted protein [Hordeum vulgare subsp. vulgare]
AEGTA23607	LOC_Os02g18070.1	NB-ARC domain containing protein, expressed	predicted protein [Hordeum vulgare subsp. vulgare]
AEGTA08292	LOC_Os01g20160.1	OsHKT1;5 - Na+ transporter, expressed	HKT8 [Triticum aestivum] >gi|109452938|gb|ABG33949.1| HKT8 [Triticum aestivum]
AEGTA21617	LOC_Os10g22520.1	cellulase, putative, expressed	predicted protein [Hordeum vulgare subsp. vulgare] >gi|326523025|dbj|BAJ88558.1| predicted protein [Hordeum vulgare subsp. vulgare]
AEGTA07520	LOC_Os01g70240.1	expressed protein	hypothetical protein OsI_05024 [Oryza sativa Indica Group]
AEGTA22357	LOC_Os04g56990.1	Myb-like DNA-binding domain containing protein, putative, expressed	OSJNBa0087O24.8 [Oryza sativa Japonica Group] >gi|222629725|gb|EEE61857.1| hypothetical protein OsJ_16532 [Oryza sativa Japonica Group]
AEGTA42983	LOC_Os09g39320.1	CTR1-like protein kinase, putative, expressed	PREDICTED: uncharacterized protein LOC100844581 [Brachypodium distachyon]
AEGTA22221	LOC_Os10g29230.1	MBTB49 - Bric-a-Brac, Tramtrack, Broad Complex BTB domain with Meprin and TRAF Homology MATH domain, expressed	BTB-domain containing protein [Triticum durum]
AEGTA11321	LOC_Os03g61700.1	expressed protein	predicted protein [Hordeum vulgare subsp. vulgare]
AEGTA06566	--	--	--
AEGTA32272	LOC_Os06g37440.1	elongation factor 1-gamma, putative, expressed	PREDICTED: elongation factor 1-gamma 2-like [Brachypodium distachyon]
AEGTA07528	LOC_Os05g45570.1	expressed protein	F-box protein [Hordeum bulbosum]
AEGTA29470	LOC_Os02g48110.1	DnaK family protein, putative, expressed	predicted protein [Hordeum vulgare subsp. vulgare]
AEGTA01676	LOC_Os09g34130.1	GRAM domain containing protein, expressed	TPA: hypothetical protein ZEAMMB73_134892 [Zea mays]
AEGTA08743	LOC_Os07g48060.1	peroxidase precursor, putative, expressed	hypothetical protein OsI_27331 [Oryza sativa Indica Group]
AEGTA30675	LOC_Os12g04924.1	ubiquitin-like protein 5, putative, expressed	PREDICTED: ubiquitin-like protein 5-like [Brachypodium distachyon]
AEGTA03775	--	--	--
AEGTA02723	LOC_Os03g19900.1	AP2 domain containing protein, expressed	PREDICTED: AP2-like ethylene-responsive transcription factor AIL5-like [Brachypodium distachyon]
AEGTA24063	--	--	--
AEGTA15791	LOC_Os05g42210.1	serine/threonine-protein kinase receptor precursor, putative, expressed	predicted protein [Hordeum vulgare subsp. vulgare] >gi|326493618|dbj|BAJ85270.1| predicted protein [Hordeum vulgare subsp. vulgare] >gi|326531550|dbj|BAJ97779.1| predicted protein [Hordeum vulgare subsp. vulgare]
AEGTA10047	LOC_Os08g06100.1	O-methyltransferase, putative, expressed	O-methytransferase 4 [Triticum aestivum]
AEGTA08550	LOC_Os02g36600.1	aldose 1-epimerase, putative, expressed	predicted protein [Hordeum vulgare subsp. vulgare]
AEGTA33108	LOC_Os07g18120.1	aldehyde oxidase, putative, expressed	PREDICTED: putative aldehyde oxidase-like protein-like [Brachypodium distachyon]
AEGTA09745	LOC_Os02g58360.1	expressed protein	hypothetical protein OsI_09553 [Oryza sativa Indica Group]
AEGTA14644	LOC_Os07g47110.1	OsFBT11 - F-box and tubby domain containing protein, expressed	predicted protein [Hordeum vulgare subsp. vulgare]
AEGTA19715	LOC_Os08g43815.1	expressed protein	PREDICTED: uncharacterized protein LOC100842779 [Brachypodium distachyon]
AEGTA27576	LOC_Os02g50620.1	dehydrogenase E1 component domain containing protein, expressed	PREDICTED: pyruvate dehydrogenase E1 component subunit alpha, mitochondrial-like [Brachypodium distachyon]
AEGTA06016	LOC_Os09g13880.1	SWIM zinc finger family protein, putative, expressed	predicted protein [Hordeum vulgare subsp. vulgare]
AEGTA23957	LOC_Os06g46350.1	PLA IIIA/PLP7, putative, expressed	predicted protein [Hordeum vulgare subsp. vulgare]
AEGTA20732	LOC_Os11g25860.1	protein Kinase, putative, expressed	predicted protein [Hordeum vulgare subsp. vulgare]
AEGTA31745	--	--	predicted protein [Hordeum vulgare subsp. vulgare]
AEGTA04966	LOC_Os10g39600.1	expressed protein	hypothetical protein SORBIDRAFT_01g005035 [Sorghum bicolor] >gi|241917585|gb|EER90729.1| hypothetical protein SORBIDRAFT_01g005035 [Sorghum bicolor]
AEGTA12035	LOC_Os01g13930.1	expressed protein	predicted protein [Hordeum vulgare subsp. vulgare]
AEGTA12988	LOC_Os04g56910.1	transferase family protein, putative, expressed	predicted protein [Hordeum vulgare subsp. vulgare]
AEGTA03966	LOC_Os09g03090.1	expressed protein	Os09g0119100 [Oryza sativa Japonica Group] >gi|113630824|dbj|BAF24505.1| Os09g0119100 [Oryza sativa Japonica Group] >gi|215736859|dbj|BAG95788.1| unnamed protein product [Oryza sativa Japonica Group]
AEGTA32511	LOC_Os09g28570.2	zinc-binding alcohol dehydrogenase domain-containing protein 2, putative, expressed	predicted protein [Hordeum vulgare subsp. vulgare]
AEGTA09850	LOC_Os02g04660.1	arginine N-methyltransferase 5, putative, expressed	predicted protein [Hordeum vulgare subsp. vulgare]
AEGTA43276	LOC_Os08g20480.1	OsFBO20 - F-box and other domain containing protein, expressed	PREDICTED: uncharacterized protein LOC100825811 [Brachypodium distachyon]
AEGTA09474	LOC_Os01g58910.1	auxin-induced protein 5NG4, putative, expressed	PREDICTED: auxin-induced protein 5NG4 isoform 1 [Vitis vinifera]
AEGTA32409	LOC_Os01g14980.2	RPA3 - Putative single-stranded DNA binding complex subunit 3, expressed	predicted protein [Hordeum vulgare subsp. vulgare]
AEGTA31591	LOC_Os05g41230.1	BRASSINOSTEROID INSENSITIVE 1-associated receptor kinase 1 precursor, putative, expressed	Os01g0809300 [Oryza sativa Japonica Group] >gi|29468122|gb|AAO85403.1|AF364178_1 leucine-rich repeat protein [Oryza sativa] >gi|29468120|gb|AAO85402.1| leucine-rich repeat protein [Oryza sativa] >gi|55297657|dbj|BAD68228.1| leucine-rich repeat protein [Oryza sativa Japonica Group] >gi|113534109|dbj|BAF06492.1| Os01g0809300 [Oryza sativa Japonica Group] >gi|215697906|dbj|BAG92148.1| unnamed protei…
AEGTA02151	LOC_Os08g38580.1	harpin-induced protein 1 domain containing protein, expressed	PREDICTED: uncharacterized protein LOC100829927 [Brachypodium distachyon]
AEGTA32424	LOC_Os09g34860.1	hydrolase, alpha/beta fold family domain containing protein, expressed	Os09g0520200 [Oryza sativa Japonica Group] >gi|255679068|dbj|BAF25611.2| Os09g0520200 [Oryza sativa Japonica Group]
AEGTA24770	LOC_Os06g43520.1	cytochrome P450 71D7, putative, expressed	PREDICTED: uncharacterized protein LOC100829883 [Brachypodium distachyon]
AEGTA05886	--	--	low affinity nitrate transporter NRT1.2 [Triticum aestivum]
AEGTA07223	LOC_Os01g18170.1	Cupin domain containing protein, expressed	predicted protein [Hordeum vulgare subsp. vulgare]
AEGTA27458	LOC_Os01g59990.2	ribosomal protein L24, putative, expressed	RecName: Full=60S ribosomal protein L24 >gi|1154859|emb|CAA63960.1| L24 ribosomal protein [Hordeum vulgare subsp. vulgare] >gi|326506376|dbj|BAJ86506.1| predicted protein [Hordeum vulgare subsp. vulgare]
AEGTA20190	LOC_Os03g18790.1	SAG20, putative, expressed	Os03g0299800 [Oryza sativa Japonica Group] >gi|108707676|gb|ABF95471.1| Protein of unknown function, DUF614 containing protein, expressed [Oryza sativa Japonica Group] >gi|113548321|dbj|BAF11764.1| Os03g0299800 [Oryza sativa Japonica Group] >gi|222624761|gb|EEE58893.1| hypothetical protein OsJ_10515 [Oryza sativa Japonica Group]
AEGTA32533	LOC_Os01g55260.1	AAA-type ATPase family protein, putative, expressed	PREDICTED: katanin p60 ATPase-containing subunit A-like 2-like [Brachypodium distachyon]
AEGTA09936	LOC_Os08g43010.1	disease resistance RPP13-like protein 1, putative, expressed	PREDICTED: putative disease resistance protein RGA1-like [Brachypodium distachyon]
AEGTA25508	LOC_Os05g41990.1	peroxidase precursor, putative, expressed	class III peroxidase [Triticum aestivum]
AEGTA31618	LOC_Os01g73730.1	RCLEA5 - Root cap and Late embryogenesis related family protein precursor, expressed	predicted protein [Hordeum vulgare subsp. vulgare]
AEGTA42520	LOC_Os10g41270.1	triacylglycerol lipase like protein, putative, expressed	predicted protein [Hordeum vulgare subsp. vulgare]
AEGTA14352	LOC_Os01g21070.1	endoglucanase, putative, expressed	predicted protein [Hordeum vulgare subsp. vulgare]
AEGTA07006	LOC_Os06g38950.1	ABC transporter, ATP-binding protein, putative, expressed	PREDICTED: ABC transporter A family member 4-like [Brachypodium distachyon]
AEGTA21216	LOC_Os12g13030.1	osFTL7 FT-Like7 homologous to Flowering Locus T gene; contains Pfam profile PF01161: Phosphatidylethanolamine-binding protein, expressed	Flowering Locus T-like protein, putative [Triticum aestivum]
AEGTA14763	LOC_Os01g41290.1	OsFBD5 - F-box and FBD domain containing protein, expressed	predicted protein [Hordeum vulgare subsp. vulgare]
AEGTA04676	LOC_Os07g09870.1	OsFBA2 - F-box and FBA domain containing protein, expressed	hypothetical protein OsI_21049 [Oryza sativa Indica Group]
AEGTA18752	LOC_Os11g16530.1	mal, putative, expressed	PREDICTED: disease resistance protein RPM1-like [Brachypodium distachyon]
AEGTA31948	LOC_Os03g15960.1	hsp20/alpha crystallin family protein, putative, expressed	predicted protein [Hordeum vulgare subsp. vulgare]
AEGTA17910	LOC_Os01g49390.1	IPP transferase, putative, expressed	PREDICTED: adenylate isopentenyltransferase 1, chloroplastic-like [Brachypodium distachyon]
AEGTA10792	LOC_Os01g44069.1	glycerol-3-phosphate acyltransferase, putative, expressed	predicted protein [Hordeum vulgare subsp. vulgare]
AEGTA26172	LOC_Os04g42010.1	RNA binding protein, putative, expressed	predicted protein [Hordeum vulgare subsp. vulgare]
AEGTA21982	LOC_Os12g07310.1	citrate-binding protein precursor, putative, expressed	PREDICTED: citrate-binding protein-like [Brachypodium distachyon]
AEGTA30109	LOC_Os03g15020.2	beta-galactosidase precursor, putative, expressed	predicted protein [Hordeum vulgare subsp. vulgare]
AEGTA16283	LOC_Os09g18390.1	flavonol synthase/flavanone 3-hydroxylase, putative, expressed	hypothetical protein OsI_31023 [Oryza sativa Indica Group]
AEGTA32865	--	--	--
AEGTA20792	LOC_Os02g18640.1	OsFBX45 - F-box domain containing protein, expressed	uncharacterized LOC100384571 [Zea mays] >gi|238005978|gb|ACR34024.1| unknown [Zea mays] >gi|413936318|gb|AFW70869.1| F-box domain containing protein [Zea mays]
AEGTA11887	LOC_Os09g32310.1	expressed protein	predicted protein [Hordeum vulgare subsp. vulgare]
AEGTA20284	LOC_Os06g01250.1	cytochrome P450, putative, expressed	predicted protein [Hordeum vulgare subsp. vulgare]
AEGTA03096	LOC_Os01g70590.1	DUF567 domain containing protein, putative, expressed	hypothetical protein SORBIDRAFT_03g044890 [Sorghum bicolor] >gi|241931012|gb|EES04157.1| hypothetical protein SORBIDRAFT_03g044890 [Sorghum bicolor]
AEGTA15783	LOC_Os03g06220.1	DEAD-box ATP-dependent RNA helicase, putative, expressed	PREDICTED: DEAD-box ATP-dependent RNA helicase 38-like [Brachypodium distachyon]
AEGTA03806	LOC_Os04g06840.1	expressed protein	OSIGBa0147M20.2 [Oryza sativa Indica Group]
AEGTA21536	--	--	predicted protein [Hordeum vulgare subsp. vulgare]
AEGTA19519	LOC_Os12g39300.1	cytochrome P450, putative, expressed	PREDICTED: cytochrome P450 81D1-like [Brachypodium distachyon]
AEGTA04649	LOC_Os01g57400.1	lysM domain containing protein, putative	PREDICTED: uncharacterized protein LOC100821098 [Brachypodium distachyon]
AEGTA05764	LOC_Os03g38470.1	GDSL-like lipase/acylhydrolase, putative, expressed	predicted protein [Hordeum vulgare subsp. vulgare]
AEGTA24810	LOC_Os12g32940.1	transporter family protein, putative, expressed	PREDICTED: polyol transporter 5-like [Brachypodium distachyon]
AEGTA12278	LOC_Os05g01444.1	polygalacturonase inhibitor precursor, putative, expressed	predicted protein [Hordeum vulgare subsp. vulgare]
AEGTA15032	LOC_Os01g10930.1	peptide-N4-asparagine amidase A, putative, expressed	PREDICTED: peptide-N4-(N-acetyl-beta-glucosaminyl)asparagine amidase A-like [Brachypodium distachyon]
AEGTA29107	LOC_Os08g40790.1	DNA repair ATPase-related, putative, expressed	predicted protein [Hordeum vulgare subsp. vulgare]
AEGTA07458	--	--	--
AEGTA04778	LOC_Os06g45890.1	MYB family transcription factor, putative, expressed	MYB-related protein [Aegilops speltoides]
AEGTA11667	LOC_Os03g57050.1	expressed protein	predicted protein [Hordeum vulgare subsp. vulgare]
AEGTA04186	LOC_Os02g55980.1	vacuolar protein sorting 55 family protein, putative, expressed	PREDICTED: vacuolar protein sorting-associated protein 55 homolog [Brachypodium distachyon]
AEGTA30264	LOC_Os02g27950.2	ataxin-2 related protein, putative, expressed	predicted protein [Hordeum vulgare subsp. vulgare]
AEGTA12732	LOC_Os10g29310.1	MBTB51 - Bric-a-Brac, Tramtrack, Broad Complex BTB domain with Meprin and TRAF Homology MATH domain, expressed	PREDICTED: LOW QUALITY PROTEIN: BTB/POZ and MATH domain-containing protein 2-like [Brachypodium distachyon]
AEGTA32549	LOC_Os01g58380.1	3-hydroxybutyryl-CoA dehydrogenase, putative, expressed	predicted protein [Hordeum vulgare subsp. vulgare]
AEGTA19161	LOC_Os09g27060.1	SNF2 family N-terminal domain containing protein, expressed	PREDICTED: ATP-dependent DNA helicase DDM1-like [Brachypodium distachyon]
AEGTA42939	LOC_Os05g50360.1	anaphase-promoting complex subunit 10, putative, expressed	unknown [Zea mays] >gi|413948347|gb|AFW80996.1| hypothetical protein ZEAMMB73_722151 [Zea mays]
AEGTA43833	LOC_Os05g28210.1	small hydrophilic plant seed protein, putative, expressed	Em protein [Triticum aestivum] >gi|7594652|emb|CAB88089.1| Early-methionine-labelled polypeptide [Secale cereale]
AEGTA42291	LOC_Os06g03486.1	expressed protein	--
AEGTA09063	LOC_Os03g62610.1	RNA-binding protein containing a PIN domain, putative, expressed	PREDICTED: uncharacterized protein LOC100834883 [Brachypodium distachyon]
AEGTA14001	LOC_Os04g49890.1	multidrug resistance-associated protein, putative, expressed	hypothetical protein OsJ_15949 [Oryza sativa Japonica Group]
AEGTA27623	LOC_Os10g35540.1	hydrolase, alpha/beta fold family domain containing protein, expressed	hypothetical protein SORBIDRAFT_05g003700 [Sorghum bicolor] >gi|241936163|gb|EES09308.1| hypothetical protein SORBIDRAFT_05g003700 [Sorghum bicolor]
AEGTA01941	--	--	--
AEGTA08551	LOC_Os08g40170.2	cyclin-dependent kinase B2-1, putative, expressed	TPA: putative cyclin-dependent protein kinase family protein [Zea mays]
AEGTA43973	--	--	--
AEGTA01218	LOC_Os02g05640.1	homeobox associated leucine zipper, putative, expressed	hypothetical protein SORBIDRAFT_04g003610 [Sorghum bicolor] >gi|241931381|gb|EES04526.1| hypothetical protein SORBIDRAFT_04g003610 [Sorghum bicolor]
AEGTA29055	LOC_Os03g19500.1	ubiquitin-conjugating enzyme, putative, expressed	predicted protein [Hordeum vulgare subsp. vulgare]
AEGTA15518	LOC_Os02g54254.3	saccharopine dehydrogenase, putative, expressed	lysine ketoglutarate reductase/saccharopine dehydrogenase [Triticum turgidum]
AEGTA16800	LOC_Os02g49720.3	aldehyde dehydrogenase, putative, expressed	hypothetical protein OsI_08800 [Oryza sativa Indica Group]
AEGTA09899	LOC_Os12g16200.1	glutathione synthetase, chloroplast precursor, putative, expressed	predicted protein [Hordeum vulgare subsp. vulgare]
AEGTA32782	LOC_Os09g29380.1	expressed protein	predicted protein [Hordeum vulgare subsp. vulgare]
AEGTA23942	LOC_Os10g42430.1	transcription factor MYC7E, putative, expressed	hypothetical protein OsI_27105 [Oryza sativa Indica Group]
AEGTA25221	LOC_Os04g43840.1	possible lysine decarboxylase domain containing protein, expressed	PREDICTED: probable cytokinin riboside 5'-monophosphate phosphoribohydrolase LOGL6-like [Brachypodium distachyon]
AEGTA25184	LOC_Os06g42810.1	UBA and UBX domain-containing protein, putative, expressed	predicted protein [Hordeum vulgare subsp. vulgare]
AEGTA42450	LOC_Os09g28560.1	protein phosphotase protein, putative, expressed	PREDICTED: probable protein phosphatase 2C 69-like [Brachypodium distachyon]
AEGTA12977	LOC_Os06g49220.1	peptide transporter, putative, expressed	predicted protein [Hordeum vulgare subsp. vulgare]
AEGTA43368	LOC_Os04g56500.1	expressed protein	Os04g0660000 [Oryza sativa Japonica Group] >gi|19387280|gb|AAL87191.1|AF480497_19 hypothetical protein [Oryza sativa Japonica Group] >gi|113565711|dbj|BAF16054.1| Os04g0660000 [Oryza sativa Japonica Group] >gi|116310866|emb|CAH67808.1| OSIGBa0132E09-OSIGBa0108L24.22 [Oryza sativa Indica Group] >gi|125550080|gb|EAY95902.1| hypothetical protein OsI_17765 [Oryza sativa Indica Group]
AEGTA26771	LOC_Os09g33580.1	BEE 1, putative, expressed	predicted protein [Hordeum vulgare subsp. vulgare]
AEGTA03725	LOC_Os11g40590.2	DUF1399 containing protein, putative, expressed	pg1, putative, expressed [Triticum aestivum]
AEGTA14270	LOC_Os06g45950.1	OsSAUR25 - Auxin-responsive SAUR gene family member, expressed	--
AEGTA31319	LOC_Os03g41438.1	serpin domain containing protein, putative, expressed	serpin-N3.2 [Triticum aestivum]
AEGTA02453	LOC_Os05g45470.1	hypothetical protein	hypothetical protein SORBIDRAFT_02g036970 [Sorghum bicolor] >gi|241926439|gb|EER99583.1| hypothetical protein SORBIDRAFT_02g036970 [Sorghum bicolor]
AEGTA22032	LOC_Os06g11500.1	MCM9 - Putative minichromosome maintenance MCM family subunit 9, expressed	PREDICTED: DNA replication licensing factor MCM9-like [Brachypodium distachyon]
AEGTA25364	LOC_Os04g56460.1	MBTB9 - Bric-a-Brac, Tramtrack, Broad Complex BTB domain with Meprin and TRAF Homology MATH domain, expressed	hypothetical protein SORBIDRAFT_06g031510 [Sorghum bicolor] >gi|241938444|gb|EES11589.1| hypothetical protein SORBIDRAFT_06g031510 [Sorghum bicolor]
AEGTA17743	LOC_Os07g40290.1	OsGH3.8 - Probable indole-3-acetic acid-amido synthetase, expressed	predicted protein [Hordeum vulgare subsp. vulgare]
AEGTA25814	LOC_Os06g01580.1	LTPL127 - Protease inhibitor/seed storage/LTP family protein precursor, expressed	hypothetical protein ZEAMMB73_070531 [Zea mays]
AEGTA17343	LOC_Os05g46520.1	polygalacturonase, putative, expressed	polygalacturonase, putative, expressed [Triticum aestivum]
AEGTA31430	LOC_Os06g09890.4	smr domain containing protein, expressed	predicted protein [Hordeum vulgare subsp. vulgare]
AEGTA24270	--	--	--
AEGTA22323	LOC_Os05g43860.1	expressed protein	predicted protein [Hordeum vulgare subsp. vulgare]
AEGTA12324	LOC_Os03g08080.1	YGGT family protein, putative, expressed	predicted protein [Hordeum vulgare subsp. vulgare] >gi|326511683|dbj|BAJ91986.1| predicted protein [Hordeum vulgare subsp. vulgare]
AEGTA42469	LOC_Os03g44780.1	elongation factor Tu family protein, putative, expressed	predicted protein [Hordeum vulgare subsp. vulgare]
AEGTA32720	LOC_Os03g04360.1	inorganic phosphate transporter, putative, expressed	phosphate transporter [Hordeum vulgare subsp. vulgare]
AEGTA21581	LOC_Os03g03320.1	expressed protein	predicted protein [Hordeum vulgare subsp. vulgare]
AEGTA04399	LOC_Os05g39390.1	outer membrane protein, OMP85 family protein, expressed	predicted protein [Hordeum vulgare subsp. vulgare]
AEGTA32667	LOC_Os06g36360.1	expressed protein	predicted protein [Hordeum vulgare subsp. vulgare]
AEGTA11276	LOC_Os03g14180.1	hsp20/alpha crystallin family protein, putative, expressed	26.8kDa heat-shock protein [Triticum turgidum subsp. dicoccon]
AEGTA29775	LOC_Os06g48180.1	glycosyl hydrolases family 16, putative, expressed	xyloglucan xyloglucosyl transferase [Hordeum vulgare] >gi|326514372|dbj|BAJ96173.1| predicted protein [Hordeum vulgare subsp. vulgare]
AEGTA08208	LOC_Os02g57400.2	2-phosphoglycerate kinase-related, putative, expressed	predicted protein [Hordeum vulgare subsp. vulgare]
AEGTA02020	LOC_Os07g14420.1	expressed protein	hypothetical protein OsI_13140 [Oryza sativa Indica Group]
AEGTA00183	LOC_Os02g15160.1	OsFBX40 - F-box domain containing protein, expressed	PREDICTED: uncharacterized protein LOC100840012 [Brachypodium distachyon]
AEGTA04477	LOC_Os03g11470.1	DEAD/DEAH box helicase domain containing protein, expressed	PREDICTED: activating signal cointegrator 1 complex subunit 3 [Brachypodium distachyon]
AEGTA14952	LOC_Os08g13030.1	MBTB21 - Bric-a-Brac, Tramtrack, Broad Complex BTB domain with Meprin and TRAF Homology MATH domain, expressed	PREDICTED: BTB/POZ and MATH domain-containing protein 2-like [Brachypodium distachyon]
AEGTA01315	LOC_Os04g32340.1	RNA-binding motif protein, putative, expressed	PREDICTED: zinc finger CCCH domain-containing protein 27-like [Brachypodium distachyon]
AEGTA17245	LOC_Os10g03320.1	UDP-glucoronosyl and UDP-glucosyl transferase domain containing protein, expressed	predicted protein [Hordeum vulgare subsp. vulgare]
AEGTA23457	LOC_Os01g49529.2	OsWAK10d - OsWAK receptor-like cytoplasmic kinase OsWAK-RLCK, expressed	predicted protein [Hordeum vulgare subsp. vulgare]
AEGTA29861	LOC_Os05g07090.1	acyl-coenzyme A dehydrogenase, mitochondrial precursor, putative, expressed	PREDICTED: acyl-coenzyme A oxidase 4, peroxisomal-like [Brachypodium distachyon]
AEGTA22888	LOC_Os09g03630.1	ankyrin, putative, expressed	Os09g0124800 [Oryza sativa Japonica Group] >gi|47497788|dbj|BAD19887.1| ankyrin repeat protein E4_8-like [Oryza sativa Japonica Group] >gi|113630839|dbj|BAF24520.1| Os09g0124800 [Oryza sativa Japonica Group] >gi|222641080|gb|EEE69212.1| hypothetical protein OsJ_28424 [Oryza sativa Japonica Group]
AEGTA03933	LOC_Os04g33700.1	ABC transmembrane transporter domain containing protein, expressed	PREDICTED: ABC transporter B family member 29, chloroplastic-like [Brachypodium distachyon]
AEGTA00398	LOC_Os11g06870.1	glyoxal oxidase-related, putative, expressed	putative ZmEBE-1 protein [Oryza sativa Japonica Group]
AEGTA06950	LOC_Os01g22630.2	ECT protein, putative, expressed	predicted protein [Hordeum vulgare subsp. vulgare]
AEGTA11547	LOC_Os08g43220.1	OsFBX305 - F-box domain containing protein, expressed	hypothetical protein [Oryza sativa Japonica Group] >gi|108710384|gb|ABF98179.1| F-box domain containing protein [Oryza sativa Japonica Group]
AEGTA14919	LOC_Os09g26160.1	glutamate receptor, putative, expressed	predicted protein [Hordeum vulgare subsp. vulgare]
AEGTA25777	LOC_Os02g41500.1	OsWAK13 - OsWAK receptor-like protein kinase, expressed	predicted protein [Hordeum vulgare subsp. vulgare]
AEGTA09461	LOC_Os04g59040.2	soluble inorganic pyrophosphatase, putative, expressed	PREDICTED: soluble inorganic pyrophosphatase-like [Brachypodium distachyon]
AEGTA19511	LOC_Os09g36250.1	MYB family transcription factor, putative, expressed	predicted protein [Hordeum vulgare subsp. vulgare]
AEGTA00432	--	--	predicted protein [Hordeum vulgare subsp. vulgare] >gi|326516376|dbj|BAJ92343.1| predicted protein [Hordeum vulgare subsp. vulgare]
AEGTA06451	LOC_Os04g35600.1	OsPDIL1-2 protein disulfide isomerase PDIL1-2, expressed	predicted protein [Hordeum vulgare subsp. vulgare]
AEGTA27412	LOC_Os08g41710.1	FHA domain containing protein, putative, expressed	predicted protein [Hordeum vulgare subsp. vulgare]
AEGTA23950	--	--	hypothetical protein ZEAMMB73_608049 [Zea mays]
AEGTA08888	LOC_Os05g08854.1	expressed protein	PREDICTED: uncharacterized protein LOC100824901 [Brachypodium distachyon]
AEGTA42417	LOC_Os05g48820.1	DDT, putative, expressed	PREDICTED: uncharacterized protein LOC100835009 [Brachypodium distachyon]
AEGTA20844	LOC_Os01g05960.1	receptor kinase, putative, expressed	predicted protein [Hordeum vulgare subsp. vulgare]
AEGTA02264	LOC_Os07g06860.1	gibberellin receptor GID1L2, putative, expressed	predicted protein [Hordeum vulgare subsp. vulgare]
AEGTA23155	LOC_Os03g07940.1	AP2 domain containing protein, expressed	hypothetical protein OsI_10229 [Oryza sativa Indica Group]
AEGTA04731	LOC_Os03g52160.1	regulatory protein, putative, expressed	PREDICTED: uncharacterized protein At1g28695-like [Brachypodium distachyon]
AEGTA05910	LOC_Os02g34860.1	Regulator of chromosome condensation domain containing protein, expressed	predicted protein [Hordeum vulgare subsp. vulgare] >gi|326518534|dbj|BAJ88296.1| predicted protein [Hordeum vulgare subsp. vulgare]
AEGTA15329	LOC_Os03g22510.1	expressed protein	predicted protein [Hordeum vulgare subsp. vulgare] >gi|326514856|dbj|BAJ99789.1| predicted protein [Hordeum vulgare subsp. vulgare] >gi|326523677|dbj|BAJ93009.1| predicted protein [Hordeum vulgare subsp. vulgare]
AEGTA18347	LOC_Os05g37730.1	MYB family transcription factor, putative, expressed	MYB-related protein [Triticum aestivum]
AEGTA05261	LOC_Os03g60240.2	SCAR-like protein 1, putative, expressed	PREDICTED: LOW QUALITY PROTEIN: SCAR-like protein 1-like [Brachypodium distachyon]
AEGTA07423	LOC_Os08g03420.2	kelch repeat protein, putative, expressed	unknown [Zea mays] >gi|413921375|gb|AFW61307.1| kelch motif family protein [Zea mays]
AEGTA27781	LOC_Os07g17010.1	chalcone synthase, putative, expressed	predicted protein [Hordeum vulgare subsp. vulgare]
AEGTA42496	LOC_Os06g47880.1	cell division control protein 2 homolog 3, putative, expressed	predicted protein [Hordeum vulgare subsp. vulgare]
AEGTA00832	LOC_Os10g41590.1	zinc finger, C3HC4 type domain containing protein, expressed	PREDICTED: E3 ubiquitin-protein ligase BRE1-like 2-like [Brachypodium distachyon]
AEGTA06479	LOC_Os05g48070.1	expressed protein	predicted protein [Hordeum vulgare subsp. vulgare]
AEGTA04553	LOC_Os02g33420.1	ATPase, AAA family protein, expressed	PREDICTED: chaperone protein ClpB1-like [Brachypodium distachyon]
AEGTA27661	LOC_Os12g29400.1	GRAM domain containing protein, expressed	predicted protein [Hordeum vulgare subsp. vulgare] >gi|326497809|dbj|BAJ94767.1| predicted protein [Hordeum vulgare subsp. vulgare] >gi|326498719|dbj|BAK02345.1| predicted protein [Hordeum vulgare subsp. vulgare]
AEGTA01800	LOC_Os07g43890.1	emp24/gp25L/p24 family protein, putative, expressed	uncharacterized protein LOC100191273 precursor [Zea mays] >gi|194688480|gb|ACF78324.1| unknown [Zea mays]
AEGTA27768	LOC_Os09g32330.1	expressed protein	predicted protein [Hordeum vulgare subsp. vulgare] >gi|326489821|dbj|BAJ93984.1| predicted protein [Hordeum vulgare subsp. vulgare] >gi|326525827|dbj|BAJ93090.1| predicted protein [Hordeum vulgare subsp. vulgare] >gi|326530200|dbj|BAJ97526.1| predicted protein [Hordeum vulgare subsp. vulgare]
AEGTA26997	LOC_Os02g51410.1	shikimate kinase, putative, expressed	predicted protein [Hordeum vulgare subsp. vulgare]
AEGTA00678	LOC_Os03g43340.1	expressed protein	hypothetical protein OsJ_11817 [Oryza sativa Japonica Group]
AEGTA00114	LOC_Os12g04940.1	splicing factor, putative, expressed	predicted protein [Hordeum vulgare subsp. vulgare]
AEGTA27004	LOC_Os10g33490.1	expressed protein	hypothetical protein OsJ_31872 [Oryza sativa Japonica Group]
AEGTA13115	LOC_Os01g07980.1	ankyrin, putative, expressed	predicted protein [Hordeum vulgare subsp. vulgare]
AEGTA29869	LOC_Os11g43970.1	AAA-type ATPase family protein, putative, expressed	PREDICTED: uncharacterized protein LOC100840651 [Brachypodium distachyon]
AEGTA00037	LOC_Os01g27650.1	pentatricopeptide, putative, expressed	PREDICTED: pentatricopeptide repeat-containing protein At2g33680-like [Brachypodium distachyon]
AEGTA01744	LOC_Os05g43900.1	expressed protein	hypothetical protein [Oryza sativa Japonica Group] >gi|222632220|gb|EEE64352.1| hypothetical protein OsJ_19192 [Oryza sativa Japonica Group]
AEGTA12321	LOC_Os11g02740.1	expressed protein	predicted protein [Hordeum vulgare subsp. vulgare]
AEGTA17858	LOC_Os08g33880.1	zinc finger A20 and AN1 domain-containing stress-associated protein, putative, expressed	PREDICTED: zinc finger A20 and AN1 domain-containing stress-associated protein 12-like [Brachypodium distachyon]
AEGTA13568	LOC_Os05g04550.1	CAMK_KIN1/SNF1/Nim1_like.3 - CAMK includes calcium/calmodulin depedent protein kinases, expressed	CBL-interacting protein kinase 17 [Hordeum vulgare subsp. spontaneum]
AEGTA28820	LOC_Os06g45730.1	MBTB11 - Bric-a-Brac, Tramtrack, Broad Complex BTB domain with Meprin and TRAF Homology MATH domain, expressed	predicted protein [Hordeum vulgare subsp. vulgare]
AEGTA43204	LOC_Os02g44920.1	protein kinase domain containing protein, expressed	predicted protein [Hordeum vulgare subsp. vulgare]
AEGTA07896	LOC_Os01g54010.1	peptidase, putative, expressed	predicted protein [Hordeum vulgare subsp. vulgare]
AEGTA04443	--	--	PREDICTED: LOW QUALITY PROTEIN: structural maintenance of chromosomes protein 1A-like [Brachypodium distachyon]
AEGTA13990	LOC_Os02g42780.1	lectin receptor-type protein kinase, putative, expressed	PREDICTED: L-type lectin-domain containing receptor kinase IV.2-like [Brachypodium distachyon]
AEGTA02356	LOC_Os05g04680.1	expressed protein	hypothetical protein [Zea mays]
AEGTA00679	--	--	hypothetical protein SORBIDRAFT_02g002930 [Sorghum bicolor] >gi|241922722|gb|EER95866.1| hypothetical protein SORBIDRAFT_02g002930 [Sorghum bicolor]
AEGTA05669	LOC_Os07g35060.2	OsFBX238 - F-box domain containing protein, expressed	predicted protein [Hordeum vulgare subsp. vulgare]
AEGTA11993	LOC_Os01g25990.2	expressed protein	PREDICTED: acyltransferase-like protein At1g54570, chloroplastic-like [Brachypodium distachyon]
AEGTA19916	LOC_Os06g22340.1	cytochrome P450, putative, expressed	uncharacterized protein LOC100193472 [Zea mays] >gi|194693322|gb|ACF80745.1| unknown [Zea mays] >gi|413921301|gb|AFW61233.1| putative cytochrome P450 superfamily protein [Zea mays]
AEGTA04019	LOC_Os02g39960.1	exostosin family protein, putative, expressed	PREDICTED: probable glycosyltransferase At5g20260-like [Brachypodium distachyon]
AEGTA31723	LOC_Os04g49510.1	CAMK_CAMK_like.27 - CAMK includes calcium/calmodulin depedent protein kinases, expressed	calcium-dependent protein kinase [Triticum aestivum]
AEGTA00352	--	--	putative kinesin heavy chain isoform [Triticum aestivum]
AEGTA17838	LOC_Os04g56590.1	ATP/GTP binding protein, putative, expressed	predicted protein [Hordeum vulgare subsp. vulgare] >gi|326503908|dbj|BAK02740.1| predicted protein [Hordeum vulgare subsp. vulgare]
AEGTA11323	LOC_Os04g45290.1	glycosyl hydrolases, putative, expressed	predicted protein [Hordeum vulgare subsp. vulgare]
AEGTA23189	LOC_Os03g05180.1	expressed protein	hypothetical protein SORBIDRAFT_01g047200 [Sorghum bicolor] >gi|241919716|gb|EER92860.1| hypothetical protein SORBIDRAFT_01g047200 [Sorghum bicolor]
AEGTA19250	LOC_Os10g10720.1	retrotransposon protein, putative, unclassified, expressed	hypothetical protein SORBIDRAFT_02g009230 [Sorghum bicolor] >gi|241923089|gb|EER96233.1| hypothetical protein SORBIDRAFT_02g009230 [Sorghum bicolor]
AEGTA24087	LOC_Os03g58040.2	glutamate dehydrogenase protein, putative, expressed	hypothetical protein OsI_13874 [Oryza sativa Indica Group] >gi|125588229|gb|EAZ28893.1| hypothetical protein OsJ_12933 [Oryza sativa Japonica Group]
AEGTA20504	LOC_Os02g44134.1	thioesterase family protein, putative, expressed	predicted protein [Hordeum vulgare subsp. vulgare]
AEGTA17827	LOC_Os10g34040.1	nodulin, putative, expressed	predicted protein [Hordeum vulgare subsp. vulgare]
AEGTA24738	LOC_Os11g16580.1	endonuclease III-like protein 1, putative, expressed	Os11g0267300 [Oryza sativa Japonica Group] >gi|255679984|dbj|BAH95201.1| Os11g0267300 [Oryza sativa Japonica Group]
AEGTA11013	LOC_Os06g20630.1	SAM dependent carboxyl methyltransferase, putative, expressed	predicted protein [Hordeum vulgare subsp. vulgare]
AEGTA01983	LOC_Os08g01810.1	matrix attachment region binding protein, putative, expressed	hypothetical protein [Oryza sativa Japonica Group] >gi|125601944|gb|EAZ41269.1| hypothetical protein OsJ_25777 [Oryza sativa Japonica Group]
AEGTA18302	LOC_Os01g72540.1	OsCML23 - Calmodulin-related calcium sensor protein, expressed	PREDICTED: putative calcium-binding protein CML23-like [Brachypodium distachyon]
AEGTA16399	LOC_Os09g38834.1	OsWAK89b - OsWAK receptor-like protein kinase, expressed	PREDICTED: wall-associated receptor kinase 5-like [Brachypodium distachyon]
AEGTA17818	LOC_Os07g36880.1	expressed protein	hypothetical protein SORBIDRAFT_02g036100 [Sorghum bicolor] >gi|241924221|gb|EER97365.1| hypothetical protein SORBIDRAFT_02g036100 [Sorghum bicolor]
AEGTA23201	LOC_Os01g24340.1	expressed protein	hypothetical protein OsJ_01661 [Oryza sativa Japonica Group]
AEGTA21825	LOC_Os03g56250.1	LRR receptor-like protein kinase, putative, expressed	predicted protein [Hordeum vulgare subsp. vulgare]
AEGTA09489	LOC_Os03g47550.1	expressed protein	predicted protein [Hordeum vulgare subsp. vulgare]
AEGTA08145	LOC_Os05g03920.1	TKL_IRAK_DUF26-lf.3 - DUF26 kinases have homology to DUF26 containing loci, expressed	predicted protein [Hordeum vulgare subsp. vulgare]
AEGTA02419	LOC_Os05g22670.1	transcription factor IIA large subunit, putative, expressed	PREDICTED: uncharacterized protein LOC100827776 [Brachypodium distachyon]
AEGTA42718	LOC_Os03g25980.1	polypyrimidine tract-binding protein, putative, expressed	PREDICTED: polypyrimidine tract-binding protein homolog 1-like [Brachypodium distachyon]
AEGTA08729	LOC_Os11g17380.1	protein kinase domain containing protein, expressed	PREDICTED: uncharacterized protein LOC100829658 [Brachypodium distachyon]
AEGTA01499	LOC_Os07g42900.1	helicase domain-containing protein, putative, expressed	hypothetical protein OsI_26907 [Oryza sativa Indica Group]
AEGTA42268	LOC_Os01g67630.2	peptide transporter PTR2, putative, expressed	predicted protein [Hordeum vulgare subsp. vulgare]
AEGTA01344	LOC_Os07g02480.1	expressed protein	hypothetical protein OsI_06975 [Oryza sativa Indica Group]
AEGTA09093	LOC_Os01g64900.1	HEAT, putative, expressed	predicted protein [Hordeum vulgare subsp. vulgare]
AEGTA13820	LOC_Os10g29290.1	MBTB50 - Bric-a-Brac, Tramtrack, Broad Complex BTB domain with Meprin and TRAF Homology MATH domain, expressed	PREDICTED: LOW QUALITY PROTEIN: BTB/POZ and MATH domain-containing protein 1-like [Brachypodium distachyon]
AEGTA27076	LOC_Os02g48964.1	WD-40 repeat family protein, putative, expressed	PREDICTED: uncharacterized WD repeat-containing protein C2A9.03-like [Brachypodium distachyon]
AEGTA12106	--	--	mitochondrial ADP, ATP carrier protein precursor [Oryza sativa Indica Group]
AEGTA13992	LOC_Os01g73500.2	expressed protein	predicted protein [Hordeum vulgare subsp. vulgare]
AEGTA17063	LOC_Os10g36550.2	CRP3 - Cysteine-rich family protein precursor, expressed	predicted protein [Hordeum vulgare subsp. vulgare] >gi|326511325|dbj|BAJ87676.1| predicted protein [Hordeum vulgare subsp. vulgare]
AEGTA22623	LOC_Os04g21130.1	F-box protein PP2-B1, putative, expressed	hypothetical protein OsI_15190 [Oryza sativa Indica Group]
AEGTA43471	LOC_Os02g56310.1	calcium-dependent protein kinase isoform AK1, putative, expressed	predicted protein [Hordeum vulgare subsp. vulgare]
AEGTA17225	LOC_Os03g11330.1	glycosyl transferase 8 domain containing protein, putative, expressed	predicted protein [Hordeum vulgare subsp. vulgare]
AEGTA10898	LOC_Os04g47160.1	OsSub44 - Putative Subtilisin homologue, expressed	PREDICTED: subtilisin-like protease SDD1-like [Brachypodium distachyon]
AEGTA25503	LOC_Os09g35010.1	dehydration-responsive element-binding protein, putative, expressed	CBFIVa-2.3 [Triticum aestivum]
AEGTA11469	LOC_Os08g42110.1	expressed protein	PREDICTED: uncharacterized protein LOC100821950 [Brachypodium distachyon]
AEGTA15853	--	--	predicted protein [Hordeum vulgare subsp. vulgare]
AEGTA28835	LOC_Os09g19940.2	cwfJ-like family protein, putative, expressed	predicted protein [Hordeum vulgare subsp. vulgare]
AEGTA30505	LOC_Os09g34860.1	hydrolase, alpha/beta fold family domain containing protein, expressed	PREDICTED: abhydrolase domain-containing protein 4-like [Brachypodium distachyon]
AEGTA13601	LOC_Os09g36340.1	HVA22, putative, expressed	hypothetical protein OsI_32162 [Oryza sativa Indica Group]
AEGTA18904	LOC_Os01g16200.1	serpin domain containing protein, putative, expressed	RecName: Full=Putative serpin-Z12; AltName: Full=OrysaZ12 >gi|56783724|dbj|BAD81136.1| putative serpin [Oryza sativa Japonica Group]
AEGTA08314	LOC_Os02g57960.1	Leucine Rich Repeat family protein, expressed	predicted protein [Hordeum vulgare subsp. vulgare]
AEGTA11071	LOC_Os04g30030.1	cysteine-rich receptor-like protein kinase 12 precursor, putative, expressed	unnamed protein product [Aegilops tauschii]
AEGTA29105	LOC_Os04g40530.1	methyltransferase domain containing protein, expressed	PREDICTED: uncharacterized protein LOC100846164 [Brachypodium distachyon]
AEGTA42381	LOC_Os11g32240.1	cytochrome P450 51, putative, expressed	--
AEGTA16082	LOC_Os03g18030.1	leucoanthocyanidin dioxygenase, putative, expressed	predicted protein [Hordeum vulgare subsp. vulgare]
AEGTA07010	LOC_Os02g08350.1	expressed protein	predicted protein [Hordeum vulgare subsp. vulgare]
AEGTA27613	LOC_Os05g06700.1	expressed protein	predicted protein [Hordeum vulgare subsp. vulgare]
AEGTA32047	LOC_Os02g39920.1	AT hook motif family protein, expressed	predicted protein [Hordeum vulgare subsp. vulgare]
AEGTA19879	--	--	predicted protein [Hordeum vulgare subsp. vulgare]
AEGTA16977	LOC_Os04g09900.2	ent-kaurene synthase, chloroplast precursor, putative, expressed	ent-copalyl diphosphate synthase [Triticum aestivum]
AEGTA11751	LOC_Os04g10460.1	amidase, putative, expressed	predicted protein [Hordeum vulgare subsp. vulgare]
AEGTA00955	LOC_Os09g31370.1	expressed protein	PREDICTED: uncharacterized protein LOC100831071 [Brachypodium distachyon]
AEGTA32098	LOC_Os01g14890.1	expressed protein	predicted protein [Hordeum vulgare subsp. vulgare]
AEGTA27298	LOC_Os04g54200.1	diacylglycerol kinase, putative, expressed	predicted protein [Hordeum vulgare subsp. vulgare]
AEGTA18087	LOC_Os02g40180.1	receptor-like protein kinase 5 precursor, putative, expressed	predicted protein [Hordeum vulgare subsp. vulgare]
AEGTA25925	LOC_Os07g42950.1	40S ribosomal protein S6, putative, expressed	PREDICTED: 40S ribosomal protein S6-like [Brachypodium distachyon]
AEGTA15400	LOC_Os04g13160.1	OsFBD9 - F-box and FBD domain containing protein, expressed	PREDICTED: F-box/LRR-repeat protein At3g58930-like [Brachypodium distachyon]
AEGTA03887	LOC_Os05g05330.1	expressed protein	PREDICTED: putative protease Do-like 14-like [Brachypodium distachyon]
AEGTA20969	LOC_Os04g42250.4	transferase family protein, putative, expressed	OSJNBa0029H02.19 [Oryza sativa Japonica Group]
AEGTA02969	LOC_Os02g50230.1	peptidase, putative, expressed	hypothetical protein OsI_08841 [Oryza sativa Indica Group]
AEGTA17348	LOC_Os12g07580.1	dirigent, putative, expressed	PREDICTED: uncharacterized protein LOC100829750 [Brachypodium distachyon]
AEGTA06656	LOC_Os01g56320.1	OsSub4 - Putative Subtilisin homologue, expressed	predicted protein [Hordeum vulgare subsp. vulgare]
AEGTA06335	LOC_Os02g50630.1	E2F family transcription factor protein, putative, expressed	PREDICTED: LOW QUALITY PROTEIN: E2F transcription factor-like E2FE-like [Brachypodium distachyon]
AEGTA19337	LOC_Os05g40040.1	expressed protein	predicted protein [Hordeum vulgare subsp. vulgare]
AEGTA13193	LOC_Os11g41560.1	OsFBX427 - F-box domain containing protein, expressed	PREDICTED: uncharacterized protein LOC100823847 [Brachypodium distachyon]
AEGTA07352	LOC_Os08g05510.1	MYB family transcription factor, putative, expressed	MYB-related protein [Triticum aestivum]
AEGTA05909	LOC_Os02g34860.1	Regulator of chromosome condensation domain containing protein, expressed	predicted protein [Hordeum vulgare subsp. vulgare] >gi|326518534|dbj|BAJ88296.1| predicted protein [Hordeum vulgare subsp. vulgare]
AEGTA07057	--	--	predicted protein [Hordeum vulgare subsp. vulgare]
AEGTA26618	LOC_Os05g49200.2	aspartic proteinase oryzasin-1 precursor, putative, expressed	aspartic proteinase [Triticum aestivum]
AEGTA08268	--	--	--
AEGTA21486	LOC_Os01g04340.1	hsp20/alpha crystallin family protein, putative, expressed	Os01g0135800 [Oryza sativa Japonica Group] >gi|75306031|sp|Q943Q3.1|HS166_ORYSJ RecName: Full=16.6 kDa heat shock protein; Short=OsHsp16.6 >gi|15528611|dbj|BAB64633.1| putative heat shock protein [Oryza sativa Japonica Group] >gi|113531482|dbj|BAF03865.1| Os01g0135800 [Oryza sativa Japonica Group] >gi|125524314|gb|EAY72428.1| hypothetical protein OsI_00282 [Oryza sativa Indica Group] >gi|12556892…
AEGTA29299	LOC_Os06g17870.1	nitrate-induced NOI protein, putative, expressed	predicted protein [Hordeum vulgare subsp. vulgare]
AEGTA42544	LOC_Os03g36760.1	expressed protein	predicted protein [Hordeum vulgare subsp. vulgare]
AEGTA10793	LOC_Os01g44069.1	glycerol-3-phosphate acyltransferase, putative, expressed	hypothetical protein OsJ_02708 [Oryza sativa Japonica Group]
AEGTA00741	LOC_Os11g09630.1	OsFBX407 - F-box domain containing protein, expressed	--
AEGTA03934	LOC_Os06g41780.1	guanine nucleotide exchange family protein, putative, expressed	PREDICTED: brefeldin A-inhibited guanine nucleotide-exchange protein 1-like [Brachypodium distachyon]
AEGTA43374	LOC_Os07g32650.1	retrotransposon protein, putative, unclassified, expressed	TPA: hypothetical protein ZEAMMB73_026355 [Zea mays]
AEGTA09400	LOC_Os08g39150.1	expressed protein	predicted protein [Hordeum vulgare subsp. vulgare]
AEGTA17409	LOC_Os04g11660.2	OsFBX119 - F-box domain containing protein, expressed	predicted protein [Hordeum vulgare subsp. vulgare] >gi|326534376|dbj|BAJ89538.1| predicted protein [Hordeum vulgare subsp. vulgare]
AEGTA29680	LOC_Os03g13840.1	senescence-associated protein, putative, expressed	predicted protein [Hordeum vulgare subsp. vulgare]
AEGTA02223	LOC_Os08g34450.1	expressed protein	hypothetical protein [Oryza sativa Japonica Group] >gi|125603575|gb|EAZ42900.1| hypothetical protein OsJ_27494 [Oryza sativa Japonica Group]
AEGTA04732	LOC_Os04g01310.1	serine/threonine-protein kinase receptor precursor, putative, expressed	predicted protein [Hordeum vulgare subsp. vulgare]
AEGTA17576	LOC_Os02g17534.1	xyloglucan fucosyltransferase, putative, expressed	hypothetical protein OsI_06734 [Oryza sativa Indica Group]
AEGTA09963	LOC_Os08g29500.1	histone-like transcription factor and archaeal histone, putative, expressed	repressor protein [Triticum aestivum]
AEGTA42468	LOC_Os06g37020.1	expressed protein	hypothetical protein ZEAMMB73_504988 [Zea mays]
AEGTA20707	--	--	hypothetical protein OsI_29701 [Oryza sativa Indica Group]
AEGTA20362	LOC_Os01g27230.1	12-oxophytodienoate reductase, putative, expressed	predicted protein [Hordeum vulgare subsp. vulgare]
AEGTA07028	LOC_Os03g31730.1	expressed protein	predicted protein [Hordeum vulgare subsp. vulgare]
AEGTA04690	LOC_Os02g14570.1	hydroquinone glucosyltransferase, putative, expressed	PREDICTED: hydroquinone glucosyltransferase-like [Brachypodium distachyon]
AEGTA31952	LOC_Os07g37180.2	ABC1 family domain containing protein, putative, expressed	PREDICTED: probable serine/threonine-protein kinase abkC-like [Brachypodium distachyon]
AEGTA29482	LOC_Os07g46220.1	SNARE associated Golgi protein, putative, expressed	predicted protein [Hordeum vulgare subsp. vulgare]
AEGTA28673	LOC_Os08g06470.2	transmembrane 9 superfamily member, putative, expressed	PREDICTED: putative phagocytic receptor 1b-like [Brachypodium distachyon]
AEGTA10612	LOC_Os04g03890.1	cytochrome P450, putative, expressed	predicted protein [Hordeum vulgare subsp. vulgare]
AEGTA25860	LOC_Os11g10770.1	disease resistance protein RGA3, putative, expressed	Tsn1 [Aegilops speltoides]
AEGTA25086	--	--	hypothetical protein SORBIDRAFT_09g022533 [Sorghum bicolor] >gi|241945204|gb|EES18349.1| hypothetical protein SORBIDRAFT_09g022533 [Sorghum bicolor]
AEGTA12016	LOC_Os03g10200.1	ethylene-responsive element-binding protein, putative, expressed	predicted protein [Hordeum vulgare subsp. vulgare]
AEGTA32063	LOC_Os05g27920.1	phox domain-containing protein, putative, expressed	predicted protein [Hordeum vulgare subsp. vulgare]
AEGTA29611	LOC_Os07g37240.1	chlorophyll A-B binding protein, putative, expressed	light-harvesting complex IIa protein
AEGTA42425	LOC_Os06g39875.1	ras-related protein, putative, expressed	predicted protein [Hordeum vulgare subsp. vulgare]
AEGTA02668	LOC_Os05g46740.2	regulator of chromosome condensation, putative, expressed	PREDICTED: uncharacterized protein LOC100827763 [Brachypodium distachyon]
AEGTA04091	LOC_Os12g41620.1	WD domain, G-beta repeat domain containing protein, expressed	PREDICTED: WD repeat-containing protein 75-like [Brachypodium distachyon]
AEGTA16765	LOC_Os03g02010.4	DNA methyltransferase protein, putative, expressed	predicted protein [Hordeum vulgare subsp. vulgare]
AEGTA12575	--	--	predicted protein [Hordeum vulgare subsp. vulgare]
AEGTA05785	LOC_Os05g07820.1	leucine-rich repeat receptor protein kinase EXS precursor, putative, expressed	predicted protein [Hordeum vulgare subsp. vulgare]
AEGTA09133	LOC_Os04g58180.1	WD-40 repeat family protein, putative, expressed	PREDICTED: WD repeat-containing protein 44-like [Brachypodium distachyon]
AEGTA09024	LOC_Os01g52890.1	expressed protein	hypothetical protein OsI_03609 [Oryza sativa Indica Group]
AEGTA42854	LOC_Os01g68000.1	AML1, putative, expressed	PREDICTED: protein terminal ear1-like [Brachypodium distachyon]
AEGTA32948	LOC_Os06g38960.2	expressed protein	predicted protein [Hordeum vulgare subsp. vulgare]
AEGTA18350	LOC_Os07g38090.1	zinc finger family protein, putative, expressed	predicted protein [Hordeum vulgare subsp. vulgare] >gi|326508586|dbj|BAJ95815.1| predicted protein [Hordeum vulgare subsp. vulgare] >gi|326522725|dbj|BAJ88408.1| predicted protein [Hordeum vulgare subsp. vulgare]
AEGTA07366	LOC_Os01g14180.1	expressed protein	predicted protein [Hordeum vulgare subsp. vulgare]
AEGTA14194	LOC_Os01g03570.1	transcription factor X1, putative, expressed	PREDICTED: uncharacterized protein LOC100821394 [Brachypodium distachyon]
AEGTA04984	LOC_Os07g15430.1	expressed protein	PREDICTED: uncharacterized protein LOC100841809 [Brachypodium distachyon]
AEGTA07535	LOC_Os08g44640.1	OsSCP41 - Putative Serine Carboxypeptidase homologue, expressed	Os08g0560500 [Oryza sativa Japonica Group] >gi|45736117|dbj|BAD13148.1| putative retinoid-inducible serine caroboxypetidase [Oryza sativa Japonica Group] >gi|45736163|dbj|BAD13209.1| putative retinoid-inducible serine caroboxypeptidase [Oryza sativa Japonica Group] >gi|113624477|dbj|BAF24422.1| Os08g0560500 [Oryza sativa Japonica Group] >gi|125604334|gb|EAZ43659.1| hypothetical protein OsJ_28285 …
AEGTA15307	LOC_Os01g08120.1	pentatricopeptide, putative, expressed	Os01g0176300 [Oryza sativa Japonica Group] >gi|11034538|dbj|BAB17062.1| hypothetical protein [Oryza sativa Japonica Group] >gi|113531711|dbj|BAF04094.1| Os01g0176300 [Oryza sativa Japonica Group] >gi|125569234|gb|EAZ10749.1| hypothetical protein OsJ_00586 [Oryza sativa Japonica Group]
AEGTA20822	LOC_Os02g33420.1	ATPase, AAA family protein, expressed	hypothetical protein SORBIDRAFT_04g021960 [Sorghum bicolor] >gi|241932051|gb|EES05196.1| hypothetical protein SORBIDRAFT_04g021960 [Sorghum bicolor]
AEGTA04402	LOC_Os03g42230.1	B3 DNA binding domain containing protein, expressed	PREDICTED: B3 domain-containing protein Os03g0619600-like [Brachypodium distachyon]
AEGTA18197	--	--	predicted protein [Hordeum vulgare subsp. vulgare]
AEGTA26668	LOC_Os11g26790.1	dehydrin, putative, expressed	--
AEGTA33094	LOC_Os12g04320.1	sulfotransferase domain containing protein, expressed	Sulfotransferase domain containing protein, expressed [Oryza sativa Japonica Group] >gi|125576168|gb|EAZ17390.1| hypothetical protein OsJ_32914 [Oryza sativa Japonica Group]
AEGTA18947	LOC_Os07g40260.2	eukaryotic aspartyl protease domain containing protein, expressed	PREDICTED: S-norcoclaurine synthase 1-like [Brachypodium distachyon]
AEGTA06736	LOC_Os03g03710.1	ribonuclease protein, putative, expressed	PREDICTED: exosome complex exonuclease RRP44-like isoform 2 [Brachypodium distachyon]
AEGTA00424	LOC_Os12g40070.1	B3 DNA binding domain containing protein, expressed	hypothetical protein OsI_38944 [Oryza sativa Indica Group]
AEGTA14921	LOC_Os06g44040.1	DOMON domain containing protein, expressed	predicted protein [Hordeum vulgare subsp. vulgare]
AEGTA15985	LOC_Os05g05620.1	glutathione S-transferase, putative, expressed	predicted protein [Hordeum vulgare subsp. vulgare]
AEGTA28518	LOC_Os08g31470.2	peptidase, trypsin-like serine and cysteine proteases, putative, expressed	PREDICTED: uncharacterized protein LOC100833303 [Brachypodium distachyon]
[truncated: 2,397 more rows]
